# Supplementary material for: Crosstalk between protein N-glycosylation and lipid metabolism in Saccharomyces cerevisiae
Source: Sci Rep. 2019 Oct 9;9:14485. doi: 10.1038/s41598-019-51054-7 (PMC6785544; doi:10.1038/s41598-019-51054-7)
Supplement: Supplementary file 2 — Dataset 2 [file 41598_2019_51054_MOESM2_ESM.xlsx]

## Sheet: Read_Me
Genotypic Technology/(SO_4030) QF/LAB/19
							5a vs 6A
Dr. Vasanthi Nachiappan
					Experiment Details
					Slide ID	Samples hybridized	Analysis Plan
					251633310013_2_1	5A	WT
					251633310013_2_2	6A	Sec59-1∆
Biological Analysis
Biological Analysis using DAVID database
http://david.abcc.ncifcrf.gov/home.jsp
Count	Number of genes in the respective function
%	Percentage of involved genes / total genes
PValue	Fisher Exact P-Value	(Significant p-Value<0.05)
List Total	Number of genes in the gene list
Pop Hits	Population hits - Number of genes in the total group of genes assayed that belong to the specific Gene Category
Pop Total	Population total - Number of genes in the total group of genes assayed that belong to any Gene Category within the System

## Sheet: Pathways_Up
Category	Category	Term	Count	%	PValue	Genes	List Total	Pop Hits	Pop Total
KEGG_PATHWAY	KEGG_PATHWAY	sce03010:Ribosome	73	4.1762	3.93966e-08	RPS8A, RPS17B, RPL36B, RPS17A, RPL22A, RPL41B, RPL41A, RPL26B, RPL26A, RPL12B, RPP2B, RPP2A, RPS23A, RPS23B, RPS16A, RPL21A, RPL35B, RPS9B, RPS0B, RPL42A, RPS0A, RPL42B, RPL31A, RPL8A, RPS26B, RPL11A, RPL16B, RPS26A, RPP1A, RPS4A, RPS15, RPS4B, RPP1B, RPS12, RPS13, RPL8B, RPS21B, RPS11A, RPS11B, RPL24B, RPL27A, RPL27B, RPL24A, RPL38, RPS1A, RPL39, RPS1B, RPL30, RPL17B, RPL43A, RPL32, RPL17A, RPL7…	521	121	1439
KEGG_PATHWAY	KEGG_PATHWAY	sce04113:Meiosis	64	3.66133	0.000447814	IRR1, SPR3, HXT1, SWM1, HXT2, HXT3, DBF4, SUM1, IME2, IME1, SWI4, GIP1, CDC45, MCM7, SWI6, HXT17, HXT15, HXT16, HXT9, HXT13, ORC4, HOP1, HXT10, HXT4, ORC2, HXT6, CLN3, CLN2, MEC3, NDT80, CDC5, CLB6, PPH22, MCM2, MCM3, CLB1, RAD53, MEC1, MCM4, CLB4, MCM5, MAD1, MAD2, REC8, SSP1, SGO1, DMC1, SLK19, APC5, APC4, CYR1, APC1, GAL2, SPO12, TOR2, BUB1, RIM15, CDC28, CDC23, CDC20, SMC1, ESP1, SMC3, AMA1	521	125	1439
KEGG_PATHWAY	KEGG_PATHWAY	sce00100:Steroid biosynthesis	13	0.743707	0.000631229	ERG2, ERG4, ERG5, ERG6, ERG7, ERG9, ERG1, ERG24, ERG25, ERG26, ERG27, ERG11, ARE2	521	15	1439
KEGG_PATHWAY	KEGG_PATHWAY	sce04111:Cell cycle	63	3.60412	0.00086707	IRR1, DBF2, PCL2, PCL1, SWM1, DBF4, CYC8, YCG1, SWI4, YOX1, FAR1, SWI5, CDC45, MCM7, SWI6, ORC4, ORC2, CLN3, CLN2, CLN1, MEC3, CDC5, PPH22, CLB6, MCM2, MCM3, CLB2, CLB1, LTE1, MCM4, DUN1, RAD53, MEC1, CLB4, MCM5, CDC55, MAD1, MAD2, CDC53, BRN1, GRR1, SLK19, APC5, APC4, SCC2, HSL1, APC1, SPO12, YHP1, BFA1, BUB1, BUB2, MPS1, GIN4, CDC28, CDC23, CDC20, SMC1, SMC2, SMC3, ESP1, PHO5, PHO81	521	125	1439
KEGG_PATHWAY	KEGG_PATHWAY	sce00500:Starch and sucrose metabolism	24	1.373	0.00271272	MAL32, MAL12, GSY1, YGR287C, SUC2, BGL2, HXK2, GPH1, GLC3, YJL216C, TSL1, PGM2, PGM1, YIL172C, NTH2, GDB1, UGP1, EXG1, PGI1, TPS3, FKS3, TPS2, TPS1, FKS1	521	39	1439
KEGG_PATHWAY	KEGG_PATHWAY	sce00520:Amino sugar and nucleotide sugar metabolism	18	1.02975	0.00653151	CDA1, CDA2, GFA1, PSA1, CHS1, HXK2, PCM1, CHS3, GAL10, CHS2, SEC53, PGM2, PGM1, MCR1, UGP1, QRI1, PGI1, PMI40	521	28	1439
KEGG_PATHWAY	KEGG_PATHWAY	sce00052:Galactose metabolism	14	0.800915	0.02287	MAL32, MAL12, YGR287C, SUC2, GRE3, PFK2, PFK1, HXK2, GAL10, YJL216C, PGM2, YIL172C, PGM1, UGP1	521	22	1439
PANTHER_PATHWAY	PANTHER_PATHWAY	P00024:Glycolysis	11	0.629291	0.0292322	GPM2, CDC19, GPM1, ENO2, PFK2, PFK1, PGI1, HXK2, EMI2, PGK1, ENO1	192	17	562
KEGG_PATHWAY	KEGG_PATHWAY	sce00051:Fructose and mannose metabolism	15	0.858124	0.0476444	AAD3, PSA1, GRE3, PFK2, PFK1, HXK2, ADH7, SEC53, TPI1, GCY1, SOR1, PMI40, PFK26, PFK27, SOR2	521	26	1439
KEGG_PATHWAY	KEGG_PATHWAY	sce00900:Terpenoid backbone biosynthesis	9	0.514874	0.0547442	ERG13, COQ1, ERG20, ERG12, ERG8, ERG10, HMG1, MVD1, SRT1	521	13	1439
KEGG_PATHWAY	KEGG_PATHWAY	sce00514:O-Mannosyl glycan biosynthesis	9	0.514874	0.0547442	PMT1, MNT3, PMT2, PMT3, YDR307W, PMT4, PMT5, PMT6, MNN1	521	13	1439
PANTHER_PATHWAY	PANTHER_PATHWAY	P00014:Cholesterol biosynthesis	6	0.343249	0.0932314	ERG13, ERG20, ERG12, ERG9, HMG1, MVD1	192	8	562
KEGG_PATHWAY	PANTHER_PATHWAY	P00016:Cytoskeletal regulation by Rho GTPase	10	0.572082	0.115588	PFY1, STE20, LRG1, SKM1, TUB2, COF1, ARC19, ROM1, MYO1, CLA4	192	18	562
PANTHER_PATHWAY	PANTHER_PATHWAY	P00018:EGF receptor signaling pathway	15	0.858124	0.124689	TFS1, SSK22, PPH22, BMH2, TEL1, HOG1, TOR2, YLR179C, TOR1, BCK1, MKK2, VPS15, SLT2, YKL161C, KSS1	192	31	562
PANTHER_PATHWAY	KEGG_PATHWAY	sce00970:Aminoacyl-tRNA biosynthesis	19	1.08696	0.12554	AIM10, DED81, MST1, VAS1, HTS1, YNL247W, MSW1, TYS1, SES1, DIA4, CDC60, DPS1, THS1, GUS1, SLM5, GRS1, MSF1, GRS2, FRS1	521	39	1439
PANTHER_PATHWAY	PANTHER_PATHWAY	P00053:T cell activation	7	0.400458	0.129858	CNA1, STE20, SKM1, CMD1, CMP2, KSS1, CLA4	192	11	562
KEGG_PATHWAY	PANTHER_PATHWAY	P00059:p53 pathway	14	0.800915	0.143914	CDC28, CLB6, PPH22, BMH2, TEL1, CLB2, CLB1, RAD53, MEC1, DUN1, CLB4, SMT3, SIR2, SIN3	192	29	562
PANTHER_PATHWAY	KEGG_PATHWAY	sce00300:Lysine biosynthesis	8	0.457666	0.148185	HOM2, LYS1, HOM3, ARO8, LYS12, LYS2, LYS9, BNA3	521	13	1439
PANTHER_PATHWAY	PANTHER_PATHWAY	P00010:B cell activation	6	0.343249	0.153229	HOG1, CNA1, BCK1, CMD1, CMP2, KSS1	192	9	562
PANTHER_PATHWAY	PANTHER_PATHWAY	P02769:Purine metabolism	4	0.228833	0.21877	PNP1, AMD1, YJL070C, YBR284W	192	5	562
KEGG_PATHWAY	KEGG_PATHWAY	sce00565:Ether lipid metabolism	4	0.228833	0.252761	CPT1, AYR1, EPT1, SPO14	521	5	1439
KEGG_PATHWAY	KEGG_PATHWAY	sce03030:DNA replication	14	0.800915	0.258976	CDC9, MCM2, MCM3, MCM4, MCM5, RFC5, DNA2, MCM7, RFC1, POL3, POL1, DPB3, DPB2, POL2	521	30	1439
PANTHER_PATHWAY	PANTHER_PATHWAY	P00044:Nicotinic acetylcholine receptor signaling pathway	5	0.286041	0.270977	MYO3, MYO4, MYO5, MYO2, MYO1	192	8	562
KEGG_PATHWAY	KEGG_PATHWAY	sce00564:Glycerophospholipid metabolism	11	0.629291	0.296919	GUT2, GPD2, GPD1, CPT1, YJL218W, AYR1, CHO2, EPT1, SPO14, CKI1, PIS1	521	23	1439
KEGG_PATHWAY	PANTHER_PATHWAY	P00005:Angiogenesis	9	0.514874	0.297839	TAL1, HOG1, MCK1, STE20, LRG1, SKM1, MRK1, KSS1, CLA4	192	19	562
KEGG_PATHWAY	PANTHER_PATHWAY	P00046:Oxidative stress response	6	0.343249	0.304101	HOG1, BCK1, TRX1, VPS15, SSK22, UBX6	192	11	562
PANTHER_PATHWAY	KEGG_PATHWAY	sce00920:Sulfur metabolism	7	0.400458	0.314161	MET3, MET17, STR2, APA1, IRC7, MET10, MET14	521	13	1439
PANTHER_PATHWAY	KEGG_PATHWAY	sce00740:Riboflavin metabolism	7	0.400458	0.314161	PHO12, DIA3, RIB4, LTP1, PHO3, PHO5, PHO11	521	13	1439
PANTHER_PATHWAY	KEGG_PATHWAY	sce00010:Glycolysis / Gluconeogenesis	20	1.14416	0.316363	GPM2, CDC19, GPM1, ADH5, PFK2, PDC1, ACS2, PFK1, HXK2, GAL10, PGM2, TPI1, TDH3, TDH2, ADH2, PGM1, ENO2, PGI1, PGK1, ENO1	521	47	1439
KEGG_PATHWAY	PANTHER_PATHWAY	P00006:Apoptosis signaling pathway	8	0.457666	0.345701	KAR2, CYC1, CYC7, SSA1, GCN2, SSA2, KSS1, SSA4	192	17	562
PANTHER_PATHWAY	PANTHER_PATHWAY	P00004:Alzheimer disease-presenilin pathway	5	0.286041	0.365175	TAL1, MCK1, IRE1, MRK1, ARP2	192	9	562
PANTHER_PATHWAY	PANTHER_PATHWAY	P00021:FGF signaling pathway	10	0.572082	0.372045	CDC55, HOG1, YLR179C, BCK1, TFS1, VPS15, SSK22, PPH22, BMH2, KSS1	192	23	562
PANTHER_PATHWAY	KEGG_PATHWAY	sce00450:Selenoamino acid metabolism	9	0.514874	0.373117	MET3, MET17, STR2, ECM38, IRC7, SAM1, SAM2, CYS3, MET14	521	19	1439
PANTHER_PATHWAY	PANTHER_PATHWAY	P02762:Pentose phosphate pathway	6	0.343249	0.386547	TAL1, GND1, PGI1, HXK2, EMI2, TKL1	192	12	562
PANTHER_PATHWAY	PANTHER_PATHWAY	P04398:p53 pathway feedback loops 2	6	0.343249	0.386547	TAL1, HOG1, CDC28, PPH22, TEL1, MEC1	192	12	562
PANTHER_PATHWAY	PANTHER_PATHWAY	P02727:Androgen/estrogene/progesterone biosynthesis	4	0.228833	0.444468	ERG26, ARE2, TGL1, YEH1	192	7	562
KEGG_PATHWAY	PANTHER_PATHWAY	P00007:Axon guidance mediated by semaphorins	4	0.228833	0.444468	STE20, SKM1, ROM1, CLA4	192	7	562
PANTHER_PATHWAY	PANTHER_PATHWAY	P00026:Heterotrimeric G-protein signaling pathway-Gi alpha and Gs alpha mediated pathway	7	0.400458	0.475725	MCK1, GSY1, BCY1, CHC1, RSR1, MRK1, GPH1	192	16	562
KEGG_PATHWAY	PANTHER_PATHWAY	P00036:Interleukin signaling pathway	9	0.514874	0.486567	MCK1, TOR2, TOR1, BCK1, VPS15, SSK22, FKH1, MRK1, KSS1	192	22	562
PANTHER_PATHWAY	PANTHER_PATHWAY	P04393:Ras Pathway	9	0.514874	0.486567	HOG1, MCK1, STE20, SKM1, VPS15, SSK22, MRK1, KSS1, CLA4	192	22	562
PANTHER_PATHWAY	KEGG_PATHWAY	sce00510:N-Glycan biosynthesis	12	0.686499	0.489794	OST3, OST2, CWH41, OST5, SEC59, ALG2, DPM1, ROT2, ALG7, CAX4, ALG12, WBP1	521	29	1439
KEGG_PATHWAY	KEGG_PATHWAY	sce00270:Cysteine and methionine metabolism	12	0.686499	0.489794	SPE3, HOM2, ADI1, HOM3, MET17, ARO8, STR2, MDE1, IRC7, SAM1, SAM2, CYS3	521	29	1439
PANTHER_PATHWAY	KEGG_PATHWAY	sce00040:Pentose and glucuronate interconversions	4	0.228833	0.493859	XKS1, GRE3, UGP1, XYL2	521	7	1439
PANTHER_PATHWAY	KEGG_PATHWAY	sce01040:Biosynthesis of unsaturated fatty acids	5	0.286041	0.517131	POX1, TES1, ELO1, IFA38, PHS1	521	10	1439
PANTHER_PATHWAY	PANTHER_PATHWAY	P02753:Methionine biosynthesis	4	0.228833	0.548562	STR2, YHR112C, YLL058W, IRC7	192	8	562
PANTHER_PATHWAY	PANTHER_PATHWAY	P02740:De novo pyrmidine ribonucleotides biosythesis	4	0.228833	0.548562	URA8, URA6, URA1, URA2	192	8	562
PANTHER_PATHWAY	PANTHER_PATHWAY	P00003:Alzheimer disease-amyloid secretase pathway	4	0.228833	0.548562	HOG1, SLT2, YKL161C, KSS1	192	8	562
PANTHER_PATHWAY	PANTHER_PATHWAY	P00035:Interferon-gamma signaling pathway	4	0.228833	0.548562	HOG1, SLT2, YKL161C, KSS1	192	8	562
PANTHER_PATHWAY	PANTHER_PATHWAY	P00054:Toll receptor signaling pathway	3	0.171625	0.552546	HOG1, MMS2, KSS1	192	5	562
PANTHER_PATHWAY	PANTHER_PATHWAY	P02749:Leucine biosynthesis	3	0.171625	0.552546	LEU2, LYS12, BAT1	192	5	562
PANTHER_PATHWAY	PANTHER_PATHWAY	P02761:Pantothenate biosynthesis	3	0.171625	0.552546	CBS2, PAN6, PAN5	192	5	562
PANTHER_PATHWAY	PANTHER_PATHWAY	P00057:Wnt signaling pathway	15	0.858124	0.552861	MCK1, CNA1, PPH22, INO80, SNF12, CMP2, MRK1, STH1, MOT1, SNF5, TAL1, ISW2, ISW1, SWR1, SNF2	192	41	562
PANTHER_PATHWAY	KEGG_PATHWAY	sce03430:Mismatch repair	8	0.457666	0.560996	RFC5, CDC9, MSH3, RFC1, MSH2, POL3, MLH1, MLH3	521	19	1439
PANTHER_PATHWAY	PANTHER_PATHWAY	P02752:Mannose metabolism	2	0.114416	0.564612	PSA1, SEC53	192	2	562
KEGG_PATHWAY	PANTHER_PATHWAY	P02780:Thiamine metabolism	2	0.114416	0.564612	YJR142W, THI80	192	2	562
KEGG_PATHWAY	PANTHER_PATHWAY	P02778:Sulfate assimilation	2	0.114416	0.564612	MET3, MET14	192	2	562
KEGG_PATHWAY	PANTHER_PATHWAY	P04395:Vasopressin synthesis	2	0.114416	0.564612	SEC11, SPC3	192	2	562
KEGG_PATHWAY	KEGG_PATHWAY	sce00592:alpha-Linolenic acid metabolism	2	0.114416	0.592302	POX1, POT1	521	2	1439
KEGG_PATHWAY	KEGG_PATHWAY	sce00072:Synthesis and degradation of ketone bodies	2	0.114416	0.592302	ERG13, ERG10	521	2	1439
PANTHER_PATHWAY	KEGG_PATHWAY	sce00130:Ubiquinone and other terpenoid-quinone biosynthesis	3	0.171625	0.593495	COQ3, COQ2, COQ6	521	5	1439
KEGG_PATHWAY	KEGG_PATHWAY	sce00071:Fatty acid metabolism	7	0.400458	0.619352	POX1, ADH2, ERG10, ADH5, FAA2, FAA1, POT1	521	17	1439
PANTHER_PATHWAY	PANTHER_PATHWAY	P04397:p53 pathway by glucose deprivation	4	0.228833	0.640255	TOR2, TOR1, MDG1, PPH22	192	9	562
KEGG_PATHWAY	PANTHER_PATHWAY	P00030:Hypoxia response via HIF activation	3	0.171625	0.662806	TOR2, TOR1, TRX1	192	6	562
KEGG_PATHWAY	KEGG_PATHWAY	sce00562:Inositol phosphate metabolism	6	0.343249	0.682789	TPI1, INO1, INP52, INP53, FAB1, PIS1	521	15	1439
PANTHER_PATHWAY	KEGG_PATHWAY	sce00780:Biotin metabolism	3	0.171625	0.702321	BPL1, BIO2, ICP55	521	6	1439
PANTHER_PATHWAY	PANTHER_PATHWAY	P00025:Hedgehog signaling pathway	4	0.228833	0.718068	MCK1, BCY1, MRK1, TUB2	192	10	562
KEGG_PATHWAY	PANTHER_PATHWAY	P05918:p38 MAPK pathway	4	0.228833	0.718068	HOG1, SMP1, VPS15, SSK22	192	10	562
PANTHER_PATHWAY	KEGG_PATHWAY	sce00563:Glycosylphosphatidylinositol(GPI)-anchor biosynthesis	8	0.457666	0.737215	SPT14, BST1, MCD4, GWT1, GPI13, GAA1, GPI2, GPI18	521	22	1439
KEGG_PATHWAY	KEGG_PATHWAY	sce00380:Tryptophan metabolism	6	0.343249	0.743677	CTT1, ERG10, MSW1, PDC5, BNA4, AMD2	521	16	1439
KEGG_PATHWAY	PANTHER_PATHWAY	P00056:VEGF signaling pathway	3	0.171625	0.750142	HOG1, LRG1, KSS1	192	7	562
PANTHER_PATHWAY	PANTHER_PATHWAY	P00031:Inflammation mediated by chemokine and cytokine signaling pathway	9	0.514874	0.753692	BCK1, STE20, SKM1, VPS15, SSK22, ARC19, KSS1, MYO1, CLA4	192	27	562
KEGG_PATHWAY	KEGG_PATHWAY	sce03450:Non-homologous end-joining	4	0.228833	0.763137	XRS2, POL4, DNL4, RAD50	521	10	1439
KEGG_PATHWAY	KEGG_PATHWAY	sce00280:Valine, leucine and isoleucine degradation	4	0.228833	0.763137	ERG13, ERG10, POT1, BAT1	521	10	1439
PANTHER_PATHWAY	PANTHER_PATHWAY	P00012:Cadherin signaling pathway	4	0.228833	0.782207	TAL1, MCK1, MRK1, ARP2	192	11	562
KEGG_PATHWAY	KEGG_PATHWAY	sce03060:Protein export	3	0.171625	0.785706	SEC65, SRP68, SRP72	521	7	1439
KEGG_PATHWAY	KEGG_PATHWAY	sce03410:Base excision repair	6	0.343249	0.795479	CDC9, POL3, DPB3, NTG1, POL2, DPB2	521	17	1439
PANTHER_PATHWAY	KEGG_PATHWAY	sce00670:One carbon pool by folate	5	0.286041	0.806011	ADE16, DFR1, CDC21, ADE3, MIS1	521	14	1439
PANTHER_PATHWAY	KEGG_PATHWAY	sce04120:Ubiquitin mediated proteolysis	15	0.858124	0.806989	SWM1, UBC12, APC1, CDC23, CDC20, UFD2, UFD4, CDC53, UBA1, UBA2, GRR1, UBC4, APC5, APC4, RSP5	521	45	1439
KEGG_PATHWAY	PANTHER_PATHWAY	P02743:Formyltetrahydroformate biosynthesis	5	0.286041	0.809163	DFR1, CDC21, ADE3, MIS1, FSH3	192	15	562
KEGG_PATHWAY	PANTHER_PATHWAY	P00052:TGF-beta signaling pathway	5	0.286041	0.809163	HOG1, FPR1, FKH1, FPR2, KSS1	192	15	562
PANTHER_PATHWAY	PANTHER_PATHWAY	P02751:Lysine biosynthesis	2	0.114416	0.811135	HOM2, HOM3	192	4	562
PANTHER_PATHWAY	PANTHER_PATHWAY	P02734:Chorismate biosynthesis	2	0.114416	0.811135	ARO1, ARO4	192	4	562
KEGG_PATHWAY	KEGG_PATHWAY	sce00770:Pantothenate and CoA biosynthesis	4	0.228833	0.822013	PAN6, PAN5, ILV3, BAT1	521	11	1439
KEGG_PATHWAY	KEGG_PATHWAY	sce00360:Phenylalanine metabolism	4	0.228833	0.822013	ARO8, YJL218W, ARO10, AMD2	521	11	1439
KEGG_PATHWAY	KEGG_PATHWAY	sce00061:Fatty acid biosynthesis	2	0.114416	0.834044	FAS1, FAS2	521	4	1439
KEGG_PATHWAY	KEGG_PATHWAY	sce04070:Phosphatidylinositol signaling system	5	0.286041	0.85082	CMD1, INP52, INP53, FAB1, PIS1	521	15	1439
PANTHER_PATHWAY	KEGG_PATHWAY	sce00630:Glyoxylate and dicarboxylate metabolism	5	0.286041	0.85082	CIT3, FDH1, ADE3, MIS1, ICL2	521	15	1439
KEGG_PATHWAY	KEGG_PATHWAY	sce00310:Lysine degradation	5	0.286041	0.85082	LYS1, LYS2, ERG10, LYS9, ICP55	521	15	1439
PANTHER_PATHWAY	KEGG_PATHWAY	sce00030:Pentose phosphate pathway	9	0.514874	0.85131	PGM2, TAL1, PGM1, PFK2, PFK1, GND1, PGI1, TKL1, SOL4	521	28	1439
PANTHER_PATHWAY	PANTHER_PATHWAY	P00047:PDGF signaling pathway	9	0.514874	0.858019	MCK1, TOR2, TOR1, BCK1, LRG1, VPS15, SSK22, MRK1, KSS1	192	30	562
PANTHER_PATHWAY	KEGG_PATHWAY	sce00561:Glycerolipid metabolism	4	0.228833	0.86792	DAK2, GRE3, TGL2, LRO1	521	12	1439
PANTHER_PATHWAY	PANTHER_PATHWAY	P00019:Endothelin signaling pathway	3	0.171625	0.867929	BCY1, SEC11, KSS1	192	9	562
PANTHER_PATHWAY	PANTHER_PATHWAY	P02775:Salvage pyrimidine ribonucleotides	3	0.171625	0.867929	TAD2, URA6, ADK1	192	9	562
PANTHER_PATHWAY	PANTHER_PATHWAY	P02739:De novo pyrimidine deoxyribonucleotide biosynthesis	3	0.171625	0.867929	RNR1, TAD2, CDC21	192	9	562
PANTHER_PATHWAY	PANTHER_PATHWAY	P00027:Heterotrimeric G-protein signaling pathway-Gq alpha and Go alpha mediated pathway	3	0.171625	0.867929	CHC1, RSR1, ROM1	192	9	562
PANTHER_PATHWAY	KEGG_PATHWAY	sce03440:Homologous recombination	6	0.343249	0.874106	XRS2, POL3, MUS81, RDH54, RAD55, RAD50	521	19	1439
KEGG_PATHWAY	PANTHER_PATHWAY	P00048:PI3 kinase pathway	4	0.228833	0.874642	MCK1, FKH1, BMH2, MRK1	192	13	562
PANTHER_PATHWAY	PANTHER_PATHWAY	P02785:Valine biosynthesis	2	0.114416	0.875783	ILV3, BAT1	192	5	562
KEGG_PATHWAY	PANTHER_PATHWAY	P00022:General transcription by RNA polymerase I	2	0.114416	0.875783	HOP2, RPA135	192	5	562
KEGG_PATHWAY	PANTHER_PATHWAY	P02781:Threonine biosynthesis	2	0.114416	0.875783	HOM2, HOM3	192	5	562
KEGG_PATHWAY	PANTHER_PATHWAY	P00034:Integrin signalling pathway	7	0.400458	0.881128	HOG1, BCK1, SPS18, VPS15, SSK22, RSR1, KSS1	192	24	562
KEGG_PATHWAY	KEGG_PATHWAY	sce00730:Thiamine metabolism	2	0.114416	0.894182	THI80, THI20	521	5	1439
PANTHER_PATHWAY	KEGG_PATHWAY	sce04144:Endocytosis	10	0.572082	0.897552	UBP5, VTA1, DOA4, CHC1, APL3, SPO14, SSA1, SSA2, RSP5, SSA4	521	33	1439
PANTHER_PATHWAY	KEGG_PATHWAY	sce00600:Sphingolipid metabolism	4	0.228833	0.90305	YDC1, LCB5, YPC1, LCB2	521	13	1439
PANTHER_PATHWAY	PANTHER_PATHWAY	P02742:Folate biosynthesis	3	0.171625	0.905395	DFR1, CDC21, FSH3	192	10	562
KEGG_PATHWAY	PANTHER_PATHWAY	P00017:DNA replication	4	0.228833	0.906341	TOP1, KEM1, POL3, POL1	192	14	562
KEGG_PATHWAY	KEGG_PATHWAY	sce00400:Phenylalanine, tyrosine and tryptophan biosynthesis	5	0.286041	0.914551	TRP2, ARO7, ARO8, ARO1, ARO4	521	17	1439
KEGG_PATHWAY	KEGG_PATHWAY	sce04140:Regulation of autophagy	5	0.286041	0.914551	VAC8, ATG11, ATG13, VPS15, ATG17	521	17	1439
PANTHER_PATHWAY	PANTHER_PATHWAY	P02748:Isoleucine biosynthesis	2	0.114416	0.918378	ILV3, BAT1	192	6	562
PANTHER_PATHWAY	PANTHER_PATHWAY	P02728:Arginine biosynthesis	2	0.114416	0.918378	ARG4, URA2	192	6	562
KEGG_PATHWAY	PANTHER_PATHWAY	P00013:Cell cycle	4	0.228833	0.930635	CLB6, CLB2, CLB1, CLB4	192	15	562
PANTHER_PATHWAY	KEGG_PATHWAY	sce00460:Cyanoamino acid metabolism	2	0.114416	0.932554	ECM38, AMD2	521	6	1439
KEGG_PATHWAY	PANTHER_PATHWAY	P00051:TCA cycle	3	0.171625	0.93277	YMR118C, CIT3, SDH3	192	11	562
KEGG_PATHWAY	KEGG_PATHWAY	sce00290:Valine, leucine and isoleucine biosynthesis	5	0.286041	0.936226	LEU2, VAS1, CDC60, ILV3, BAT1	521	18	1439
KEGG_PATHWAY	PANTHER_PATHWAY	P00049:Parkinson disease	11	0.629291	0.938824	HOG1, RTT101, KAR2, BMH2, SLT2, YUH1, SSA1, SSA2, YKL161C, KSS1, SSA4	192	41	562
PANTHER_PATHWAY	KEGG_PATHWAY	sce04011:MAPK signaling pathway	16	0.915332	0.940578	BNI1, SSK1, SSK22, SWI4, FAR1, HOG1, WSC2, SWI6, BCK1, STE20, CTT1, WSC3, STE3, SLT2, FKS1, KSS1	521	55	1439
PANTHER_PATHWAY	KEGG_PATHWAY	sce00650:Butanoate metabolism	6	0.343249	0.94338	AAD3, ERG13, GCY1, ERG10, GRE3, ADH7	521	22	1439
PANTHER_PATHWAY	PANTHER_PATHWAY	P02747:Histidine biosynthesis	2	0.114416	0.946417	HIS2, HIS4	192	7	562
PANTHER_PATHWAY	PANTHER_PATHWAY	P02744:Fructose galactose metabolism	2	0.114416	0.946417	HXK2, EMI2	192	7	562
PANTHER_PATHWAY	KEGG_PATHWAY	sce00640:Propanoate metabolism	3	0.171625	0.948568	LSC2, ERG10, ACS2	521	11	1439
KEGG_PATHWAY	PANTHER_PATHWAY	P00029:Huntington disease	5	0.286041	0.94939	ZTA1, APL3, TUB2, ARP2, SIN3	192	20	562
KEGG_PATHWAY	PANTHER_PATHWAY	P00033:Insulin/IGF pathway-protein kinase B signaling cascade	3	0.171625	0.952553	MCK1, FKH1, MRK1	192	12	562
KEGG_PATHWAY	PANTHER_PATHWAY	P05912:Dopamine receptor mediated signaling pathway	3	0.171625	0.952553	PPQ1, BCY1, PPZ1	192	12	562
KEGG_PATHWAY	KEGG_PATHWAY	sce00240:Pyrimidine metabolism	20	1.14416	0.953114	URA8, RNR1, RNR4, DCD1, RPA190, URA6, RPA135, RPO21, CDC21, RPO31, POL3, CPA2, PNP1, URA1, URA2, POL1, DPB3, DPB2, POL2, URA10	521	69	1439
PANTHER_PATHWAY	KEGG_PATHWAY	sce00760:Nicotinate and nicotinamide metabolism	2	0.114416	0.957028	PNP1, PNC1	521	7	1439
KEGG_PATHWAY	KEGG_PATHWAY	sce00680:Methane metabolism	2	0.114416	0.957028	CTT1, FDH1	521	7	1439
KEGG_PATHWAY	PANTHER_PATHWAY	P02772:Pyruvate metabolism	2	0.114416	0.964857	CDC19, CIT3	192	8	562
KEGG_PATHWAY	KEGG_PATHWAY	sce03420:Nucleotide excision repair	9	0.514874	0.970414	RFC5, RAD1, SSL2, CDC9, RFC1, POL3, DPB3, POL2, DPB2	521	35	1439
PANTHER_PATHWAY	PANTHER_PATHWAY	P00060:Ubiquitin proteasome pathway	10	0.572082	0.972178	YTA7, HUL4, UBA1, ULA1, MSP1, MMS2, UBA2, UBC4, RPN2, RSP5	192	41	562
KEGG_PATHWAY	KEGG_PATHWAY	sce00980:Metabolism of xenobiotics by cytochrome P450	2	0.114416	0.972633	ADH2, ADH5	521	8	1439
PANTHER_PATHWAY	KEGG_PATHWAY	sce00410:beta-Alanine metabolism	2	0.114416	0.972633	SPE3, PAN6	521	8	1439
KEGG_PATHWAY	KEGG_PATHWAY	sce00790:Folate biosynthesis	2	0.114416	0.972633	FOL1, DFR1	521	8	1439
KEGG_PATHWAY	KEGG_PATHWAY	sce00910:Nitrogen metabolism	3	0.171625	0.975906	IRC7, CYS3, GLT1	521	13	1439
KEGG_PATHWAY	KEGG_PATHWAY	sce00250:Alanine, aspartate and glutamate metabolism	6	0.343249	0.982443	ARG4, ALT1, GFA1, CPA2, URA2, GLT1	521	26	1439
KEGG_PATHWAY	KEGG_PATHWAY	sce00480:Glutathione metabolism	4	0.228833	0.987189	SPE3, RNR1, ECM38, GND1	521	19	1439
PANTHER_PATHWAY	KEGG_PATHWAY	sce00350:Tyrosine metabolism	4	0.228833	0.987189	ARO8, YJL218W, ADH2, ADH5	521	19	1439
KEGG_PATHWAY	KEGG_PATHWAY	sce00230:Purine metabolism	24	1.373	0.987682	RNR1, PDE1, DAL1, RNR4, CDC19, PPX1, RPA190, APA1, RPA135, RPO21, IMD2, MET3, ADE16, RPO31, POL3, PNP1, POL1, DPB3, DPB2, POL2, AMD1, MET14, CYR1, ADK1	521	89	1439
PANTHER_PATHWAY	PANTHER_PATHWAY	P02746:Heme biosynthesis	3	0.171625	0.98886	COQ2, HEM15, GUS1	192	16	562
PANTHER_PATHWAY	PANTHER_PATHWAY	P02721:ATP synthesis	2	0.114416	0.990142	CYC1, CYC7	192	11	562
KEGG_PATHWAY	PANTHER_PATHWAY	P02738:De novo purine biosynthesis	4	0.228833	0.992972	ADE16, RNR1, IMD2, ADK1	192	22	562
KEGG_PATHWAY	KEGG_PATHWAY	sce00513:High-mannose type N-glycan biosynthesis	2	0.114416	0.995516	VAN1, MNN1	521	12	1439
PANTHER_PATHWAY	KEGG_PATHWAY	sce04130:SNARE interactions in vesicular transport	4	0.228833	0.997027	SSO2, TLG1, TLG2, SPO20	521	23	1439
KEGG_PATHWAY	KEGG_PATHWAY	sce03040:Spliceosome	14	0.800915	0.997289	RSE1, LSM8, BRR2, SNU114, SSA1, SSA2, STO1, SSA4, PRP16, PRP8, TEX1, SYF1, PRP2, THO2	521	62	1439
KEGG_PATHWAY	PANTHER_PATHWAY	P00055:Transcription regulation by bZIP transcription factor	3	0.171625	0.998338	TAF2, BCY1, HOP2	192	21	562
KEGG_PATHWAY	KEGG_PATHWAY	sce00340:Histidine metabolism	2	0.114416	0.99885	HIS2, HIS4	521	15	1439
KEGG_PATHWAY	KEGG_PATHWAY	sce03018:RNA degradation	11	0.629291	0.999102	DIS3, CDC39, SKI2, SKG3, SKI3, LSM8, KEM1, CCR4, DCP2, ENO2, ENO1	521	55	1439
KEGG_PATHWAY	KEGG_PATHWAY	sce00860:Porphyrin and chlorophyll metabolism	2	0.114416	0.99927	HEM15, GUS1	521	16	1439
KEGG_PATHWAY	KEGG_PATHWAY	sce00260:Glycine, serine and threonine metabolism	3	0.171625	0.99957	HOM2, HOM3, CYS3	521	23	1439
KEGG_PATHWAY	KEGG_PATHWAY	sce00620:Pyruvate metabolism	5	0.286041	0.999609	CYB2, CDC19, ERG10, GRE3, ACS2	521	33	1439
KEGG_PATHWAY	PANTHER_PATHWAY	P00023:General transcription regulation	2	0.114416	0.999681	TAF2, HOP2	192	19	562
KEGG_PATHWAY	KEGG_PATHWAY	sce03020:RNA polymerase	4	0.228833	0.999702	RPO31, RPA190, RPA135, RPO21	521	29	1439
PANTHER_PATHWAY	KEGG_PATHWAY	sce00330:Arginine and proline metabolism	4	0.228833	0.999702	SPE3, ARG4, PRO3, AMD2	521	29	1439
KEGG_PATHWAY	KEGG_PATHWAY	sce00020:Citrate cycle (TCA cycle)	4	0.228833	0.999939	YMR118C, LSC2, CIT3, SDH3	521	33	1439
KEGG_PATHWAY	KEGG_PATHWAY	sce03022:Basal transcription factors	2	0.114416	0.99997	TAF11, TAF2	521	23	1439
KEGG_PATHWAY	KEGG_PATHWAY	sce00190:Oxidative phosphorylation	13	0.743707	0.999984	VPH1, TFP1, STV1, COX5B, VMA2, NDE1, VMA5, YMR118C, PMA2, IPP1, PMA1, SDH3, COX17	521	76	1439
KEGG_PATHWAY	KEGG_PATHWAY	sce03050:Proteasome	2	0.114416	1	BLM10, RPN2	521	35	1439
KEGG_PATHWAY	KEGG_PATHWAY	sce00062:Fatty acid elongation in mitochondria	1	0.0572082	1	ETR1	521	1	1439
KEGG_PATHWAY	KEGG_PATHWAY	sce00511:Other glycan degradation	1	0.0572082	1	AMS1	521	1	1439
KEGG_PATHWAY	KEGG_PATHWAY	sce00903:Limonene and pinene degradation	1	0.0572082	1	YJL218W	521	7	1439
KEGG_PATHWAY	KEGG_PATHWAY	sce00430:Taurine and hypotaurine metabolism	1	0.0572082	1	ECM38	521	2	1439
PANTHER_PATHWAY	KEGG_PATHWAY	sce00590:Arachidonic acid metabolism	1	0.0572082	1	ECM38	521	5	1439
PANTHER_PATHWAY	PANTHER_PATHWAY	P00002:Alpha adrenergic receptor signaling pathway	1	0.0572082	1	TLG1	192	5	562
PANTHER_PATHWAY	PANTHER_PATHWAY	P00058:mRNA splicing	1	0.0572082	1	MUD1	192	4	562
PANTHER_PATHWAY	PANTHER_PATHWAY	P02765:Phenylalanine biosynthesis	1	0.0572082	1	ARO7	192	4	562
PANTHER_PATHWAY	PANTHER_PATHWAY	P04386:Histamine H2 receptor mediated signaling pathway	1	0.0572082	1	BCY1	192	5	562
PANTHER_PATHWAY	PANTHER_PATHWAY	P02722:Acetate utilization	1	0.0572082	1	ACS2	192	2	562
PANTHER_PATHWAY	PANTHER_PATHWAY	P02723:Adenine and hypoxanthine salvage pathway	1	0.0572082	1	PNP1	192	2	562
PANTHER_PATHWAY	PANTHER_PATHWAY	P02731:Biotin biosynthesis	1	0.0572082	1	BIO2	192	3	562
PANTHER_PATHWAY	PANTHER_PATHWAY	P00032:Insulin/IGF pathway-mitogen activated protein kinase kinase/MAP kinase cascade	1	0.0572082	1	KSS1	192	2	562
PANTHER_PATHWAY	PANTHER_PATHWAY	P02729:Ascorbate degradation	1	0.0572082	1	XKS1	192	2	562
PANTHER_PATHWAY	PANTHER_PATHWAY	P02768:Proline biosynthesis	1	0.0572082	1	PRO3	192	2	562
PANTHER_PATHWAY	PANTHER_PATHWAY	P02741:Flavin biosynthesis	1	0.0572082	1	RIB4	192	5	562
PANTHER_PATHWAY	PANTHER_PATHWAY	P05913:Enkephalin release	1	0.0572082	1	BCY1	192	5	562
PANTHER_PATHWAY	PANTHER_PATHWAY	P00037:Ionotropic glutamate receptor pathway	1	0.0572082	1	SEC18	192	4	562
PANTHER_PATHWAY	PANTHER_PATHWAY	P04396:Vitamin D metabolism and pathway	1	0.0572082	1	ARH1	192	4	562
PANTHER_PATHWAY	PANTHER_PATHWAY	P05731:GABA-B_receptor_II_signaling	1	0.0572082	1	BCY1	192	4	562
PANTHER_PATHWAY	PANTHER_PATHWAY	P02754:Methylcitrate cycle	1	0.0572082	1	ACS2	192	3	562
PANTHER_PATHWAY	PANTHER_PATHWAY	P02784:Tyrosine biosynthesis	1	0.0572082	1	ARO7	192	3	562
PANTHER_PATHWAY	PANTHER_PATHWAY	P00043:Muscarinic acetylcholine receptor 2 and 4 signaling pathway	1	0.0572082	1	BCY1	192	8	562
PANTHER_PATHWAY	PANTHER_PATHWAY	P00038:JAK/STAT signaling pathway	1	0.0572082	1	HOG1	192	3	562
PANTHER_PATHWAY	PANTHER_PATHWAY	P02756:N-acetylglucosamine metabolism	1	0.0572082	1	GFA1	192	1	562
PANTHER_PATHWAY	PANTHER_PATHWAY	P04373:5HT1 type receptor mediated signaling pathway	1	0.0572082	1	BCY1	192	8	562
PANTHER_PATHWAY	PANTHER_PATHWAY	P02779:Thiamine biosynthesis	1	0.0572082	1	THI20	192	4	562
PANTHER_PATHWAY	PANTHER_PATHWAY	P05728:Anandamide_degradation	1	0.0572082	1	AMD2	192	1	562
PANTHER_PATHWAY	PANTHER_PATHWAY	P00015:Circadian clock system	1	0.0572082	1	PHR1	192	5	562
PANTHER_PATHWAY	PANTHER_PATHWAY	P02724:Alanine biosynthesis	1	0.0572082	1	BAT1	192	2	562
PANTHER_PATHWAY	PANTHER_PATHWAY	P02771:Pyrimidine Metabolism	1	0.0572082	1	NIT2	192	6	562
PANTHER_PATHWAY	PANTHER_PATHWAY	P00040:Metabotropic glutamate receptor group II pathway	1	0.0572082	1	BCY1	192	8	562
PANTHER_PATHWAY	PANTHER_PATHWAY	P04378:Beta2 adrenergic receptor signaling pathway	1	0.0572082	1	BCY1	192	8	562
PANTHER_PATHWAY	PANTHER_PATHWAY	P02757:O-antigen biosynthesis	1	0.0572082	1	GFA1	192	1	562
PANTHER_PATHWAY	PANTHER_PATHWAY	P02788:Xanthine and guanine salvage pathway	1	0.0572082	1	PNP1	192	2	562
PANTHER_PATHWAY	PANTHER_PATHWAY	P02774:Salvage pyrimidine deoxyribonucleotides	1	0.0572082	1	TAD2	192	3	562
PANTHER_PATHWAY	PANTHER_PATHWAY	P05734:Synaptic_vesicle_trafficking	1	0.0572082	1	SEC18	192	2	562
PANTHER_PATHWAY	PANTHER_PATHWAY	P02783:Tryptophan biosynthesis	1	0.0572082	1	TRP2	192	4	562
PANTHER_PATHWAY	PANTHER_PATHWAY	P04377:Beta1 adrenergic receptor signaling pathway	1	0.0572082	1	BCY1	192	8	562
PANTHER_PATHWAY	PANTHER_PATHWAY	P00028:Heterotrimeric G-protein signaling pathway-rod outer segment phototransduction	1	0.0572082	1	CMD1	192	5	562
PANTHER_PATHWAY	PANTHER_PATHWAY	P02773:S adenosyl methionine biosynthesis	1	0.0572082	1	SAM2	192	1	562
PANTHER_PATHWAY	PANTHER_PATHWAY	P00039:Metabotropic glutamate receptor group III pathway	1	0.0572082	1	BCY1	192	9	562
	PANTHER_PATHWAY	P05911:Angiotensin II-stimulated signaling through G proteins and beta-arrestin	1	0.0572082	1	KSS1	192	4	562
	PANTHER_PATHWAY	P02725:Allantoin degradation	1	0.0572082	1	DAL1	192	3	562

## Sheet: Functions_Up
Category	Term	Count	%	PValue	Genes	List Total	Pop Hits	Pop Total
GOTERM_CC_ALL	GO:0044444~cytoplasmic part	894	51.1442	2.8807e-15	ABC1, TTI1, YBT1, TFP1, VPS54, DOP1, OAF3, VPS52, YDR239C, RCE1, YIM1, RET3, RET2, ARC19, MSS18, DFM1, GLT1, TDH3, YNR061C, TDH2, YLR050C, VMA22, SPO73, SUR7, MAK10, YNL176C, YDR131C, VPS41, YDR026C, ERJ5, YPR003C, SLM5, ARH1, YBR096W, ICP55, SRL1, BNA3, BNA4, HRD3, TRS120, NTE1, VPS74, DUG1, RIC1, BFA1, YPR063C, ARG4, KAP104, MAK31, MGA2, SRO7, YGR287C, SPC110, YIP3, GAS1, YIP5, GTB1, UGA4, PKP2…	1618	2640	5615
GOTERM_CC_ALL	GO:0005737~cytoplasm	1217	69.6224	1.62493e-14	TTI1, ABC1, YBT1, TFP1, DOP1, VPS54, OAF3, HRB1, RIA1, VPS52, APA1, YDR239C, RCE1, YIM1, RET3, RET2, ARC19, HPA2, GLT1, DFM1, MSS18, TDH3, YNR061C, TDH2, MSS11, CMK2, YLR050C, YBL029W, VMA22, SPO73, SUR7, MAK10, YNL176C, YDR131C, RIB4, MET32, YNR034W-A, RMR1, YDR026C, VPS41, ERJ5, YPR003C, YOR385W, YCR090C, KAP95, ARH1, SLM5, SRL3, YBR096W, SRL1, ICP55, BNA3, BNA4, YBR071W, HRD3, TRS120, NTE1, DU…	1618	3809	5615
GOTERM_CC_ALL	GO:0022626~cytosolic ribosome	84	4.80549	4.13542e-13	RPS8A, RPS17B, RPL36B, RPS17A, RPL22A, SIS1, ANB1, RPL41B, RPL41A, RPL26B, RPL26A, RPL12B, RLI1, RPP2B, RPP2A, RPS23A, RPS23B, GCN2, RPS16A, RPL21A, RPL35B, RPS9B, RPS0B, ASC1, RPL42A, RPS0A, RPL42B, RPL31A, RPL8A, RPS26B, RPL11A, RPL16B, RPS26A, RPP1A, RPS4A, RPS15, RPS4B, RPP1B, HYP2, RPS12, RPS13, HEF3, RPS21B, RPL8B, RPS11A, RPS11B, RPL27A, RPL24B, RPL27B, RPL24A, RPL38, RPS1A, RPL39, RPS1B, …	1618	145	5615
GOTERM_CC_ALL	GO:0005933~cellular bud	98	5.60641	1.96802e-10	DBF2, PCL2, SKG3, BNI1, ELM1, CDC10, CDC11, GYL1, MYO4, SMI1, BNR1, CLB2, BEM2, KCC4, CWH43, MMR1, PFY1, TAO3, FIR1, ACT1, GRR1, SRL1, ASH1, MYO2, MYO1, CHS7, IQG1, PAM1, GIC2, GIC1, CHS3, CHS2, CLA4, KAP104, IRC8, MPS1, SRO7, RGA2, PXL1, RGA1, CDC28, MLC1, CMD1, EXO70, AXL2, UBP5, OSH2, YFR016C, SEC10, SEC15, SEC3, SPR3, MRH1, SEC1, AIM44, CYK3, SEC8, SEC6, RDI1, YDR348C, SYP1, SKT5, CSI2, HOF1,…	1618	194	5615
GOTERM_CC_ALL	GO:0030427~site of polarized growth	113	6.46453	3.23883e-10	DBF2, PCL2, SKG3, HKR1, BNI1, ELM1, CDC10, CDC11, ARC19, GYL1, SRV2, MYO3, SEC31, PAN1, MYO4, TWF1, MYO5, SMI1, BNR1, CLB2, AIP1, BEM2, KCC4, CWH43, MMR1, PFY1, TAO3, FIR1, ACT1, GRR1, SRL1, MYO2, MYO1, CHS7, IQG1, PAM1, GIC2, GIC1, CHS3, CHS2, CLA4, KAP104, MPS1, PXL1, RGA2, RGA1, CDC28, MLC1, CMD1, EXO70, AXL2, OSH2, UBP5, SEC18, STE20, SAC6, SEC10, SEC15, SPR3, SEC3, SEC1, AIM44, CYK3, SEC8, S…	1618	235	5615
GOTERM_CC_ALL	GO:0005783~endoplasmic reticulum	187	10.6979	4.24424e-10	SOP4, HMX1, YCT1, SCP160, DER1, RCE1, SPC2, EPT1, SPC3, RCR1, OPI3, MMP1, MPD1, DFM1, MPD2, ERG28, YDC1, ILM1, MDM12, IRE1, RSB1, MDM10, ASI1, YLR050C, VMA22, LCB2, GPT2, PDI1, ASI3, SEC31, BST1, AYR1, GWT1, ERJ5, VTC3, CWH43, YPR003C, CWH41, KRE27, YTA7, HMG1, USO1, SEC39, YBR096W, SRP72, FRT1, NPL4, CHS7, YJL171C, SPT14, HRD3, COS10, YLR064W, NTE1, SAC1, ERV25, JEM1, ERV29, VAN1, YPR063C, CPR5,…	1618	443	5615
GOTERM_BP_ALL	GO:0044262~cellular carbohydrate metabolic process	152	8.69565	8.63051e-10	HKR1, MNT3, YMR099C, PCL6, CRH1, CDC19, ELM1, OPI3, GUT2, TDH3, TDH2, IRE1, MSS11, VMA22, PDI1, MAL32, VIP1, GPM2, PSK2, GPM1, PCM1, DOG2, DOG1, PGM2, CWH41, GAC1, PGM1, KTR2, SOR1, GRR1, MPA43, SOR2, BCH1, CHS7, BCH2, CHS6, GSY1, CTS2, SUC2, YHR210C, GAL2, CHS3, ERV29, TAL1, TPI1, VAN1, YBR056W, QRI1, FKS3, FKS1, KCS1, GPD2, GPD1, CRR1, GDE1, YGR287C, GAS4, GAS3, BMH2, GTB1, YJL216C, GAS5, TOS3,…	1527	327	4970
GOTERM_BP_ALL	GO:0005975~carbohydrate metabolic process	155	8.86728	8.65053e-10	HKR1, MNT3, YMR099C, PCL6, CRH1, CDC19, ELM1, OPI3, GUT2, TDH3, TDH2, IRE1, MSS11, VMA22, PDI1, MAL32, VIP1, GPM2, PSK2, GPM1, PCM1, DOG2, DOG1, PGM2, CWH41, GAC1, PGM1, KTR2, SOR1, GRR1, MPA43, SOR2, BCH1, CHS7, BCH2, CHS6, GSY1, CTS2, SUC2, YHR210C, GAL2, CHS1, CHS3, CHS2, DFG5, ERV29, TAL1, TPI1, VAN1, YBR056W, QRI1, FKS3, FKS1, KCS1, GPD2, GPD1, CRR1, GDE1, YGR287C, GAS4, GAS3, BMH2, GTB1, YJ…	1527	335	4970
GOTERM_CC_ALL	GO:0005856~cytoskeleton	117	6.69336	1.2015e-09	DBF2, BNI1, VPS52, ELM1, CDC10, CDC11, ARC19, SRV2, SCD5, SUR7, CBF2, MYO3, MTW1, PAN1, MYO4, VIP1, TWF1, MYO5, SPC97, ARP5, SPC98, BNR1, CLB2, ARP2, CLB4, AIP1, KCC4, PFY1, SGO1, ACT1, USO1, GRR1, MYO2, MYO1, IQG1, KEM1, GIC2, GIC1, TMA19, IPL1, CLA4, SPC24, BFA1, YSC84, DYN2, DYN3, MPS1, CIN8, FKS1, RGA2, NNF1, RGA1, CDC28, MLC1, SPC110, CMD1, AXL2, DUO1, SAC6, JNM1, SPR3, NKP2, MLP2, ASE1, KAR…	1618	250	5615
GOTERM_CC_ALL	GO:0005935~cellular bud neck	79	4.51945	1.82947e-09	SEC3, DBF2, SPR3, PCL2, SKG3, SEC1, BNI1, AIM44, CYK3, SEC8, SEC6, RDI1, ELM1, CDC10, CDC11, GYL1, YDR348C, SYP1, MYO4, CSI2, SKT5, HOF1, CDC3, CDC5, SPH1, SMI1, BNR1, CLB2, BEM2, GYP5, KCC4, CWH43, CDC55, PFY1, MMR1, MSB3, FIR1, ACT1, MSB1, GRR1, CBK1, HOS3, MYO2, MYO1, IQG1, HSL1, VRP1, PAM1, LSB3, GIC2, GIC1, TPM2, CHS3, LDB17, TPM1, KIN4, CHS2, RAX2, LRG1, KAP104, MPS1, GIN4, PXL1, RGA2, CDC2…	1618	151	5615
GOTERM_CC_ALL	GO:0005624~membrane fraction	100	5.72082	2.06542e-09	SOP4, BNI1, CDC19, EPT1, TDH3, TDH2, YPL277C, PNS1, LCB5, LCB2, SCD5, GPT2, PST2, SUR7, MAL32, SUL2, YOR1, KOG1, YJL171C, CHS1, JEM1, TPI1, TOR2, TOR1, YDR056C, SSO2, DOA4, FAA1, FKS1, BRO1, NNF2, BMH2, BPH1, GAS3, GAS1, SSA1, SSA2, OSH6, GAS5, SSA4, STE20, SEC12, COS2, TSC11, COS3, MRH1, HXT1, CPT1, HXT2, HXT3, SFB3, RDI1, ERG1, PEX1, FRE1, HXT4, HXT6, TMN2, VPS1, GYP5, COQ2, AHP1, HSC82, UGP1, …	1618	206	5615
GOTERM_CC_ALL	GO:0005626~insoluble fraction	100	5.72082	2.06542e-09	SOP4, BNI1, CDC19, EPT1, TDH3, TDH2, YPL277C, PNS1, LCB5, LCB2, SCD5, GPT2, PST2, SUR7, MAL32, SUL2, YOR1, KOG1, YJL171C, CHS1, JEM1, TPI1, TOR2, TOR1, YDR056C, SSO2, DOA4, FAA1, FKS1, BRO1, NNF2, BMH2, BPH1, GAS3, GAS1, SSA1, SSA2, OSH6, GAS5, SSA4, STE20, SEC12, COS2, TSC11, COS3, MRH1, HXT1, CPT1, HXT2, HXT3, SFB3, RDI1, ERG1, PEX1, FRE1, HXT4, HXT6, TMN2, VPS1, GYP5, COQ2, AHP1, HSC82, UGP1, …	1618	206	5615
GOTERM_CC_ALL	GO:0044430~cytoskeletal part	110	6.29291	4.00773e-09	DBF2, BNI1, ELM1, CDC10, CDC11, ARC19, SRV2, SCD5, SUR7, CBF2, MYO3, MTW1, PAN1, MYO4, TWF1, MYO5, SPC97, SPC98, BNR1, CLB2, ARP2, CLB4, AIP1, PFY1, SGO1, ACT1, GRR1, MYO2, MYO1, IQG1, KEM1, GIC2, GIC1, TMA19, IPL1, CLA4, SPC24, BFA1, YSC84, DYN2, DYN3, MPS1, CIN8, FKS1, RGA2, NNF1, RGA1, CDC28, MLC1, SPC110, CMD1, AXL2, DUO1, SAC6, JNM1, SPR3, NKP2, MLP2, ASE1, KAR3, SKT5, HOF1, ALF1, CDC3, DSN1…	1618	235	5615
GOTERM_CC_ALL	GO:0000267~cell fraction	111	6.35011	7.81501e-09	SOP4, LEU2, BNI1, CDC19, EPT1, TDH3, TDH2, YPL277C, PNS1, LCB5, MDR1, LCB2, SCD5, GPT2, PST2, SUR7, MAL32, SUL2, PAN5, YOR1, USO1, KOG1, YJL171C, CHS1, JEM1, TPI1, TOR2, TOR1, YDR056C, YOL159C, SSO2, DOA4, FAA1, FKS1, BRO1, MCK1, NNF2, GAS3, BMH2, BPH1, GAS1, OSH7, SSA1, SSA2, OSH6, SSA4, GAS5, YNR064C, STE20, SEC12, COS2, TSC11, COS3, MRH1, HXT1, CPT1, HXT2, HXT3, SFB3, RDI1, ERG1, PEX1, FRE1, H…	1618	240	5615
GOTERM_CC_ALL	GO:0044424~intracellular part	1454	83.1808	2.38532e-08	YPL216W, TTI1, ABC1, YBT1, TFP1, YLR278C, DOP1, VPS54, HRB1, OAF3, RIA1, VPS52, APA1, YDR239C, RCE1, YIM1, RET3, RET2, ARC19, HPA2, GLT1, DFM1, MSS18, TDH3, YNR061C, TDH2, MSS11, CMK2, YLR050C, YBL029W, VMA22, SPO73, HTB1, MAK10, SUR7, MTW1, YNL176C, YDR131C, RIB4, MET32, YNR034W-A, CSM1, RMR1, YDR026C, VPS41, ERJ5, YPR003C, YOR385W, RAD1, KAP95, YCR090C, ARH1, SLM5, HTA2, SRL3, YBR096W, SRL1, IC…	1618	4826	5615
GOTERM_CC_ALL	GO:0005622~intracellular	1462	83.6384	3.21253e-08	YPL216W, TTI1, ABC1, YBT1, TFP1, YLR278C, DOP1, VPS54, HRB1, OAF3, RIA1, VPS52, APA1, YDR239C, RCE1, YIM1, RET3, RET2, ARC19, HPA2, GLT1, DFM1, MSS18, TDH3, YNR061C, TDH2, MSS11, CMK2, YLR050C, YBL029W, VMA22, SPO73, HTB1, MAK10, SUR7, MTW1, YNL176C, YDR131C, RIB4, MET32, YNR034W-A, CSM1, RMR1, YDR026C, VPS41, ERJ5, YPR003C, YOR385W, RAD1, KAP95, YCR090C, ARH1, SLM5, HTA2, SRL3, YBR096W, SRL1, IC…	1618	4860	5615
GOTERM_BP_ALL	GO:0006066~alcohol metabolic process	115	6.57895	4.01945e-08	PCL6, CDC19, ELM1, EPT1, OPI3, ERG28, GUT2, TDH3, TDH2, IRE1, VMA22, VIP1, GPM2, PSK2, GPM1, ACS2, DOG2, DOG1, PGM2, KAP95, GAC1, HMG1, PGM1, MCR1, SOR1, SYM1, GRR1, SOR2, GSY1, YHR210C, NTE1, GAL2, YEH1, TAL1, TPI1, QRI1, KCS1, GPD2, GPD1, SAY1, GDE1, BMH2, OSH7, OSH6, TOS3, GND1, PMI40, SEC14, ERG2, CPT1, ERG4, ERG5, ERG6, AMS1, ERG7, ERG8, ERG9, PIG1, ERG1, NDE1, GIP2, FMP30, ARE2, MVD1, ARO10…	1527	243	4970
GOTERM_BP_ALL	GO:0007047~cell wall organization	118	6.75057	4.13715e-08	OSW2, IRR1, HKR1, SWM1, BNI1, CNA1, CRH1, VPS54, ELM1, RCR1, CDC10, CDC11, OPI3, ILM1, IRE1, SPO71, ECM25, SPO73, MYO3, PAU2, MYO5, ECM11, SMI1, ARP2, BEM4, BEM2, CWH43, PAU24, CWH41, SSP1, ACT1, PAU8, SRL1, DTR1, ECM19, MYO2, MPT5, CHS7, CHS6, CHS1, CHS3, CHS2, DFG5, CLA4, TOR2, VAN1, TOR1, PAU12, PAU11, FKS3, FKS1, TUS1, MET5, CRR1, ECM9, ECM8, GAS4, CWP2, GAS3, ECM5, BPH1, ECM3, GAS1, AXL2, GA…	1527	251	4970
GOTERM_BP_ALL	GO:0045229~external encapsulating structure organization	118	6.75057	4.13715e-08	OSW2, IRR1, HKR1, SWM1, BNI1, CNA1, CRH1, VPS54, ELM1, RCR1, CDC10, CDC11, OPI3, ILM1, IRE1, SPO71, ECM25, SPO73, MYO3, PAU2, MYO5, ECM11, SMI1, ARP2, BEM4, BEM2, CWH43, PAU24, CWH41, SSP1, ACT1, PAU8, SRL1, DTR1, ECM19, MYO2, MPT5, CHS7, CHS6, CHS1, CHS3, CHS2, DFG5, CLA4, TOR2, VAN1, TOR1, PAU12, PAU11, FKS3, FKS1, TUS1, MET5, CRR1, ECM9, ECM8, GAS4, CWP2, GAS3, ECM5, BPH1, ECM3, GAS1, AXL2, GA…	1527	251	4970
GOTERM_CC_ALL	GO:0044448~cell cortex part	59	3.37529	1.35147e-07	SEC3, SPR3, BNI1, SEC8, SEC6, ELM1, CDC10, ARC19, CDC11, SRV2, SCD5, SUR7, MYO3, PAN1, MYO5, TWF1, SKT5, HOF1, CDC3, SPH1, BNR1, ARP2, AIP1, PFY1, MSB3, LAS17, ACT1, GRR1, MYO1, IQG1, HSL1, VRP1, LSB3, GIC2, GIC1, LDB17, TPM2, TPM1, CLA4, YSC84, SMT3, INP52, INP53, FKS1, COF1, RGA2, RGA1, CAP2, BZZ1, EXO70, AXL2, ABP1, CRN1, SAC6, SEC10, BUD4, BUD3, UTR2, SEC15	1618	111	5615
GOTERM_CC_ALL	GO:0044432~endoplasmic reticulum part	88	5.03432	1.78391e-07	YLR301W, ERO1, USA1, SCP160, SFB3, DER1, SPC2, RCE1, SPC3, CAX4, RTN1, RCR1, MPD1, RTN2, WBP1, YDC1, ERG28, MDM12, KAR2, MDM10, ASI1, LCB2, VMA22, PDI1, ASI3, MMM1, SWA2, SPF1, BST1, MCD4, LHS1, GWT1, LAS21, CWH41, YTA7, SCJ1, HMG1, SEC39, SIL1, SRP72, NPL4, CHS7, KRE6, HRD3, SPT14, VPH2, NTE1, SAC1, FPR2, KRE5, SEC61, PHS1, SEC62, GPI2, KEG1, SEC63, OST3, OST2, JEM1, WSC4, CPR5, OST5, YPC1, ERD2…	1618	188	5615
GOTERM_BP_ALL	GO:0016129~phytosteroid biosynthetic process	20	1.14416	1.29322e-06	ERG2, ERG4, ERG5, ERG6, ERG7, ERG8, ERG9, ERG1, ERG28, ERG24, ERG25, ERG13, ERG26, ERG27, ERG20, ERG11, ERG12, ERG10, HMG1, MCR1	1527	24	4970
GOTERM_BP_ALL	GO:0006696~ergosterol biosynthetic process	20	1.14416	1.29322e-06	ERG2, ERG4, ERG5, ERG6, ERG7, ERG8, ERG9, ERG1, ERG28, ERG24, ERG25, ERG13, ERG26, ERG27, ERG20, ERG11, ERG12, ERG10, HMG1, MCR1	1527	24	4970
GOTERM_CC_ALL	GO:0022627~cytosolic small ribosomal subunit	33	1.88787	1.50571e-06	RPS8A, RPS17B, RPS17A, RPS11A, RPS11B, SIS1, RPS1A, RPS1B, RPS20, RPS23A, RPS23B, RPS25A, RPS19B, RPS16A, RPS9B, RPS10B, RPS10A, RPS0B, ASC1, RPS0A, RPS14A, RPS5, RPS7A, RPS6A, RPS6B, RPS26B, RPS26A, RPS4A, RPS15, RPS4B, RPS12, RPS13, RPS28A, RPS31, RPS24A, RPS21B, RPS24B, RPS18B	1618	53	5615
GOTERM_BP_ALL	GO:0016128~phytosteroid metabolic process	21	1.20137	1.50998e-06	ERG2, ERG4, ERG5, ERG6, ERG7, ERG8, ERG9, ERG1, ERG28, ERG24, ERG25, ERG26, ERG13, ERG27, ERG20, ERG11, ERG12, ERG10, HMG1, MCR1, ARE2	1527	26	4970
GOTERM_BP_ALL	GO:0008204~ergosterol metabolic process	21	1.20137	1.50998e-06	ERG2, ERG4, ERG5, ERG6, ERG7, ERG8, ERG9, ERG1, ERG28, ERG24, ERG25, ERG26, ERG13, ERG27, ERG20, ERG11, ERG12, ERG10, HMG1, MCR1, ARE2	1527	26	4970
GOTERM_BP_ALL	GO:0000271~polysaccharide biosynthetic process	28	1.60183	1.65013e-06	BCH1, CHS7, BCH2, CHS6, HKR1, KRE6, GSY1, CHS1, CHS3, KRE5, CHS2, KEG1, PIG1, FKS3, FKS1, SKT5, PSK2, GFA1, BMH2, PCM1, GLC3, GTB1, PGM2, GAC1, PGM1, GDB1, UGP1, BUD7	1527	40	4970
GOTERM_BP_ALL	GO:0034637~cellular carbohydrate biosynthetic process	45	2.57437	1.85745e-06	CHS7, BCH1, CHS6, BCH2, HKR1, KRE6, GSY1, PSA1, INO1, KRE5, CHS3, PIG1, KEG1, TSL1, TDH3, TPI1, TDH2, ENO2, QRI1, FKS3, FKS1, ENO1, KCS1, SKT5, VIP1, GFA1, PSK2, GPM1, BMH2, PCM1, GLC3, SEC53, XYL2, PGM2, GAC1, PGM1, GDB1, UGP1, PGI1, TPS3, PGK1, TPS2, PMI40, TPS1, BUD7	1527	78	4970
GOTERM_BP_ALL	GO:0009628~response to abiotic stimulus	146	8.3524	2.14443e-06	MDJ1, HKR1, BNI1, YJR054W, YDL057W, YDR357C, DER1, ERS1, ELM1, HSP10, PNC1, ARC19, MPD1, YDC1, GUT2, SRV2, LCB5, ASI1, YLR050C, AFR1, PST2, MYO3, MYO5, TWF1, MGR1, BNR1, AIP1, PGM2, HOG1, PFY1, GAC1, KTR2, SRL3, IQG1, DAP1, YPL088W, SDS24, YLR064W, YIL108W, YAR1, CHS3, JEM1, YSC84, SCS3, GOR1, CPR6, PBI2, YBR056W, RCK2, MGA2, FAA1, GPD1, MCK1, GRX1, PRB1, PDE1, BPH1, MRK1, SSA1, SSA4, GRX7, SSN2,…	1527	344	4970
GOTERM_BP_ALL	GO:0034605~cellular response to heat	86	4.91991	2.16812e-06	SEC1, HKR1, TES1, ERO1, YBR137W, YJR054W, DER1, YDR357C, YDL057W, CYC7, HSP10, ULI1, MPD1, PNC1, GUT2, TSL1, STF2, LCB5, YLR050C, ASI1, NCA2, CTL1, YLL056C, AFR1, PST2, HXT6, MGR1, MCD4, LHS1, GRE3, COQ6, LAP4, SCJ1, CTT1, KTR2, SIL1, SRL3, PIR3, ADD37, DAP1, YSP3, YPL088W, YBR139W, YKL151C, SDS24, MSP1, ECM38, YLR064W, YLL058W, YIL108W, YKE4, CHS3, KEG1, JEM1, YSC84, SCS3, CPR6, GOR1, PBI2, YBR0…	1527	181	4970
GOTERM_CC_ALL	GO:0022625~cytosolic large ribosomal subunit	43	2.45995	2.63533e-06	RPL36B, RPL22A, RPL41B, RPL27A, RPL24B, RPL41A, RPL27B, RPL24A, RPL38, RPL39, RPL26B, RPL26A, RPL12B, RPL30, RPL17B, RPL43A, RPL32, RPP2B, RPP2A, RPL17A, RPL7A, RPL21A, RPL35B, RPL2B, RPL2A, RPL42A, RPP0, RPL25, RPL42B, RPL31A, RPL40A, RPL33A, RPL29, RPL8A, RPL16B, RPL11A, RPL18A, RPL13A, RPP1A, RPL13B, RPP1B, RPL6A, RPS31, RPL37A, RPL6B, RPL8B	1618	78	5615
GOTERM_CC_ALL	GO:0012505~endomembrane system	142	8.12357	2.69384e-06	NUP145, TFP1, DOP1, SCP160, DER1, SPC2, RCE1, SPC3, RCR1, RET3, RET2, ERG28, YDC1, MDM12, MDM10, ASI1, VMA22, LCB2, ASI3, SEC31, NUP133, BST1, CSM1, GWT1, TRL1, MAD1, CWH41, MAD2, KAP95, YTA7, HMG1, CHC1, USO1, SEC39, SRP72, CSE1, NPL4, POM152, CHS7, HRD3, COS10, NTE1, SAC1, NUP120, SAC3, RIC1, JEM1, TOR1, DYN2, COY1, SEC21, SEC23, ERD2, YOS9, SEC24, MGA2, MTR10, SEC26, SEC27, SEC28, COS8, NTF2, …	1618	354	5615
GOTERM_MF_ALL	GO:0003779~actin binding	29	1.65904	2.70678e-06	IQG1, BNI1, ABP140, VRP1, TPM2, TPM1, ARC19, YSC84, SRV2, COF1, MYO3, PAN1, MYO4, DLD2, TWF1, MYO5, CAP2, SPH1, BNR1, ARP2, AIP1, AIM7, ABP1, PFY1, CRN1, LAS17, SAC6, MYO2, MYO1	1512	43	4955
GOTERM_CC_ALL	GO:0005938~cell cortex	64	3.66133	3.46085e-06	SEC3, SPR3, BNI1, SEC8, SEC6, ELM1, CDC10, ARC19, CDC11, SRV2, SCD5, SUR7, MYO3, PAN1, MYO5, TWF1, SKT5, HOF1, CDC3, SPH1, BNR1, ARP2, AIP1, PFY1, MSB3, LAS17, ACT1, GRR1, MYO1, IQG1, HSL1, VRP1, STU2, LSB3, GIC2, GIC1, LDB17, TPM2, LDB18, TPM1, KIN4, CLA4, YSC84, SMT3, INP52, YDR034W-B, INP53, FKS1, COF1, RGA2, RGA1, CAP2, BZZ1, EXO70, AXL2, ABP1, CRN1, SAC6, SEC10, BUD4, BUD3, JNM1, UTR2, SEC15	1618	133	5615
GOTERM_CC_ALL	GO:0032153~cell division site	20	1.14416	3.57904e-06	SPR3, IQG1, RGA2, RGA1, SKT5, HOF1, CDC3, ELM1, TPM2, BNR1, TPM1, CDC10, CDC11, PFY1, ACT1, GRR1, BUD4, BUD3, UTR2, MYO1	1618	26	5615
GOTERM_CC_ALL	GO:0032155~cell division site part	20	1.14416	3.57904e-06	SPR3, IQG1, RGA2, RGA1, SKT5, HOF1, CDC3, ELM1, TPM2, BNR1, TPM1, CDC10, CDC11, PFY1, ACT1, GRR1, BUD4, BUD3, UTR2, MYO1	1618	26	5615
GOTERM_BP_ALL	GO:0033692~cellular polysaccharide biosynthetic process	25	1.43021	4.14074e-06	BCH1, CHS7, BCH2, CHS6, HKR1, KRE6, GSY1, CHS3, KRE5, KEG1, PIG1, FKS3, FKS1, SKT5, PSK2, GFA1, BMH2, GLC3, PCM1, PGM2, GAC1, PGM1, GDB1, UGP1, BUD7	1527	35	4970
GOTERM_CC_ALL	GO:0044445~cytosolic part	84	4.80549	6.19491e-06	RPS8A, RPS17B, RPL36B, RPS17A, RPL22A, SIS1, RPL41B, RPL41A, RPL26B, RPL26A, RPL12B, RPP2B, RPP2A, VPS15, RPS23A, RPN2, RPS23B, RPS16A, RPL21A, RPL35B, RPS9B, RPS0B, ASC1, RPL42A, RPS0A, RPL42B, RPL31A, RPL8A, RPS26B, RPL11A, RPL16B, RPS26A, RPP1A, RPS4A, RPS15, RPS4B, RPP1B, RPS12, RPS13, RPS21B, RPL8B, RPS11A, RPS11B, RPL27A, RPL24B, PFK2, RPL27B, PFK1, RPL24A, RPL38, RPS1A, RPL39, RPS1B, RPL30…	1618	190	5615
GOTERM_CC_ALL	GO:0009277~fungal-type cell wall	50	2.86041	6.56084e-06	SPR3, CRH1, CDC10, CDC11, TDH3, TDH2, SPO71, SUR7, TIR2, DAN4, CDC3, MCD4, HPF1, ZPS1, SRL1, DSE4, PIR3, YPS6, SVS1, DIA3, PIR1, YJL171C, YLR042C, YLR194C, YPS1, SCW4, RAX2, SCW10, SIM1, ECM33, CDA1, CRR1, PLB2, CDA2, SPS2, CWP2, GAS4, BGL2, GAS3, GAS1, SSA1, SSA2, GAS5, CIS3, TOS1, TOS6, CCW14, PHO5, EXG1, UTR2	1618	98	5615
GOTERM_CC_ALL	GO:0005886~plasma membrane	168	9.61098	8.55979e-06	SKG3, NUP145, HKR1, BNI1, SCP160, RET3, MMP1, RET2, GYL1, BUL1, PDR12, HXT17, DUR3, PNS1, HXT15, PPZ1, RSB1, HXT16, HXT13, HXT14, HXT10, SUR7, SEC31, PAN1, NUP133, ASG7, SUL1, SUL2, ZRT1, CWH43, THI7, YOR1, CHC1, SSY1, NPL4, KOG1, GAL2, NUP120, GIC2, SMF1, CHS1, OPT2, DFG5, TOR2, TOR1, SSO2, SEC21, MDG1, SEC23, YFL051C, SEC24, FKS3, SEC26, FKS1, BIO5, SRO7, SEC27, SEC28, GIT1, GAS4, BPH1, GAS1, O…	1618	439	5615
GOTERM_BP_ALL	GO:0048193~Golgi vesicle transport	85	4.8627	9.99074e-06	SEC3, SOP4, SEC7, SEC8, DOP1, TRX1, VPS54, SEC6, SFB3, VPS52, RET3, RET2, GYL1, COP1, PEP3, PEP5, YHR035W, PEP7, APM2, RSN1, APM3, TIP20, VPS16, PEP1, SEC31, BST1, SLY1, TRS130, SPO20, GYP5, APL5, APL6, USO1, SEC39, BCH1, CHS7, CHS6, BCH2, TRS120, BET3, NEO1, VPS74, ERV25, EMP24, ERV29, DRS2, COY1, SSO2, SEC21, SEC23, ERD2, SEC24, SEC26, SRO7, SEC27, SEC28, ERP2, KRE11, ERP1, SED4, GEA1, TLG1, GE…	1527	184	4970
GOTERM_BP_ALL	GO:0016051~carbohydrate biosynthetic process	50	2.86041	1.01912e-05	HKR1, ALG2, PIG1, TSL1, TDH3, TDH2, SKT5, VIP1, PSK2, GPM1, GLC3, PCM1, XYL2, PGM2, GAC1, PGM1, GDB1, UGP1, PGI1, CHS7, BCH1, CHS6, BCH2, KRE6, GSY1, PSA1, INO1, CHS1, KRE5, CHS3, CHS2, KEG1, TPI1, ENO2, QRI1, FKS3, FKS1, ENO1, KCS1, GFA1, BMH2, GTB1, SEC53, TPS3, PGK1, TPS2, PMI40, ALG12, TPS1, BUD7	1527	94	4970
GOTERM_BP_ALL	GO:0009408~response to heat	92	5.26316	1.06752e-05	SEC1, HKR1, MDJ1, TES1, ERO1, YBR137W, YJR054W, DER1, YDR357C, YDL057W, CYC7, HSP10, ULI1, MPD1, PNC1, GUT2, YDC1, TSL1, STF2, LCB5, YLR050C, ASI1, NCA2, CTL1, YLL056C, AFR1, PST2, HXT6, MGR1, MCD4, LHS1, GRE3, COQ6, LAP4, GAC1, SCJ1, CTT1, KTR2, SIL1, SRL3, PIR3, ADD37, DAP1, YSP3, YPL088W, YBR139W, YKL151C, SDS24, MSP1, ECM38, YLR064W, YLL058W, YIL108W, YKE4, CHS3, KEG1, JEM1, WSC2, YSC84, WSC4…	1527	203	4970
GOTERM_CC_ALL	GO:0015629~actin cytoskeleton	46	2.63158	1.07248e-05	IQG1, BNI1, ABP140, VRP1, LSB3, GIC2, ELM1, GIC1, LDB17, TPM2, LDB18, TPM1, ARC19, CLA4, YSC84, SRV2, INP52, INP53, SCD5, COF1, FKS1, SUR7, MYO3, MYO4, PAN1, MYO5, TWF1, MLC1, HOF1, CAP2, BZZ1, BNR1, ARP2, AIP1, ABP1, PFY1, CRN1, LAS17, SAC6, ACT1, GRR1, BUD4, BUD3, JNM1, MYO2, MYO1	1618	89	5615
GOTERM_BP_ALL	GO:0051301~cell division	144	8.23799	1.10638e-05	PCL2, DBF2, IRR1, PCL1, HKR1, SWM1, BNI1, PCL5, MCM16, ELM1, DNL4, CDC10, CDC11, GYL1, MYO3, MTW1, PAN1, MYO4, MYO5, TWF1, NDT80, PPH22, CLB6, CLB2, BNR1, CLB1, CLB4, BEM2, KCC4, MAD1, SSP1, MAD2, MMR1, PFY1, TAO3, RFC1, FIR1, SGO1, ACT1, CSE1, MYO2, MYO1, IQG1, CHS7, SDS22, SDS24, PAM1, CHS1, GIC2, GIC1, CHS3, CHS2, DFG5, CLA4, SPC24, BFA1, MPS1, CIN8, PXL1, RGA2, NNF1, RGA1, CDC28, MLC1, CDC23,…	1527	347	4970
GOTERM_BP_ALL	GO:0009266~response to temperature stimulus	97	5.5492	1.20117e-05	HKR1, MDJ1, YJR054W, YDR357C, DER1, YDL057W, HSP10, MPD1, PNC1, YDC1, GUT2, LCB5, YLR050C, ASI1, AFR1, PST2, MGR1, PGM2, GAC1, KTR2, SRL3, DAP1, YPL088W, SDS24, YLR064W, YIL108W, CHS3, JEM1, YSC84, SCS3, GOR1, CPR6, PBI2, YBR056W, MGA2, FAA1, GRX1, PDE1, SSA1, SSA4, ITC1, DDR48, COS5, TPS2, TPS1, SEC1, TES1, ERO1, YBR137W, CYC7, ULI1, TSL1, STF2, NCA2, CTL1, YLL056C, SOL4, HXT6, MCD4, LHS1, GRE3,…	1527	217	4970
GOTERM_BP_ALL	GO:0007049~cell cycle	240	13.73	1.34488e-05	PCL2, PCL1, HKR1, SWM1, PCL5, SCP160, DNL4, CDC10, CDC11, MEI4, HOP2, HOP1, HIR3, HFM1, MTW1, PAN1, ECM11, CSM1, RMR1, SPC97, SPC98, BNR1, PMD1, KCC4, RAD1, RFC5, SSP1, REC8, GAC1, RFC1, SGO1, CCR4, ACT1, POL2, MPT5, SCC2, KEM1, GIC2, IPL1, GIC1, PIN4, YHP1, BFA1, KAP104, MPS1, CDC28, MLC1, SPC110, CDC23, RDH54, CDC20, EXO70, AXL2, CDC25, STE20, DPB2, SPO1, NKP1, NKP2, CYK3, MLH1, YCG1, MLH3, SWI…	1527	627	4970
GOTERM_BP_ALL	GO:0022402~cell cycle process	207	11.8421	1.40869e-05	PCL2, PCL1, HKR1, SWM1, SCP160, CDC10, CDC11, MEI4, HOP2, HOP1, HIR3, HFM1, MTW1, PAN1, ECM11, CSM1, RMR1, SPC97, SPC98, BNR1, PMD1, RFC5, RAD1, REC8, SSP1, GAC1, RFC1, CCR4, SGO1, ACT1, POL2, MPT5, SCC2, KEM1, GIC2, IPL1, GIC1, PIN4, BFA1, MPS1, CDC28, MLC1, SPC110, CDC23, RDH54, CDC20, EXO70, AXL2, CDC25, STE20, SPO1, NKP1, NKP2, MLH1, YCG1, MLH3, SWI4, RAD61, PCH2, FAR1, SWI5, SWI6, ASE1, KAR3…	1527	530	4970
GOTERM_BP_ALL	GO:0005976~polysaccharide metabolic process	39	2.23112	1.99094e-05	BCH1, CHS7, BCH2, CHS6, HKR1, KRE6, PCL6, CRH1, GSY1, CTS2, CHS1, KRE5, CHS3, CHS2, PIG1, KEG1, GIP2, MSS11, VMA22, FKS3, FKS1, CDA1, SKT5, CDA2, PSK2, GFA1, BMH2, PCM1, GPH1, GLC3, GTB1, PGM2, GAC1, PGM1, GDB1, UGP1, EXG1, UTR2, BUD7	1527	69	4970
GOTERM_CC_ALL	GO:0005789~endoplasmic reticulum membrane	73	4.1762	2.07652e-05	YLR301W, ERO1, USA1, SCP160, SFB3, DER1, SPC2, RCE1, SPC3, CAX4, RTN1, RCR1, WBP1, YDC1, ERG28, MDM12, MDM10, ASI1, LCB2, VMA22, ASI3, MMM1, SWA2, SPF1, BST1, MCD4, GWT1, LAS21, CWH41, YTA7, HMG1, SEC39, SRP72, NPL4, CHS7, KRE6, HRD3, VPH2, NTE1, SAC1, FPR2, SEC61, PHS1, SEC62, KEG1, SEC63, OST3, OST2, JEM1, WSC4, OST5, YPC1, YOS9, ERD2, MGA2, SSS1, SSM4, PMT1, SED4, CYB5, GRX7, GPI18, STE24, ERG…	1618	164	5615
GOTERM_BP_ALL	GO:0016052~carbohydrate catabolic process	45	2.57437	2.45525e-05	YLR446W, XKS1, DAK2, CTS2, AMS1, CDC19, SUC2, ADH5, PFK2, PFK1, GAL10, TKL1, DFG5, TAL1, NDE1, TDH3, TPI1, TDH2, MSS11, ENO2, GUP1, SOL4, ENO1, GPD2, CDA1, MAL32, GPD1, MAL12, CDA2, GPM2, GPM1, GRE3, PDC1, HXK2, EMI2, GPH1, PDC5, PGM2, GCY1, PGM1, NTH2, GDB1, GND1, PGI1, PGK1	1527	84	4970
GOTERM_BP_ALL	GO:0006417~regulation of translation	82	4.69108	2.76017e-05	RPS8A, RPS17A, SBP1, CDC19, ANB1, RPL12B, RLI1, PPQ1, THS1, GRS1, RPS23A, ADE3, RPS23B, GCN2, FRS1, SLH1, RPS16A, RPS9B, RPS0B, ASC1, PPH22, EFT1, OLA1, RPS0A, PDC1, EFT2, TSA1, IMD2, RPL31A, DPS1, CDC60, CDC55, FAS1, CLU1, RPL8A, CBS2, GCD10, RPS4A, RPS4B, HYP2, PGI1, PET122, CSE1, RPL8B, SKI2, RPS11A, RPS11B, PSA1, PFK2, RPL27B, VAS1, PFK1, RPL24A, ARO1, RPS1A, TKL1, ARO4, RPS1B, PSE1, RPL30, R…	1527	180	4970
GOTERM_CC_ALL	GO:0000131~incipient cellular bud site	29	1.65904	2.92035e-05	PCL2, SEC3, PCL1, BNI1, CRH1, VRP1, SEC8, SEC6, GIC2, GIC1, CHS3, GYL1, CLA4, PXL1, MYO4, SKT5, SPH1, CMD1, SMI1, GYP5, UBP5, MMR1, TAO3, MSB3, STE20, SEC10, MYO2, BUD8, MYO1	1618	49	5615
GOTERM_CC_ALL	GO:0042175~nuclear envelope-endoplasmic reticulum network	75	4.29062	3.71255e-05	YLR301W, ERO1, USA1, SCP160, SFB3, DER1, SPC2, RCE1, SPC3, CAX4, RTN1, RCR1, WBP1, YDC1, ERG28, MDM12, MDM10, ASI1, LCB2, VMA22, ASI3, MMM1, SWA2, SPF1, BST1, MCD4, GWT1, LAS21, CWH41, YTA7, HMG1, SEC39, BFR1, SRP72, NPL4, CHS7, KRE6, HRD3, VPH2, NTE1, SAC1, FPR2, SEC61, PHS1, SEC62, KEG1, SEC63, OST3, OST2, JEM1, WSC4, OST5, YPC1, YOS9, ERD2, MGA2, SSS1, SSM4, PMT1, SED4, CYB5, GRX7, GPI18, STE2…	1618	172	5615
GOTERM_MF_ALL	GO:0016798~hydrolase activity, acting on glycosyl bonds	31	1.77346	3.96604e-05	KRE6, CRH1, AMS1, CTS2, SUC2, YIR007W, DFG5, SCW4, YBR056W, YLR057W, NTG1, URH1, SCW10, MAL32, CRR1, MAL12, YGR287C, BGL2, GLC3, GTB1, HPF1, YJL216C, CWH41, YIL172C, GDB1, NTH2, PNP1, EXG1, ROT2, DSE4, UTR2	1512	52	4955
GOTERM_CC_ALL	GO:0005618~cell wall	51	2.91762	4.02701e-05	SPR3, CRH1, CDC10, CDC11, TDH3, TDH2, SPO71, SUR7, PAU2, TIR2, DAN4, CDC3, MCD4, HPF1, PAU24, ZPS1, PAU8, SRL1, DSE4, PIR3, YPS6, SVS1, PIR1, DIA3, YJL171C, YLR042C, YLR194C, YPS1, RAX2, SCW4, PAU12, PAU11, SCW10, SIM1, ECM33, CDA1, CRR1, PLB2, CDA2, SPS2, GAS4, CWP2, BGL2, GAS3, GAS1, SSA1, SSA2, GAS5, CIS3, TOS1, TOS6, CCW14, EXG1, PHO5, UTR2	1618	106	5615
GOTERM_CC_ALL	GO:0030312~external encapsulating structure	51	2.91762	4.02701e-05	SPR3, CRH1, CDC10, CDC11, TDH3, TDH2, SPO71, SUR7, PAU2, TIR2, DAN4, CDC3, MCD4, HPF1, PAU24, ZPS1, PAU8, SRL1, DSE4, PIR3, YPS6, SVS1, PIR1, DIA3, YJL171C, YLR042C, YLR194C, YPS1, RAX2, SCW4, PAU12, PAU11, SCW10, SIM1, ECM33, CDA1, CRR1, PLB2, CDA2, SPS2, GAS4, CWP2, BGL2, GAS3, GAS1, SSA1, SSA2, GAS5, CIS3, TOS1, TOS6, CCW14, EXG1, PHO5, UTR2	1618	106	5615
GOTERM_BP_ALL	GO:0016192~vesicle-mediated transport	151	8.63844	5.17284e-05	SOP4, DOP1, VPS54, VPS52, RCR1, RET3, RET2, GYL1, SNX41, SCD5, SUR7, MYO3, SEC31, PAN1, MYO5, BST1, VPS41, ACT1, CHC1, USO1, SEC39, MYO2, BCH1, CHS7, BCH2, CHS6, BTN2, TRS120, COS10, SDS24, VPS74, ERV25, RIC1, ERV29, TOR2, YSC84, DRS2, COY1, SSO2, DOA4, SEC21, SEC23, ERD2, SEC24, SEC26, FKS1, SRO7, SEC27, SEC28, BRO1, MLC1, CMD1, YIP3, EXO70, OSH7, OSH6, OSH2, SEC18, SAC6, SEC12, SEC10, SEC16, SE…	1527	376	4970
GOTERM_CC_ALL	GO:0005788~endoplasmic reticulum lumen	13	0.743707	5.73465e-05	SAY1, HRD3, LHS1, KRE5, GTB1, MPD1, CPR5, SCJ1, KAR2, SIL1, YOS9, ROT2, PDI1	1618	15	5615
GOTERM_BP_ALL	GO:0051649~establishment of localization in cell	245	14.016	7.04528e-05	SOP4, DOP1, VPS54, HRB1, SRP68, VPS52, SPC2, SPC3, MRL1, RET3, YMC2, RET2, SCD5, RPS0B, RPS0A, VPS41, VTC3, KAP95, SGO1, ACT1, RPS15, SRP72, BTN2, TRS120, ERV25, VPS74, RIC1, ERV29, KAP104, COY1, DYN3, SSO2, MPS1, SRO7, DJP1, RPS19B, VPS66, BRO1, MLC1, NTF2, ODC2, YIP3, EXO70, SSA1, RPS5, SSA2, SSA4, CEX1, NUP60, NIC96, SAM50, RUD3, NUP192, RPS18B, GSP2, YLR301W, AVT1, SFB3, RTN1, PEP3, RLI1, PEP…	1527	655	4970
GOTERM_BP_ALL	GO:0016125~sterol metabolic process	28	1.60183	7.27724e-05	ERG2, ERG4, ERG5, ERG6, ERG7, ERG8, ERG9, YEH1, ERG1, ERG28, ERG13, ERG11, ERG12, ERG10, ARE2, MVD1, SAY1, OSH7, CYB5, OSH6, ERG24, ERG25, ERG26, ERG27, ERG20, HMG1, MCR1, TGL1	1527	46	4970
GOTERM_MF_ALL	GO:0004553~hydrolase activity, hydrolyzing O-glycosyl compounds	27	1.54462	7.4291e-05	KRE6, CRH1, AMS1, CTS2, SUC2, YIR007W, DFG5, SCW4, YLR057W, SCW10, MAL32, CRR1, MAL12, YGR287C, BGL2, GLC3, GTB1, HPF1, YJL216C, CWH41, YIL172C, GDB1, NTH2, EXG1, ROT2, DSE4, UTR2	1512	44	4955
GOTERM_BP_ALL	GO:0032268~regulation of cellular protein metabolic process	88	5.03432	8.22068e-05	RPS8A, RPS17A, SBP1, CDC19, ANB1, ELM1, RPL12B, RLI1, PPQ1, THS1, GRS1, RPS23A, ADE3, RPS23B, GCN2, FRS1, SLH1, RPS16A, RPS9B, RPS0B, ASC1, PPH22, EFT1, OLA1, RPS0A, PDC1, EFT2, TSA1, IMD2, RPL31A, DPS1, CDC60, CDC55, FAS1, CLU1, RPL8A, CBS2, GCD10, RPS4A, RPS4B, HYP2, PGI1, PET122, CSE1, RPL8B, SKI2, RPS11A, RPS11B, PSA1, PFK2, RPL27B, PFK1, VAS1, PTH2, RPL24A, ARO1, RPS1A, VPS75, TKL1, ARO4, RP…	1527	201	4970
GOTERM_CC_ALL	GO:0030135~coated vesicle	43	2.45995	8.48597e-05	BCH1, BCH2, CHS6, GAP1, SEC7, SFB3, NEO1, ERV25, CHS3, LAA1, RET3, RET2, EMP24, COP1, ERV29, SCY1, YHR035W, DNF3, SEC21, APM2, SEC23, SEC24, SEC26, SEC27, SEC28, SEC31, ERP2, ERP1, TMN3, SGM1, YOL107W, YML037C, SLY1, YIP3, GAS1, CPD1, CHC1, APL3, USO1, SEC16, GGA2, YHL017W, BUD7	1618	87	5615
GOTERM_BP_ALL	GO:0015031~protein transport	193	11.0412	8.76125e-05	SOP4, VPS54, DOP1, SRP68, VPS52, SPC2, SPC3, MRL1, RET3, RET2, SCD5, VPS41, KAP95, ACT1, SRP72, BTN2, VPS74, ERV25, VPS75, OPT2, RIC1, KAP104, SSO2, DJP1, BRO1, VPS66, NTF2, SSA1, EXO70, SSA2, SSA4, NUP60, NIC96, SAM50, NUP192, GSP2, YLR301W, SFB3, RTN1, PEP3, PEP5, PEP8, KAR2, TIP20, PEP1, VAM6, SLY1, VPS1, VPS3, VPS5, GYP5, SIL1, YRB30, NMD5, PIR1, MSP1, ATG11, ATG13, NEO1, ATG19, AFG1, INP52, …	1527	502	4970
GOTERM_BP_ALL	GO:0008202~steroid metabolic process	29	1.65904	0.000103559	ERG2, ERG4, ERG5, ERG6, ERG7, ERG8, ERG9, YEH1, ERG1, ERG28, ERG13, ERG11, ERG12, ERG10, ARE2, MVD1, SAY1, CYB5, OSH7, OSH6, ERG24, OSH2, ERG25, ERG26, ERG27, ERG20, HMG1, MCR1, TGL1	1527	49	4970
GOTERM_CC_ALL	GO:0005794~Golgi apparatus	97	5.5492	0.000110794	MNT3, VPS54, DOP1, VPS52, EPT1, MRL1, RET3, RET2, GYL1, YDC1, LCB5, SEC31, CHC1, KTR2, USO1, YHL017W, BCH1, CHS6, BCH2, TRS120, SAC1, ERV25, VPS74, RIC1, VAN1, TOR1, DRS2, COY1, SSO2, SEC21, SEC23, SEC24, FKS1, SEC26, SEC27, SEC28, YOL107W, YIP3, YIP5, GRX7, SEC18, SEC12, SEC16, RUD3, SEC14, SEC7, TRX1, SFB3, TPO5, RTN1, COP1, SBE2, YHR035W, APM2, VPS15, APM3, PTM1, VPS13, PEP1, TMN3, MCD4, SLY1,…	1618	241	5615
GOTERM_BP_ALL	GO:0010608~posttranscriptional regulation of gene expression	84	4.80549	0.00012594	RPS8A, RPS17A, SBP1, PCL5, CDC19, ANB1, RPL12B, RLI1, PPQ1, THS1, CBT1, GRS1, RPS23A, ADE3, RPS23B, GCN2, FRS1, SLH1, RPS16A, RPS9B, RPS0B, ASC1, PPH22, EFT1, OLA1, RPS0A, PDC1, EFT2, TSA1, IMD2, RPL31A, DPS1, CDC60, CDC55, FAS1, CLU1, RPL8A, CBS2, GCD10, RPS4A, RPS4B, HYP2, PGI1, PET122, CSE1, RPL8B, SKI2, RPS11A, RPS11B, PSA1, PFK2, RPL27B, PFK1, VAS1, RPL24A, ARO1, RPS1A, TKL1, ARO4, RPS1B, PS…	1527	192	4970
GOTERM_BP_ALL	GO:0019954~asexual reproduction	44	2.51716	0.000126161	SEC3, BNI1, VRP1, SEC8, SEC6, GIC2, CHS1, ELM1, GIC1, TPM2, TPM1, CDC10, CDC11, DFG5, CLA4, GIN4, MYO3, PAN1, RGA2, MYO5, TWF1, RGA1, CDC3, PPH22, SPH1, CMD1, EXO70, BNR1, AXL2, BEM2, KCC4, CDC55, PFY1, TAO3, LAS17, SAC6, ACT1, SEC10, RSR1, BUD4, BUD3, MYO2, ROM1, SEC15	1527	86	4970
GOTERM_BP_ALL	GO:0007114~cell budding	44	2.51716	0.000126161	SEC3, BNI1, VRP1, SEC8, SEC6, GIC2, CHS1, ELM1, GIC1, TPM2, TPM1, CDC10, CDC11, DFG5, CLA4, GIN4, MYO3, PAN1, RGA2, MYO5, TWF1, RGA1, CDC3, PPH22, SPH1, CMD1, EXO70, BNR1, AXL2, BEM2, KCC4, CDC55, PFY1, TAO3, LAS17, SAC6, ACT1, SEC10, RSR1, BUD4, BUD3, MYO2, ROM1, SEC15	1527	86	4970
GOTERM_BP_ALL	GO:0044275~cellular carbohydrate catabolic process	40	2.28833	0.000126712	YLR446W, XKS1, DAK2, CDC19, SUC2, ADH5, PFK2, PFK1, GAL10, TKL1, TAL1, NDE1, TDH3, TPI1, TDH2, MSS11, ENO2, GUP1, SOL4, ENO1, GPD2, MAL32, GPD1, MAL12, GPM2, GPM1, GRE3, PDC1, HXK2, EMI2, GPH1, PDC5, PGM2, GCY1, PGM1, GDB1, NTH2, GND1, PGI1, PGK1	1527	76	4970
GOTERM_BP_ALL	GO:0007039~vacuolar protein catabolic process	56	3.20366	0.000132123	GSP2, APE3, AMS1, UBP15, PIC2, OPI3, PMC1, GUT2, TSL1, YDC1, RTS3, STF2, GIP2, SCD5, VPS13, SOL4, MYO3, GRE3, AYR1, GLC3, COQ6, VID22, PGM2, LAP4, CTT1, VID28, GDB1, UGP1, MDS3, XKS1, SDS22, GSY1, SDS24, KIN1, ATG19, DUG1, PIN3, YPK2, LSC2, RIM15, HSP104, ARA1, PRB1, TFS1, BMH2, CMP2, GPH1, SOD2, SSA4, DDR48, BCY1, TPS3, GGA1, TPS2, PFK26, TPS1	1527	117	4970
GOTERM_BP_ALL	GO:0006022~aminoglycan metabolic process	17	0.97254	0.000137341	BCH1, CHS7, CDA1, CHS6, BCH2, SKT5, CDA2, CRH1, GFA1, CTS2, BMH2, CHS1, PCM1, CHS3, CHS2, UTR2, BUD7	1527	23	4970
GOTERM_BP_ALL	GO:0006030~chitin metabolic process	17	0.97254	0.000137341	BCH1, CHS7, CDA1, CHS6, BCH2, SKT5, CDA2, CRH1, GFA1, CTS2, BMH2, CHS1, PCM1, CHS3, CHS2, UTR2, BUD7	1527	23	4970
GOTERM_CC_ALL	GO:0000324~fungal-type vacuole	76	4.34783	0.00014645	CSH1, DPP1, VAC8, YBT1, TFP1, APE3, AVT1, TRX1, YJR054W, ERS1, DDR2, PMC1, MPD1, YCR023C, PEP3, YNR061C, PEP5, YMR160W, VPS16, YVC1, CSI2, YNL176C, IML1, MCD4, VAM6, VPS41, VMA2, LAP4, VMA5, ZPS1, SRL1, MYO2, KOG1, GEF1, VPH1, YGR125W, YNL217W, YOL019W, SVS1, GAP1, YBR139W, VBA3, VBA4, ECM38, MNR2, PHS1, CLA4, YNL058C, PBI2, ENO2, BPT1, VPS35, ENO1, PHO12, VAC14, PRB1, TFS1, YDL211C, FIG4, CPS1, …	1618	181	5615
GOTERM_CC_ALL	GO:0000322~storage vacuole	76	4.34783	0.00014645	CSH1, DPP1, VAC8, YBT1, TFP1, APE3, AVT1, TRX1, YJR054W, ERS1, DDR2, PMC1, MPD1, YCR023C, PEP3, YNR061C, PEP5, YMR160W, VPS16, YVC1, CSI2, YNL176C, IML1, MCD4, VAM6, VPS41, VMA2, LAP4, VMA5, ZPS1, SRL1, MYO2, KOG1, GEF1, VPH1, YGR125W, YNL217W, YOL019W, SVS1, GAP1, YBR139W, VBA3, VBA4, ECM38, MNR2, PHS1, CLA4, YNL058C, PBI2, ENO2, BPT1, VPS35, ENO1, PHO12, VAC14, PRB1, TFS1, YDL211C, FIG4, CPS1, …	1618	181	5615
GOTERM_CC_ALL	GO:0000323~lytic vacuole	76	4.34783	0.00014645	CSH1, DPP1, VAC8, YBT1, TFP1, APE3, AVT1, TRX1, YJR054W, ERS1, DDR2, PMC1, MPD1, YCR023C, PEP3, YNR061C, PEP5, YMR160W, VPS16, YVC1, CSI2, YNL176C, IML1, MCD4, VAM6, VPS41, VMA2, LAP4, VMA5, ZPS1, SRL1, MYO2, KOG1, GEF1, VPH1, YGR125W, YNL217W, YOL019W, SVS1, GAP1, YBR139W, VBA3, VBA4, ECM38, MNR2, PHS1, CLA4, YNL058C, PBI2, ENO2, BPT1, VPS35, ENO1, PHO12, VAC14, PRB1, TFS1, YDL211C, FIG4, CPS1, …	1618	181	5615
GOTERM_CC_ALL	GO:0005773~vacuole	95	5.43478	0.000157097	CSH1, VAC8, DPP1, APE3, YBT1, TFP1, AVT1, AMS1, TRX1, YJR054W, TPO4, ERS1, DDR2, PMC1, MPD1, YCR023C, PEP3, YNR061C, PEP5, RAV1, PEP7, YMR160W, VPS16, YVC1, CSI2, YNL176C, IML1, YDR131C, MCD4, BIT61, VAM6, VPS41, VTC3, VMA2, LAP4, VMA5, ZPS1, SRL1, VBA5, MYO2, KOG1, GEF1, VPH1, YOL019W, YGR125W, YNL217W, PHO91, SVS1, GAP1, YBR139W, VBA3, VBA4, ECM38, MNR2, PHS1, CLA4, YNL058C, TOR2, TOR1, PBI2, P…	1618	237	5615
GOTERM_CC_ALL	GO:0000142~cellular bud neck contractile ring	12	0.686499	0.000161269	IQG1, PFY1, HOF1, ACT1, GRR1, BUD4, ELM1, BUD3, TPM2, BNR1, TPM1, MYO1	1618	14	5615
GOTERM_CC_ALL	GO:0005826~contractile ring	12	0.686499	0.000161269	IQG1, PFY1, HOF1, ACT1, GRR1, BUD4, ELM1, BUD3, TPM2, BNR1, TPM1, MYO1	1618	14	5615
GOTERM_BP_ALL	GO:0016126~sterol biosynthetic process	22	1.25858	0.000170554	ERG2, ERG4, ERG5, ERG6, ERG7, ERG8, ERG9, CYB5, ERG1, ERG28, ERG24, ERG25, ERG26, ERG13, ERG27, ERG20, ERG11, ERG12, ERG10, HMG1, MCR1, MVD1	1527	34	4970
GOTERM_BP_ALL	GO:0006694~steroid biosynthetic process	22	1.25858	0.000170554	ERG2, ERG4, ERG5, ERG6, ERG7, ERG8, ERG9, CYB5, ERG1, ERG28, ERG24, ERG25, ERG26, ERG13, ERG27, ERG20, ERG11, ERG12, ERG10, HMG1, MCR1, MVD1	1527	34	4970
GOTERM_BP_ALL	GO:0045184~establishment of protein localization	204	11.6705	0.000175927	SOP4, DOP1, VPS54, SRP68, VPS52, SPC2, SPC3, MRL1, RET3, RET2, ASI1, SCD5, ASI3, VPS41, KAP95, ACT1, SRP72, BTN2, VPS74, ERV25, OPT2, VPS75, RIC1, KAP104, SSO2, DOA4, DJP1, BRO1, VPS66, NTF2, YIP3, GAS1, SSA1, EXO70, SSA2, SSA4, NUP60, NIC96, SAM50, NUP192, GSP2, YLR301W, SFB3, RTN1, PEP3, PEP5, PEP8, PEP7, KAR2, TIP20, PEP1, VAM6, SLY1, VPS1, VPS3, VPS5, GYP5, SIL1, YRB30, NMD5, PIR1, MSP1, ATG1…	1527	540	4970
GOTERM_MF_ALL	GO:0032559~adenyl ribonucleotide binding	240	13.73	0.000192205	PXA2, TFP1, YBT1, BRR2, CDC19, APA1, TEL1, DNL4, PMC1, PDR12, LCB5, CMK2, ADE3, HFM1, SAP1, VIP1, PAN3, PSK2, ACS2, TRL1, PAN6, MSW1, DPS1, KCC4, RFC5, YTA7, RFC1, YLR419W, YOR1, SLM5, ACT1, MSF1, YKL161C, ECM16, MGS1, UBC12, MST1, HTS1, IPL1, MOT1, MPS1, KCS1, CDC28, RDH54, MRK1, SSA1, YIL151C, SSA2, SSA4, PKP2, STE20, UBA1, UBA2, GUS1, AUS1, ERG8, MLH1, MLH3, PCH2, RLI1, ISW2, SCY1, ISW1, KAR2,…	1512	653	4955
GOTERM_MF_ALL	GO:0005524~ATP binding	239	13.6728	0.000218993	PXA2, TFP1, YBT1, BRR2, CDC19, APA1, TEL1, DNL4, PMC1, PDR12, LCB5, CMK2, ADE3, HFM1, SAP1, VIP1, PAN3, PSK2, ACS2, TRL1, PAN6, MSW1, DPS1, KCC4, RFC5, YTA7, RFC1, YLR419W, YOR1, SLM5, ACT1, MSF1, YKL161C, ECM16, MGS1, UBC12, MST1, HTS1, IPL1, MOT1, MPS1, KCS1, CDC28, RDH54, MRK1, SSA1, YIL151C, SSA2, SSA4, PKP2, STE20, UBA1, UBA2, GUS1, AUS1, ERG8, MLH1, MLH3, PCH2, RLI1, ISW2, SCY1, ISW1, KAR2,…	1512	651	4955
GOTERM_BP_ALL	GO:0008104~protein localization	222	12.7002	0.000253036	SOP4, DOP1, VPS54, SRP68, VPS52, SPC2, SPC3, MRL1, RET3, RET2, ASI1, SCD5, ASI3, CSM1, VPS41, KAP95, YTA7, SGO1, ACT1, SRP72, MPT5, SCC2, BTN2, IPL1, VPS74, ERV25, OPT2, VPS75, RIC1, KAP104, SSO2, DOA4, MPS1, DJP1, VPS66, BRO1, MLC1, NTF2, YIP3, GAS1, SSA1, EXO70, SSA2, SSA4, NUP60, NIC96, SAM50, NUP192, GSP2, YLR301W, SFB3, RTN1, FAR1, PEP3, PEP5, PEP8, PEP7, KAR2, TIP20, PEP1, VAM6, SLY1, VPS1,…	1527	597	4970
GOTERM_MF_ALL	GO:0001882~nucleoside binding	255	14.5881	0.000254537	PXA2, TFP1, YBT1, BRR2, CDC19, APA1, TEL1, DNL4, PMC1, GLT1, PDR12, RPO31, LCB5, CMK2, ADE3, HFM1, SAP1, DLD2, VIP1, PAN3, PSK2, ACS2, TRL1, PAN6, MSW1, DPS1, KCC4, RFC5, YTA7, RFC1, YLR419W, YOR1, SLM5, ACT1, POL1, MSF1, YKL161C, ECM16, MGS1, UBC12, MST1, HTS1, IPL1, MOT1, MPS1, KCS1, CDC28, RDH54, MRK1, SSA1, YIL151C, SSA2, SSA4, PKP2, STE20, UBA1, UBA2, GUS1, AUS1, ERG8, MLH1, MLH3, PCH2, ERG1…	1512	701	4955
GOTERM_MF_ALL	GO:0030554~adenyl nucleotide binding	252	14.4165	0.00028598	PXA2, TFP1, YBT1, BRR2, CDC19, APA1, TEL1, DNL4, PMC1, GLT1, PDR12, LCB5, CMK2, ADE3, HFM1, SAP1, DLD2, VIP1, PAN3, PSK2, ACS2, TRL1, PAN6, MSW1, DPS1, KCC4, RFC5, YTA7, RFC1, YLR419W, YOR1, SLM5, ACT1, MSF1, YKL161C, ECM16, MGS1, UBC12, MST1, HTS1, IPL1, MOT1, MPS1, KCS1, CDC28, RDH54, MRK1, SSA1, YIL151C, SSA2, SSA4, PKP2, STE20, UBA1, UBA2, GUS1, AUS1, ERG8, MLH1, MLH3, PCH2, ERG1, FRE7, RLI1,…	1512	693	4955
GOTERM_MF_ALL	GO:0005198~structural molecule activity	133	7.6087	0.000318664	RPS8A, NUP145, RPL36B, CDC10, CDC11, ARC19, RPL26B, RPL26A, RPP2B, RPP2A, MRPL32, SEC31, NUP133, RPL35B, RPS9B, TIR2, SPC97, RPS0B, RPS0A, SPC98, RPS26B, RPL8A, RPL16B, RPS26A, GAC1, SPT7, RPP1A, ACT1, RPP1B, CHC1, RPS15, RPS12, RPS13, RPL8B, POM152, RPS11A, RPS11B, RPL24B, NUP120, RPL24A, RPS1A, RPS1B, SPC24, RPL43A, RPL17B, RPL17A, SEC21, RPS20, RPL7A, SEC26, SEC27, SEC28, RPS19B, RPS10B, RPS10…	1512	338	4955
GOTERM_BP_ALL	GO:0007163~establishment or maintenance of cell polarity	57	3.26087	0.000327832	SEC3, BNI1, HKR1, SEC8, SEC6, ELM1, CDC10, CDC11, ZDS2, MYO3, PAN1, MYO5, TWF1, CDC3, SPH1, BNR1, BEM4, BEM2, PFY1, MSB2, LAS17, MSB1, ACT1, CBK1, MYO2, ROM1, VRP1, GIC2, GIC1, TPM2, TPM1, LDB18, CLA4, RAX2, DNF1, DNF2, SRO7, PXL1, RGA2, RGA1, CIK1, OSH7, EXO70, OSH6, AXL2, OSH2, ABP1, BCK1, STE20, SAC6, BUD4, RSR1, SEC10, BUD3, BUD8, SEC15, BUD7	1527	123	4970
GOTERM_CC_ALL	GO:0001950~plasma membrane enriched fraction	42	2.40275	0.000367168	MET17, MRH1, BNI1, YJL171C, TCB1, CDC19, RDI1, TDH3, TPI1, TDH2, PMA2, PNS1, SSO2, PMA1, ENO2, FAA1, COF1, PST2, ENO1, RSP5, ECM33, HXT6, HOM2, ENA5, MAL32, MAL12, SPS2, BMH2, GAS3, GAS1, SUL2, SSA1, SSA2, HSP82, SSA4, AHP1, STE20, HSC82, UGP1, PGI1, PGK1, YEL047C	1618	89	5615
GOTERM_BP_ALL	GO:0006950~response to stress	292	16.7048	0.000379859	HKR1, MDJ1, YKL069W, YDR357C, YDL057W, TEL1, YIM1, DNL4, MPD1, ARC19, NHP6A, DFM1, GUT2, RTA1, LCB5, YLR050C, ASI1, AFR1, HTB1, PAN2, PAN3, MGR1, TRL1, BNR1, AIP1, RAD1, RFC5, GAC1, RFC1, ACT1, KTR2, HTA2, MCR1, POL3, POL4, SRL3, POL1, POL2, SCC2, YPL088W, MGS1, YLR064W, YAR1, PIN4, VPS74, VPS75, YHR054C, JEM1, GOR1, YBR056W, MGA2, GRX2, GPD1, RTT101, GRX1, RTT107, YHB1, RTT109, RDH54, MRK1, SSA1…	1527	813	4970
GOTERM_CC_ALL	GO:0031988~membrane-bounded vesicle	51	2.91762	0.000383025	SEC7, VPS54, SFB3, VPS52, RET3, RET2, GYL1, COP1, SCY1, YHR035W, APM2, SEC31, TMN3, YML037C, SLY1, GYP5, CPD1, CHC1, USO1, APL3, YHL017W, BCH1, CHS6, BCH2, GAP1, CHS1, NEO1, ERV25, LAA1, CHS3, EMP24, ERV29, DNF3, SEC21, SEC23, SEC24, SEC26, SEC27, SEC28, ERP2, ERP1, SGM1, YOL107W, GEA1, YIP3, GAS1, SEC18, GGA1, SEC16, GGA2, BUD7	1618	114	5615
GOTERM_CC_ALL	GO:0016023~cytoplasmic membrane-bounded vesicle	51	2.91762	0.000383025	SEC7, VPS54, SFB3, VPS52, RET3, RET2, GYL1, COP1, SCY1, YHR035W, APM2, SEC31, TMN3, YML037C, SLY1, GYP5, CPD1, CHC1, USO1, APL3, YHL017W, BCH1, CHS6, BCH2, GAP1, CHS1, NEO1, ERV25, LAA1, CHS3, EMP24, ERV29, DNF3, SEC21, SEC23, SEC24, SEC26, SEC27, SEC28, ERP2, ERP1, SGM1, YOL107W, GEA1, YIP3, GAS1, SEC18, GGA1, SEC16, GGA2, BUD7	1618	114	5615
GOTERM_BP_ALL	GO:0051726~regulation of cell cycle	77	4.40503	0.000383227	PCL2, PCL1, SWM1, DBF4, SUM1, IME2, ELM1, YOX1, PCH2, ASE1, KAR3, HOP1, ZPR1, GCN2, CLN3, CLN2, MEC3, CLN1, CDC5, CLB6, PPH22, SMI1, CLB2, CLB1, LTE1, DUN1, RAD53, MEC1, CLB4, KCC4, CDC55, MAD1, MAD2, WTM1, GAC1, CCR4, SGO1, BIR1, CBK1, BFR1, SLK19, CDC39, HSL1, KEM1, CTF4, FPR3, SPO12, GIC2, GIC1, IPL1, PIN4, SPO13, KIN4, SPO16, YHP1, CLA4, TOR2, BFA1, TOR1, BUB1, BUB2, RCK2, RIM15, MPS1, CIN8, …	1527	178	4970
GOTERM_MF_ALL	GO:0001883~purine nucleoside binding	252	14.4165	0.000393321	PXA2, TFP1, YBT1, BRR2, CDC19, APA1, TEL1, DNL4, PMC1, GLT1, PDR12, LCB5, CMK2, ADE3, HFM1, SAP1, DLD2, VIP1, PAN3, PSK2, ACS2, TRL1, PAN6, MSW1, DPS1, KCC4, RFC5, YTA7, RFC1, YLR419W, YOR1, SLM5, ACT1, MSF1, YKL161C, ECM16, MGS1, UBC12, MST1, HTS1, IPL1, MOT1, MPS1, KCS1, CDC28, RDH54, MRK1, SSA1, YIL151C, SSA2, SSA4, PKP2, STE20, UBA1, UBA2, GUS1, AUS1, ERG8, MLH1, MLH3, PCH2, ERG1, FRE7, RLI1,…	1512	696	4955
GOTERM_BP_ALL	GO:0019953~sexual reproduction	112	6.40732	0.000413193	OSW2, IRR1, PCL2, SWM1, BNI1, CNA1, SCP160, VPS54, ELM1, CDC10, CDC11, MEI4, SPO71, SPO73, AFR1, SUR7, PAU2, ASG7, BNR1, ARP2, BEM4, BEM2, KCC4, PAU24, RRI1, SSP1, RRI2, SPT7, ACT1, PAU8, GRR1, DTR1, MYO2, MPT5, CDC39, IQG1, CSN12, KEM1, CHS1, GIC2, CHS3, CLA4, JEM1, PAU12, PAU11, SSO2, MDG1, FKS3, FKS1, MCK1, CRR1, RGA2, RGA1, CDC28, SPC110, GAS4, BMH2, CMD1, AXL2, STE20, SEC10, SPO1, SEC14, SEC…	1527	277	4970
GOTERM_BP_ALL	GO:0044264~cellular polysaccharide metabolic process	31	1.77346	0.000428517	BCH1, CHS7, BCH2, CHS6, HKR1, KRE6, PCL6, GSY1, CHS3, KRE5, KEG1, PIG1, GIP2, MSS11, VMA22, FKS3, FKS1, SKT5, PSK2, GFA1, BMH2, PCM1, GPH1, GLC3, PGM2, GAC1, PGM1, GDB1, UGP1, EXG1, BUD7	1527	57	4970
GOTERM_CC_ALL	GO:0005798~Golgi-associated vesicle	23	1.31579	0.000439264	BCH1, CHS6, BCH2, SEC7, SGM1, TMN3, YOL107W, GEA1, NEO1, LAA1, RET3, RET2, GYL1, GYP5, COP1, DNF3, CHC1, APM2, SEC21, SEC26, SEC27, SEC28, BUD7	1618	40	5615
GOTERM_BP_ALL	GO:0030029~actin filament-based process	52	2.97483	0.000457943	BNI1, RDI1, VPS52, ARC19, SRV2, SCD5, MYO3, MYO4, PAN1, TWF1, MYO5, BIT61, VPS1, PPH22, SPH1, BNR1, BEM4, ARP2, BEM2, AIP1, CDC55, PFY1, MSB3, LAS17, ACT1, MYO2, ROM1, MYO1, IQG1, ABP140, VRP1, SAC3, TPM2, TPM1, PIN3, TOR2, WSC2, YSC84, WSC3, DYN2, COF1, RGA2, RGA1, CAP2, MLC1, GEA1, GEA2, BZZ1, ABP1, CRN1, SAC6, TSC11	1527	111	4970
GOTERM_BP_ALL	GO:0051641~cellular localization	270	15.4462	0.000466508	SOP4, DOP1, SCP160, VPS54, HRB1, SRP68, VPS52, SPC2, SPC3, MRL1, RET3, YMC2, ARC19, RET2, SCD5, CSM1, RPS0B, RPS0A, VPS41, VTC3, KAP95, YTA7, SGO1, ACT1, RPS15, ASH1, SRP72, SCC2, BTN2, TRS120, IPL1, ERV25, VPS74, RIC1, ERV29, KAP104, COY1, DYN3, SSO2, MPS1, DJP1, SRO7, RPS19B, VPS66, BRO1, MLC1, NTF2, ODC2, YIP3, EXO70, SSA1, RPS5, SSA2, SSA4, CEX1, NUP60, NIC96, SAM50, RUD3, NUP192, RPS18B, GSP…	1527	748	4970
GOTERM_BP_ALL	GO:0019318~hexose metabolic process	56	3.20366	0.000500437	PCL6, AMS1, CDC19, ELM1, PIG1, NDE1, TDH3, TDH2, GIP2, VMA22, SOL4, GPM2, PSK2, GPM1, GRE3, PDC1, HXK2, GLC3, DOG2, PDC5, DOG1, PGM2, GAC1, PGM1, SOR1, GDB1, GRR1, UGP1, PGI1, SOR2, YLR446W, GSY1, PSA1, YHR210C, ADH5, PFK2, GAL2, PFK1, GAL10, TKL1, TAL1, TPI1, STD1, ENO2, ENO1, BMH2, YNR071C, EMI2, GPH1, SEC53, TOS3, GND1, PGK1, PFK26, PMI40, PFK27	1527	122	4970
GOTERM_BP_ALL	GO:0051246~regulation of protein metabolic process	107	6.12128	0.000510859	RPS8A, CDC19, ANB1, ELM1, PPQ1, THS1, GRS1, RPN2, ADE3, FRS1, RPS9B, RPS0B, PPH22, OLA1, RPS0A, DPS1, RPL8A, CSE1, RPL8B, SKI2, RPS11A, RPS11B, UBC12, ARO1, RPL24A, RPS1A, VPS75, ARO4, RPS1B, PSE1, BFA1, RPL17B, DYN2, MMS2, KAP104, PBI2, RPL17A, RPL7A, FES1, CIN8, BMH2, CDC20, MRK1, RPS5, GCN1, TIF4632, RPL18A, GUS1, BCY1, RPL6A, URA2, RPL6B, RPS17A, SBP1, RPL12B, RLI1, ASE1, KAR3, RPS23A, RPS23B…	1527	264	4970
GOTERM_BP_ALL	GO:0006629~lipid metabolic process	113	6.46453	0.00057988	OAF3, EPT1, OPI3, YDC1, ERG28, LCB5, LCB2, GPT2, DCI1, HAC1, BST1, AYR1, GWT1, CWH43, KAP95, HMG1, MCR1, SPT14, NTE1, SAC1, YEH1, POX1, TPI1, ETR1, SCS3, FAA2, MGA2, FAA1, URA8, SAY1, CDC28, VAC14, PLB2, GDE1, CMD1, OSH7, OSH6, OSH2, SPO1, TSC11, ALG12, SEC14, FAB1, ANT1, CSH1, ERG2, CPT1, DPP1, ERG4, ERG5, TES1, ERG6, PIP2, ERG7, ERG8, ALG2, ERG9, CAX4, FRM2, ERG1, IFA38, FMP30, ARE2, MVD1, GUP1…	1527	282	4970
GOTERM_CC_ALL	GO:0044431~Golgi apparatus part	65	3.71854	0.000607511	SEC7, DOP1, VPS54, SFB3, VPS52, RET3, RET2, GYL1, COP1, YDC1, YHR035W, APM2, VPS15, SEC31, TMN3, TRS130, GYP5, CHC1, USO1, GEF1, BCH1, CHS6, BCH2, TRS120, KRE6, SAC1, BET3, NEO1, LAA1, RIC1, DRS2, TOR1, VAN1, COY1, DNF3, SSO2, SEC21, YPC1, SEC23, SEC24, FKS1, SEC26, SEC27, SEC28, KRE11, SGM1, YOL107W, STV1, GEA1, TLG1, GEA2, TLG2, MON2, GRX7, COG3, COG5, SEC18, COG6, COG8, GGA1, SEC16, GGA2, RUD3…	1618	156	5615
GOTERM_BP_ALL	GO:0033036~macromolecule localization	253	14.4737	0.000611816	SOP4, PXA2, DOP1, VPS54, SCP160, HRB1, SRP68, VPS52, SPC2, SPC3, MRL1, RET3, RET2, ASI1, SCD5, ASI3, CSM1, RPS0B, RPS0A, VPS41, KAP95, YTA7, SGO1, ACT1, RPS15, ASH1, SRP72, MPT5, SCC2, BTN2, IPL1, ERV25, VPS74, OPT2, VPS75, RIC1, KAP104, SSO2, DOA4, MPS1, DJP1, RPS19B, VPS66, BRO1, MLC1, NTF2, YIP3, GAS1, EXO70, SSA1, RPS5, SSA2, SSA4, CEX1, NUP60, NIC96, SAM50, NUP192, RPS18B, AUS1, GSP2, YLR301…	1527	699	4970
GOTERM_CC_ALL	GO:0031982~vesicle	57	3.26087	0.000617384	SEC7, VPS54, SFB3, VPS52, RET3, RET2, GYL1, COP1, SCY1, YHR035W, APM2, APM3, SEC31, TMN3, YML037C, SLY1, GYP5, APL5, CPD1, APL6, CHC1, APL3, USO1, YHL017W, MYO2, BCH1, CHS6, BCH2, GAP1, CHS1, NEO1, ERV25, LAA1, CHS3, EMP24, ERV29, DNF3, SEC21, SEC23, SEC24, SEC26, SEC27, SEC28, ERP2, ERP1, MLC1, SGM1, YOL107W, GEA1, YIP3, GAS1, COG3, SEC18, GGA1, SEC16, GGA2, BUD7	1618	133	5615
GOTERM_BP_ALL	GO:0033554~cellular response to stress	207	11.8421	0.000764457	HKR1, YDL057W, YDR357C, TEL1, YIM1, DNL4, NHP6A, MPD1, DFM1, GUT2, LCB5, ASI1, YLR050C, AFR1, HTB1, PAN2, MGR1, PAN3, TRL1, RFC5, RAD1, RFC1, ACT1, KTR2, POL3, HTA2, POL4, SRL3, POL1, POL2, SCC2, YPL088W, MGS1, YLR064W, VPS74, PIN4, VPS75, YHR054C, JEM1, GOR1, YBR056W, GPD1, GRX1, RTT101, RTT107, RDH54, RTT109, SSA1, SSA4, GRX7, STE20, SIR3, SIR2, RPS31, PTC6, DPB3, PHO5, DPB2, SBP1, MLH1, MLH3, …	1527	562	4970
GOTERM_BP_ALL	GO:0006037~cell wall chitin metabolic process	12	0.686499	0.00082284	BCH1, CHS7, BCH2, CHS6, SKT5, CRH1, GFA1, BMH2, PCM1, CHS3, UTR2, BUD7	1527	15	4970
GOTERM_BP_ALL	GO:0022403~cell cycle phase	160	9.15332	0.000832032	PCL2, IRR1, PCL1, SWM1, MCM16, SCP160, REC114, ALK1, ALK2, MCM10, TOP1, MEI4, HOP2, HOP1, HIR3, PMS1, HFM1, CBF2, MTW1, REC102, NDT80, ECM11, CSM1, RMR1, SPC97, PPH22, CLB6, SPC98, CLB2, CLB1, PMD1, MEC1, CLB4, RAD1, MAD1, SSP1, MAD2, REC8, WTM1, GAC1, SGO1, CCR4, GRR1, POL2, CSE1, SCC2, SDS22, KEM1, SAC3, IPL1, STH1, PIN4, SPC24, BFA1, TOR2, TOR1, MPS1, CIN8, TAF2, MCK1, NNF1, CDC28, RIM4, SPC11…	1527	422	4970
GOTERM_MF_ALL	GO:0008092~cytoskeletal protein binding	36	2.0595	0.000887225	IQG1, BNI1, ABP140, VRP1, STU2, TPM2, TPM1, ARC19, YSC84, ASE1, SRV2, COF1, MYO3, MYO4, PAN1, MYO5, TWF1, DLD2, CAP2, HOF1, MLC1, ALF1, PAC1, SPH1, BNR1, ARP2, AIP1, AIM7, ABP1, PFY1, CRN1, LAS17, SAC6, YKE2, MYO2, MYO1	1512	72	4955
GOTERM_MF_ALL	GO:0060589~nucleoside-triphosphatase regulator activity	57	3.26087	0.000912655	MDJ1, SEC7, SIS1, RDI1, GYL1, HCH1, MUK1, MDR1, ECM25, LHS1, VAM6, ASC1, VPS41, BEM4, LTE1, BEM2, TRS130, GYP5, KAP95, MSB3, SIL1, ROM1, YRB30, IQG1, TRS120, GIC2, BET3, RPI1, GIC1, RIC1, CLA4, BFA1, LRG1, BUB2, SEC23, FES1, SRO7, TUS1, GDI1, RGA2, RGA1, VTA1, SED4, YDJ1, GEA1, GEA2, YIP5, MON2, CDC25, STE20, SPS18, SSE1, SEC12, SSE2, FUS2, BUD3, TSC11	1512	128	4955
GOTERM_BP_ALL	GO:0045047~protein targeting to ER	18	1.02975	0.000950933	SSS1, YDJ1, SRP68, SPC2, SPC3, SEC61, SSA1, SEC53, SEC62, SSA2, SEC63, SSA4, SEC65, WSC4, KAR2, SIL1, SRP72, SEC11	1527	28	4970
GOTERM_MF_ALL	GO:0003824~catalytic activity	755	43.1922	0.000954078	YBT1, YMR099C, TFP1, CRH1, OYE2, YKL069W, APA1, OYE3, RIA1, RCE1, TEL1, YIM1, DNL4, MPD1, HPA2, MPD2, GLT1, TDH3, PPQ1, TDH2, STR2, CMK2, ASI1, FDH1, AAD15, ASI3, MAK10, SAP1, DLD2, YDR131C, RIB4, ACS2, PCM1, MSW1, DPS1, RAD1, CWH41, RRI1, YOR1, SLM5, ACT1, ARH1, KTR2, SRL4, SOR1, MCR1, CTI6, ASH1, ICP55, YKL161C, ECM16, BNA3, BNA4, SOR2, PUS4, HRD3, YPL088W, NTE1, MST1, DUG2, IPL1, DUG1, YHR054C…	1512	2307	4955
GOTERM_BP_ALL	GO:0005996~monosaccharide metabolic process	60	3.43249	0.00105005	PCL6, AMS1, CDC19, ELM1, PIG1, NDE1, TDH3, TDH2, GIP2, VMA22, SOL4, GPM2, PSK2, GPM1, GRE3, PDC1, HXK2, GLC3, DOG2, PDC5, XYL2, DOG1, PGM2, GCY1, GAC1, PGM1, SOR1, GDB1, GRR1, UGP1, PGI1, SOR2, YLR446W, XKS1, GSY1, PSA1, YHR210C, ADH5, PFK2, GAL2, PFK1, GAL10, TKL1, TAL1, TPI1, STD1, ENO2, QRI1, ENO1, BMH2, YNR071C, EMI2, GPH1, SEC53, TOS3, GND1, PGK1, PMI40, PFK26, PFK27	1527	136	4970
GOTERM_CC_ALL	GO:0005829~cytosol	151	8.63844	0.00105078	RPS8A, RPL36B, CDC19, SKO1, RPL26B, RPL26A, RPP2B, RPP2A, FDH1, SPO73, RPN2, ECM29, RPL35B, RPS9B, GPM2, GPM1, RPS0B, RPS0A, ACS2, RPS26B, RPL8A, RPL16B, RPS26A, RPP1A, RPP1B, RPS15, RPS12, RPS13, RPL8B, ADK1, BTN2, RPS11A, RPS11B, RPL24B, RPL24A, TMA19, VPS74, RPS1A, RPS1B, ARG4, RPL43A, RPL17B, KAP104, RPL17A, RPS20, RPL7A, FES1, SRO7, DJP1, RPS19B, GRX2, GPD2, GPD1, URA8, RPS10B, RPS10A, YHB1,…	1618	422	5615
GOTERM_BP_ALL	GO:0050896~response to stimulus	394	22.54	0.00108228	OAF3, OYE3, YKL069W, RCE1, TEL1, YIM1, DNL4, MPD1, ARC19, DFM1, ASI1, YLR050C, ECM25, AAD15, AFR1, HTB1, CSM1, RAD1, RRI1, RRI2, YOR1, ACT1, KTR2, HTA2, MCR1, SOR1, YIL029C, SRL3, CSN12, YPL088W, YLR064W, YAR1, VPS74, YHR054C, VPS75, MGA2, GRX2, KCS1, GRX1, GPD1, RDH54, MRK1, GRX7, STE24, YNR064C, SSN2, STE20, SIR3, RPS31, SIR2, GND1, NHA1, SBP1, MIG2, MIG3, ULI1, DDI2, PEP3, ISW2, DDI3, KAR2, CU…	1527	1141	4970
GOTERM_BP_ALL	GO:0032505~reproduction of a single-celled organism	91	5.20595	0.00110303	SEC3, OSW2, IRR1, SPR3, BNI1, SWM1, SEC8, VPS54, SEC6, ELM1, CDC10, CDC11, GIP1, ADE16, MEI4, SPO71, SPS22, SPO73, SUR7, VPS13, MYO3, PAN1, MYO4, TWF1, MYO5, PAU2, CDC3, PPH22, SPH1, BNR1, ARP2, SPO21, SPO20, BEM2, RAD1, KCC4, CDC55, PAU24, SSP1, PFY1, TAO3, LAS17, ACT1, VID28, PAU8, DTR1, MYO2, ROM1, VRP1, GIC2, CHS1, GIC1, TPM2, CHS3, SPO14, TPM1, SPO16, DFG5, CLA4, PAU12, PAU11, SSO2, FKS3, GI…	1527	223	4970
GOTERM_BP_ALL	GO:0046907~intracellular transport	221	12.643	0.00113524	SOP4, DOP1, VPS54, HRB1, SRP68, VPS52, SPC2, SPC3, MRL1, RET3, YMC2, RET2, RPS0B, RPS0A, VPS41, VTC3, KAP95, ACT1, RPS15, SRP72, BTN2, TRS120, ERV25, VPS74, RIC1, ERV29, KAP104, COY1, DYN3, SSO2, SRO7, DJP1, RPS19B, VPS66, BRO1, NTF2, ODC2, YIP3, SSA1, EXO70, RPS5, SSA2, SSA4, CEX1, NUP60, NIC96, SAM50, RUD3, NUP192, RPS18B, GSP2, YLR301W, AVT1, SFB3, RTN1, PEP3, RLI1, PEP5, PEP8, PEP7, ASE1, KAR…	1527	608	4970
GOTERM_BP_ALL	GO:0032506~cytokinetic process	45	2.57437	0.00117323	SEC3, BNI1, HKR1, SDS24, VRP1, SEC8, SEC6, GIC2, CHS1, GIC1, ELM1, CHS2, CDC10, CDC11, CLA4, RAX2, ASE1, SLT2, MYO3, MYO4, PAN1, MYO5, TWF1, MLC1, CDC3, SPH1, EXO70, BNR1, AXL2, PFY1, STE20, LAS17, SAC6, ACT1, SKM1, SEC10, RSR1, BUD4, BUD3, DSE4, BUD8, MYO2, SEC15, MYO1, BUD7	1527	96	4970
GOTERM_BP_ALL	GO:0051716~cellular response to stimulus	236	13.5011	0.00120602	HKR1, SCP160, YDL057W, YDR357C, TEL1, YIM1, DNL4, CDC10, NHP6A, MPD1, DFM1, GUT2, LCB5, ASI1, YLR050C, AFR1, HTB1, PAN2, MGR1, PAN3, TRL1, RAD1, RFC5, RRI1, RRI2, RFC1, ACT1, KTR2, POL3, HTA2, POL4, SRL3, POL1, POL2, MPT5, CDC39, SCC2, YPL088W, CSN12, MGS1, YLR064W, PIN4, VPS74, VPS75, YHR054C, JEM1, GOR1, YBR056W, MDG1, GPD1, RTT101, GRX1, RGA2, RGA1, RTT107, RDH54, RTT109, SSA1, GRX7, SSA4, STE…	1527	654	4970
GOTERM_BP_ALL	GO:0046164~alcohol catabolic process	33	1.88787	0.00126409	YLR446W, XKS1, DAK2, CDC19, ADH5, PFK2, PFK1, GAL10, TKL1, TAL1, TDH3, NDE1, TPI1, TDH2, ENO2, GUP1, SOL4, ENO1, GPD2, GPD1, GPM2, GPM1, GRE3, PDC1, HXK2, EMI2, PDC5, PGM2, GCY1, PGM1, PGI1, GND1, PGK1	1527	65	4970
GOTERM_CC_ALL	GO:0044433~cytoplasmic vesicle part	24	1.373	0.00127791	BCH1, SEC31, BCH2, CHS6, VPS54, SFB3, VPS52, LAA1, RET3, RET2, COP1, YHR035W, CHC1, APL3, APM2, USO1, SEC21, SEC23, SEC24, SEC16, SEC26, SEC27, SEC28, BUD7	1618	45	5615
GOTERM_MF_ALL	GO:0015926~glucosidase activity	15	0.858124	0.00131591	MAL32, MAL12, KRE6, YGR287C, BGL2, GTB1, HPF1, YJL216C, CWH41, SCW4, YIL172C, GDB1, EXG1, ROT2, SCW10	1512	22	4955
GOTERM_MF_ALL	GO:0016887~ATPase activity	109	6.2357	0.00138135	PXA2, YBT1, TFP1, BRR2, INO80, PMC1, PRP16, PDR12, RSB1, PMS1, SAP1, HFM1, ARP5, OLA1, ARP2, RFC5, VMA2, VMA5, YTA7, RFC1, YLR419W, YOR1, ACT1, ECM16, SKI2, MGS1, STH1, YHR054C, MOT1, DRS2, SNF2, IRC3, EST3, YDR061W, RDH54, ECM3, SSA1, SSA2, SSA4, DNA2, SEC18, DDR48, RSC9, SWR1, AUS1, MLH1, RLI1, ISW2, RSC30, MCM7, ISW1, PEX1, RAV1, KAR2, MPH1, MDN1, SLH1, PRP2, SPF1, LHS1, MCM2, RAD55, MCM3, MCM…	1512	278	4955
GOTERM_BP_ALL	GO:0008154~actin polymerization or depolymerization	8	0.457666	0.00149263	TWF1, PFY1, LAS17, TPM2, TPM1, COF1, ARC19, AIP1	1527	8	4970
GOTERM_BP_ALL	GO:0006887~exocytosis	26	1.48741	0.00154764	SEC3, SEC1, SEC8, SEC6, KIN1, KIN2, TPM2, SPO14, TPM1, PEP3, PEP5, PEP7, SRO7, MYO3, MYO5, SLY1, OSH7, EXO70, OSH6, GYP5, OSH2, MSB3, ACT1, RCY1, SEC10, SEC15	1527	48	4970
GOTERM_BP_ALL	GO:0008610~lipid biosynthetic process	65	3.71854	0.00166006	CSH1, ERG2, ERG4, CPT1, ERG5, ERG6, ERG7, ERG8, ERG9, EPT1, CAX4, OPI3, ERG1, ERG28, IFA38, GUP1, MVD1, LCB2, GPT2, MCD4, AYR1, GWT1, LAS21, CWH43, FAS1, FAS2, COQ2, KAP95, COQ1, HMG1, MCR1, HFA1, SPT14, ELO1, INO1, PHS1, CKI1, GPI2, TPI1, ERG13, SCS3, ERG11, ETR1, ERG12, ICT1, ERG10, CHO2, LRO1, URA8, CMD1, GPI13, CYB5, YDR018C, PIS1, GPI18, ERG24, ERG25, ERG26, ERG27, ERG20, DPM1, OPI10, GAA1, …	1527	152	4970
GOTERM_BP_ALL	GO:0000902~cell morphogenesis	65	3.71854	0.00166006	SEC3, SPR3, BNI1, HKR1, SEC8, DOP1, SEC6, ELM1, CDC10, CDC11, ZDS2, EFR3, AFR1, MYO3, PAN1, TWF1, MYO5, CDC3, SPH1, BNR1, BEM4, BEM2, PFY1, TAO3, MSB2, LAS17, MSB1, ACT1, CBK1, MYO2, ROM1, HSL1, VRP1, GIC2, GIC1, SPO14, TPM2, LDB18, TPM1, CLA4, RAX2, DNF1, DNF2, SRO7, PXL1, RGA2, RGA1, CIK1, OSH7, EXO70, OSH6, AXL2, OSH2, ABP1, BCK1, STE20, SAC6, SEC10, BUD4, RSR1, BUD3, RNY1, BUD8, SEC15, BUD7	1527	152	4970
GOTERM_CC_ALL	GO:0031410~cytoplasmic vesicle	54	3.08924	0.00167026	SEC7, VPS54, SFB3, VPS52, RET3, RET2, GYL1, COP1, SCY1, YHR035W, APM2, APM3, SEC31, TMN3, YML037C, SLY1, GYP5, APL5, CPD1, APL6, CHC1, USO1, APL3, YHL017W, BCH1, CHS6, BCH2, GAP1, CHS1, NEO1, ERV25, LAA1, CHS3, EMP24, ERV29, DNF3, SEC21, SEC23, SEC24, SEC26, SEC27, SEC28, ERP2, ERP1, SGM1, YOL107W, GEA1, YIP3, GAS1, SEC18, GGA1, SEC16, GGA2, BUD7	1618	129	5615
GOTERM_BP_ALL	GO:0030010~establishment of cell polarity	50	2.86041	0.00174018	SEC3, HKR1, BNI1, SEC8, SEC6, ELM1, CDC10, CDC11, ZDS2, MYO3, PAN1, MYO5, TWF1, CDC3, SPH1, BNR1, BEM4, BEM2, PFY1, MSB2, LAS17, MSB1, ACT1, MYO2, ROM1, VRP1, GIC2, GIC1, TPM2, TPM1, LDB18, CLA4, RAX2, SRO7, RGA2, RGA1, CIK1, EXO70, AXL2, ABP1, BCK1, STE20, SAC6, BUD4, RSR1, SEC10, BUD3, BUD8, SEC15, BUD7	1527	111	4970
GOTERM_CC_ALL	GO:0000922~spindle pole	41	2.34554	0.00174075	DBF2, VIK1, NKP2, STU1, STU2, LDB18, KIN4, CTF19, SPC24, BFA1, MLP2, KAR3, BUB2, MPS1, DAD4, CBF2, MTW1, NNF1, CDC28, ADY4, DSN1, CDC5, SPC97, SPC110, YPR174C, SPC98, CMD1, CIK1, SFI1, CLB2, TUB2, TUB1, CLB4, SPO21, TUB4, TUB3, DUO1, SGO1, TID3, SLK19, JNM1	1618	92	5615
GOTERM_MF_ALL	GO:0005083~small GTPase regulator activity	37	2.1167	0.00182706	IQG1, TRS120, SEC7, RDI1, GIC2, RPI1, BET3, GIC1, CLA4, GYL1, LRG1, MDR1, BUB2, ECM25, TUS1, SRO7, RGA2, GDI1, RGA1, VAM6, GEA1, ASC1, GEA2, VPS41, YIP5, LTE1, BEM2, TRS130, CDC25, GYP5, KAP95, MSB3, STE20, SPS18, FUS2, BUD3, ROM1	1512	77	4955
GOTERM_CC_ALL	GO:0000793~condensed chromosome	49	2.8032	0.00183659	IRR1, NKP1, NKP2, MCM16, REC114, YCG1, RAD61, MEI4, HOP2, HOP1, CBF2, MTW1, REC102, MEC3, DSN1, CSM1, PPH22, MAD2, REC8, SGO1, SLI15, BRN1, BIR1, DMC1, SLK19, STU1, STU2, IPL1, SPO13, SPO16, SPC24, CTF19, SMT3, BUB1, CTF13, CIN8, MPS1, DAD4, NNF1, SMC5, SPC110, SMC6, CDC23, SMC1, SMC2, SMC3, DUO1, TID3, PDS5	1618	115	5615
GOTERM_BP_ALL	GO:0033205~cytokinesis during cell cycle	36	2.0595	0.00187001	SEC3, BNI1, HKR1, VRP1, SEC8, SEC6, GIC2, GIC1, ELM1, CHS2, CDC10, CDC11, RAX2, MYO3, PAN1, MYO5, TWF1, MLC1, CDC3, SPH1, EXO70, BNR1, AXL2, PFY1, STE20, LAS17, SAC6, ACT1, SEC10, RSR1, BUD4, BUD3, BUD8, SEC15, MYO1, BUD7	1527	74	4970
GOTERM_BP_ALL	GO:0006031~chitin biosynthetic process	12	0.686499	0.00190381	BCH1, CHS7, BCH2, CHS6, SKT5, GFA1, BMH2, CHS1, PCM1, CHS3, CHS2, BUD7	1527	16	4970
GOTERM_BP_ALL	GO:0006023~aminoglycan biosynthetic process	12	0.686499	0.00190381	BCH1, CHS7, BCH2, CHS6, SKT5, GFA1, BMH2, CHS1, PCM1, CHS3, CHS2, BUD7	1527	16	4970
GOTERM_BP_ALL	GO:0070592~cell wall polysaccharide biosynthetic process	10	0.572082	0.00200713	BCH1, CHS7, BCH2, CHS6, SKT5, GFA1, BMH2, PCM1, CHS3, BUD7	1527	12	4970
GOTERM_BP_ALL	GO:0016137~glycoside metabolic process	10	0.572082	0.00200713	TSL1, PGM2, PGM1, SUC2, NTH2, UGP1, TPS3, TPS2, TPS1, HSP104	1527	12	4970
GOTERM_BP_ALL	GO:0006038~cell wall chitin biosynthetic process	10	0.572082	0.00200713	BCH1, CHS7, BCH2, CHS6, SKT5, GFA1, BMH2, PCM1, CHS3, BUD7	1527	12	4970
GOTERM_BP_ALL	GO:0007010~cytoskeleton organization	89	5.09153	0.0020186	PCL2, PCL1, BNI1, RDI1, ARC19, MLP2, ASE1, SRV2, KAR3, SCD5, SYP1, CBF2, MYO3, PAN1, MYO4, TWF1, MYO5, BIT61, SPC97, PPH22, VPS1, SPH1, SPC98, BNR1, CLB1, ARP2, TUB1, BEM4, TUB4, AIP1, BEM2, KCC4, CDC55, PFY1, MSB3, SGO1, LAS17, ACT1, BIR1, APC5, SLK19, APC4, MYO2, ROM1, MYO1, IQG1, ABP140, STU1, VRP1, APC1, STU2, STH1, IPL1, TPM2, LDB18, PIN3, TPM1, CTF19, SPC24, TOR2, WSC2, YSC84, WSC3, BUB1, C…	1527	221	4970
GOTERM_BP_ALL	GO:0044255~cellular lipid metabolic process	100	5.72082	0.00210829	OAF3, EPT1, OPI3, YDC1, ERG28, LCB5, LCB2, GPT2, DCI1, HAC1, BST1, AYR1, GWT1, CWH43, KAP95, HMG1, SPT14, NTE1, SAC1, YEH1, POX1, TPI1, ETR1, SCS3, FAA2, MGA2, FAA1, URA8, SAY1, CDC28, VAC14, PLB2, GDE1, CMD1, SPO1, TSC11, ALG12, FAB1, SEC14, ANT1, CSH1, CPT1, DPP1, TES1, ERG5, PIP2, ALG2, ERG8, ERG9, FRM2, IFA38, FMP30, MVD1, GUP1, MSC7, MCD4, LAS21, FAS1, COQ2, FAS2, COQ1, HFA1, ELO1, INO1, ACB…	1527	253	4970
GOTERM_BP_ALL	GO:0000279~M phase	128	7.32265	0.00214561	IRR1, SWM1, MCM16, SCP160, REC114, ALK1, ALK2, TOP1, MEI4, HOP2, HOP1, PMS1, CBF2, HFM1, MTW1, REC102, NDT80, ECM11, CSM1, RMR1, SPC97, SPC98, CLB2, CLB1, MEC1, PMD1, CLB4, RAD1, MAD1, SSP1, REC8, MAD2, WTM1, GAC1, SGO1, POL2, CSE1, SCC2, SDS22, SAC3, IPL1, STH1, SPC24, BFA1, TOR1, MPS1, CIN8, MCK1, NNF1, CDC28, RIM4, SPC110, CDC23, RDH54, CDC20, CDC25, DUO1, SPO1, NKP1, NKP2, MLH1, IME2, YCG1, M…	1527	335	4970
GOTERM_CC_ALL	GO:0005819~spindle	47	2.68879	0.00216345	DBF2, VIK1, NKP2, STU1, STU2, IPL1, LDB18, KIN4, CTF19, SPC24, BFA1, MLP2, ASE1, KAR3, BUB2, CIN8, MPS1, DAD4, CBF2, MTW1, NNF1, CDC28, ADY4, DSN1, CDC5, SPC97, SPC110, YPR174C, SPC98, CIK1, CMD1, SFI1, CLB2, TUB2, TUB1, CLB4, SPO21, TUB4, ESP1, TUB3, DUO1, SGO1, TID3, BIR1, SLI15, SLK19, JNM1	1618	110	5615
GOTERM_CC_ALL	GO:0044463~cell projection part	48	2.746	0.00222131	SEC3, BNI1, ABP140, VRP1, SEC8, SFB3, SEC6, GIC2, GIC1, CHS3, CDC10, CDC11, CLA4, FAR1, WSC2, YDR348C, SRV2, WSC3, INP52, AFR1, SYP1, SEC31, MYO3, PXL1, MYO4, PAN1, MYO5, TWF1, CAP2, CDC3, YMR295C, CMD1, BZZ1, SMI1, EXO70, AIP1, ABP1, SEC18, TAO3, BCK1, STE20, LAS17, SAC6, SEC10, CBK1, FUS2, MYO2, SEC15	1618	113	5615
GOTERM_BP_ALL	GO:0051130~positive regulation of cellular component organization	19	1.08696	0.00229717	HSL1, VTA1, LSB1, ANB1, CDC23, CDC20, VPS75, SPO13, HSP82, HSP78, CPR6, LAS17, HSC82, PFS1, HYP2, PET122, PET111, HXT6, RSP5	1527	32	4970
GOTERM_BP_ALL	GO:0000003~reproduction	160	9.15332	0.00238366	PCL2, IRR1, OSW2, DBF2, SWM1, BNI1, CNA1, VPS54, SCP160, ELM1, CDC10, CDC11, GYL1, MEI4, SPO71, SPO73, AFR1, SUR7, MYO3, MYO4, PAN1, MYO5, PAU2, TWF1, ASG7, PPH22, BNR1, ARP2, BEM4, BEM2, KCC4, RAD1, PAU24, SSP1, RRI1, PFY1, RRI2, FIR1, TAO3, SPT7, ACT1, PAU8, GRR1, ASH1, DTR1, MYO2, MYO1, MPT5, CDC39, IQG1, CHS7, CSN12, KEM1, PAM1, CHS1, GIC2, GIC1, CHS3, DFG5, CLA4, JEM1, PAU12, PAU11, SSO2, MD…	1527	431	4970
GOTERM_CC_ALL	GO:0005934~cellular bud tip	33	1.88787	0.00243937	SEC3, PCL2, SEC1, BNI1, SEC8, SEC6, RDI1, GIC2, GIC1, GYL1, RAX2, KAP104, SLT2, SYP1, RSP5, PXL1, MYO4, CAP2, MLC1, SPH1, CMD1, GYP5, CWH43, CDC55, CIS3, MMR1, MSB3, MSB1, SEC10, SRL1, MYO2, BUD8, SEC15	1618	71	5615
GOTERM_CC_ALL	GO:0015630~microtubule cytoskeleton	55	3.14645	0.00252945	DBF2, NKP2, MLP2, ASE1, KAR3, CBF2, MTW1, ALF1, PAC1, DSN1, CDC5, SPC97, VPS1, YPR174C, SPC98, CLB2, TUB2, TUB1, TUB4, SPO21, CLB4, TUB3, SGO1, SLI15, BIR1, SLK19, VIK1, STU1, KEM1, STU2, IPL1, TMA19, KIN4, LDB18, CTF19, SPC24, BFA1, DYN2, DYN3, BUB1, BUB2, CIN8, MPS1, DAD4, NNF1, CDC28, ADY4, SPC110, CIK1, CMD1, SFI1, ESP1, DUO1, TID3, JNM1	1618	134	5615
GOTERM_BP_ALL	GO:0009250~glucan biosynthetic process	15	0.858124	0.00260814	HKR1, KRE6, GSY1, PSK2, GLC3, KRE5, KEG1, PIG1, PGM2, GAC1, PGM1, GDB1, UGP1, FKS3, FKS1	1527	23	4970
GOTERM_CC_ALL	GO:0043332~mating projection tip	46	2.63158	0.0026187	SEC3, BNI1, ABP140, VRP1, SEC8, SFB3, SEC6, GIC2, GIC1, CHS3, CDC10, CDC11, CLA4, FAR1, WSC2, YDR348C, SRV2, WSC3, INP52, SYP1, MYO3, SEC31, PXL1, MYO4, PAN1, MYO5, TWF1, CAP2, YMR295C, CMD1, BZZ1, SMI1, EXO70, AIP1, ABP1, SEC18, TAO3, BCK1, STE20, LAS17, SAC6, SEC10, CBK1, FUS2, MYO2, SEC15	1618	108	5615
GOTERM_BP_ALL	GO:0051128~regulation of cellular component organization	68	3.89016	0.00271032	PCL2, PCL1, BNI1, SWM1, SUM1, ANB1, ZDS2, RAV1, ASE1, KAR3, MDN1, HXT6, TWF1, CDC5, PPH22, CLB6, SPH1, CLB2, CLB1, CLB4, KCC4, CDC55, MAD1, MAD2, GAC1, SGO1, LAS17, HSC82, HYP2, BFR1, PET122, SLK19, HSL1, LSB1, GIC2, GIC1, SPO13, VPS75, MOT1, CTF19, CPR6, YPK2, ENO2, BUB1, BUB2, FKS3, MPS1, CIN8, PET111, FKS1, ENO1, DAD4, RSP5, RTT101, CDC28, CAP2, VTA1, CDC23, CDC20, CIK1, HSP82, ESP1, DUO1, CRN…	1527	163	4970
GOTERM_BP_ALL	GO:0000910~cytokinesis	50	2.86041	0.00273901	SEC3, HKR1, BNI1, CYK3, SEC8, SEC6, ELM1, CDC10, CDC11, ASE1, MYO3, MYO4, PAN1, SKT5, MYO5, TWF1, HOF1, CDC3, SPH1, BNR1, PFY1, ACT1, LAS17, DSE4, MYO2, MYO1, IQG1, VRP1, SDS24, CHS1, GIC2, GIC1, CHS3, CHS2, CLA4, RAX2, SLT2, MLC1, EXO70, AXL2, STE20, SAC6, SKM1, BUD4, RSR1, SEC10, BUD3, BUD8, SEC15, BUD7	1527	113	4970
GOTERM_BP_ALL	GO:0030036~actin cytoskeleton organization	47	2.68879	0.00285675	IQG1, BNI1, ABP140, VRP1, RDI1, TPM2, TPM1, PIN3, ARC19, WSC2, TOR2, YSC84, SRV2, WSC3, SCD5, COF1, MYO3, PAN1, RGA2, MYO5, TWF1, RGA1, MLC1, CAP2, BIT61, VPS1, PPH22, GEA1, GEA2, SPH1, BZZ1, BNR1, BEM4, ARP2, AIP1, BEM2, CDC55, ABP1, PFY1, MSB3, CRN1, LAS17, SAC6, ACT1, TSC11, ROM1, MYO1	1527	105	4970
GOTERM_CC_ALL	GO:0005619~ascospore wall	9	0.514874	0.00320041	SPR3, CDA1, CRR1, CDA2, CDC3, SPO71, CDC10, SUR7, CDC11	1618	11	5615
GOTERM_MF_ALL	GO:0015149~hexose transmembrane transporter activity	13	0.743707	0.00323291	HXT1, HXT2, HXT3, GAL2, HXT17, HXT15, HXT16, HXT9, HXT13, HXT14, HXT10, HXT4, HXT6	1512	19	4955
GOTERM_MF_ALL	GO:0015145~monosaccharide transmembrane transporter activity	13	0.743707	0.00323291	HXT1, HXT2, HXT3, GAL2, HXT17, HXT15, HXT16, HXT9, HXT13, HXT14, HXT10, HXT4, HXT6	1512	19	4955
GOTERM_BP_ALL	GO:0051234~establishment of localization	430	24.5995	0.00328587	SOP4, TFP1, YBT1, DOP1, VPS54, HRB1, VPS52, MRL1, RET3, RET2, ASI1, SUR7, ASI3, RPS0B, RPS0A, VPS41, VTC3, SEO1, YPR003C, KAP95, SGO1, YOR1, ARH1, ACT1, RPS15, GGC1, VBA5, TRS120, VBA3, VBA4, VPS74, VPS75, RIC1, COY1, KAP104, SSO2, SRO7, RPS19B, GIT1, GRX2, GRX1, VPS66, NTF2, ODC2, YIP3, GAS1, RPS5, GRX8, GRX7, CEX1, UGA4, SAM50, AUS1, RPS18B, ANT1, MRH1, NHA1, DPP1, YLR301W, AVT1, RTN1, PEP3, RL…	1527	1269	4970
GOTERM_BP_ALL	GO:0007126~meiosis	75	4.29062	0.00330519	NKP1, NKP2, SWM1, SCP160, MCM16, REC114, MLH1, IME2, ALK2, IME1, MLH3, PCH2, XRS2, MEI4, SWI6, KAR3, HOP2, HOP1, MSC7, PMS1, HFM1, RIM8, REC102, NDT80, ECM11, CSM1, CDC5, RMR1, VPS1, RAD55, TUB2, CLB1, MEC1, TUB1, PMD1, RAD50, SPO21, TUB3, RAD1, SSP1, REC8, WTM1, GAC1, SGO1, BFR1, SLK19, DMC1, MDS3, BNS1, FPR3, SPO12, STH1, IPL1, SPO14, SPO13, SPO16, CTF19, TOR1, MUS81, RIM15, MCK1, ADY4, SPS2, R…	1527	184	4970
GOTERM_BP_ALL	GO:0051327~M phase of meiotic cell cycle	75	4.29062	0.00330519	NKP1, NKP2, SWM1, SCP160, MCM16, REC114, MLH1, IME2, ALK2, IME1, MLH3, PCH2, XRS2, MEI4, SWI6, KAR3, HOP2, HOP1, MSC7, PMS1, HFM1, RIM8, REC102, NDT80, ECM11, CSM1, CDC5, RMR1, VPS1, RAD55, TUB2, CLB1, MEC1, TUB1, PMD1, RAD50, SPO21, TUB3, RAD1, SSP1, REC8, WTM1, GAC1, SGO1, BFR1, SLK19, DMC1, MDS3, BNS1, FPR3, SPO12, STH1, IPL1, SPO14, SPO13, SPO16, CTF19, TOR1, MUS81, RIM15, MCK1, ADY4, SPS2, R…	1527	184	4970
GOTERM_BP_ALL	GO:0000278~mitotic cell cycle	118	6.75057	0.00333377	IRR1, PCL2, PCL1, SWM1, BNI1, MCM16, ALK1, ALK2, MCM10, TOP1, HOP1, HIR3, CBF2, MTW1, CSM1, SPC97, PPH22, CLB6, SPC98, CLB2, CLB1, CLB4, MAD1, MAD2, RFC1, CCR4, SGO1, ACT1, GRR1, POL2, CSE1, MYO2, SCC2, SDS22, KEM1, SAC3, IPL1, STH1, PIN4, SPC24, TOR2, BFA1, TOR1, MPS1, CIN8, TAF2, MCK1, NNF1, CDC28, SPC110, CDC23, BMH2, CDC20, CDC25, DUO1, RSC9, NKP1, NKP2, YCG1, SWI4, RAD61, SWI5, CDC45, SWI6, …	1527	309	4970
GOTERM_CC_ALL	GO:0005937~mating projection	49	2.8032	0.00343308	SEC3, BNI1, SEC8, SEC6, SFB3, CDC10, CDC11, FAR1, YDR348C, SRV2, AFR1, SYP1, MYO3, SEC31, MYO4, PAN1, MYO5, TWF1, YMR295C, CDC3, SPH1, SMI1, AIP1, TAO3, LAS17, CBK1, MYO2, ABP140, VRP1, GIC2, GIC1, CHS3, CLA4, WSC2, WSC3, INP52, PXL1, CAP2, CMD1, BZZ1, EXO70, ABP1, SEC18, BCK1, STE20, SAC6, FUS2, SEC10, SEC15	1618	118	5615
GOTERM_CC_ALL	GO:0042995~cell projection	49	2.8032	0.00343308	SEC3, BNI1, SEC8, SEC6, SFB3, CDC10, CDC11, FAR1, YDR348C, SRV2, AFR1, SYP1, MYO3, SEC31, MYO4, PAN1, MYO5, TWF1, YMR295C, CDC3, SPH1, SMI1, AIP1, TAO3, LAS17, CBK1, MYO2, ABP140, VRP1, GIC2, GIC1, CHS3, CLA4, WSC2, WSC3, INP52, PXL1, CAP2, CMD1, BZZ1, EXO70, ABP1, SEC18, BCK1, STE20, SAC6, FUS2, SEC10, SEC15	1618	118	5615
GOTERM_BP_ALL	GO:0022406~membrane docking	13	0.743707	0.00344699	SEC3, SEC1, SEC8, SEC6, SLY1, EXO70, MON1, PEP3, PEP5, PEP7, RCY1, SEC10, SEC15	1527	19	4970
GOTERM_BP_ALL	GO:0048278~vesicle docking	13	0.743707	0.00344699	SEC3, SEC1, SEC8, SEC6, SLY1, EXO70, MON1, PEP3, PEP5, PEP7, RCY1, SEC10, SEC15	1527	19	4970
GOTERM_BP_ALL	GO:0051321~meiotic cell cycle	77	4.40503	0.00346405	NKP1, NKP2, SWM1, SCP160, MCM16, REC114, MLH1, IME2, YCG1, ALK2, IME1, MLH3, PCH2, XRS2, MEI4, SWI6, KAR3, HOP2, HOP1, MSC7, PMS1, HFM1, RIM8, REC102, ELG1, NDT80, ECM11, CSM1, CDC5, RMR1, VPS1, RAD55, TUB2, CLB1, MEC1, TUB1, PMD1, RAD50, SPO21, TUB3, RAD1, SSP1, REC8, WTM1, GAC1, SGO1, BFR1, SLK19, DMC1, MDS3, BNS1, FPR3, SPO12, STH1, IPL1, SPO14, SPO13, SPO16, CTF19, TOR1, MUS81, RIM15, MCK1, A…	1527	190	4970
GOTERM_CC_ALL	GO:0000779~condensed chromosome, centromeric region	30	1.71625	0.00347143	NKP1, NKP2, STU1, MCM16, STU2, IPL1, SPO13, CTF19, SPC24, BUB1, CTF13, CIN8, MPS1, DAD4, CBF2, MTW1, NNF1, DSN1, CSM1, PPH22, SPC110, CDC23, REC8, MAD2, DUO1, SGO1, TID3, SLI15, BIR1, SLK19	1618	64	5615
GOTERM_BP_ALL	GO:0046903~secretion	27	1.54462	0.00374444	SEC3, SEC1, SEC8, SEC6, KIN1, KIN2, TPM2, SPO14, TPM1, PEP3, PEP5, PEP7, SCD5, SRO7, MYO3, MYO5, SLY1, OSH7, EXO70, OSH6, GYP5, OSH2, MSB3, ACT1, RCY1, SEC10, SEC15	1527	53	4970
GOTERM_BP_ALL	GO:0032940~secretion by cell	27	1.54462	0.00374444	SEC3, SEC1, SEC8, SEC6, KIN1, KIN2, TPM2, SPO14, TPM1, PEP3, PEP5, PEP7, SCD5, SRO7, MYO3, MYO5, SLY1, OSH7, EXO70, OSH6, GYP5, OSH2, MSB3, ACT1, RCY1, SEC10, SEC15	1527	53	4970
GOTERM_BP_ALL	GO:0007105~cytokinesis, site selection	32	1.83066	0.00380529	SEC3, BNI1, HKR1, VRP1, SEC8, SEC6, GIC2, GIC1, ELM1, CDC10, CDC11, RAX2, MYO3, PAN1, MYO5, TWF1, CDC3, SPH1, EXO70, BNR1, AXL2, PFY1, STE20, LAS17, SAC6, RSR1, BUD4, SEC10, BUD3, BUD8, BUD7, SEC15	1527	66	4970
GOTERM_BP_ALL	GO:0000282~cellular bud site selection	32	1.83066	0.00380529	SEC3, BNI1, HKR1, VRP1, SEC8, SEC6, GIC2, GIC1, ELM1, CDC10, CDC11, RAX2, MYO3, PAN1, MYO5, TWF1, CDC3, SPH1, EXO70, BNR1, AXL2, PFY1, STE20, LAS17, SAC6, RSR1, BUD4, SEC10, BUD3, BUD8, BUD7, SEC15	1527	66	4970
GOTERM_BP_ALL	GO:0042026~protein refolding	12	0.686499	0.00390487	MDJ1, HSP78, CPR6, HSC82, YDJ1, SSE1, SSE2, SSA1, HSP10, HSP82, MCX1, HSP104	1527	17	4970
GOTERM_BP_ALL	GO:0010383~cell wall polysaccharide metabolic process	12	0.686499	0.00390487	BCH1, CHS7, BCH2, CHS6, SKT5, CRH1, GFA1, BMH2, PCM1, CHS3, UTR2, BUD7	1527	17	4970
GOTERM_MF_ALL	GO:0016820~hydrolase activity, acting on acid anhydrides, catalyzing transmembrane movement of substances	31	1.77346	0.00406325	PXA2, VPH1, TFP1, YBT1, PFK2, PFK1, NEO1, PMC1, ADP1, PDR12, DRS2, DNF1, PMA2, RAV1, DNF3, PMA1, DNF2, BPT1, PDR5, MDL1, PCA1, ENA5, SPF1, STV1, YCF1, YPK9, VMA2, VMA5, YOR1, YOL075C, AUS1	1512	64	4955
GOTERM_MF_ALL	GO:0042626~ATPase activity, coupled to transmembrane movement of substances	31	1.77346	0.00406325	PXA2, VPH1, TFP1, YBT1, PFK2, PFK1, NEO1, PMC1, ADP1, PDR12, DRS2, DNF1, PMA2, RAV1, DNF3, PMA1, DNF2, BPT1, PDR5, MDL1, PCA1, ENA5, SPF1, STV1, YCF1, YPK9, VMA2, VMA5, YOR1, YOL075C, AUS1	1512	64	4955
GOTERM_CC_ALL	GO:0043229~intracellular organelle	1219	69.7368	0.00412195	YPL216W, TTI1, ABC1, YBT1, TFP1, YLR278C, DOP1, VPS54, OAF3, HRB1, VPS52, APA1, YDR239C, RCE1, YIM1, RET3, RET2, ARC19, GLT1, DFM1, MSS18, TDH3, YNR061C, TDH2, MSS11, YLR050C, YBL029W, VMA22, HTB1, SUR7, MTW1, YNL176C, YDR131C, RIB4, MET32, CSM1, RMR1, YDR026C, VPS41, ERJ5, YPR003C, RAD1, YCR090C, KAP95, ARH1, SLM5, HTA2, YBR096W, SRL1, ICP55, BNA3, BNA4, HRD3, TRS120, NTE1, DUG2, VPS74, VPS75, D…	1618	4090	5615
GOTERM_CC_ALL	GO:0043226~organelle	1219	69.7368	0.00412195	YPL216W, TTI1, ABC1, YBT1, TFP1, YLR278C, DOP1, VPS54, OAF3, HRB1, VPS52, APA1, YDR239C, RCE1, YIM1, RET3, RET2, ARC19, GLT1, DFM1, MSS18, TDH3, YNR061C, TDH2, MSS11, YLR050C, YBL029W, VMA22, HTB1, SUR7, MTW1, YNL176C, YDR131C, RIB4, MET32, CSM1, RMR1, YDR026C, VPS41, ERJ5, YPR003C, RAD1, YCR090C, KAP95, ARH1, SLM5, HTA2, YBR096W, SRL1, ICP55, BNA3, BNA4, HRD3, TRS120, NTE1, DUG2, VPS74, VPS75, D…	1618	4090	5615
GOTERM_MF_ALL	GO:0003993~acid phosphatase activity	7	0.400458	0.00413301	PHO12, DIA3, VIP1, LTP1, PHO3, PHO5, PHO11	1512	7	4955
GOTERM_MF_ALL	GO:0004169~dolichyl-phosphate-mannose-protein mannosyltransferase activity	7	0.400458	0.00413301	PMT1, PMT2, PMT3, YDR307W, PMT4, PMT5, PMT6	1512	7	4955
GOTERM_CC_ALL	GO:0048475~coated membrane	22	1.25858	0.0041742	SEC31, SFB3, LAA1, RET3, RET2, COP1, YHR035W, APL5, APL6, CHC1, APL3, APM2, SEC21, APM3, SEC23, SEC24, GGA1, SEC16, SEC26, GGA2, SEC27, SEC28	1618	43	5615
GOTERM_CC_ALL	GO:0030117~membrane coat	22	1.25858	0.0041742	SEC31, SFB3, LAA1, RET3, RET2, COP1, YHR035W, APL5, APL6, CHC1, APL3, APM2, SEC21, APM3, SEC23, SEC24, GGA1, SEC16, SEC26, GGA2, SEC27, SEC28	1618	43	5615
GOTERM_BP_ALL	GO:0046351~disaccharide biosynthetic process	7	0.400458	0.00429644	TSL1, PGM2, PGM1, UGP1, TPS3, TPS2, TPS1	1527	7	4970
GOTERM_BP_ALL	GO:0005992~trehalose biosynthetic process	7	0.400458	0.00429644	TSL1, PGM2, PGM1, UGP1, TPS3, TPS2, TPS1	1527	7	4970
GOTERM_BP_ALL	GO:0016138~glycoside biosynthetic process	7	0.400458	0.00429644	TSL1, PGM2, PGM1, UGP1, TPS3, TPS2, TPS1	1527	7	4970
GOTERM_MF_ALL	GO:0030234~enzyme regulator activity	97	5.5492	0.00433612	PCL2, PCL1, MDJ1, PCL6, PCL5, DBF4, GYL1, MDR1, ECM25, RPN2, CLB6, VPS41, CLB2, BEM4, CLB1, CLB4, BEM2, KAP95, GAC1, IQG1, TRS120, SDS22, MGS1, GIC2, GIC1, VPS75, RIC1, CLA4, BFA1, PBI2, SEC23, FES1, TUS1, SRO7, RGA2, RGA1, CDC28, VAC14, YIP5, CDC25, STE20, BCY1, SEC12, TPS3, TSC11, TPS2, PMP1, SEC7, SIS1, RDI1, PIG1, TSL1, FAR1, GIP1, HCH1, GIP2, MUK1, CLN3, SKT5, CLN2, CLN1, SSK1, LHS1, VAM6, A…	1512	251	4955
GOTERM_BP_ALL	GO:0000011~vacuole inheritance	11	0.629291	0.00435597	VAC8, SEC18, VAC14, STE20, ACT1, TRX1, VPS3, TPM2, TPM1, MYO2, CLA4	1527	15	4970
GOTERM_BP_ALL	GO:0005984~disaccharide metabolic process	15	0.858124	0.00450832	MAL32, MAL12, YGR287C, SUC2, YJL216C, PGM2, TSL1, YIL172C, PGM1, NTH2, UGP1, TPS3, TPS2, TPS1, HSP104	1527	24	4970
GOTERM_BP_ALL	GO:0006888~ER to Golgi vesicle-mediated transport	40	2.28833	0.00454756	SOP4, CHS7, TRS120, SEC7, TRX1, SFB3, BET3, ERV25, RET2, EMP24, GYL1, COP1, ERV29, YHR035W, SEC21, SEC23, ERD2, SEC24, SEC26, SEC27, SEC28, SEC31, ERP2, ERP1, KRE11, BST1, SED4, GEA1, SLY1, GEA2, YIP3, TRS130, GYP5, COG3, SEC18, SEC12, USO1, SEC16, ERP4, RUD3	1527	88	4970
GOTERM_BP_ALL	GO:0045185~maintenance of protein location	20	1.14416	0.00459585	TWF1, SDS22, BST1, VPS1, SLY1, IPL1, VPS5, EMP24, CTF19, FAR1, PEP8, SGO1, LOT6, BUB1, VPS15, BIR1, VPS35, ERD2, MPS1, VPS13	1527	36	4970
GOTERM_MF_ALL	GO:0051015~actin filament binding	9	0.514874	0.00476087	MYO4, YSC84, CAP2, ABP140, CRN1, SAC6, TPM2, TPM1, MYO2	1512	11	4955
GOTERM_CC_ALL	GO:0005840~ribosome	113	6.46453	0.00493708	RPS8A, RPL36B, ANB1, YDR239C, YKR096W, RPL26B, RPL26A, RPP2B, RPP2A, MRPL32, RPL35B, RPS9B, YPL009C, RPS0B, RPS0A, YDR026C, RKR1, YNL311C, RPS26B, RPL8A, RPS26A, RPL16B, RPP1A, RPS15, RPP1B, RPS12, RPS13, RPL8B, BCH1, RPS11A, RPS11B, RPL24B, TMA19, RPL24A, RPS1A, DUG1, RPS1B, RPL17B, RPL43A, TMA17, RPL17A, RPS20, RPL7A, FES1, RPS19B, CDC28, RPS10B, GDE1, YGR287C, RPS10A, GCN1, RPS5, TIF4632, RPL1…	1618	316	5615
GOTERM_BP_ALL	GO:0005991~trehalose metabolic process	9	0.514874	0.00499202	TSL1, PGM2, PGM1, NTH2, UGP1, TPS3, TPS2, TPS1, HSP104	1527	11	4970
GOTERM_BP_ALL	GO:0051302~regulation of cell division	9	0.514874	0.00499202	KCC4, PCL2, PCL1, CDC28, HSL1, SLI15, IPL1, ELM1, GIN4	1527	11	4970
GOTERM_CC_ALL	GO:0044459~plasma membrane part	71	4.06178	0.00507729	SKG3, BNI1, NUP145, SCP160, NUP188, RET3, RET2, COP1, PEP3, PEP5, PEX1, PEP7, PNS1, PPZ1, APM3, SEC31, PAN1, NUP133, SKT5, BIT61, NUP85, ZRT1, VPS5, LAS21, VID22, CWH43, MSB2, APL5, APL6, CHC1, APL3, NPL4, KOG1, GAP1, KIN1, NUP120, YLR194C, YPS3, OPT2, DFG5, TOR2, TOR1, SEC21, ENO2, SEC23, FKS3, SEC24, SEC26, FKS1, SEC27, SEC28, RSP5, MUP1, NUP159, BPH1, SGE1, CYB5, OSH6, AXL2, NUP157, TPO1, COG3…	1618	186	5615
GOTERM_MF_ALL	GO:0016875~ligase activity, forming carbon-oxygen bonds	21	1.20137	0.00516298	AIM10, YNL040W, DED81, MST1, VAS1, HTS1, YNL247W, MSW1, TYS1, SES1, DIA4, CDC60, DPS1, THS1, GUS1, SLM5, GRS1, MSF1, GRS2, GCN2, FRS1	1512	39	4955
GOTERM_MF_ALL	GO:0016876~ligase activity, forming aminoacyl-tRNA and related compounds	21	1.20137	0.00516298	AIM10, YNL040W, DED81, MST1, VAS1, HTS1, YNL247W, MSW1, TYS1, SES1, DIA4, CDC60, DPS1, THS1, GUS1, SLM5, GRS1, MSF1, GRS2, GCN2, FRS1	1512	39	4955
GOTERM_BP_ALL	GO:0051049~regulation of transport	55	3.14645	0.00520457	SKO1, ARC19, GYL1, BUL1, SRV2, SCD5, YAP6, HXT6, KSS1, MYO3, PAN1, CLN3, TWF1, CLN2, CDC3, RPO21, DUN1, BEM2, AIP1, GYP5, RAD1, CDC53, LAS17, MSB1, ACT1, LOT6, PGI1, CBK1, APC5, PRO3, VRP1, SUC2, LSB1, LSB3, HTS1, YSC84, STD1, MMS2, INP52, UBX6, RSP5, CAP2, RIM4, PMT6, FKH1, BZZ1, SSA1, UBP2, UBP5, ABP1, CRN1, DCP2, SAC6, YPR078C, NUP192	1527	130	4970
GOTERM_MF_ALL	GO:0016301~kinase activity	87	4.97712	0.00521802	DBF2, ERG8, CDC19, ALK1, IME2, TEL1, ELM1, YEF1, ALK2, SCY1, IRE1, LCB5, CMK2, VPS15, MVD1, GCN2, KSS1, VIP1, PAN3, PSK2, CDC5, HXK2, TRL1, MEC1, RAD53, DUN1, RAD50, KCC4, THI80, HOG1, YGR205W, YPL150W, CBK1, YPL141C, YKL161C, ADK1, YLR446W, DAK2, XKS1, HSL1, KIN1, PFK2, PFK1, KIN3, IPL1, KIN2, ARO1, KIN4, CKI1, CLA4, TOR2, TOR1, ERG12, PRR2, YPK2, BUB1, RCK2, RIM15, SLT2, MPS1, GIN4, THI20, KCS1…	1512	223	4955
GOTERM_CC_ALL	GO:0000794~condensed nuclear chromosome	40	2.28833	0.00533992	IRR1, MCM16, REC114, STU2, YCG1, IPL1, RAD61, SPO13, SPO16, CTF19, SPC24, MEI4, SMT3, BUB1, HOP2, HOP1, CTF13, CIN8, MPS1, DAD4, CBF2, MTW1, NNF1, REC102, MEC3, DSN1, PPH22, SPC110, SMC1, SMC2, SMC3, MAD2, REC8, DUO1, TID3, BIR1, BRN1, SLK19, DMC1, PDS5	1618	94	5615
GOTERM_MF_ALL	GO:0000166~nucleotide binding	307	17.5629	0.00546855	PXA2, TFP1, YBT1, BRR2, CDC19, OYE2, HRB1, RIA1, OYE3, APA1, TEL1, DNL4, CDC10, PMC1, CDC11, GLT1, PDR12, TDH3, TDH2, LCB5, CMK2, FDH1, ADE3, HFM1, SAP1, DLD2, VIP1, PAN3, HRP1, PSK2, ACS2, OLA1, TRL1, PAN6, PAN5, MSW1, DPS1, KCC4, RFC5, YTA7, RFC1, YLR419W, YOR1, POL5, SLM5, ACT1, POL3, POL1, MSF1, POL2, YKL161C, ECM16, MGS1, UBC12, MST1, HTS1, IPL1, PIN4, MOT1, GOR1, MPS1, GPD2, KCS1, GPD1, MUD…	1512	897	4955
GOTERM_BP_ALL	GO:0042244~spore wall assembly	23	1.31579	0.00556781	SPR3, CDA1, OSW2, CRR1, SWM1, CDA2, SPS2, VPS54, GAS4, CHS3, ARP2, CDC10, SPO21, AMA1, GIP1, SSP1, ACT1, PFS1, SPO71, SPS22, SPO73, FKS3, DTR1	1527	44	4970
GOTERM_BP_ALL	GO:0070590~spore wall biogenesis	23	1.31579	0.00556781	SPR3, CDA1, OSW2, CRR1, SWM1, CDA2, SPS2, VPS54, GAS4, CHS3, ARP2, CDC10, SPO21, AMA1, GIP1, SSP1, ACT1, PFS1, SPO71, SPS22, SPO73, FKS3, DTR1	1527	44	4970
GOTERM_BP_ALL	GO:0030476~ascospore wall assembly	23	1.31579	0.00556781	SPR3, CDA1, OSW2, CRR1, SWM1, CDA2, SPS2, VPS54, GAS4, CHS3, ARP2, CDC10, SPO21, AMA1, GIP1, SSP1, ACT1, PFS1, SPO71, SPS22, SPO73, FKS3, DTR1	1527	44	4970
GOTERM_BP_ALL	GO:0070591~ascospore wall biogenesis	23	1.31579	0.00556781	SPR3, CDA1, OSW2, CRR1, SWM1, CDA2, SPS2, VPS54, GAS4, CHS3, ARP2, CDC10, SPO21, AMA1, GIP1, SSP1, ACT1, PFS1, SPO71, SPS22, SPO73, FKS3, DTR1	1527	44	4970
GOTERM_BP_ALL	GO:0042546~cell wall biogenesis	40	2.28833	0.00574737	SPR3, OSW2, BCH1, CHS7, BCH2, CHS6, SWM1, VPS54, PSA1, CHS3, CDC10, DFG5, GIP1, VAN1, LRG1, SPO71, SPS22, FKS3, SPO73, CDA1, CRR1, SKT5, CDA2, SPS2, GFA1, GAS4, BMH2, SMI1, PCM1, ARP2, SPO21, AMA1, SSP1, ACT1, PFS1, KTR2, ROT2, DTR1, PMI40, BUD7	1527	89	4970
GOTERM_BP_ALL	GO:0032879~regulation of localization	58	3.31808	0.0057746	BNI1, SKO1, ARC19, GYL1, BUL1, ZDS2, SRV2, SCD5, YAP6, HXT6, KSS1, MYO3, PAN1, CLN3, TWF1, CLN2, CDC3, RPO21, BNR1, DUN1, AIP1, BEM2, RAD1, GYP5, CDC53, LAS17, MSB1, ACT1, LOT6, PGI1, CBK1, APC5, PRO3, VRP1, SUC2, LSB1, LSB3, HTS1, YSC84, STD1, MMS2, INP52, UBX6, RSP5, CAP2, RIM4, PMT6, FKH1, BZZ1, SSA1, UBP2, UBP5, ABP1, CRN1, DCP2, SAC6, YPR078C, NUP192	1527	139	4970
GOTERM_MF_ALL	GO:0030695~GTPase regulator activity	47	2.68879	0.00585709	IQG1, TRS120, SEC7, RDI1, GIC2, RPI1, BET3, GIC1, RIC1, CLA4, GYL1, BFA1, LRG1, MUK1, MDR1, BUB2, SEC23, ECM25, TUS1, SRO7, RGA2, GDI1, RGA1, SED4, VAM6, GEA1, ASC1, GEA2, VPS41, YIP5, LTE1, BEM4, MON2, TRS130, BEM2, CDC25, GYP5, KAP95, MSB3, STE20, SPS18, SEC12, FUS2, BUD3, TSC11, ROM1, YRB30	1512	109	4955
GOTERM_MF_ALL	GO:0043492~ATPase activity, coupled to movement of substances	32	1.83066	0.00590041	PXA2, VPH1, TFP1, YBT1, PFK2, PFK1, NEO1, PMC1, ADP1, PDR12, DRS2, DNF1, PMA2, RAV1, DNF3, PMA1, RSB1, DNF2, BPT1, PDR5, MDL1, PCA1, ENA5, SPF1, STV1, YCF1, YPK9, VMA2, VMA5, YOR1, YOL075C, AUS1	1512	68	4955
GOTERM_BP_ALL	GO:0051179~localization	454	25.9725	0.006003	SOP4, TFP1, YBT1, DOP1, VPS54, HRB1, VPS52, MRL1, RET3, ARC19, RET2, ASI1, SUR7, ASI3, CSM1, RPS0B, RPS0A, VPS41, VTC3, SEO1, YPR003C, KAP95, YOR1, SGO1, ARH1, ACT1, RPS15, ASH1, GGC1, VBA5, TRS120, VBA3, VBA4, IPL1, VPS74, VPS75, RIC1, COY1, KAP104, SSO2, SRO7, RPS19B, GIT1, GRX2, GRX1, VPS66, NTF2, ODC2, YIP3, GAS1, RPS5, GRX8, GRX7, CEX1, UGA4, SAM50, AUS1, RPS18B, ANT1, MRH1, YLR301W, NHA1, D…	1527	1355	4970
GOTERM_MF_ALL	GO:0016773~phosphotransferase activity, alcohol group as acceptor	77	4.40503	0.00619275	DBF2, CDC19, ALK1, IME2, TEL1, ELM1, YEF1, ALK2, SCY1, IRE1, LCB5, CMK2, VPS15, GCN2, KSS1, PAN3, PSK2, CDC5, HXK2, TRL1, MEC1, RAD53, DUN1, KCC4, HOG1, YPL150W, YPL141C, CBK1, MPA43, YKL161C, YLR446W, DAK2, XKS1, HSL1, KIN1, PFK2, PFK1, KIN3, KIN2, ARO1, IPL1, CKI1, KIN4, CLA4, TOR2, TOR1, ERG12, PRR2, YPK2, BUB1, RCK2, RIM15, SLT2, MPS1, GIN4, THI20, KCS1, MCK1, CDC28, SSK22, EMI2, MRK1, HAL5, …	1512	195	4955
GOTERM_BP_ALL	GO:0046365~monosaccharide catabolic process	29	1.65904	0.00649426	YLR446W, XKS1, CDC19, ADH5, PFK2, PFK1, GAL10, TKL1, TAL1, TDH3, NDE1, TPI1, TDH2, ENO2, ENO1, SOL4, GPM2, GPM1, GRE3, PDC1, HXK2, EMI2, PDC5, PGM2, GCY1, PGM1, PGI1, GND1, PGK1	1527	60	4970
GOTERM_BP_ALL	GO:0034504~protein localization in nucleus	29	1.65904	0.00649426	NMD5, NUP145, SDS22, NUP120, SAC3, NUP188, KAP114, RTN1, FAR1, MLP2, PSE1, KAP104, MTR10, NUP133, KAP122, NTF2, NUP85, CMD1, SSA1, NUP157, MOG1, KAP95, NUP60, WTM1, NIC96, YOP1, CBK1, CSE1, POM152	1527	60	4970
GOTERM_BP_ALL	GO:0006810~transport	414	23.6842	0.00656404	SOP4, TFP1, YBT1, DOP1, VPS54, HRB1, VPS52, MRL1, RET3, RET2, SUR7, RPS0B, RPS0A, VPS41, VTC3, SEO1, YPR003C, KAP95, YOR1, ARH1, ACT1, RPS15, GGC1, VBA5, TRS120, VBA3, VBA4, VPS74, VPS75, RIC1, COY1, KAP104, SSO2, SRO7, RPS19B, GIT1, GRX2, GRX1, VPS66, NTF2, ODC2, YIP3, RPS5, GRX8, GRX7, CEX1, UGA4, SAM50, AUS1, RPS18B, ANT1, MRH1, NHA1, DPP1, YLR301W, AVT1, RTN1, PEP3, RLI1, PEP5, PEP8, PEP7, AS…	1527	1230	4970
GOTERM_BP_ALL	GO:0048308~organelle inheritance	32	1.83066	0.00659296	VAC8, VRP1, TRX1, TPM2, TPM1, RET2, ARC19, BUL1, CLA4, MDM12, MDM10, MYO3, INP2, SWA2, MYO4, MYO5, TWF1, VAC14, CAP2, ABF2, VPS3, ARP2, AIP1, ABP1, SEC18, MMR1, STE20, LAS17, SAC6, ACT1, YOP1, MYO2	1527	68	4970
GOTERM_BP_ALL	GO:0007121~bipolar cellular bud site selection	18	1.02975	0.0066313	MYO3, SEC3, PAN1, MYO5, TWF1, BNI1, SEC8, VRP1, SEC6, SPH1, EXO70, CDC10, PFY1, LAS17, SAC6, RSR1, SEC10, SEC15	1527	32	4970
GOTERM_MF_ALL	GO:0005355~glucose transmembrane transporter activity	12	0.686499	0.00687179	HXT1, HXT2, HXT3, HXT17, HXT15, HXT16, GAL2, HXT9, HXT13, HXT4, HXT10, HXT6	1512	18	4955
GOTERM_MF_ALL	GO:0015662~ATPase activity, coupled to transmembrane movement of ions, phosphorylative mechanism	12	0.686499	0.00687179	ENA5, PCA1, DRS2, DNF1, PMA2, SPF1, DNF3, PMA1, DNF2, NEO1, YPK9, PMC1	1512	18	4955
GOTERM_CC_ALL	GO:0031160~spore wall	9	0.514874	0.00718416	SPR3, CDA1, CRR1, CDA2, CDC3, SPO71, CDC10, SUR7, CDC11	1618	12	5615
GOTERM_BP_ALL	GO:0000819~sister chromatid segregation	37	2.1167	0.00751933	IRR1, SCC2, VIK1, CTF4, APC1, YCG1, IPL1, RAD61, CTF18, TOP1, KAR3, BUB1, CIN8, MPS1, MCK1, ELG1, CSM1, CDC23, RDH54, CDC20, CIK1, SMC1, TUB2, SMC2, TUB1, SMC3, TUB4, ESP1, TUB3, SGO1, TOF1, BIR1, BRN1, POL2, APC5, APC4, PDS5	1527	82	4970
GOTERM_BP_ALL	GO:0033365~protein localization in organelle	62	3.54691	0.00766867	NUP145, SRP68, NUP188, SPC2, SPC3, KAP114, RTN1, HOT13, FAR1, MLP2, PEP8, MDM12, KAR2, MDM10, VPS15, VPS13, MMM1, NUP133, KAP122, SLY1, VPS1, NUP85, VPS5, KAP95, WTM1, SIL1, CBK1, SRP72, CSE1, POM152, NMD5, SDS22, MSP1, NUP120, SAC3, VPS74, SEC61, SEC62, SEC63, SEC65, PSE1, WSC4, KAP104, VPS35, MTR10, SSS1, NTF2, YDJ1, CMD1, SSA1, SSA2, SEC53, HSP82, NUP157, SSA4, MOG1, NUP60, NIC96, HSP78, YOP1,…	1527	152	4970
GOTERM_CC_ALL	GO:0030863~cortical cytoskeleton	30	1.71625	0.00767783	BNI1, VRP1, LSB3, GIC2, GIC1, LDB17, ARC19, CLA4, YSC84, SRV2, INP52, SCD5, INP53, COF1, FKS1, SUR7, MYO3, PAN1, TWF1, MYO5, CAP2, BZZ1, ARP2, AIP1, ABP1, PFY1, CRN1, LAS17, SAC6, ACT1	1618	67	5615
GOTERM_CC_ALL	GO:0030864~cortical actin cytoskeleton	30	1.71625	0.00767783	BNI1, VRP1, LSB3, GIC2, GIC1, LDB17, ARC19, CLA4, YSC84, SRV2, INP52, SCD5, INP53, COF1, FKS1, SUR7, MYO3, PAN1, TWF1, MYO5, CAP2, BZZ1, ARP2, AIP1, ABP1, PFY1, CRN1, LAS17, SAC6, ACT1	1618	67	5615
GOTERM_BP_ALL	GO:0070726~cell wall assembly	23	1.31579	0.00779172	SPR3, CDA1, OSW2, CRR1, SWM1, CDA2, SPS2, VPS54, GAS4, CHS3, ARP2, CDC10, SPO21, AMA1, GIP1, SSP1, ACT1, PFS1, SPO71, SPS22, SPO73, FKS3, DTR1	1527	45	4970
GOTERM_MF_ALL	GO:0005353~fructose transmembrane transporter activity	11	0.629291	0.00800456	HXT1, HXT2, HXT3, HXT17, HXT15, HXT16, HXT9, HXT13, HXT4, HXT10, HXT6	1512	16	4955
GOTERM_MF_ALL	GO:0015578~mannose transmembrane transporter activity	11	0.629291	0.00800456	HXT1, HXT2, HXT3, HXT17, HXT15, HXT16, HXT9, HXT13, HXT4, HXT10, HXT6	1512	16	4955
GOTERM_BP_ALL	GO:0032507~maintenance of protein location in cell	19	1.08696	0.00815427	SDS22, BST1, VPS1, SLY1, IPL1, VPS5, EMP24, CTF19, FAR1, PEP8, SGO1, LOT6, BUB1, VPS15, BIR1, VPS35, ERD2, MPS1, VPS13	1527	35	4970
GOTERM_BP_ALL	GO:0000070~mitotic sister chromatid segregation	35	2.00229	0.00832145	IRR1, SCC2, VIK1, CTF4, APC1, YCG1, RAD61, CTF18, TOP1, KAR3, BUB1, CIN8, MPS1, MCK1, ELG1, CSM1, CDC23, CDC20, CIK1, SMC1, TUB2, SMC2, TUB1, SMC3, TUB4, ESP1, TUB3, SGO1, TOF1, BIR1, BRN1, POL2, APC5, APC4, PDS5	1527	77	4970
GOTERM_BP_ALL	GO:0009272~fungal-type cell wall biogenesis	26	1.48741	0.00834793	SPR3, OSW2, SWM1, VPS54, CHS3, CDC10, DFG5, GIP1, LRG1, SPO71, SPS22, SPO73, FKS3, CDA1, CRR1, CDA2, SPS2, GAS4, ARP2, SPO21, SSP1, AMA1, ACT1, PFS1, ROT2, DTR1	1527	53	4970
GOTERM_BP_ALL	GO:0006904~vesicle docking during exocytosis	11	0.629291	0.0084429	SEC3, PEP3, SEC1, PEP5, PEP7, SEC8, SEC6, SLY1, SEC10, EXO70, SEC15	1527	16	4970
GOTERM_CC_ALL	GO:0033279~ribosomal subunit	76	4.34783	0.00849877	RPS8A, RPS17B, RPL36B, RPS17A, RPL22A, SIS1, RPL41B, RPL41A, RPL26B, RPL26A, RPL12B, RPP2B, RPP2A, RPS23A, RPS23B, MRPL32, RPS16A, RPL21A, RPL35B, RPS9B, RPS0B, ASC1, RPL42A, RPS0A, RPL42B, RPL31A, RPL8A, RPS26B, RPL11A, RPL16B, RPS26A, RPP1A, RPS4A, RPS15, RPS4B, RPP1B, RPS12, RPS13, RPL8B, RPS21B, RPS11A, RPS11B, RPL27A, RPL24B, RPL27B, RPL24A, RPL38, RPS1A, RPL39, RPS1B, RPL30, RPL17B, RPL43A,…	1618	205	5615
GOTERM_CC_ALL	GO:0000777~condensed chromosome kinetochore	27	1.54462	0.00857087	NKP1, NKP2, STU1, MCM16, STU2, IPL1, SPC24, CTF19, BUB1, CTF13, CIN8, MPS1, DAD4, CBF2, MTW1, NNF1, DSN1, CSM1, SPC110, CDC23, MAD2, DUO1, SGO1, TID3, SLI15, BIR1, SLK19	1618	59	5615
GOTERM_MF_ALL	GO:0016817~hydrolase activity, acting on acid anhydrides	146	8.3524	0.0087532	PXA2, TFP1, YBT1, BRR2, RIA1, APA1, INO80, PCD1, CDC10, PMC1, PRP16, PDR12, RSB1, PMS1, HFM1, SAP1, MYO3, MYO4, MYO5, ARP5, OLA1, SNU114, ARP2, RFC5, VMA2, VMA5, YTA7, RFC1, YLR419W, YOR1, ACT1, ECM16, MYO2, MYO1, SKI2, MGS1, STH1, YHR054C, MOT1, DRS2, DYN2, DYN3, CIN8, SNF2, IRC3, MLC1, YDR061W, EST3, RDH54, ECM3, SSA1, SSA2, SSA4, DNA2, SEC18, DDR48, DCP2, RSC9, PHO5, SWR1, JNM1, AUS1, DPP1, GS…	1512	404	4955
GOTERM_MF_ALL	GO:0016462~pyrophosphatase activity	146	8.3524	0.0087532	PXA2, TFP1, YBT1, BRR2, RIA1, APA1, INO80, PCD1, CDC10, PMC1, PRP16, PDR12, RSB1, PMS1, HFM1, SAP1, MYO3, MYO4, MYO5, ARP5, OLA1, SNU114, ARP2, RFC5, VMA2, VMA5, YTA7, RFC1, YLR419W, YOR1, ACT1, ECM16, MYO2, MYO1, SKI2, MGS1, STH1, YHR054C, MOT1, DRS2, DYN2, DYN3, CIN8, SNF2, IRC3, MLC1, YDR061W, EST3, RDH54, ECM3, SSA1, SSA2, SSA4, DNA2, SEC18, DDR48, DCP2, RSC9, PHO5, SWR1, JNM1, AUS1, DPP1, GS…	1512	404	4955
GOTERM_MF_ALL	GO:0016818~hydrolase activity, acting on acid anhydrides, in phosphorus-containing anhydrides	146	8.3524	0.0087532	PXA2, TFP1, YBT1, BRR2, RIA1, APA1, INO80, PCD1, CDC10, PMC1, PRP16, PDR12, RSB1, PMS1, HFM1, SAP1, MYO3, MYO4, MYO5, ARP5, OLA1, SNU114, ARP2, RFC5, VMA2, VMA5, YTA7, RFC1, YLR419W, YOR1, ACT1, ECM16, MYO2, MYO1, SKI2, MGS1, STH1, YHR054C, MOT1, DRS2, DYN2, DYN3, CIN8, SNF2, IRC3, MLC1, YDR061W, EST3, RDH54, ECM3, SSA1, SSA2, SSA4, DNA2, SEC18, DDR48, DCP2, RSC9, PHO5, SWR1, JNM1, AUS1, DPP1, GS…	1512	404	4955
GOTERM_MF_ALL	GO:0032553~ribonucleotide binding	257	14.7025	0.00877228	PXA2, TFP1, YBT1, BRR2, CDC19, RIA1, APA1, TEL1, DNL4, CDC10, PMC1, CDC11, PDR12, LCB5, CMK2, ADE3, HFM1, SAP1, VIP1, PAN3, PSK2, ACS2, OLA1, TRL1, PAN6, MSW1, DPS1, KCC4, RFC5, YTA7, RFC1, YLR419W, YOR1, SLM5, ACT1, MSF1, YKL161C, ECM16, MGS1, UBC12, MST1, HTS1, IPL1, MOT1, MPS1, KCS1, CDC28, RDH54, MRK1, SSA1, YIL151C, SSA2, SSA4, PKP2, STE20, UBA1, UBA2, GUS1, AUS1, GSP2, ERG8, MLH1, MLH3, PCH…	1512	747	4955
GOTERM_MF_ALL	GO:0032555~purine ribonucleotide binding	257	14.7025	0.00877228	PXA2, TFP1, YBT1, BRR2, CDC19, RIA1, APA1, TEL1, DNL4, CDC10, PMC1, CDC11, PDR12, LCB5, CMK2, ADE3, HFM1, SAP1, VIP1, PAN3, PSK2, ACS2, OLA1, TRL1, PAN6, MSW1, DPS1, KCC4, RFC5, YTA7, RFC1, YLR419W, YOR1, SLM5, ACT1, MSF1, YKL161C, ECM16, MGS1, UBC12, MST1, HTS1, IPL1, MOT1, MPS1, KCS1, CDC28, RDH54, MRK1, SSA1, YIL151C, SSA2, SSA4, PKP2, STE20, UBA1, UBA2, GUS1, AUS1, GSP2, ERG8, MLH1, MLH3, PCH…	1512	747	4955
GOTERM_CC_ALL	GO:0005816~spindle pole body	34	1.94508	0.00881675	DBF2, VIK1, NKP2, STU1, STU2, KIN4, LDB18, MLP2, BFA1, KAR3, BUB2, MPS1, CBF2, NNF1, CDC28, ADY4, SPC97, SPC110, YPR174C, SPC98, CMD1, CIK1, SFI1, CLB2, TUB2, TUB1, SPO21, TUB4, CLB4, TUB3, DUO1, SGO1, SLK19, JNM1	1618	79	5615
GOTERM_CC_ALL	GO:0005815~microtubule organizing center	34	1.94508	0.00881675	DBF2, VIK1, NKP2, STU1, STU2, KIN4, LDB18, MLP2, BFA1, KAR3, BUB2, MPS1, CBF2, NNF1, CDC28, ADY4, SPC97, SPC110, YPR174C, SPC98, CMD1, CIK1, SFI1, CLB2, TUB2, TUB1, SPO21, TUB4, CLB4, TUB3, DUO1, SGO1, SLK19, JNM1	1618	79	5615
GOTERM_MF_ALL	GO:0016614~oxidoreductase activity, acting on CH-OH group of donors	38	2.17391	0.00887244	YDR541C, LEU2, YPL088W, ADH5, ADH7, ARO1, YNR073C, GAL10, GUT2, IFA38, ADH2, GOR1, LYS12, AAD15, FDH1, DSF1, GPD2, ARA1, GPD1, ARA2, DLD2, AAD3, CYB2, HIS4, GRE3, AYR1, IMD2, PAN5, YGL157W, XYL2, FAS2, ERG26, GCY1, ERG27, HMG1, SOR1, YPL113C, GND1, SOR2	1512	86	4955
GOTERM_MF_ALL	GO:0004812~aminoacyl-tRNA ligase activity	20	1.14416	0.0089708	AIM10, DED81, MST1, VAS1, HTS1, YNL247W, MSW1, TYS1, SES1, DIA4, CDC60, DPS1, THS1, GUS1, SLM5, GRS1, MSF1, GRS2, GCN2, FRS1	1512	38	4955
GOTERM_CC_ALL	GO:0030126~COPI vesicle coat	7	0.400458	0.0090348	COP1, SEC21, RET3, SEC26, RET2, SEC27, SEC28	1618	8	5615
GOTERM_CC_ALL	GO:0030663~COPI coated vesicle membrane	7	0.400458	0.0090348	COP1, SEC21, RET3, SEC26, RET2, SEC27, SEC28	1618	8	5615
GOTERM_CC_ALL	GO:0032156~septin cytoskeleton	11	0.629291	0.00923705	SPR3, RGA2, SKT5, RGA1, CDC3, HSL1, SMT3, CDC10, UTR2, CDC11, AXL2	1618	17	5615
GOTERM_BP_ALL	GO:0019320~hexose catabolic process	27	1.54462	0.00928426	YLR446W, CDC19, ADH5, PFK2, PFK1, GAL10, TKL1, TAL1, TDH3, NDE1, TPI1, TDH2, ENO2, ENO1, SOL4, GPM2, GPM1, GRE3, PDC1, HXK2, EMI2, PDC5, PGM2, PGM1, PGI1, GND1, PGK1	1527	56	4970
GOTERM_MF_ALL	GO:0022804~active transmembrane transporter activity	64	3.66133	0.00936122	PXA2, NHA1, GNP1, TFP1, YBT1, AVT1, YCT1, TPO4, ERS1, DIC1, TPO5, BAP3, PET8, PIC2, MMP1, PMC1, PDR12, DUR3, RAV1, PNS1, GUP1, SUL1, SPF1, SUL2, YPR003C, VMA2, VMA5, YOR1, SSY1, MCH2, DTR1, VPH1, GAP1, VBA3, PFK2, PFK1, SMF1, NEO1, SEC61, ADP1, DRS2, AGC1, DNF1, PMA2, DNF3, DNF2, PMA1, BPT1, PDR5, BIO5, MDL1, ENA5, PCA1, DAL4, SSS1, MUP1, STV1, YCF1, YPK9, TPO1, UGA4, TPO2, YOL075C, AUS1	1512	160	4955
GOTERM_BP_ALL	GO:0007127~meiosis I	37	2.1167	0.00944182	REC114, MLH1, SPO12, FPR3, MLH3, SPO16, MEI4, XRS2, MUS81, HOP2, HOP1, MSC7, PMS1, HFM1, REC102, MSH3, RIM4, ECM11, MSH2, CSM1, CDC5, RMR1, RDH54, RAD55, TUB2, CLB1, TUB1, MEC1, RAD50, SMC3, TUB3, RAD1, REC8, AMA1, MSH1, DMC1, PDS5	1527	83	4970
GOTERM_BP_ALL	GO:0006418~tRNA aminoacylation for protein translation	20	1.14416	0.00971281	AIM10, MST1, DED81, VAS1, HTS1, YNL247W, MSW1, TYS1, SES1, DIA4, CDC60, DPS1, THS1, GUS1, SLM5, GRS1, MSF1, GRS2, ARC1, FRS1	1527	38	4970
GOTERM_BP_ALL	GO:0007059~chromosome segregation	66	3.77574	0.00976994	IRR1, SCP160, MCM16, YCG1, RAD61, TOP1, KAR3, CBF2, MTW1, ELG1, DSN1, CSM1, CDC5, SPC97, TUB2, TUB1, TUB4, TUB3, RFC5, REC8, RFC1, SGO1, BIR1, BRN1, SLI15, POL2, SLK19, APC5, APC4, VIK1, SCC2, SDS22, STU1, CTF4, STU2, APC1, KIN3, STH1, IPL1, SPO13, CTF19, SPC24, CTF18, BFA1, MUS81, BUB1, BUB2, CIN8, MPS1, DAD4, NNF1, MCK1, SPC110, CDC23, RDH54, CIK1, CDC20, SMC1, SMC2, SMC3, ESP1, CTR9, DUO1, TOF…	1527	165	4970
GOTERM_MF_ALL	GO:0016853~isomerase activity	32	1.83066	0.00980752	ERG2, ARO7, PUS4, YMR099C, ERG7, INO1, YHR210C, FPR1, FPR3, FPR2, GAL10, MPD1, MPD2, TOP1, TPI1, CPR5, CPR6, PDI1, ECI1, DCI1, GPM2, RIB4, GPM1, RDH54, YNR071C, PCM1, SEC53, PGM2, SRY1, PGM1, PGI1, PMI40	1512	70	4955
GOTERM_BP_ALL	GO:0010564~regulation of cell cycle process	43	2.45995	0.0103149	SWM1, DBF4, SUM1, IME2, GIC2, SPO12, FPR3, GIC1, PCH2, SPO13, SPO16, YHP1, CLA4, BFA1, ASE1, BUB1, BUB2, RCK2, HOP1, RIM15, MPS1, RTT101, CDC28, CDC5, PPH22, CLB6, CDC23, CDC20, CLB2, CLB1, LTE1, ESP1, CLB4, MAD1, CDC55, MAD2, WTM1, GAC1, SGO1, STE20, SKM1, CBK1, BFR1	1527	100	4970
GOTERM_MF_ALL	GO:0017076~purine nucleotide binding	269	15.389	0.010496	PXA2, TFP1, YBT1, BRR2, CDC19, RIA1, APA1, TEL1, DNL4, CDC10, PMC1, CDC11, GLT1, PDR12, LCB5, CMK2, ADE3, HFM1, SAP1, DLD2, VIP1, PAN3, PSK2, ACS2, OLA1, TRL1, PAN6, MSW1, DPS1, KCC4, RFC5, YTA7, RFC1, YLR419W, YOR1, SLM5, ACT1, MSF1, YKL161C, ECM16, MGS1, UBC12, MST1, HTS1, IPL1, MOT1, MPS1, KCS1, CDC28, RDH54, MRK1, SSA1, YIL151C, SSA2, SSA4, PKP2, STE20, UBA1, UBA2, GUS1, AUS1, GSP2, ERG8, MLH…	1512	787	4955
GOTERM_BP_ALL	GO:0007120~axial cellular bud site selection	13	0.743707	0.0105261	PAN1, CDC3, GIC2, ELM1, GIC1, BNR1, CDC10, CDC11, AXL2, PFY1, BUD4, RSR1, BUD3	1527	21	4970
GOTERM_CC_ALL	GO:0000775~chromosome, centromeric region	33	1.88787	0.0107048	NKP1, NKP2, STU1, MCM16, STU2, IPL1, STH1, SPO13, CTF19, SPC24, BUB1, CTF13, CIN8, MPS1, DAD4, CBF2, MTW1, NNF1, DSN1, CSM1, SPC110, PPH22, CDC23, MAD1, REC8, MAD2, DUO1, SGO1, TID3, SLI15, BIR1, SIR1, SLK19	1618	77	5615
GOTERM_BP_ALL	GO:0000280~nuclear division	73	4.1762	0.0108629	DBF2, IRR1, NKP1, NKP2, SWM1, MCM16, ALK1, YCG1, ALK2, RAD61, TOP1, ASE1, KAR3, HOP1, MTW1, ELG1, HOF1, DSN1, CSM1, CDC5, SPC97, CLB2, TUB2, CLB1, LTE1, TUB1, CLB4, TUB4, TUB3, MAD1, MAD2, SGO1, BIR1, BRN1, POL2, SLK19, CSE1, APC5, APC4, VIK1, SCC2, SDS22, STU1, CTF4, APC1, STU2, SAC3, CTF19, SPC24, CTF18, BFA1, BUB1, BUB2, MPS1, CIN8, DAD4, NNF1, MCK1, CDC28, SPC110, CDC23, CDC20, CIK1, SFI1, SM…	1527	186	4970
GOTERM_CC_ALL	GO:0019898~extrinsic to membrane	75	4.29062	0.0111716	SPR3, MDJ1, SEC8, ERG7, DOP1, TRX1, VPS54, VPS52, YPR097W, CDC10, HOT13, PEP3, YDR348C, RAV1, LCB5, PPZ1, TIP20, SCD5, VMA22, VPS13, SWA2, IML1, CDC3, VAM6, YPR174C, SLY1, COQ3, VMA5, MMR1, YTA7, USO1, SEC39, PET122, BCH1, BCH2, CHS6, ATG11, ATG13, FPR2, VPS74, ATG19, RIC1, TOR2, YSC83, TOR1, DOA4, MDG1, VPS35, RSP5, PET10, VAC14, VTA1, ATG23, GEA1, GEA2, FIG4, ATG2, MON1, OSH6, MON2, OSH2, SFH5,…	1618	204	5615
GOTERM_BP_ALL	GO:0007346~regulation of mitotic cell cycle	37	2.1167	0.0117526	SWM1, HSL1, KEM1, DBF4, SUM1, SPO12, GIC2, GIC1, YOX1, KIN4, YHP1, CLA4, BFA1, ASE1, BUB1, BUB2, MPS1, RTT101, CDC28, PPH22, CLB6, CDC23, CDC20, SMI1, LTE1, ESP1, CDC25, MAD1, CDC55, MAD2, GAC1, SGO1, STE20, CCR4, SKM1, CBK1, BFR1	1527	84	4970
GOTERM_BP_ALL	GO:0006616~SRP-dependent cotranslational protein targeting to membrane, translocation	8	0.457666	0.012079	SSS1, WSC4, KAR2, SIL1, SEC61, SSA1, SSA2, SSA4	1527	10	4970
GOTERM_BP_ALL	GO:0032465~regulation of cytokinesis	6	0.343249	0.0121383	KCC4, HSL1, SLI15, IPL1, ELM1, GIN4	1527	6	4970
GOTERM_CC_ALL	GO:0030133~transport vesicle	24	1.373	0.0123629	BCH1, SEC31, CHS6, BCH2, ERP2, ERP1, GAP1, SFB3, SLY1, YIP3, GAS1, LAA1, ERV25, EMP24, ERV29, YHR035W, DNF3, CHC1, APM2, USO1, SEC23, SEC24, SEC16, BUD7	1618	52	5615
GOTERM_BP_ALL	GO:0006614~SRP-dependent cotranslational protein targeting to membrane	12	0.686499	0.0125459	SEC65, SSS1, WSC4, KAR2, SRP68, SIL1, SRP72, SEC61, SSA1, SSA2, SEC63, SSA4	1527	19	4970
GOTERM_BP_ALL	GO:0050000~chromosome localization	7	0.400458	0.0127079	NUP133, NUP145, SGO1, BUB1, BIR1, NUP120, MPS1	1527	8	4970
GOTERM_BP_ALL	GO:0044042~glucan metabolic process	22	1.25858	0.0128469	HKR1, KRE6, GSY1, PCL6, PSK2, BMH2, GPH1, GLC3, KRE5, KEG1, PIG1, PGM2, GAC1, GIP2, PGM1, MSS11, GDB1, UGP1, EXG1, FKS3, VMA22, FKS1	1527	44	4970
GOTERM_BP_ALL	GO:0006073~cellular glucan metabolic process	22	1.25858	0.0128469	HKR1, KRE6, GSY1, PCL6, PSK2, BMH2, GPH1, GLC3, KRE5, KEG1, PIG1, PGM2, GAC1, GIP2, PGM1, MSS11, GDB1, UGP1, EXG1, FKS3, VMA22, FKS1	1527	44	4970
GOTERM_MF_ALL	GO:0017111~nucleoside-triphosphatase activity	138	7.89474	0.0133392	PXA2, YBT1, TFP1, BRR2, RIA1, INO80, CDC10, PMC1, PRP16, PDR12, RSB1, PMS1, HFM1, SAP1, MYO3, MYO4, MYO5, ARP5, OLA1, SNU114, ARP2, RFC5, VMA2, VMA5, YTA7, RFC1, YLR419W, YOR1, ACT1, ECM16, MYO2, MYO1, SKI2, MGS1, STH1, YHR054C, MOT1, DRS2, DYN2, DYN3, CIN8, SNF2, IRC3, MLC1, YDR061W, EST3, RDH54, ECM3, SSA1, SSA2, SSA4, DNA2, SEC18, DDR48, RSC9, PHO5, SWR1, JNM1, AUS1, GSP2, MLH1, PCH2, HNT2, RL…	1512	384	4955
GOTERM_BP_ALL	GO:0006260~DNA replication	59	3.37529	0.0136507	TRX1, DBF4, SUM1, TEL1, MCM10, DNL4, NHP6A, TOP1, CDC45, MCM7, ORC4, MPH1, ORC2, HFM1, CDC9, REV1, ELG1, RNR1, CSM1, CDC5, RNR4, CLB6, MCM2, MCM3, DUN1, RAD53, MCM4, MCM5, RFC5, RFC1, RIF1, RRM3, CCR4, RIF2, POL5, POL3, POL4, POL1, POL2, REV3, DIA2, RNH203, MGS1, CTF4, SPT16, CTF18, MMS1, RIM1, RTT101, EST2, RIM4, MSH2, EST3, RTT107, CDC21, DNA2, TOF1, DPB3, DPB2	1527	147	4970
GOTERM_BP_ALL	GO:0007067~mitosis	69	3.94737	0.0137042	IRR1, NKP1, NKP2, SWM1, MCM16, ALK1, YCG1, ALK2, RAD61, TOP1, ASE1, KAR3, HOP1, MTW1, ELG1, HOF1, DSN1, CSM1, CDC5, CLB2, TUB2, CLB1, LTE1, TUB1, CLB4, TUB4, TUB3, MAD1, MAD2, SGO1, BIR1, BRN1, POL2, SLK19, CSE1, APC5, APC4, VIK1, SCC2, SDS22, STU1, CTF4, APC1, SAC3, CTF19, SPC24, CTF18, BFA1, BUB1, BUB2, MPS1, CIN8, DAD4, NNF1, MCK1, CDC28, CDC23, CIK1, CDC20, SFI1, SMC1, SMC2, ESP1, SMC3, CDC25…	1527	176	4970
GOTERM_CC_ALL	GO:0005874~microtubule	27	1.54462	0.0141282	KEM1, STU1, STU2, IPL1, TMA19, LDB18, ASE1, DYN2, DYN3, KAR3, CIN8, DAD4, CDC28, ALF1, PAC1, VPS1, SPC97, SPC98, CIK1, TUB2, TUB1, TUB4, TUB3, DUO1, SLI15, SLK19, JNM1	1618	61	5615
GOTERM_CC_ALL	GO:0042763~intracellular immature spore	15	0.858124	0.0142119	SPR3, OSW2, CDC3, SPO14, CHS3, CDC10, CDC11, SPO21, SPO20, GIP1, SSP1, SSO2, YSW1, SPO1, DTR1	1618	28	5615
GOTERM_CC_ALL	GO:0042764~ascospore-type prospore	15	0.858124	0.0142119	SPR3, OSW2, CDC3, SPO14, CHS3, CDC10, CDC11, SPO21, SPO20, GIP1, SSP1, SSO2, YSW1, SPO1, DTR1	1618	28	5615
GOTERM_CC_ALL	GO:0005628~prospore membrane	15	0.858124	0.0142119	SPR3, OSW2, CDC3, SPO14, CHS3, CDC10, CDC11, SPO21, SPO20, GIP1, SSP1, SSO2, YSW1, SPO1, DTR1	1618	28	5615
GOTERM_BP_ALL	GO:0000075~cell cycle checkpoint	29	1.65904	0.0143019	HSL1, FPR3, IPL1, ELM1, PIN4, KIN4, BFA1, BUB1, HOP1, BUB2, MPS1, GCN2, GIN4, MEC3, PPH22, BMH2, RAD53, MEC1, LTE1, DUN1, KCC4, MAD1, CDC55, MAD2, GAC1, CCR4, SGO1, TOF1, BIR1	1527	63	4970
GOTERM_CC_ALL	GO:0012506~vesicle membrane	18	1.02975	0.0143061	SEC31, SFB3, LAA1, RET3, RET2, COP1, YHR035W, CHC1, APL3, APM2, USO1, SEC21, SEC23, SEC24, SEC16, SEC26, SEC27, SEC28	1618	36	5615
GOTERM_CC_ALL	GO:0030662~coated vesicle membrane	18	1.02975	0.0143061	SEC31, SFB3, LAA1, RET3, RET2, COP1, YHR035W, CHC1, APL3, APM2, USO1, SEC21, SEC23, SEC24, SEC16, SEC26, SEC27, SEC28	1618	36	5615
GOTERM_CC_ALL	GO:0030659~cytoplasmic vesicle membrane	18	1.02975	0.0143061	SEC31, SFB3, LAA1, RET3, RET2, COP1, YHR035W, CHC1, APL3, APM2, USO1, SEC21, SEC23, SEC24, SEC16, SEC26, SEC27, SEC28	1618	36	5615
GOTERM_BP_ALL	GO:0051056~regulation of small GTPase mediated signal transduction	23	1.31579	0.0143898	IQG1, TRS120, SEC7, TFS1, SLY1, GEA1, GEA2, LTE1, CDC25, BEM2, TRS130, GYL1, GYP5, MSB3, BCY1, SPS18, MDR1, BUB2, FUS2, BUD3, TSC11, TUS1, ROM1	1527	47	4970
GOTERM_BP_ALL	GO:0006892~post-Golgi vesicle-mediated transport	33	1.88787	0.0146327	SEC3, BCH1, BCH2, CHS6, SEC8, DOP1, VPS54, SEC6, VPS52, PEP3, DRS2, PEP5, PEP7, SSO2, APM2, APM3, RSN1, VPS16, SRO7, PEP1, TLG2, EXO70, MON2, APL5, APL6, VTH1, VTH2, SEC10, GGA1, GGA2, SEC14, BUD7, SEC15	1527	74	4970
GOTERM_BP_ALL	GO:0006886~intracellular protein transport	119	6.80778	0.0146558	NUP145, SRP68, SPC2, SPC3, RET3, RET2, MDM12, MDM10, MDR1, NUP133, MYO4, BST1, VPS41, KAP95, WTM1, CHC1, USO1, SRP72, CSE1, NPL4, POM152, BTN2, NUP120, SAC3, RIC1, PSE1, DRS2, KAP104, SSO2, SEC21, SEC23, SEC24, MTR10, SEC26, SEC27, DJP1, VPS66, BRO1, MVP1, NTF2, BPH1, CMD1, ATG2, SSA1, SSA2, SSA4, NUP60, NIC96, SAM50, SEC11, SEC14, NUP192, YLR301W, GSP2, VAC8, SFB3, NUP188, RTN1, KAP114, COP1, HO…	1527	325	4970
GOTERM_BP_ALL	GO:0009056~catabolic process	270	15.4462	0.0147221	UBP11, MDJ1, SWM1, UBP15, CDC19, TEL1, PMC1, DFM1, GUT2, TDH3, MEI4, TDH2, MSS11, ASI1, SCD5, SUE1, ASI3, ECM29, PAN2, MGR1, YDR131C, HRP1, AYR1, UBR2, VPS41, VTC3, UBR1, PGM2, RAD1, RRI1, CCR4, PGM1, POL3, MPT5, CDC39, HRD3, KEM1, UBC12, NTE1, SUC2, DUG2, DUG1, PIN3, DTD1, JEM1, TAL1, TPI1, GOR1, DOA4, YOS9, GPD2, GPD1, RTT101, BRO1, PLB2, GDE1, ALT1, CDC23, CDC20, UBP2, SSA4, UBP5, UBP6, SSN2, …	1527	790	4970
GOTERM_BP_ALL	GO:0019637~organophosphate metabolic process	49	2.8032	0.0151619	DPP1, CPT1, EPT1, OPI3, GUT2, FMP30, GUP1, GPT2, MCD4, BST1, HAC1, AYR1, GWT1, LAS21, CWH43, KAP95, SPT14, INO1, NTE1, SAC1, SPO14, CKI1, GPI2, SCS3, ICT1, CHO2, INP52, INP53, GPD2, URA8, GPD1, PLB2, VAC14, GDE1, TLG2, GPI13, CMD1, FIG4, YDR018C, GPI18, PIS1, ERG20, DPM1, OPI10, GAA1, SPO1, ALG12, FAB1, SEC14	1527	119	4970
GOTERM_BP_ALL	GO:0006984~ER-nuclear signaling pathway	38	2.17391	0.0151696	CHS7, CHS6, KIN2, SWI4, ULI1, CHS3, VPS74, TPM1, SWI1, DFM1, ILM1, VAN1, SWI6, PEP8, LYS12, IRE1, PPZ1, KAR2, PMA1, PAA1, EGD2, SLT2, FKS1, TRP2, BRO1, SKT5, HAC1, YLR346C, LHS1, TRL1, GAS1, SMI1, RAD53, SPT7, BCK1, MKK2, SEC12, GND1	1527	88	4970
GOTERM_BP_ALL	GO:0043039~tRNA aminoacylation	21	1.20137	0.0154522	AIM10, YNL040W, DED81, MST1, VAS1, HTS1, YNL247W, MSW1, TYS1, SES1, DIA4, CDC60, DPS1, THS1, GUS1, SLM5, GRS1, MSF1, GRS2, ARC1, FRS1	1527	42	4970
GOTERM_BP_ALL	GO:0043038~amino acid activation	21	1.20137	0.0154522	AIM10, YNL040W, DED81, MST1, VAS1, HTS1, YNL247W, MSW1, TYS1, SES1, DIA4, CDC60, DPS1, THS1, GUS1, SLM5, GRS1, MSF1, GRS2, ARC1, FRS1	1527	42	4970
GOTERM_BP_ALL	GO:0065009~regulation of molecular function	58	3.31808	0.0156381	DBF2, PCL2, PCL1, PCL5, DBF4, SWI4, GYL1, FAR1, GIP1, STF2, LCB5, MDR1, HXT6, KSS1, CLN3, CLN2, CLN1, CDC5, CLB6, CLB2, CLB1, MEC1, LTE1, RAD50, CLB4, TRS130, GYP5, CDC53, GAC1, MSB3, SOR1, SOR2, SEN1, YOL019W, YSP3, TRS120, ATG13, ATG17, PMA1, RIM13, BUB2, RIM15, ARC1, GDI1, CDC28, PRB1, GFA1, SSK22, BMH2, CDC20, ESP1, CDC25, PKP2, STE20, SPS18, PTC5, PTC6, TSC11	1527	145	4970
GOTERM_BP_ALL	GO:0034613~cellular protein localization	131	7.49428	0.015783	BNI1, NUP145, SRP68, SPC2, SPC3, RET3, RET2, MDM12, MDM10, MDR1, NUP133, MYO4, BST1, CSM1, VPS41, KAP95, YTA7, WTM1, CHC1, USO1, SRP72, CSE1, NPL4, POM152, SCC2, BTN2, SDS22, NUP120, SAC3, VPS74, RIC1, PSE1, DRS2, KAP104, SSO2, SEC21, SEC23, SEC24, MTR10, SEC26, SEC27, DJP1, VPS66, BRO1, MVP1, NTF2, BPH1, CMD1, ATG2, SSA1, SSA2, SSA4, NUP60, NIC96, SAM50, SEC11, SEC14, NUP192, VAC8, YLR301W, GSP2…	1527	362	4970
GOTERM_BP_ALL	GO:0000746~conjugation	51	2.91762	0.0159247	IRR1, SPR3, BNI1, CNA1, SCP160, CDC10, CDC11, FAR1, KAR2, KAR3, AFR1, KSS1, CLN3, CLN2, CSI1, ASG7, CDC3, FAR8, SPH1, TUB2, TUB1, TUB4, TUB3, RRI1, RRI2, PRM10, SPT7, GRR1, CBK1, MPT5, CDC39, CSN12, KEM1, GIC2, SPO14, JEM1, SCW4, MDG1, SCW10, RGA2, RGA1, SPC110, CIK1, CMD1, CMP2, PRM7, PRM8, STE20, PRM5, STE3, FUS2	1527	125	4970
GOTERM_MF_ALL	GO:0042623~ATPase activity, coupled	77	4.40503	0.016205	PXA2, YBT1, TFP1, BRR2, INO80, PMC1, PRP16, PDR12, ISW2, RSC30, MCM7, ISW1, RAV1, RSB1, MPH1, SLH1, PRP2, HFM1, SPF1, ARP5, MCM2, RAD55, MCM3, MCM4, MCM5, RFC5, VMA2, VMA5, RFC1, RRM3, YLR419W, YOR1, ACT1, HSC82, HEF3, DMC1, ECM16, VPH1, SKI2, SEN1, SSL2, MGS1, PFK2, SPP382, PFK1, NEO1, STH1, YHR054C, ADP1, MOT1, CTF18, DRS2, DNF1, PMA2, DNF3, DNF2, PMA1, CHD1, BPT1, PDR5, SNF2, IRC3, HSP104, MDL…	1512	202	4955
GOTERM_MF_ALL	GO:0015399~primary active transmembrane transporter activity	33	1.88787	0.0164332	PXA2, VPH1, TFP1, YBT1, PFK2, PFK1, NEO1, SEC61, PMC1, ADP1, PDR12, DRS2, DNF1, PMA2, RAV1, DNF3, PMA1, DNF2, BPT1, PDR5, MDL1, ENA5, PCA1, SSS1, SPF1, STV1, YCF1, YPK9, VMA2, VMA5, YOR1, YOL075C, AUS1	1512	75	4955
GOTERM_MF_ALL	GO:0015405~P-P-bond-hydrolysis-driven transmembrane transporter activity	33	1.88787	0.0164332	PXA2, VPH1, TFP1, YBT1, PFK2, PFK1, NEO1, SEC61, PMC1, ADP1, PDR12, DRS2, DNF1, PMA2, RAV1, DNF3, PMA1, DNF2, BPT1, PDR5, MDL1, ENA5, PCA1, SSS1, SPF1, STV1, YCF1, YPK9, VMA2, VMA5, YOR1, YOL075C, AUS1	1512	75	4955
GOTERM_CC_ALL	GO:0030479~actin cortical patch	25	1.43021	0.0166954	VRP1, LSB3, LDB17, ARC19, YSC84, SRV2, INP52, SCD5, INP53, COF1, FKS1, SUR7, MYO3, PAN1, TWF1, MYO5, CAP2, BZZ1, ARP2, AIP1, ABP1, CRN1, ACT1, SAC6, LAS17	1618	56	5615
GOTERM_BP_ALL	GO:0006613~cotranslational protein targeting to membrane	13	0.743707	0.0167861	SSS1, YLR301W, SRP68, SEC61, SSA1, SSA2, SEC63, SSA4, SEC65, WSC4, KAR2, SIL1, SRP72	1527	22	4970
GOTERM_MF_ALL	GO:0016787~hydrolase activity	330	18.8787	0.0168425	PXA2, UBP11, TFP1, YBT1, CRH1, BRR2, UBP15, RIA1, APA1, RCE1, SPC2, SPC3, CDC10, PMC1, PPQ1, PDR12, ADE3, HFM1, SAP1, PAN2, VIP1, PAN3, OLA1, TRL1, RAD1, RFC5, RRI1, CWH41, YTA7, RFC1, YLR419W, YOR1, CCR4, ACT1, POL3, CTI6, ASH1, ICP55, BNA3, ECM16, CDC39, RNH203, MGS1, KEM1, NTE1, SUC2, DUG2, SIA1, DUG1, YHR054C, MOT1, DTD1, YGL258W-A, DYN2, DYN3, DOA4, YBR056W, YOR131C, AMD1, AMD2, BRO1, PLB2, …	1512	987	4955
GOTERM_MF_ALL	GO:0017016~Ras GTPase binding	10	0.572082	0.0168974	MOG1, LOS1, BNI1, STE20, NTF2, GIC2, GIC1, YIP5, BNR1, SRO7	1512	15	4955
GOTERM_MF_ALL	GO:0051020~GTPase binding	10	0.572082	0.0168974	MOG1, LOS1, BNI1, STE20, NTF2, GIC2, GIC1, YIP5, BNR1, SRO7	1512	15	4955
GOTERM_MF_ALL	GO:0031267~small GTPase binding	10	0.572082	0.0168974	MOG1, LOS1, BNI1, STE20, NTF2, GIC2, GIC1, YIP5, BNR1, SRO7	1512	15	4955
GOTERM_BP_ALL	GO:0010033~response to organic substance	64	3.66133	0.0170875	SPR3, BNI1, CNA1, PIP2, SCP160, OAF3, RCE1, ULI1, CDC10, DFM1, FAR1, ISW2, SWI6, KAR2, IRE1, AFR1, KSS1, CLN3, CLN2, CSI1, HAC1, LHS1, FAR8, RPL42A, ASC1, TRL1, RPL42B, RAD53, BEM4, HOG1, RRI1, PRM10, RRI2, MSB2, SCJ1, SSY1, SIL1, GRR1, CBK1, MPT5, CDC39, MET18, CSN12, GIC2, VPS74, SPO14, CLA4, PRR2, MDG1, SLT2, PDR5, RGA2, COS8, RGA1, CMP2, PRM7, STE24, PRM8, PRM9, ITC1, BCK1, STE20, PRM5, STE3,…	1527	163	4970
GOTERM_BP_ALL	GO:0070727~cellular macromolecule localization	135	7.72311	0.017124	BNI1, NUP145, SCP160, SRP68, SPC2, SPC3, RET3, RET2, MDM12, MDM10, MDR1, MYO4, NUP133, BST1, CSM1, VPS41, KAP95, YTA7, WTM1, CHC1, USO1, SRP72, ASH1, CSE1, NPL4, POM152, SCC2, BTN2, SDS22, NUP120, SAC3, VPS74, RIC1, PSE1, DRS2, KAP104, SSO2, SEC21, SEC23, SEC24, MTR10, SEC26, SEC27, DJP1, VPS66, BRO1, MVP1, MLC1, NTF2, BPH1, CMD1, ATG2, SSA1, SSA2, SSA4, NUP60, NIC96, SAM50, SEC11, SEC14, NUP192,…	1527	375	4970
GOTERM_CC_ALL	GO:0043234~protein complex	417	23.8558	0.0171704	PCL2, TTI1, PCL1, TFP1, PCL6, PCL5, VPS54, VPS52, DNL4, RET3, ARC19, RET2, HTB1, MAK10, ECM29, SUR7, MTW1, RIB4, YDR131C, CSM1, VPS41, VTC3, RAD1, RRI1, KAP95, RRI2, SGO1, ACT1, HTA2, CTI6, ASH1, CSN12, TRS120, HRD3, IPL1, YHR054C, RIC1, MAK31, YOS9, GPD2, GPD1, SPC110, GTB1, CEX1, SSN2, UBA2, SIR3, SIR2, SAM50, SIR1, ROT2, USA1, CFT2, CFT1, PEP3, ISW2, GIP1, PEP5, ISW1, PEP8, GIP2, ASE1, KAR2, K…	1618	1336	5615
GOTERM_MF_ALL	GO:0004672~protein kinase activity	54	3.08924	0.017313	DBF2, ALK1, IME2, TEL1, ALK2, ELM1, SCY1, IRE1, CMK2, VPS15, GCN2, KSS1, PAN3, PSK2, CDC5, DUN1, RAD53, MEC1, KCC4, HOG1, YPL150W, YPL141C, CBK1, YKL161C, HSL1, KIN1, KIN3, KIN2, IPL1, KIN4, CLA4, TOR2, TOR1, PRR2, YPK2, BUB1, RCK2, RIM15, SLT2, MPS1, GIN4, MCK1, CDC28, SSK22, MRK1, HAL5, TOS3, BCK1, PKP2, MKK2, STE20, BCY1, SKM1, HRK1	1512	135	4955
GOTERM_BP_ALL	GO:0006006~glucose metabolic process	42	2.40275	0.0176159	YLR446W, PCL6, GSY1, CDC19, ADH5, PFK2, PFK1, ELM1, TKL1, PIG1, TAL1, NDE1, TDH3, TPI1, TDH2, STD1, GIP2, ENO2, VMA22, SOL4, ENO1, GPM2, GPM1, BMH2, PDC1, HXK2, EMI2, GPH1, GLC3, PDC5, DOG2, DOG1, PGM2, TOS3, GAC1, PGM1, GDB1, UGP1, GRR1, GND1, PGI1, PGK1	1527	100	4970
GOTERM_BP_ALL	GO:0006493~protein amino acid O-linked glycosylation	10	0.572082	0.0177052	PMT1, MNT3, PMT2, PMT3, PMT4, PMT5, PMT6, DPM1, MNN4, MNN1	1527	15	4970
GOTERM_CC_ALL	GO:0030120~vesicle coat	17	0.97254	0.0179283	SEC31, SFB3, LAA1, RET3, RET2, COP1, YHR035W, CHC1, APM2, SEC21, APL3, SEC23, SEC24, SEC16, SEC26, SEC27, SEC28	1618	34	5615
GOTERM_BP_ALL	GO:0000087~M phase of mitotic cell cycle	69	3.94737	0.0180392	IRR1, NKP1, NKP2, SWM1, MCM16, ALK1, YCG1, ALK2, RAD61, TOP1, ASE1, KAR3, HOP1, MTW1, ELG1, HOF1, DSN1, CSM1, CDC5, CLB2, TUB2, CLB1, LTE1, TUB1, CLB4, TUB4, TUB3, MAD1, MAD2, SGO1, BIR1, BRN1, POL2, SLK19, CSE1, APC5, APC4, VIK1, SCC2, SDS22, STU1, CTF4, APC1, SAC3, CTF19, SPC24, CTF18, BFA1, BUB1, BUB2, MPS1, CIN8, DAD4, NNF1, MCK1, CDC28, CDC23, CIK1, CDC20, SFI1, SMC1, SMC2, ESP1, SMC3, CDC25…	1527	178	4970
GOTERM_CC_ALL	GO:0000776~kinetochore	28	1.60183	0.0182927	NKP1, NKP2, STU1, MCM16, STU2, IPL1, SPC24, CTF19, BUB1, CTF13, CIN8, MPS1, DAD4, CBF2, MTW1, NNF1, DSN1, CSM1, SPC110, CDC23, MAD1, MAD2, DUO1, SGO1, TID3, SLI15, BIR1, SLK19	1618	65	5615
GOTERM_BP_ALL	GO:0033043~regulation of organelle organization	39	2.23112	0.0191665	SWM1, SUM1, VPS75, SPO13, ASE1, ENO2, BUB1, MPS1, PET111, RSP5, DAD4, ENO1, RTT101, TWF1, CDC28, CAP2, CDC5, PPH22, CLB6, CDC23, CDC20, CLB2, CLB1, HSP82, CLB4, ESP1, MAD1, CDC55, MAD2, DUO1, GAC1, SGO1, CRN1, HSP78, LAS17, HSC82, SKM1, PET122, BFR1	1527	92	4970
GOTERM_BP_ALL	GO:0006271~DNA strand elongation during DNA replication	18	1.02975	0.0197917	CDC9, MGS1, MCM2, MCM3, MCM10, MCM4, MCM5, RFC5, DNA2, TOP1, MCM7, RFC1, POL3, POL1, DPB3, MPH1, DPB2, POL2	1527	35	4970
GOTERM_BP_ALL	GO:0022616~DNA strand elongation	18	1.02975	0.0197917	CDC9, MGS1, MCM2, MCM3, MCM10, MCM4, MCM5, RFC5, DNA2, TOP1, MCM7, RFC1, POL3, POL1, DPB3, MPH1, DPB2, POL2	1527	35	4970
GOTERM_MF_ALL	GO:0003774~motor activity	14	0.800915	0.019809	MYO3, VIK1, MYO4, MYO5, MLC1, VPS1, CIK1, DYN2, DYN3, KAR3, CIN8, MYO2, JNM1, MYO1	1512	25	4955
GOTERM_MF_ALL	GO:0005096~GTPase activator activity	25	1.43021	0.0205919	IQG1, RDI1, GIC2, GIC1, GYL1, CLA4, BFA1, LRG1, MUK1, MDR1, BUB2, ECM25, SEC23, RGA2, GDI1, RGA1, SED4, BEM4, BEM2, GYP5, MSB3, STE20, SPS18, SEC12, YRB30	1512	54	4955
GOTERM_BP_ALL	GO:0008299~isoprenoid biosynthetic process	9	0.514874	0.0209026	COQ2, ERG13, COQ1, ERG20, ERG12, ERG8, ERG9, HMG1, MVD1	1527	13	4970
GOTERM_BP_ALL	GO:0006720~isoprenoid metabolic process	9	0.514874	0.0209026	COQ2, ERG13, COQ1, ERG20, ERG12, ERG8, ERG9, HMG1, MVD1	1527	13	4970
GOTERM_BP_ALL	GO:0008645~hexose transport	14	0.800915	0.0209934	HXT1, HXT2, HXT3, GAL2, HXK2, HXT17, HXT15, HXT16, HXT9, HXT13, HXT14, HXT10, HXT4, HXT6	1527	25	4970
GOTERM_BP_ALL	GO:0015749~monosaccharide transport	14	0.800915	0.0209934	HXT1, HXT2, HXT3, GAL2, HXK2, HXT17, HXT15, HXT16, HXT9, HXT13, HXT14, HXT10, HXT4, HXT6	1527	25	4970
GOTERM_MF_ALL	GO:0016616~oxidoreductase activity, acting on the CH-OH group of donors, NAD or NADP as acceptor	34	1.94508	0.0211364	YDR541C, LEU2, YPL088W, ADH5, ADH7, ARO1, YNR073C, GAL10, ADH2, GOR1, LYS12, AAD15, FDH1, DSF1, GPD2, ARA1, GPD1, ARA2, AAD3, HIS4, GRE3, AYR1, IMD2, PAN5, XYL2, YGL157W, FAS2, ERG26, GCY1, ERG27, HMG1, SOR1, YPL113C, GND1, SOR2	1512	79	4955
GOTERM_BP_ALL	GO:0007033~vacuole organization	25	1.43021	0.0223884	VPH1, VAC8, TRX1, ATG17, NEO1, TPM2, TPM1, OPT2, CLA4, PEP3, PEP5, PBI2, VPS16, CLN3, VAC14, VAM6, CMD1, VPS3, VPS41, VTC3, ATG2, SEC18, STE20, ACT1, MYO2	1527	54	4970
GOTERM_BP_ALL	GO:0051651~maintenance of location in cell	19	1.08696	0.0224076	SDS22, BST1, VPS1, SLY1, IPL1, VPS5, EMP24, CTF19, FAR1, PEP8, SGO1, LOT6, BUB1, VPS15, BIR1, VPS35, ERD2, MPS1, VPS13	1527	38	4970
GOTERM_CC_ALL	GO:0030134~ER to Golgi transport vesicle	16	0.915332	0.022494	SEC31, ERP2, ERP1, GAP1, SFB3, SLY1, YIP3, GAS1, ERV25, EMP24, ERV29, YHR035W, USO1, SEC23, SEC24, SEC16	1618	32	5615
GOTERM_MF_ALL	GO:0016758~transferase activity, transferring hexosyl groups	36	2.0595	0.0227055	CSH1, SPT14, MNT3, GSY1, ALG2, CHS1, MNN1, CHS3, KRE5, CHS2, WBP1, GPI2, OST3, TSL1, OST2, VAN1, OST5, FKS3, FKS1, PMT1, PMT2, PMT3, PMT4, PMT5, PMT6, GPH1, GLC3, GPI18, YDR307W, KTR2, GDB1, DPM1, TPS3, TPS2, ALG12, TPS1	1512	85	4955
GOTERM_MF_ALL	GO:0016765~transferase activity, transferring alkyl or aryl (other than methyl) groups	20	1.14416	0.0231924	SPE3, FOL1, GRX2, GRX1, MET17, RIB4, ERG7, ERG9, YLL058W, BET4, ARO1, SAM1, SAM2, SRT1, ARO4, COQ2, COQ1, STR2, ERG20, NUS1	1512	41	4955
GOTERM_MF_ALL	GO:0042625~ATPase activity, coupled to transmembrane movement of ions	20	1.14416	0.0231924	ENA5, PCA1, VPH1, TFP1, SPF1, STV1, PFK2, PFK1, NEO1, PMC1, YPK9, VMA2, VMA5, DRS2, DNF1, RAV1, PMA2, DNF3, PMA1, DNF2	1512	41	4955
GOTERM_BP_ALL	GO:0044036~cell wall macromolecule metabolic process	17	0.97254	0.0239212	BCH1, CHS7, CHS6, BCH2, SKT5, CRH1, GFA1, PSA1, BMH2, PCM1, CHS3, VAN1, KTR2, DSE4, PMI40, UTR2, BUD7	1527	33	4970
GOTERM_BP_ALL	GO:0051170~nuclear import	26	1.48741	0.0239649	NMD5, NUP145, NUP120, SAC3, NUP188, KAP114, RTN1, MLP2, PSE1, KAP104, MTR10, NUP133, KAP122, NTF2, CMD1, NUP85, SSA1, NUP157, MOG1, KAP95, NUP60, WTM1, NIC96, YOP1, CSE1, POM152	1527	57	4970
GOTERM_BP_ALL	GO:0006606~protein import into nucleus	26	1.48741	0.0239649	NMD5, NUP145, NUP120, SAC3, NUP188, KAP114, RTN1, MLP2, PSE1, KAP104, MTR10, NUP133, KAP122, NTF2, CMD1, NUP85, SSA1, NUP157, MOG1, KAP95, NUP60, WTM1, NIC96, YOP1, CSE1, POM152	1527	57	4970
GOTERM_CC_ALL	GO:0005884~actin filament	6	0.343249	0.0240196	MYO4, BNI1, CAP2, ABP140, ACT1, MYO2	1618	7	5615
GOTERM_CC_ALL	GO:0005828~kinetochore microtubule	6	0.343249	0.0240196	SLI15, IPL1, TUB2, CIN8, TUB1, TUB3	1618	7	5615
GOTERM_CC_ALL	GO:0016459~myosin complex	6	0.343249	0.0240196	MYO3, MYO4, MYO5, MLC1, MYO2, MYO1	1618	7	5615
GOTERM_BP_ALL	GO:0000747~conjugation with cellular fusion	48	2.746	0.024257	SPR3, IRR1, CDC39, BNI1, CSN12, CNA1, KEM1, SCP160, SPO14, CDC10, CDC11, FAR1, JEM1, SCW4, KAR2, KAR3, MDG1, AFR1, SCW10, KSS1, RGA2, RGA1, CLN2, CSI1, ASG7, CDC3, SPC110, FAR8, CIK1, CMD1, CMP2, TUB2, TUB1, TUB4, TUB3, PRM7, PRM8, RRI1, RRI2, PRM10, SPT7, STE20, PRM5, STE3, GRR1, CBK1, FUS2, MPT5	1527	119	4970
GOTERM_CC_ALL	GO:0030137~COPI-coated vesicle	11	0.629291	0.0244031	COP1, TMN3, SGM1, YOL107W, SEC21, NEO1, RET3, SEC26, RET2, SEC27, SEC28	1618	19	5615
GOTERM_BP_ALL	GO:0009311~oligosaccharide metabolic process	20	1.14416	0.0249188	MAL32, MAL12, AMS1, YGR287C, ALG2, SUC2, MNN1, YJL216C, TSL1, PGM2, CWH41, YIL172C, PGM1, NTH2, UGP1, TPS3, TPS2, TPS1, ALG12, HSP104	1527	41	4970
GOTERM_BP_ALL	GO:0030163~protein catabolic process	130	7.43707	0.0250857	SWM1, UBP11, MDJ1, HUL4, UBP15, DER1, PIC2, BSC5, PMC1, OPI3, DFM1, BUL1, YDC1, GUT2, ASI1, YUH1, SCD5, RPN2, SUE1, ASI3, ECM29, MYO3, PAN2, MGR1, YDR131C, BST1, AYR1, UBR2, UBR1, DOG2, PGM2, GRR1, NPL4, SDS22, HRD3, DIA2, GSY1, SDS24, UBC12, PIN3, DUG1, JEM1, MMS2, LSC2, DOA4, SEC23, YOS9, UBX6, BRO1, RTT101, PRB1, CDC23, BMH2, CDC20, UBP2, SSA4, ATE1, UBP5, UBP6, DDR48, UBA1, COS111, BCY1, UBA2…	1527	364	4970
GOTERM_CC_ALL	GO:0000780~condensed nuclear chromosome, centromeric region	23	1.31579	0.0251309	MTW1, NNF1, DSN1, MCM16, STU2, PPH22, SPC110, IPL1, SPO13, CTF19, SPC24, MAD2, REC8, DUO1, TID3, BUB1, BIR1, CTF13, SLK19, CIN8, MPS1, CBF2, DAD4	1618	52	5615
GOTERM_MF_ALL	GO:0005275~amine transmembrane transporter activity	21	1.20137	0.0253874	GNP1, GAP1, MUP1, AVT1, VBA3, YCT1, TPO4, ERS1, TPO5, PET8, BAP3, MMP1, TPO1, TPO2, UGA4, AGC1, DUR3, PNS1, SSY1, DTR1, BIO5	1512	44	4955
GOTERM_BP_ALL	GO:0006261~DNA-dependent DNA replication	37	2.1167	0.0260022	MGS1, CTF4, DBF4, TRX1, SUM1, MCM10, TOP1, CDC45, MCM7, MMS1, ORC4, MPH1, ORC2, HFM1, RIM1, RTT101, CDC9, REV1, CDC5, MCM2, CDC21, MCM3, MCM4, RAD53, DUN1, MCM5, RFC5, DNA2, RFC1, CCR4, TOF1, POL3, POL1, DPB3, DPB2, POL2, REV3	1527	88	4970
GOTERM_MF_ALL	GO:0004674~protein serine/threonine kinase activity	51	2.91762	0.0261782	DBF2, ALK1, TEL1, IME2, ALK2, ELM1, IRE1, VPS15, CMK2, GCN2, KSS1, PSK2, CDC5, DUN1, RAD53, MEC1, KCC4, HOG1, YPL150W, YPL141C, CBK1, YKL161C, HSL1, KIN1, KIN3, KIN2, IPL1, KIN4, CLA4, TOR2, TOR1, PRR2, YPK2, BUB1, RCK2, SLT2, RIM15, MPS1, GIN4, MCK1, CDC28, SSK22, MRK1, HAL5, TOS3, BCK1, MKK2, STE20, BCY1, SKM1, HRK1	1512	129	4955
GOTERM_BP_ALL	GO:0030433~ER-associated protein catabolic process	21	1.20137	0.027315	ADD37, SSM4, HRD3, BST1, USA1, YDJ1, DER1, YLR104W, DOG2, ATG19, DFM1, JEM1, SCJ1, KAR2, SEC12, YOS9, SEC23, ADD66, URH1, NPL4, PEP1	1527	44	4970
GOTERM_CC_ALL	GO:0031226~intrinsic to plasma membrane	15	0.858124	0.0282598	GAP1, MUP1, SGE1, YLR194C, ZRT1, YPS3, OPT2, LAS21, DFG5, AXL2, CWH43, VID22, PNS1, MSB2, STE3	1618	30	5615
GOTERM_CC_ALL	GO:0005881~cytoplasmic microtubule	12	0.686499	0.0287042	CDC28, DYN2, PAC1, DYN3, KAR3, CIK1, TUB2, CIN8, LDB18, TUB1, JNM1, TUB3	1618	22	5615
GOTERM_CC_ALL	GO:0005576~extracellular region	36	2.0595	0.0287389	PIR3, PIR1, CRH1, CTS2, SUC2, YLR042C, SCW4, PAU12, PAU11, PST2, SCW10, ECM33, PAU2, PLB2, DAN4, TIR2, CWP2, BGL2, GAS3, GAS1, SSA1, SSA2, HPF1, GAS5, PHO11, YOR389W, PAU24, CIS3, TOS1, YPL278C, TOS6, CCW14, PAU8, PHO5, EXG1, SRL1, RNY1, DSE4, PRY2, UTR2, PRY1	1618	91	5615
GOTERM_CC_ALL	GO:0000228~nuclear chromosome	96	5.49199	0.028791	IRR1, TTI1, MCM16, STB2, REC114, INO80, YCG1, RAD61, DNL4, MCM10, SWI4, YOX1, NHP6A, TOP1, HDA2, CDC45, MEI4, MCM7, HDA1, HOP2, ORC4, HOP1, ASA1, HTB1, ORC2, CBF2, MTW1, REC102, MEC3, NDT80, DSN1, ARP5, PPH22, MCM2, MCM3, MCM4, MCM5, KAP95, REC8, MAD2, RIF1, RRM3, RIF2, ACT1, HTA2, POL3, BIR1, BRN1, CTI6, POL1, POL2, PLM2, ASH1, SLK19, DMC1, CTF4, SPT16, STU2, IPL1, SPO13, SPO16, YHP1, MOT1, CTF1…	1618	279	5615
GOTERM_BP_ALL	GO:0065007~biological regulation	564	32.2654	0.0294373	PCL2, PCL1, YPL216W, YBT1, YLR278C, TFP1, PCL6, PCL5, OAF3, SKO1, TEL1, ARC19, MPD1, MPD2, PPQ1, MSS11, CMK2, ECM25, AFR1, VMA22, HTB1, MET32, RPS0B, RPS0A, VPS41, YDR026C, DPS1, RAD1, SIP4, RRI1, SIP3, RRI2, SGO1, ARH1, ACT1, SOR1, CTI6, SRL3, ASH1, GGC1, SOR2, CSN12, TRS120, IPL1, RPS1A, YHR054C, VPS75, RIC1, RPS1B, YHP1, BFA1, KAP104, MGA2, MGA1, SRO7, KCS1, GRX2, GRX1, GPD1, SMP1, GAS1, MRK1,…	1527	1736	4970
GOTERM_CC_ALL	GO:0005635~nuclear envelope	48	2.746	0.0304974	NMD5, NUP145, COS10, NUP120, NUP188, SAC3, KAP114, WBP1, RTN2, LOS1, JEM1, MLP2, DYN2, ASI1, MTR10, ASI3, SSM4, NUP133, KAP122, COS8, UIP3, NTF2, YMR134W, CSM1, YPR174C, NUP159, NUP85, TRL1, NUP157, CEX1, MAD1, STE24, MAD2, NUP60, KAP95, NUS1, NIC96, PTC7, HMG1, SIR3, SEC39, HEH2, CSE1, ESC1, NUP192, POM152, SLI1, PRY1	1618	128	5615
GOTERM_BP_ALL	GO:0048285~organelle fission	73	4.1762	0.0304999	DBF2, IRR1, NKP1, NKP2, SWM1, MCM16, ALK1, YCG1, ALK2, RAD61, TOP1, ASE1, KAR3, HOP1, MTW1, ELG1, HOF1, DSN1, CSM1, CDC5, SPC97, CLB2, TUB2, CLB1, LTE1, TUB1, CLB4, TUB4, TUB3, MAD1, MAD2, SGO1, BIR1, BRN1, POL2, SLK19, CSE1, APC5, APC4, VIK1, SCC2, SDS22, STU1, CTF4, APC1, STU2, SAC3, CTF19, SPC24, CTF18, BFA1, BUB1, BUB2, MPS1, CIN8, DAD4, NNF1, MCK1, CDC28, SPC110, CDC23, CDC20, CIK1, SFI1, SM…	1527	194	4970
GOTERM_MF_ALL	GO:0004558~alpha-glucosidase activity	6	0.343249	0.0308139	MAL32, MAL12, YIL172C, ROT2, GTB1, YJL216C	1512	7	4955
GOTERM_CC_ALL	GO:0000399~cellular bud neck septin structure	8	0.457666	0.0309026	SPR3, RGA2, SKT5, RGA1, CDC3, CDC10, UTR2, CDC11	1618	12	5615
GOTERM_CC_ALL	GO:0032161~cleavage apparatus septin structure	8	0.457666	0.0309026	SPR3, RGA2, SKT5, RGA1, CDC3, CDC10, UTR2, CDC11	1618	12	5615
GOTERM_BP_ALL	GO:0000742~karyogamy during conjugation with cellular fusion	12	0.686499	0.0309754	JEM1, KEM1, KAR2, KAR3, SPC110, FUS2, CMD1, CIK1, TUB2, TUB1, TUB4, TUB3	1527	21	4970
GOTERM_CC_ALL	GO:0030660~Golgi-associated vesicle membrane	10	0.572082	0.0310027	COP1, CHC1, SEC21, APM2, LAA1, RET3, SEC26, RET2, SEC27, SEC28	1618	17	5615
GOTERM_MF_ALL	GO:0016757~transferase activity, transferring glycosyl groups	42	2.40275	0.0312708	CSH1, SPT14, MNT3, CRH1, GSY1, ALG2, MNN1, CHS1, ALG7, KRE5, CHS3, CHS2, WBP1, GPI2, OST3, TSL1, OST2, VAN1, OST5, FKS3, FKS1, URA10, PMT1, PMT2, PMT3, PMT4, PMT5, PMT6, GPH1, GLC3, GPI18, YDR307W, KTR2, GDB1, DPM1, PNP1, RIT1, TPS3, TPS2, TPS1, ALG12, UTR2	1512	104	4955
GOTERM_CC_ALL	GO:0005657~replication fork	23	1.31579	0.0315942	CDC9, SPT16, CTF4, MCM2, MCM3, MCM10, MCM4, MCM5, RFC5, TOP1, CTF18, CDC45, MCM7, RFC1, RRM3, TOF1, HTA2, POL3, POL1, DPB3, DPB2, POL2, HTB1	1618	53	5615
GOTERM_BP_ALL	GO:0009225~nucleotide-sugar metabolic process	6	0.343249	0.0317428	PGM2, PSA1, PGM1, UGP1, QRI1, PMI40	1527	7	4970
GOTERM_BP_ALL	GO:0006007~glucose catabolic process	23	1.31579	0.0317455	YLR446W, GPM2, CDC19, GPM1, ADH5, PFK2, PDC1, PFK1, HXK2, EMI2, TKL1, PDC5, TAL1, TPI1, TDH3, NDE1, TDH2, ENO2, PGI1, GND1, PGK1, SOL4, ENO1	1527	50	4970
GOTERM_BP_ALL	GO:0006644~phospholipid metabolic process	46	2.63158	0.0319399	CPT1, DPP1, SPT14, INO1, NTE1, SAC1, EPT1, SPO14, CKI1, GPI2, OPI3, SCS3, ICT1, FMP30, INP52, GUP1, CHO2, INP53, GPT2, URA8, VAC14, PLB2, GDE1, HAC1, MCD4, BST1, AYR1, TLG2, GWT1, GPI13, CMD1, FIG4, LAS21, YDR018C, PIS1, GPI18, CWH43, KAP95, ERG20, DPM1, OPI10, GAA1, SPO1, ALG12, SEC14, FAB1	1527	115	4970
GOTERM_BP_ALL	GO:0050790~regulation of catalytic activity	46	2.63158	0.0319399	DBF2, PCL2, PCL1, YSP3, TRS120, DBF4, ATG13, ATG17, SWI4, GYL1, FAR1, GIP1, STF2, LCB5, MDR1, BUB2, ARC1, GDI1, CLN3, CDC28, CLN2, PRB1, CLN1, CDC5, CLB6, SSK22, BMH2, CDC20, CLB2, CLB1, LTE1, MEC1, RAD50, CLB4, ESP1, TRS130, CDC25, GYP5, CDC53, MSB3, GAC1, STE20, PKP2, SPS18, PTC5, PTC6	1527	115	4970
GOTERM_CC_ALL	GO:0031298~replication fork protection complex	13	0.743707	0.0324044	CTF4, SPT16, MCM2, MCM10, MCM3, MCM4, MCM5, TOP1, CDC45, MCM7, TOF1, HTA2, HTB1	1618	25	5615
GOTERM_MF_ALL	GO:0000146~microfilament motor activity	5	0.286041	0.0326181	MYO3, MYO4, MYO5, MYO2, MYO1	1512	5	4955
GOTERM_BP_ALL	GO:0006407~rRNA export from nucleus	20	1.14416	0.0327391	NUP133, NUP145, RPS10B, RPS10A, RPS0B, NUP159, RPS0A, NUP120, NUP85, NUP188, RPS5, NUP157, RPS26B, RPS26A, NIC96, RPS15, RPS28A, RPS18B, POM152, RPS19B	1527	42	4970
GOTERM_BP_ALL	GO:0051235~maintenance of location	20	1.14416	0.0327391	TWF1, SDS22, BST1, VPS1, SLY1, IPL1, VPS5, EMP24, CTF19, FAR1, PEP8, SGO1, LOT6, BUB1, VPS15, BIR1, VPS35, ERD2, MPS1, VPS13	1527	42	4970
GOTERM_BP_ALL	GO:0051029~rRNA transport	20	1.14416	0.0327391	NUP133, NUP145, RPS10B, RPS10A, RPS0B, NUP159, RPS0A, NUP120, NUP85, NUP188, RPS5, NUP157, RPS26B, RPS26A, NIC96, RPS15, RPS28A, RPS18B, POM152, RPS19B	1527	42	4970
GOTERM_MF_ALL	GO:0003735~structural constituent of ribosome	74	4.23341	0.0331164	RPS8A, RPS17B, RPL36B, RPS17A, RPL22A, RPL41B, RPL41A, RPL26B, RPL26A, RPL12B, RPP2B, RPP2A, RPS23A, RPS23B, MRPL32, RPS16A, RPL21A, RPL35B, RPS9B, RPS0B, RPL42A, RPS0A, RPL42B, RPL31A, RPL8A, RPS26B, RPL11A, RPL16B, RPS26A, RPP1A, RPS4A, RPS15, RPS4B, RPP1B, RPS12, RPS13, RPL8B, RPS21B, RPS11A, RPS11B, RPL24B, RPL27A, RPL27B, RPL24A, RPL38, RPS1A, RPL39, RPS1B, RPL30, RPL17B, RPL43A, RPL32, RPL1…	1512	199	4955
GOTERM_MF_ALL	GO:0003688~DNA replication origin binding	15	0.858124	0.0331429	DIA2, DBF4, SUM1, BMH2, MCM2, MCM10, MCM3, MCM4, RAD53, MCM5, CDC45, CDC53, MCM7, ORC4, ORC2	1512	29	4955
GOTERM_BP_ALL	GO:0007015~actin filament organization	28	1.60183	0.033302	IQG1, BNI1, VRP1, RDI1, TPM2, TPM1, ARC19, TOR2, YSC84, SCD5, COF1, RGA2, RGA1, TWF1, PPH22, SPH1, BZZ1, BNR1, ARP2, AIP1, CDC55, PFY1, MSB3, CRN1, LAS17, SAC6, ACT1, ROM1	1527	64	4970
GOTERM_BP_ALL	GO:0046777~protein amino acid autophosphorylation	5	0.286041	0.0334516	HSL1, KIN1, ELM1, KIN2, GIN4	1527	5	4970
GOTERM_MF_ALL	GO:0005100~Rho GTPase activator activity	9	0.514874	0.0344345	RGA2, RGA1, STE20, LRG1, GIC2, ECM25, GIC1, BEM2, CLA4	1512	14	4955
GOTERM_MF_ALL	GO:0005088~Ras guanyl-nucleotide exchange factor activity	13	0.743707	0.0351695	TRS120, VAM6, BET3, VPS41, LTE1, TRS130, BEM2, CDC25, KAP95, FUS2, BUD3, TUS1, ROM1	1512	24	4955
GOTERM_MF_ALL	GO:0008047~enzyme activator activity	40	2.28833	0.0354943	IQG1, MDJ1, MGS1, DBF4, RDI1, GIC2, GIC1, ATG17, VPS75, CLA4, GYL1, BFA1, HCH1, STD1, LRG1, MUK1, MDR1, BUB2, SEC23, ECM25, ARC1, RGA2, GDI1, RGA1, SKT5, VAC14, SSK1, VTA1, YDJ1, SED4, BEM4, BEM2, GYP5, AMA1, MSB3, STE20, SPS18, SEC12, SLI15, YRB30	1512	99	4955
GOTERM_BP_ALL	GO:0042439~ethanolamine and derivative metabolic process	9	0.514874	0.0358453	CPT1, KAP95, NTE1, FMP30, CHO2, EPT1, CKI1, SEC14, OPI3	1527	14	4970
GOTERM_BP_ALL	GO:0051320~S phase	9	0.514874	0.0358453	CDC45, MCM7, MCM2, POL2, MCM3, MCM10, MCM4, CLB4, MCM5	1527	14	4970
GOTERM_CC_ALL	GO:0005875~microtubule associated complex	11	0.629291	0.036476	VIK1, DYN2, DYN3, KAR3, SLI15, BIR1, CIK1, IPL1, CIN8, LDB18, JNM1	1618	20	5615
GOTERM_CC_ALL	GO:0005940~septin ring	9	0.514874	0.0395285	SPR3, SKT5, CDC3, HSL1, SMT3, CDC10, UTR2, CDC11, AXL2	1618	15	5615
GOTERM_BP_ALL	GO:0044257~cellular protein catabolic process	124	7.09382	0.0396273	SWM1, UBP11, MDJ1, HUL4, UBP15, DER1, PIC2, BSC5, PMC1, OPI3, DFM1, BUL1, YDC1, GUT2, ASI1, YUH1, SCD5, RPN2, ASI3, MYO3, PAN2, MGR1, YDR131C, BST1, AYR1, UBR2, UBR1, DOG2, PGM2, GRR1, NPL4, SDS22, HRD3, DIA2, GSY1, SDS24, UBC12, PIN3, DUG1, JEM1, MMS2, LSC2, DOA4, SEC23, YOS9, UBX6, BRO1, RTT101, PRB1, CDC23, BMH2, UBP2, SSA4, ATE1, UBP5, UBP6, DDR48, COS111, UBA1, BCY1, UBA2, SEC12, TPS3, TPS2,…	1527	351	4970
GOTERM_BP_ALL	GO:0006650~glycerophospholipid metabolic process	33	1.88787	0.0397324	CPT1, SPT14, NTE1, SAC1, EPT1, CKI1, GPI2, OPI3, ICT1, FMP30, INP52, GUP1, CHO2, INP53, PLB2, GDE1, MCD4, BST1, AYR1, GWT1, GPI13, CMD1, FIG4, LAS21, PIS1, GPI18, CWH43, KAP95, DPM1, GAA1, ALG12, SEC14, FAB1	1527	79	4970
GOTERM_BP_ALL	GO:0010646~regulation of cell communication	54	3.08924	0.0402631	SEC3, BNI1, SEC7, CNA1, SEC8, GYL1, MDR1, AFR1, SKT5, CLN2, CSI1, SLY1, FAR8, SPH1, BNR1, LTE1, BEM2, TRS130, GYP5, RRI1, RRI2, MSB3, MSB1, MPT5, ROM1, IQG1, TRS120, CSN12, PAM1, LSB3, TOR2, RAX2, LRG1, BUB2, RIM15, FKS1, TUS1, ATG23, TFS1, GEA1, GEA2, CMD1, CMP2, EXO70, AXL2, CDC25, BCY1, SPS18, BUD4, FUS2, BUD3, TSC11, BUD8, SEC15	1527	140	4970
GOTERM_BP_ALL	GO:0019236~response to pheromone	42	2.40275	0.0406719	SPR3, CDC39, BNI1, CSN12, CNA1, SCP160, GIC2, RCE1, SPO14, CDC10, CLA4, FAR1, ISW2, PRR2, MDG1, AFR1, KSS1, CLN3, RGA2, RGA1, CLN2, CSI1, FAR8, CMP2, BEM4, PRM7, HOG1, PRM8, STE24, RRI1, PRM9, RRI2, PRM10, ITC1, STE20, MSB2, PRM5, STE3, GRR1, CBK1, FUS2, MPT5	1527	105	4970
GOTERM_CC_ALL	GO:0005774~vacuolar membrane	46	2.63158	0.0410625	PHO91, VPH1, VAC8, DPP1, TFP1, YBT1, AVT1, VBA3, VBA4, AMS1, MNR2, TPO4, PHS1, PMC1, YCR023C, PEP3, TOR2, PEP5, TOR1, RAV1, YMR160W, BPT1, VPS35, VPS16, VAC14, IML1, TFS1, STV1, VAM6, ATG22, VPS41, VTC3, FIG4, SSA1, MON1, YCF1, SSA2, YPK9, TPO1, VMA2, UGA4, TPO2, VMA5, MYO2, FAB1, KOG1	1618	124	5615
GOTERM_BP_ALL	GO:0046486~glycerolipid metabolic process	35	2.00229	0.0418017	CPT1, SPT14, NTE1, SAC1, EPT1, CKI1, GPI2, OPI3, ICT1, FMP30, INP52, GUP1, CHO2, INP53, LRO1, CDC28, PLB2, GDE1, MCD4, BST1, AYR1, GWT1, GPI13, CMD1, FIG4, LAS21, PIS1, GPI18, CWH43, KAP95, DPM1, GAA1, ALG12, SEC14, FAB1	1527	85	4970
GOTERM_MF_ALL	GO:0005516~calmodulin binding	8	0.457666	0.0418743	MYO4, CNA1, CMK2, SSE1, SSE2, RCK2, CMP2, MYO2	1512	12	4955
GOTERM_BP_ALL	GO:0051274~beta-glucan biosynthetic process	8	0.457666	0.0434086	HKR1, KRE6, PSK2, UGP1, FKS3, KRE5, FKS1, KEG1	1527	12	4970
GOTERM_BP_ALL	GO:0005978~glycogen biosynthetic process	8	0.457666	0.0434086	PGM2, GAC1, GSY1, PGM1, GDB1, UGP1, GLC3, PIG1	1527	12	4970
GOTERM_BP_ALL	GO:0007265~Ras protein signal transduction	17	0.97254	0.0434161	BNI1, BMH2, SPH1, GIC2, RPI1, GIC1, BEM4, CDC25, CLA4, WSC2, TOR2, STE20, WSC3, SRV2, BCY1, RSR1, CYR1	1527	35	4970
GOTERM_CC_ALL	GO:0044454~nuclear chromosome part	84	4.80549	0.043919	IRR1, TTI1, MCM16, STB2, INO80, YCG1, RAD61, DNL4, MCM10, SWI4, YOX1, NHP6A, TOP1, HDA2, CDC45, MCM7, HDA1, ORC4, HOP1, ASA1, HTB1, ORC2, CBF2, MTW1, MEC3, DSN1, ARP5, PPH22, MCM2, MCM3, MCM4, MCM5, REC8, KAP95, MAD2, RIF1, RRM3, RIF2, ACT1, HTA2, POL3, BIR1, BRN1, CTI6, POL1, POL2, PLM2, ASH1, SLK19, CTF4, SPT16, STU2, IPL1, SPO13, YHP1, CTF19, SPC24, CTF18, BUB1, CTF13, MPS1, CIN8, SNF2, DAD4, …	1618	245	5615
GOTERM_MF_ALL	GO:0005099~Ras GTPase activator activity	15	0.858124	0.0451616	IQG1, RGA2, RGA1, GIC2, GIC1, GYL1, CLA4, BEM2, GYP5, MSB3, STE20, LRG1, MDR1, BUB2, ECM25	1512	30	4955
GOTERM_CC_ALL	GO:0043596~nuclear replication fork	19	1.08696	0.0451654	SPT16, CTF4, MCM2, MCM10, MCM3, MCM4, MCM5, TOP1, CTF18, CDC45, MCM7, TOF1, HTA2, POL3, POL1, DPB3, DPB2, POL2, HTB1	1618	43	5615
GOTERM_CC_ALL	GO:0044437~vacuolar part	48	2.746	0.0453949	PHO91, VPH1, VAC8, DPP1, TFP1, YBT1, GAP1, AVT1, VBA3, VBA4, AMS1, MNR2, TPO4, PHS1, PMC1, YCR023C, PEP3, TOR2, PEP5, TOR1, RAV1, YMR160W, BPT1, VPS35, VPS16, VAC14, PRB1, IML1, TFS1, STV1, VAM6, ATG22, VPS41, VTC3, FIG4, SSA1, MON1, YCF1, SSA2, YPK9, TPO1, VMA2, UGA4, TPO2, VMA5, MYO2, FAB1, KOG1	1618	131	5615
GOTERM_MF_ALL	GO:0008094~DNA-dependent ATPase activity	28	1.60183	0.0456284	SEN1, SSL2, MGS1, INO80, STH1, YHR054C, MOT1, ISW2, RSC30, MCM7, CHD1, SNF2, EST3, ARP5, RDH54, RAD55, MCM2, MCM3, MCM4, MCM5, RFC5, DNA2, RFC1, RRM3, ACT1, RSC9, MSH1, DMC1, SWR1	1512	66	4955
GOTERM_CC_ALL	GO:0000778~condensed nuclear chromosome kinetochore	20	1.14416	0.0461975	MTW1, NNF1, DSN1, MCM16, STU2, SPC110, IPL1, CTF19, SPC24, MAD2, DUO1, TID3, BUB1, BIR1, CTF13, SLK19, CIN8, MPS1, CBF2, DAD4	1618	46	5615
GOTERM_BP_ALL	GO:0009308~amine metabolic process	107	6.12128	0.0470485	LEU2, LEU3, CRH1, YHR112C, LYS9, DED81, EPT1, OPI3, GLT1, LYS1, THS1, STR2, LYS2, GRS1, CPA2, GRS2, ADE3, FRS1, MET32, PCM1, MSW1, DPS1, ICL2, KAP95, SLM5, MSF1, BAT1, CHS7, BCH1, CHS6, ARO7, BCH2, ARO8, CTS2, NTE1, MST1, CHS1, HTS1, ARO1, CHS3, DIA4, CHS2, SES1, MIS1, ARO4, DTD1, MET3, ARG4, IRC7, MET5, URA8, ALT1, YNL040W, BMH2, GUS1, URA2, SEC14, CPT1, LYS12, DFR1, MDE1, FMP30, ARO10, GCN2, CY…	1527	301	4970
GOTERM_BP_ALL	GO:0009607~response to biotic stimulus	18	1.02975	0.0470978	SKI2, COS8, SKI3, HAC1, LHS1, TRL1, VPS74, ULI1, RAD53, DFM1, SWI6, BCK1, SCJ1, KAR2, IRE1, SIL1, SLT2, SLH1	1527	38	4970
GOTERM_BP_ALL	GO:0046578~regulation of Ras protein signal transduction	18	1.02975	0.0470978	TRS120, SEC7, TFS1, SLY1, GEA1, GEA2, GYL1, TRS130, GYP5, MSB3, BCY1, SPS18, MDR1, BUB2, FUS2, BUD3, TUS1, ROM1	1527	38	4970
GOTERM_BP_ALL	GO:0006890~retrograde vesicle-mediated transport, Golgi to ER	15	0.858124	0.0477003	TRX1, SLY1, GEA1, GEA2, NEO1, VPS74, RET3, RET2, COP1, SEC21, SEC39, TIP20, SEC26, SEC27, SEC28	1527	30	4970
GOTERM_BP_ALL	GO:0006096~glycolysis	15	0.858124	0.0477003	YLR446W, GPM2, CDC19, GPM1, PFK2, PFK1, HXK2, EMI2, TPI1, TDH3, TDH2, ENO2, PGI1, PGK1, ENO1	1527	30	4970
GOTERM_CC_ALL	GO:0000145~exocyst	6	0.343249	0.0489944	SEC3, SEC8, SEC6, SEC10, EXO70, SEC15	1618	8	5615
GOTERM_CC_ALL	GO:0051233~spindle midzone	6	0.343249	0.0489944	ASE1, SLI15, BIR1, IPL1, SLK19, CBF2	1618	8	5615
GOTERM_CC_ALL	GO:0033263~CORVET complex	6	0.343249	0.0489944	PEP3, PEP5, VAM6, VPS3, VPS41, VPS16	1618	8	5615
GOTERM_MF_ALL	GO:0008194~UDP-glycosyltransferase activity	13	0.743707	0.0493485	SPT14, GSY1, CHS1, KRE5, CHS3, CHS2, GPI2, TSL1, FKS3, TPS3, TPS2, TPS1, FKS1	1512	25	4955
GOTERM_MF_ALL	GO:0015203~polyamine transmembrane transporter activity	7	0.400458	0.0509066	TPO1, TPO2, UGA4, GAP1, DUR3, TPO4, TPO5	1512	10	4955
GOTERM_BP_ALL	GO:0009966~regulation of signal transduction	53	3.03204	0.0517121	SEC3, BNI1, SEC7, CNA1, SEC8, GYL1, MDR1, AFR1, SKT5, CLN2, CSI1, SLY1, FAR8, SPH1, BNR1, LTE1, TRS130, BEM2, GYP5, RRI1, RRI2, MSB3, MSB1, MPT5, ROM1, IQG1, TRS120, CSN12, PAM1, LSB3, TOR2, RAX2, LRG1, BUB2, RIM15, FKS1, TUS1, TFS1, GEA1, GEA2, CMD1, CMP2, EXO70, AXL2, CDC25, BCY1, SPS18, BUD4, FUS2, BUD3, TSC11, BUD8, SEC15	1527	139	4970
GOTERM_MF_ALL	GO:0019899~enzyme binding	17	0.97254	0.0533659	PCL2, PCL1, RTT101, BNI1, NTF2, GIC2, GIC1, BNR1, YIP5, MOG1, LOS1, GIP1, CDC53, STE20, SRV2, ALY1, SRO7	1512	36	4955
GOTERM_BP_ALL	GO:0015837~amine transport	25	1.43021	0.0541566	GNP1, BTN2, GAP1, VBA3, AVT1, VBA4, YCT1, TPO4, ERS1, PET8, BAP3, TPO5, MMP1, AGC1, DUR3, BIO5, MUP1, ATG22, NPR2, TPO1, TPO2, UGA4, SSY1, DTR1, VBA5	1527	58	4970
GOTERM_CC_ALL	GO:0005811~lipid particle	17	0.97254	0.0541731	PET10, ERG6, ERG7, AYR1, EHT1, YIM1, YEH1, SRT1, ERG1, FAS1, TDH3, TDH2, ERG27, NUS1, SNA2, TGL1, FAA1	1618	38	5615
GOTERM_MF_ALL	GO:0015035~protein disulfide oxidoreductase activity	9	0.514874	0.054477	GRX2, GRX1, YFR016C, TRX1, PDI1, GRX8, MPD1, GRX7, MPD2	1512	15	4955
GOTERM_CC_ALL	GO:0015934~large ribosomal subunit	44	2.51716	0.054868	RPL36B, RPL22A, RPL41B, RPL27A, RPL24B, RPL41A, RPL27B, RPL24A, RPL38, RPL39, RPL26B, RPL26A, RPL12B, RPL30, RPL17B, RPL43A, RPL32, RPP2B, RPP2A, RPL17A, RPL7A, MRPL32, RPL21A, RPL35B, RPL2B, RPL2A, RPL42A, RPP0, RPL25, RPL42B, RPL31A, RPL40A, RPL33A, RPL29, RPL8A, RPL16B, RPL11A, RPL18A, RPL13A, RPP1A, RPL13B, RPP1B, RPL6A, RPS31, RPL37A, RPL6B, RPL8B	1618	120	5615
GOTERM_MF_ALL	GO:0016538~cyclin-dependent protein kinase regulator activity	14	0.800915	0.0549481	PCL2, CLN3, PCL1, CLN2, CDC28, CLN1, PCL6, PCL5, CLB6, CLB2, CLB1, CLB4, FAR1, PHO81	1512	28	4955
GOTERM_CC_ALL	GO:0015935~small ribosomal subunit	33	1.88787	0.055489	RPS8A, RPS17B, RPS17A, RPS11A, RPS11B, SIS1, RPS1A, RPS1B, RPS20, RPS23A, RPS23B, RPS25A, RPS19B, RPS16A, RPS9B, RPS10B, RPS10A, RPS0B, ASC1, RPS0A, RPS14A, RPS5, RPS7A, RPS6A, RPS6B, RPS26B, RPS26A, RPS4A, RPS15, RPS4B, RPS12, RPS13, RPS28A, RPS31, RPS24A, RPS21B, RPS24B, RPS18B	1618	86	5615
GOTERM_CC_ALL	GO:0031227~intrinsic to endoplasmic reticulum membrane	20	1.14416	0.0572719	SSM4, KRE6, BST1, SED4, SAC1, RCE1, CAX4, SEC61, RTN1, SEC62, RCR1, PHS1, KEG1, LAS21, GPI18, STE24, SEC12, ERD2, GAA1, ALG12	1618	47	5615
GOTERM_BP_ALL	GO:0010382~cellular cell wall macromolecule metabolic process	14	0.800915	0.0578096	CHS7, BCH1, CHS6, BCH2, SKT5, GFA1, PSA1, BMH2, PCM1, CHS3, VAN1, KTR2, PMI40, BUD7	1527	28	4970
GOTERM_BP_ALL	GO:0006896~Golgi to vacuole transport	14	0.800915	0.0578096	VPS54, VPS52, TLG2, PEP7, APL5, APL6, VTH1, APM2, VTH2, APM3, GGA1, GGA2, SEC14, PEP1	1527	28	4970
GOTERM_BP_ALL	GO:0044038~cell wall macromolecule biosynthetic process	14	0.800915	0.0578096	CHS7, BCH1, CHS6, BCH2, SKT5, GFA1, PSA1, BMH2, PCM1, CHS3, VAN1, KTR2, PMI40, BUD7	1527	28	4970
GOTERM_BP_ALL	GO:0070589~cellular component macromolecule biosynthetic process	14	0.800915	0.0578096	CHS7, BCH1, CHS6, BCH2, SKT5, GFA1, PSA1, BMH2, PCM1, CHS3, VAN1, KTR2, PMI40, BUD7	1527	28	4970
GOTERM_BP_ALL	GO:0031577~spindle checkpoint	14	0.800915	0.0578096	PPH22, IPL1, LTE1, KIN4, MAD1, CDC55, BFA1, MAD2, GAC1, SGO1, BUB1, BIR1, BUB2, MPS1	1527	28	4970
GOTERM_BP_ALL	GO:0055067~monovalent inorganic cation homeostasis	18	1.02975	0.0603392	DBF2, VPH1, BTN2, NHA1, TFP1, STV1, VPH2, CWP2, VPS3, TRK1, VMA2, VMA5, PMA2, RAV1, PPZ1, PMA1, COS2, VMA22, COS3	1527	39	4970
GOTERM_CC_ALL	GO:0042555~MCM complex	5	0.286041	0.0612329	MCM7, MCM2, MCM3, MCM4, MCM5	1618	6	5615
GOTERM_CC_ALL	GO:0032432~actin filament bundle	5	0.286041	0.0612329	ACT1, SAC6, TPM2, TPM1, MYO2	1618	6	5615
GOTERM_CC_ALL	GO:0032300~mismatch repair complex	5	0.286041	0.0612329	MSH3, MSH2, MLH1, MLH3, PMS1	1618	6	5615
GOTERM_BP_ALL	GO:0045017~glycerolipid biosynthetic process	23	1.31579	0.0614094	CPT1, SPT14, MCD4, AYR1, GWT1, CMD1, GPI13, EPT1, CKI1, OPI3, GPI2, LAS21, PIS1, GPI18, CWH43, KAP95, ICT1, DPM1, CHO2, GUP1, GAA1, ALG12, LRO1	1527	53	4970
GOTERM_BP_ALL	GO:0048610~reproductive cellular process	87	4.97712	0.061506	OSW2, IRR1, SPR3, BNI1, SWM1, SCP160, VPS54, ELM1, CDC10, FAR1, GIP1, ADE16, MEI4, KAR2, KAR3, SPO71, SPS22, SPO73, AFR1, SUR7, VPS13, KSS1, MYO4, CLN2, PAU2, FAR8, PPH22, TUB2, ARP2, TUB1, SPO21, TUB4, SPO20, BEM2, TUB3, RAD1, KCC4, CDC55, PAU24, SSP1, ACT1, VID28, GRR1, PAU8, CBK1, ASH1, DTR1, MYO2, MPT5, ROM1, KEM1, TPM2, CHS3, SPO14, TPM1, SPO16, DFG5, CLA4, JEM1, PAU12, PAU11, SSO2, MDG1, FK…	1527	243	4970
GOTERM_CC_ALL	GO:0043228~non-membrane-bounded organelle	345	19.7368	0.0619768	TTI1, LSM8, STB2, VPS52, ANB1, YDR239C, TEL1, DNL4, CDC10, NHP6A, ARC19, CDC11, MEI4, RPP2B, RPP2A, HOP2, HOP1, SCD5, MRPL32, HTB1, SUR7, MTW1, PAN1, VIP1, YPL009C, CSM1, SPC97, RPS0B, RPS0A, ACS2, RPO21, SPC98, YDR026C, YNL311C, RKR1, BNR1, AIP1, KCC4, RFC5, KAP95, REC8, RPL16B, RFC1, SGO1, RPP1A, POL5, ACT1, RPP1B, RPS15, HTA2, RPS12, POL3, RPS13, CTI6, POL1, ASH1, POL2, ECM16, KEM1, GIC2, GIC1…	1618	1120	5615
GOTERM_CC_ALL	GO:0043232~intracellular non-membrane-bounded organelle	345	19.7368	0.0619768	TTI1, LSM8, STB2, VPS52, ANB1, YDR239C, TEL1, DNL4, CDC10, NHP6A, ARC19, CDC11, MEI4, RPP2B, RPP2A, HOP2, HOP1, SCD5, MRPL32, HTB1, SUR7, MTW1, PAN1, VIP1, YPL009C, CSM1, SPC97, RPS0B, RPS0A, ACS2, RPO21, SPC98, YDR026C, YNL311C, RKR1, BNR1, AIP1, KCC4, RFC5, KAP95, REC8, RPL16B, RFC1, SGO1, RPP1A, POL5, ACT1, RPP1B, RPS15, HTA2, RPS12, POL3, RPS13, CTI6, POL1, ASH1, POL2, ECM16, KEM1, GIC2, GIC1…	1618	1120	5615
GOTERM_BP_ALL	GO:0070085~glycosylation	30	1.71625	0.0621474	MNT3, ALG2, PSA1, MNN4, MNN1, ALG7, CAX4, KRE5, SRT1, WBP1, OST3, OST2, VAN1, OST5, PMT1, PMT2, PMT3, PMT4, SPF1, PMT5, PMT6, GTB1, CWH41, NUS1, SEC59, KTR2, DPM1, UGP1, ALG12, PMI40	1527	73	4970
GOTERM_BP_ALL	GO:0043413~biopolymer glycosylation	30	1.71625	0.0621474	MNT3, ALG2, PSA1, MNN4, MNN1, ALG7, CAX4, KRE5, SRT1, WBP1, OST3, OST2, VAN1, OST5, PMT1, PMT2, PMT3, PMT4, SPF1, PMT5, PMT6, GTB1, CWH41, NUS1, SEC59, KTR2, DPM1, UGP1, ALG12, PMI40	1527	73	4970
GOTERM_BP_ALL	GO:0006486~protein amino acid glycosylation	30	1.71625	0.0621474	MNT3, ALG2, PSA1, MNN4, MNN1, ALG7, CAX4, KRE5, SRT1, WBP1, OST3, OST2, VAN1, OST5, PMT1, PMT2, PMT3, PMT4, SPF1, PMT5, PMT6, GTB1, CWH41, NUS1, SEC59, KTR2, DPM1, UGP1, ALG12, PMI40	1527	73	4970
GOTERM_MF_ALL	GO:0016874~ligase activity	69	3.94737	0.0636746	AIM41, HUL4, DED81, DNL4, THS1, LYS2, GRS1, CPA2, ASI1, GRS2, ADE3, GCN2, FRS1, ASI3, CDC9, YDR131C, ACS2, UBR2, TRL1, UFD2, RKR1, UBR1, PAN6, MSW1, TYS1, DPS1, CDC60, CDC53, ACT1, SLM5, GRR1, MSF1, NOT5, UBC4, APC5, APC4, HFA1, DIA2, HRD3, UBC12, APC1, MST1, VAS1, HTS1, DIA4, SES1, MIS1, UFD4, BPL1, MMS2, LSC2, PBY1, FAA2, FAA1, AMD2, RSP5, RTT101, SSM4, URA8, AIM10, YNL040W, CDC23, CDC20, YNL24…	1512	190	4955
GOTERM_CC_ALL	GO:0009898~internal side of plasma membrane	49	2.8032	0.0640198	SKG3, NUP145, SCP160, NUP188, RET3, RET2, COP1, PEP3, PEP5, PEX1, PEP7, APM3, SEC31, PAN1, NUP133, SKT5, BIT61, NUP85, VPS5, APL5, APL6, CHC1, APL3, NPL4, KOG1, KIN1, NUP120, TOR2, TOR1, ENO2, SEC21, SEC23, SEC24, SEC26, SEC27, RSP5, SEC28, NUP159, BPH1, CYB5, OSH6, NUP157, COG3, ADI1, NIC96, RSR1, TSC11, SEC16, COG1	1618	137	5615
GOTERM_MF_ALL	GO:0060590~ATPase regulator activity	10	0.572082	0.0651594	MDJ1, HCH1, YDJ1, VTA1, SIS1, LHS1, SSE1, SIL1, SSE2, FES1	1512	18	4955
GOTERM_CC_ALL	GO:0012507~ER to Golgi transport vesicle membrane	7	0.400458	0.0651957	SEC31, YHR035W, SFB3, USO1, SEC23, SEC24, SEC16	1618	11	5615
GOTERM_BP_ALL	GO:0006468~protein amino acid phosphorylation	52	2.97483	0.0657402	DBF2, ALK1, TEL1, IME2, ALK2, ELM1, SCY1, IRE1, CMK2, VPS15, GCN2, KSS1, PAN3, PSK2, CDC5, DUN1, RAD53, MEC1, KCC4, HOG1, YPL150W, SLI15, YPL141C, CBK1, YKL161C, HSL1, KIN1, KIN3, KIN2, IPL1, KIN4, CLA4, PRR2, YPK2, BUB1, RCK2, SLT2, RIM15, MPS1, GIN4, MCK1, CDC28, SSK22, MRK1, HAL5, TOS3, BCK1, PKP2, MKK2, STE20, SKM1, HRK1	1527	138	4970
GOTERM_BP_ALL	GO:0051704~multi-organism process	55	3.14645	0.0660618	IRR1, SPR3, BNI1, CNA1, SCP160, CDC10, CDC11, FAR1, KAR2, KAR3, AFR1, SLH1, KSS1, CLN3, CLN2, CSI1, ASG7, CDC3, FAR8, SPH1, TUB2, TUB1, TUB4, TUB3, RRI1, RRI2, PRM10, SPT7, GRR1, CBK1, MPT5, SKI2, CDC39, CSN12, SKI3, KEM1, GIC2, SPO14, JEM1, SCW4, MDG1, YHR213W, SCW10, RGA2, RGA1, SPC110, CIK1, CMD1, CMP2, PRM7, PRM8, STE20, PRM5, STE3, FUS2	1527	147	4970
GOTERM_MF_ALL	GO:0051119~sugar transmembrane transporter activity	13	0.743707	0.0669695	HXT1, HXT2, HXT3, GAL2, HXT17, HXT15, HXT16, HXT9, HXT13, HXT14, HXT10, HXT4, HXT6	1512	26	4955
GOTERM_MF_ALL	GO:0005200~structural constituent of cytoskeleton	22	1.25858	0.0677576	SPR3, CDC3, STU1, STU2, SPC110, SPC97, SPC98, SFI1, TUB2, TUB1, CDC10, CDC11, TUB4, TUB3, CTF19, SPC24, DUO1, ACT1, KAR3, TID3, SLK19, JNM1	1512	51	4955
GOTERM_BP_ALL	GO:0007266~Rho protein signal transduction	10	0.572082	0.0677902	WSC2, BNI1, TOR2, STE20, WSC3, SPH1, GIC2, GIC1, BEM4, CLA4	1527	18	4970
GOTERM_BP_ALL	GO:0034976~response to endoplasmic reticulum stress	10	0.572082	0.0677902	SWI6, BCK1, HAC1, IRE1, SLT2, TRL1, ULI1, VPS74, GRX7, DFM1	1527	18	4970
GOTERM_BP_ALL	GO:0007117~budding cell bud growth	16	0.915332	0.0678959	RGA2, RGA1, BNI1, PPH22, ELM1, TPM2, TPM1, DFG5, CLA4, BEM2, KCC4, CDC55, ACT1, GIN4, MYO2, ROM1	1527	34	4970
GOTERM_BP_ALL	GO:0048590~non-developmental growth	16	0.915332	0.0678959	RGA2, RGA1, BNI1, PPH22, ELM1, TPM2, TPM1, DFG5, CLA4, BEM2, KCC4, CDC55, ACT1, GIN4, MYO2, ROM1	1527	34	4970
GOTERM_CC_ALL	GO:0030176~integral to endoplasmic reticulum membrane	18	1.02975	0.0690378	SSM4, KRE6, SED4, SAC1, RCE1, CAX4, SEC61, RTN1, SEC62, RCR1, PHS1, KEG1, LAS21, GPI18, STE24, SEC12, ERD2, GAA1	1618	42	5615
GOTERM_BP_ALL	GO:0051273~beta-glucan metabolic process	8	0.457666	0.0696655	HKR1, KRE6, PSK2, UGP1, FKS3, KRE5, FKS1, KEG1	1527	13	4970
GOTERM_BP_ALL	GO:0000084~S phase of mitotic cell cycle	8	0.457666	0.0696655	CDC45, MCM7, MCM2, MCM3, MCM10, MCM4, CLB4, MCM5	1527	13	4970
GOTERM_CC_ALL	GO:0005876~spindle microtubule	11	0.629291	0.071637	CDC28, DUO1, STU2, SLI15, IPL1, TUB2, CIN8, LDB18, TUB1, JNM1, TUB3	1618	22	5615
GOTERM_MF_ALL	GO:0003690~double-stranded DNA binding	18	1.02975	0.071737	MSH3, MSH2, MLH1, MLH3, SMC1, MCM10, SMC2, RAD50, DNA2, XRS2, HOP2, SIR3, DPB3, DPB2, POL2, MSH1, DMC1, PMS1	1512	40	4955
GOTERM_BP_ALL	GO:0008654~phospholipid biosynthetic process	29	1.65904	0.0719646	CPT1, SPT14, INO1, EPT1, CKI1, GPI2, OPI3, SCS3, ICT1, GUP1, CHO2, GPT2, URA8, MCD4, AYR1, GWT1, GPI13, CMD1, YDR018C, LAS21, GPI18, PIS1, CWH43, KAP95, ERG20, DPM1, OPI10, GAA1, ALG12	1527	71	4970
GOTERM_BP_ALL	GO:0046474~glycerophospholipid biosynthetic process	22	1.25858	0.0722832	CPT1, SPT14, MCD4, AYR1, GWT1, CMD1, GPI13, EPT1, CKI1, OPI3, GPI2, LAS21, PIS1, GPI18, CWH43, KAP95, ICT1, DPM1, CHO2, GUP1, GAA1, ALG12	1527	51	4970
GOTERM_BP_ALL	GO:0007051~spindle organization	22	1.25858	0.0722832	APC1, STU2, SPC110, SPC97, CDC23, SPC98, CDC20, CIK1, IPL1, SFI1, CLB1, TUB4, DUO1, ASE1, BIR1, SLK19, APC5, CIN8, MPS1, APC4, CBF2, DAD4	1527	51	4970
GOTERM_BP_ALL	GO:0009057~macromolecule catabolic process	168	9.61098	0.0732412	MDJ1, SWM1, UBP11, HUL4, UBP15, REC114, DER1, TEL1, PIC2, BSC5, PMC1, OPI3, DFM1, BUL1, YDC1, GUT2, MEI4, MSS11, ASI1, YUH1, RPN2, SCD5, SUE1, ASI3, ECM29, PAN2, MYO3, REC102, YGR122W, MGR1, YDR131C, HRP1, JSN1, BST1, AYR1, UBR2, UBR1, DOG2, RAD1, PGM2, CCR4, POL3, GRR1, NPL4, MPT5, CDC39, SKI2, SDS22, DIA2, SKI3, HRD3, KEM1, GSY1, SDS24, CTS2, UBC12, PIN3, DUG1, JEM1, MMS1, MMS2, LSC2, DOA4, SEC…	1527	496	4970
GOTERM_MF_ALL	GO:0005354~galactose transmembrane transporter activity	5	0.286041	0.074342	HXT1, GAL2, HXT9, HXT14, HXT10	1512	6	4955
GOTERM_MF_ALL	GO:0016408~C-acyltransferase activity	5	0.286041	0.074342	FAS1, FAS2, ERG10, LCB2, POT1	1512	6	4955
GOTERM_MF_ALL	GO:0042123~glucanosyltransferase activity	5	0.286041	0.074342	GAS4, BGL2, GAS3, GAS1, GAS5	1512	6	4955
GOTERM_MF_ALL	GO:0000774~adenyl-nucleotide exchange factor activity	5	0.286041	0.074342	LHS1, SSE1, SIL1, SSE2, FES1	1512	6	4955
GOTERM_MF_ALL	GO:0042124~1,3-beta-glucanosyltransferase activity	5	0.286041	0.074342	GAS4, BGL2, GAS3, GAS1, GAS5	1512	6	4955
GOTERM_CC_ALL	GO:0005946~alpha,alpha-trehalose-phosphate synthase complex (UDP-forming)	4	0.228833	0.0748255	TSL1, TPS3, TPS2, TPS1	1618	4	5615
GOTERM_CC_ALL	GO:0005822~inner plaque of spindle pole body	4	0.228833	0.0748255	SPC97, SPC110, SPC98, TUB4	1618	4	5615
GOTERM_CC_ALL	GO:0005887~integral to plasma membrane	12	0.686499	0.0756044	CWH43, VID22, GAP1, MUP1, PNS1, MSB2, STE3, SGE1, ZRT1, OPT2, AXL2, LAS21	1618	25	5615
GOTERM_BP_ALL	GO:0006555~methionine metabolic process	18	1.02975	0.075921	HOM2, MET18, HOM3, MET17, YLL058W, SAM1, MIS1, SAM2, ADI1, MET3, STR2, MDE1, ARO10, IRC7, MET10, ADE3, MET14, MET5	1527	40	4970
GOTERM_BP_ALL	GO:0000101~sulfur amino acid transport	5	0.286041	0.0760784	MUP1, YCT1, ERS1, PET8, MMP1	1527	6	4970
GOTERM_CC_ALL	GO:0044427~chromosomal part	108	6.17849	0.0764662	IRR1, TTI1, MCM16, STB2, INO80, TEL1, DNL4, MCM10, YOX1, NHP6A, TOP1, ORC4, HOP1, ASA1, HTB1, ORC2, CBF2, MTW1, MEC3, CSM1, PPH22, ARP5, RFC5, MAD1, KAP95, REC8, MAD2, RFC1, SGO1, ACT1, HTA2, POL3, CTI6, POL1, POL2, ASH1, SPT16, STH1, IPL1, VPS75, YHP1, SPC24, CIN8, MPS1, SNF2, NNF1, SWC7, EST2, EST3, SPC110, CDC23, ECM5, DNA2, DUO1, EAF1, TOS4, SIR3, SIR2, SIR1, DPB3, DPB2, SWR1, NKP1, NKP2, YCG…	1618	330	5615
GOTERM_CC_ALL	GO:0032991~macromolecular complex	557	31.865	0.0788724	PCL2, PCL1, TTI1, TFP1, PCL6, LSM8, PCL5, VPS54, HRB1, VPS52, YDR239C, DNL4, RET3, RET2, ARC19, HTB1, ECM29, MAK10, SUR7, MTW1, RIB4, YDR131C, YPL009C, CSM1, RPS0B, RPS0A, YDR026C, VPS41, VTC3, RAD1, KAP95, RRI1, RRI2, SGO1, ACT1, RPS15, RPS12, HTA2, RPS13, CTI6, ASH1, ECM16, HRD3, CSN12, TRS120, IPL1, RPS1A, YHR054C, DUG1, RIC1, RPS1B, RPL43A, MAK31, YOS9, RPS20, RPS19B, GPD2, GPD1, YGR287C, SPC…	1618	1850	5615
GOTERM_MF_ALL	GO:0005543~phospholipid binding	30	1.71625	0.0794037	SEC3, TCB1, YPR097W, GIC2, SPO14, CDC10, CDC11, CLA4, PEP3, PEP5, SNX41, PEP7, SSO2, EGD2, VPS16, ARC1, RSP5, MVP1, CDC3, TFS1, VAM6, TLG2, VPS41, OSH7, EXO70, VPS5, OSH6, OSH2, TCB3, FAB1	1512	75	4955
GOTERM_MF_ALL	GO:0043566~structure-specific DNA binding	31	1.77346	0.0802397	MLH1, MLH3, MCM10, ISW2, XRS2, MCM7, HOP2, HOP1, MPH1, PMS1, RIM1, MSH3, MSH2, MCM2, MCM3, SMC1, MCM4, SMC2, RAD50, MCM5, SMC3, STM1, CTR9, RAD1, DNA2, SIR3, DPB3, MSH1, POL2, DPB2, DMC1	1512	78	4955
GOTERM_MF_ALL	GO:0016860~intramolecular oxidoreductase activity	9	0.514874	0.080623	ECI1, ERG2, TPI1, DCI1, PGI1, PMI40, PDI1, MPD1, MPD2	1512	16	4955
GOTERM_BP_ALL	GO:0022413~reproductive process in single-celled organism	64	3.66133	0.0808964	IRR1, OSW2, SPR3, BNI1, SWM1, VPS54, ELM1, CDC10, GIP1, MEI4, ADE16, SPO71, SPS22, SPO73, VPS13, SUR7, MYO4, PAU2, PPH22, ARP2, SPO21, BEM2, SPO20, RAD1, KCC4, CDC55, PAU24, SSP1, VID28, ACT1, PAU8, DTR1, MYO2, ROM1, SPO14, CHS3, TPM2, TPM1, SPO16, DFG5, CLA4, PAU12, PAU11, SSO2, FKS3, GIN4, CDA1, RGA2, MCK1, CRR1, RGA1, CDA2, SPS2, MSH3, MSH2, GAS4, FKH1, BMH2, EMI2, SMC3, EMI5, AMA1, PFS1, STE3…	1527	176	4970
GOTERM_BP_ALL	GO:0006986~response to unfolded protein	15	0.858124	0.0815922	COS8, HAC1, LHS1, TRL1, VPS74, ULI1, RAD53, DFM1, SWI6, BCK1, SCJ1, KAR2, IRE1, SIL1, SLT2	1527	32	4970
GOTERM_MF_ALL	GO:0050662~coenzyme binding	40	2.28833	0.0841077	YDR541C, LEU2, ERO1, ACB1, OYE2, OYE3, PDX1, YNR073C, GAL10, GLT1, ERG1, FRE7, POX1, TDH3, NDE1, TDH2, LYS12, DFR1, GOR1, FRE1, ARO10, FDH1, YLL056C, DSF1, PST2, MET5, HOM2, GPD2, GPD1, DLD2, HIS4, AIM14, PDC1, PAN5, PDC5, YGL157W, COQ6, CBS2, HMG1, SIR2, GND1	1512	105	4955
GOTERM_CC_ALL	GO:0000144~cellular bud neck septin ring	6	0.343249	0.0845835	SPR3, SKT5, CDC3, CDC10, UTR2, CDC11	1618	9	5615
GOTERM_CC_ALL	GO:0030119~AP-type membrane coat adaptor complex	9	0.514874	0.0849771	APL5, APL6, APL3, APM2, APM3, LAA1, GGA1, GGA2, RET2	1618	17	5615
GOTERM_BP_ALL	GO:0000741~karyogamy	12	0.686499	0.0853668	JEM1, KEM1, KAR2, KAR3, SPC110, FUS2, CMD1, CIK1, TUB2, TUB1, TUB4, TUB3	1527	24	4970
GOTERM_BP_ALL	GO:0046470~phosphatidylcholine metabolic process	7	0.400458	0.0862315	CPT1, KAP95, NTE1, CHO2, CKI1, SEC14, OPI3	1527	11	4970
GOTERM_MF_ALL	GO:0003825~alpha,alpha-trehalose-phosphate synthase (UDP-forming) activity	4	0.228833	0.0874015	TSL1, TPS3, TPS2, TPS1	1512	4	4955
GOTERM_MF_ALL	GO:0017048~Rho GTPase binding	4	0.228833	0.0874015	BNI1, GIC2, GIC1, BNR1	1512	4	4955
GOTERM_MF_ALL	GO:0004805~trehalose-phosphatase activity	4	0.228833	0.0874015	TSL1, TPS3, TPS2, TPS1	1512	4	4955
GOTERM_BP_ALL	GO:0046165~alcohol biosynthetic process	22	1.25858	0.0874186	KCS1, VIP1, PSA1, INO1, GPM1, ADH5, PDC1, SEC53, PDC5, XYL2, TPI1, TDH3, TDH2, ADH2, ERG20, ENO2, ARO10, PGI1, QRI1, PGK1, PMI40, ENO1	1527	52	4970
GOTERM_MF_ALL	GO:0046983~protein dimerization activity	18	1.02975	0.0889752	RNA14, GPD2, HOM2, GPD1, ACA1, HAC1, VPS1, DUG2, SKO1, RAD55, CPS1, DUG1, GRX7, PEX1, IPP1, IRE1, SIR3, YAP6	1512	41	4955
GOTERM_BP_ALL	GO:0031565~cytokinesis checkpoint	4	0.228833	0.0890372	KCC4, HSL1, ELM1, GIN4	1527	4	4970
GOTERM_BP_ALL	GO:0031134~sister chromatid biorientation	4	0.228833	0.0890372	SGO1, BUB1, BIR1, MPS1	1527	4	4970
GOTERM_BP_ALL	GO:0051310~metaphase plate congression	4	0.228833	0.0890372	SGO1, BUB1, BIR1, MPS1	1527	4	4970
GOTERM_BP_ALL	GO:0000135~septin checkpoint	4	0.228833	0.0890372	KCC4, HSL1, ELM1, GIN4	1527	4	4970
GOTERM_BP_ALL	GO:0007080~mitotic metaphase plate congression	4	0.228833	0.0890372	SGO1, BUB1, BIR1, MPS1	1527	4	4970
GOTERM_BP_ALL	GO:0051303~establishment of chromosome localization	4	0.228833	0.0890372	SGO1, BUB1, BIR1, MPS1	1527	4	4970
GOTERM_MF_ALL	GO:0016491~oxidoreductase activity	113	6.46453	0.0901378	LEU2, HMX1, OYE2, LYS9, OYE3, YKL069W, YIM1, COX5B, MPD1, GLT1, MPD2, GUT2, LYS1, TDH3, TDH2, LYS2, FDH1, SDH3, AAD15, ADE3, PDI1, PST2, DLD2, AYR1, PAN5, ARH1, HMG1, MCR1, SOR1, SRL4, BNA4, SOR2, YPL088W, PAM1, ARO1, MIS1, POX1, ETR1, GOR1, YMR315W, MET5, GRX2, GPD2, GPD1, GRX1, YHB1, GRX8, GRX7, YFR016C, URA1, YPL113C, GND1, ERG4, ERG5, ERO1, TRX1, YML131W, ERG9, FRM2, ERG1, FRE7, NDE1, IFA38, …	1512	330	4955
GOTERM_MF_ALL	GO:0048037~cofactor binding	58	3.31808	0.0904363	LEU2, ERO1, YHR112C, OYE2, OYE3, PDX1, GLT1, ERG1, FRE7, NDE1, PPQ1, TDH3, TDH2, STR2, LYS12, DFR1, FRE1, PPZ1, LYS2, ARO10, SDH3, FDH1, YLL056C, DSF1, LCB2, PST2, CYS3, DLD2, PDC1, PAN5, PDC5, YGL157W, COQ6, YMR118C, SRY1, CBS2, HMG1, BNA3, YDR541C, MET17, ARO8, ACB1, YLL058W, YNR073C, GAL10, POX1, GOR1, IRC7, MET5, GPD2, HOM2, GPD1, ALT1, HIS4, AIM14, GPH1, SIR2, GND1, YPL113C	1512	160	4955
GOTERM_MF_ALL	GO:0016810~hydrolase activity, acting on carbon-nitrogen (but not peptide) bonds	28	1.60183	0.0907038	NIT2, DCD1, YJL213W, MIS1, PNC1, YDC1, ADE16, HDA2, HDA1, YPC1, AMD1, ADE3, THI20, AMD2, CDA1, CRR1, CDA2, TAD2, DAL1, HIS4, CTI6, SIR2, ASH1, YJL070C, HOS3, SIN3, BNA3, YBR284W	1512	70	4955
GOTERM_CC_ALL	GO:0030658~transport vesicle membrane	10	0.572082	0.0909161	SEC31, YHR035W, SFB3, CHC1, USO1, APM2, SEC23, SEC24, LAA1, SEC16	1618	20	5615
GOTERM_BP_ALL	GO:0007096~regulation of exit from mitosis	13	0.743707	0.0922397	DBF4, GIC2, SPO12, GIC1, LTE1, ESP1, CLA4, CDC55, BFA1, STE20, SKM1, BUB2, CBK1	1527	27	4970
GOTERM_BP_ALL	GO:0006270~DNA replication initiation	13	0.743707	0.0922397	DBF4, SUM1, MCM2, MCM10, MCM3, RAD53, MCM4, MCM5, CDC45, MCM7, ORC4, POL1, ORC2	1527	27	4970
GOTERM_BP_ALL	GO:0042144~vacuole fusion, non-autophagic	13	0.743707	0.0922397	CLN3, VAC8, TRX1, VAM6, VPS41, CMD1, VTC3, OPT2, PEP3, SEC18, PEP5, PBI2, VPS16	1527	27	4970
GOTERM_BP_ALL	GO:0007017~microtubule-based process	44	2.51716	0.0925117	VIK1, BNI1, STU1, APC1, STU2, IPL1, LDB18, CTF19, SPC24, MLP2, ASE1, DYN2, DYN3, KAR3, BUB1, CIN8, MPS1, CBF2, DAD4, PAC1, SPC97, SPC110, CDC23, SPC98, CIK1, CMD1, CDC20, SFI1, TUB2, CLB1, TUB1, TUB4, TUB3, BEM2, DUO1, SGO1, CRN1, ACT1, TID3, BIR1, APC5, SLK19, APC4, MYO2	1527	117	4970
GOTERM_BP_ALL	GO:0006448~regulation of translational elongation	10	0.572082	0.0948251	RPS9B, ZUO1, HYP2, ANB1, EFT1, EFT2, RPS23A, RPL31A, RPS23B, GCN1, GCN20, RPS5	1527	19	4970
GOTERM_BP_ALL	GO:0006885~regulation of pH	14	0.800915	0.0981144	DBF2, VPH1, BTN2, TFP1, STV1, VPH2, CWP2, VPS3, VMA2, VMA5, RAV1, PMA2, PMA1, VMA22	1527	30	4970
GOTERM_MF_ALL	GO:0015144~carbohydrate transmembrane transporter activity	15	0.858124	0.0983588	YDR387C, HXT1, HXT2, HXT3, HUT1, GAL2, HXT17, HXT15, HXT16, HXT9, HXT13, HXT14, HXT4, HXT10, HXT6	1512	33	4955
GOTERM_CC_ALL	GO:0005694~chromosome	121	6.9222	0.0997488	IRR1, TTI1, MCM16, REC114, STB2, INO80, TEL1, DNL4, MCM10, YOX1, NHP6A, TOP1, MEI4, ORC4, HOP2, HOP1, ASA1, HTB1, ORC2, CBF2, MTW1, REC102, MEC3, NDT80, CSM1, PPH22, ARP5, RFC5, MAD1, KAP95, REC8, MAD2, RFC1, SGO1, ACT1, POL3, HTA2, CTI6, POL1, POL2, ASH1, SPT16, STH1, IPL1, VPS75, MOT1, YHP1, SNF5, SPC24, MPS1, CIN8, SNF2, NNF1, SWC7, EST2, EST3, SPC110, CDC23, ECM5, DNA2, DUO1, EAF1, TOS4, SIR3…	1618	377	5615
GOTERM_BP_ALL	GO:0000096~sulfur amino acid metabolic process	20	1.14416	0.0998844	HOM2, MET18, MET17, HOM3, MET32, YLL058W, SAM1, MIS1, SAM2, ADI1, MET3, STR2, MDE1, ARO10, IRC7, MET10, ADE3, CYS3, MET14, MET5	1527	47	4970
GOTERM_MF_ALL	GO:0016780~phosphotransferase activity, for other substituted phosphate groups	8	0.457666	0.100279	FAS2, CPT1, MCD4, GPI13, EPT1, ALG7, LAS21, PIS1	1512	14	4955
GOTERM_MF_ALL	GO:0035251~UDP-glucosyltransferase activity	8	0.457666	0.100279	TSL1, GSY1, TPS3, FKS3, TPS2, KRE5, FKS1, TPS1	1512	14	4955
GOTERM_BP_ALL	GO:0030384~phosphoinositide metabolic process	21	1.20137	0.102333	SPT14, BST1, MCD4, SAC1, GWT1, CMD1, GPI13, FIG4, GPI2, LAS21, PIS1, GPI18, CWH43, DPM1, INP52, GUP1, GAA1, INP53, ALG12, FAB1, SEC14	1527	50	4970
GOTERM_BP_ALL	GO:0007088~regulation of mitosis	15	0.858124	0.103153	RTT101, SWM1, SUM1, PPH22, CDC23, CDC20, MAD1, CDC55, MAD2, GAC1, SGO1, SKM1, BUB1, BFR1, MPS1	1527	33	4970
GOTERM_BP_ALL	GO:0051789~response to protein stimulus	15	0.858124	0.103153	COS8, HAC1, LHS1, TRL1, VPS74, ULI1, RAD53, DFM1, SWI6, BCK1, SCJ1, KAR2, IRE1, SIL1, SLT2	1527	33	4970
GOTERM_BP_ALL	GO:0051783~regulation of nuclear division	15	0.858124	0.103153	RTT101, SWM1, SUM1, PPH22, CDC23, CDC20, MAD1, CDC55, MAD2, GAC1, SGO1, SKM1, BUB1, BFR1, MPS1	1527	33	4970
GOTERM_BP_ALL	GO:0006790~sulfur metabolic process	38	2.17391	0.103421	MET18, THI4, MET17, ECM38, YHR112C, TRX1, YLL058W, RPI1, DUG2, MIS1, DUG1, MET3, STR2, MDE1, BDS1, IRC7, BIO2, PET18, ARO10, ADE3, THI20, BIO5, CYS3, MET5, HOM2, HOM3, MET32, SAM1, SAM2, THI80, ADI1, THI5, PHO3, MET10, THI11, THI12, THI13, MET14	1527	100	4970
GOTERM_BP_ALL	GO:0015914~phospholipid transport	8	0.457666	0.103486	SFH5, DRS2, DNF1, DNF3, DNF2, RSB1, NEO1, SEC14	1527	14	4970
GOTERM_BP_ALL	GO:0034067~protein localization in Golgi apparatus	8	0.457666	0.103486	PEP8, SLY1, VPS1, VPS15, VPS35, VPS74, VPS5, VPS13	1527	14	4970
GOTERM_BP_ALL	GO:0019319~hexose biosynthetic process	11	0.629291	0.104073	TPI1, TDH3, TDH2, PSA1, GPM1, ENO2, PGI1, PGK1, PMI40, SEC53, ENO1	1527	22	4970
GOTERM_BP_ALL	GO:0006323~DNA packaging	22	1.25858	0.104487	SCC2, SPT16, SPT6, CSM1, CYC8, YCG1, HIF1, SMC1, SMC2, VPS75, NHP6A, TOP1, ISW2, ISW1, HTA2, HIR2, SIR3, BRN1, CHD1, HIR3, HTB1, PDS5	1527	53	4970
GOTERM_MF_ALL	GO:0015247~aminophospholipid transporter activity	6	0.343249	0.104781	DRS2, DNF1, DNF3, DNF2, RSB1, NEO1	1512	9	4955
GOTERM_MF_ALL	GO:0019203~carbohydrate phosphatase activity	6	0.343249	0.104781	TSL1, TPS3, TPS2, TPS1, DOG2, DOG1	1512	9	4955
GOTERM_MF_ALL	GO:0004012~phospholipid-translocating ATPase activity	6	0.343249	0.104781	DRS2, DNF1, DNF3, DNF2, RSB1, NEO1	1512	9	4955
GOTERM_MF_ALL	GO:0042578~phosphoric ester hydrolase activity	43	2.45995	0.106723	YNL217W, DIA3, DPP1, CNA1, LTP1, SAC1, SPO14, TSL1, PPQ1, PPZ1, FMP30, YOR131C, INP52, CTL1, INP53, SAP185, PHO12, VIP1, YER134C, HIS2, GDE1, PDE1, PPH22, TRL1, CMP2, FIG4, DOG2, DOG1, PHO11, YCH1, NPP1, CDC55, SAP190, PTC7, YNL010W, CPD1, PHO3, PTC5, PTC6, PHO5, TPS3, TPS2, TPS1	1512	116	4955
GOTERM_MF_ALL	GO:0009055~electron carrier activity	31	1.77346	0.10702	ERG5, ERO1, TRX1, CYC1, CYC7, GLT1, FRE7, RLI1, LYS1, POX1, ERG11, FRE1, SDH3, YGR207C, MET5, YMR315W, GRX2, GRX1, CYB2, AIM14, YHB1, AIM17, CYB5, GRX8, GRX7, YMR118C, YFR016C, ARH1, MCR1, MET10, YEL047C	1512	80	4955
GOTERM_MF_ALL	GO:0016651~oxidoreductase activity, acting on NADH or NADPH	12	0.686499	0.107263	ZTA1, NDE1, OYE2, LOT6, MCR1, HBN1, OYE3, MET10, FRM2, GRX8, GRX7, MET5	1512	25	4955
GOTERM_MF_ALL	GO:0031072~heat shock protein binding	12	0.686499	0.107263	SWA2, JEM1, MDJ1, GAC1, ZUO1, SCJ1, YDJ1, SIS1, STI1, ERJ5, DJP1, SEC63	1512	25	4955
GOTERM_MF_ALL	GO:0004872~receptor activity	12	0.686499	0.107263	INP2, WSC2, HKR1, COS7, WSC4, WSC3, MSB2, STE3, VTH1, VTH2, ERD2, PEP1	1512	25	4955
GOTERM_BP_ALL	GO:0051258~protein polymerization	6	0.343249	0.107468	MMS2, TUB2, TUB1, ARC19, TUB4, TUB3	1527	9	4970
GOTERM_CC_ALL	GO:0030140~trans-Golgi network transport vesicle	8	0.457666	0.109264	BCH1, BCH2, CHS6, DNF3, CHC1, APM2, LAA1, BUD7	1618	15	5615
GOTERM_CC_ALL	GO:0030897~HOPS complex	5	0.286041	0.110851	PEP3, PEP5, VAM6, VPS41, VPS16	1618	7	5615
GOTERM_CC_ALL	GO:0001400~mating projection base	5	0.286041	0.110851	CDC3, AFR1, CDC10, CDC11, SYP1	1618	7	5615
GOTERM_BP_ALL	GO:0016042~lipid catabolic process	17	0.97254	0.111222	ECI1, DCI1, PLB2, TES1, GDE1, NTE1, SPO14, YEH1, POT1, POX1, YDR444W, FMP30, YJR107W, TGL1, TGL2, SPO1, ANT1	1527	39	4970
GOTERM_BP_ALL	GO:0007062~sister chromatid cohesion	17	0.97254	0.111222	SCC2, VIK1, IRR1, ELG1, CTF4, RAD61, SMC1, SPO13, SMC3, RFC5, CTF18, REC8, RFC1, TOF1, KAR3, POL2, PDS5	1527	39	4970
GOTERM_BP_ALL	GO:0050789~regulation of biological process	481	27.5172	0.111299	PCL2, YPL216W, PCL1, YLR278C, PCL6, PCL5, OAF3, TEL1, SKO1, MPD1, ARC19, MPD2, PPQ1, MSS11, CMK2, ECM25, AFR1, HTB1, MET32, RPS0B, RPS0A, YDR026C, DPS1, RAD1, SIP4, RRI1, SIP3, RRI2, SGO1, ACT1, CTI6, SRL3, ASH1, CSN12, TRS120, IPL1, RPS1A, YHR054C, VPS75, RIC1, YHP1, RPS1B, BFA1, KAP104, MGA2, MGA1, SRO7, GRX2, KCS1, GRX1, SMP1, GAS1, MRK1, RPS5, GRX8, GRX7, SSN2, STE20, SIR3, SIR2, SIR1, DPP1, …	1527	1502	4970
GOTERM_CC_ALL	GO:0000329~fungal-type vacuole membrane	32	1.83066	0.111779	VPH1, VAC8, DPP1, TFP1, VBA3, AVT1, VBA4, MNR2, PHS1, PMC1, YCR023C, PEP3, PEP5, YMR160W, BPT1, VPS16, VAC14, IML1, TFS1, VAM6, VPS41, FIG4, SSA1, MON1, SSA2, YPK9, UGA4, VMA2, VMA5, MYO2, FAB1, KOG1	1618	88	5615
GOTERM_BP_ALL	GO:0015849~organic acid transport	32	1.83066	0.11545	PXA2, GNP1, BTN2, HXT3, GAP1, YBT1, VBA3, AVT1, VBA4, YCT1, ACB1, ERS1, DIC1, TPO5, PET8, BAP3, MMP1, PDR12, AGC1, RSB1, BPT1, BIO5, MUP1, ATG22, NPR2, YCF1, AXL2, UGA4, THI7, SSY1, PMP1, VBA5	1527	83	4970
GOTERM_BP_ALL	GO:0051325~interphase	41	2.34554	0.116618	PCL2, PCL1, HSL1, KEM1, STH1, SWI4, MCM10, PIN4, TOR2, MSA2, SWI5, CDC45, MCM7, TOR1, SWI6, HIR3, SAP185, TAF2, CLN3, PPH22, CLB6, FKH1, MCM2, SFI1, MCM3, CLB2, CLB1, MCM4, MCM5, CLB4, CDC25, TAF11, CDC53, NDD1, SAP190, CCR4, RSC9, ACE2, GRR1, POL2, HOS3	1527	110	4970
GOTERM_BP_ALL	GO:0034620~cellular response to unfolded protein	9	0.514874	0.116786	SWI6, BCK1, HAC1, IRE1, SLT2, TRL1, ULI1, VPS74, DFM1	1527	17	4970
GOTERM_BP_ALL	GO:0030968~endoplasmic reticulum unfolded protein response	9	0.514874	0.116786	SWI6, BCK1, HAC1, IRE1, SLT2, TRL1, ULI1, VPS74, DFM1	1527	17	4970
GOTERM_BP_ALL	GO:0006298~mismatch repair	13	0.743707	0.118062	MSH3, MSH2, MLH1, MLH3, RFC5, RAD1, RFC1, POL3, DPB3, POL2, DPB2, MSH1, PMS1	1527	28	4970
GOTERM_MF_ALL	GO:0035091~phosphoinositide binding	24	1.373	0.11898	SEC3, MVP1, CDC3, VAM6, YPR097W, VPS41, GIC2, VPS5, SPO14, EXO70, OSH7, OSH6, CDC10, CDC11, OSH2, PEP3, SNX41, PEP5, PEP7, EGD2, VPS16, ARC1, FAB1, RSP5	1512	60	4955
GOTERM_BP_ALL	GO:0007052~mitotic spindle organization	20	1.14416	0.119642	APC1, STU2, SPC110, SPC97, CDC23, SPC98, CDC20, CIK1, IPL1, CLB1, TUB4, DUO1, ASE1, BIR1, SLK19, CIN8, APC5, APC4, CBF2, DAD4	1527	48	4970
GOTERM_BP_ALL	GO:0007131~reciprocal meiotic recombination	20	1.14416	0.119642	REC102, RIM4, ECM11, CDC5, REC114, RMR1, MLH1, RDH54, MLH3, MEC1, SMC3, RAD1, MEI4, REC8, MUS81, HOP2, MSH1, MSC7, DMC1, PMS1	1527	48	4970
GOTERM_BP_ALL	GO:0019220~regulation of phosphate metabolic process	20	1.14416	0.119642	PCL2, PCL1, CLN3, CLN2, CLN1, DBF4, ATG13, SSK22, CLB6, ATG17, ELM1, CLB2, CLB1, ESP1, CLB4, GIP1, STE20, LCB5, BCY1, RSP5	1527	48	4970
GOTERM_BP_ALL	GO:0051174~regulation of phosphorus metabolic process	20	1.14416	0.119642	PCL2, PCL1, CLN3, CLN2, CLN1, DBF4, ATG13, SSK22, CLB6, ATG17, ELM1, CLB2, CLB1, ESP1, CLB4, GIP1, STE20, LCB5, BCY1, RSP5	1527	48	4970
GOTERM_CC_ALL	GO:0005625~soluble fraction	19	1.08696	0.120892	MCK1, GDI1, LEU2, YOR387C, BPH1, ADH7, OSH7, GAL10, PAN5, OSH6, GYP5, COG3, YNR064C, PEX1, YOL159C, LCB5, USO1, MDR1, ENO2	1618	48	5615
GOTERM_MF_ALL	GO:0004871~signal transducer activity	28	1.60183	0.121639	HKR1, CLA4, WSC2, WSC4, PRR2, WSC3, SLT2, ERD2, RIM15, AFR1, KSS1, PEP1, INP2, COS7, SSK1, PSK2, CDC5, ASC1, SSK22, HOG1, BCK1, STE20, MSB2, STE3, VTH1, VTH2, RSR1, ROM1	1512	72	4955
GOTERM_MF_ALL	GO:0060089~molecular transducer activity	28	1.60183	0.121639	HKR1, CLA4, WSC2, WSC4, PRR2, WSC3, SLT2, ERD2, RIM15, AFR1, KSS1, PEP1, INP2, COS7, SSK1, PSK2, CDC5, ASC1, SSK22, HOG1, BCK1, STE20, MSB2, STE3, VTH1, VTH2, RSR1, ROM1	1512	72	4955
GOTERM_MF_ALL	GO:0004091~carboxylesterase activity	15	0.858124	0.122171	PLB2, TES1, YDL086W, BST1, NTE1, EHT1, PTH2, FSH3, YEH1, DTD1, YNR064C, YJR107W, TGL1, TGL2, SOL4	1512	34	4955
GOTERM_BP_ALL	GO:0006893~Golgi to plasma membrane transport	14	0.800915	0.123373	SEC3, BCH1, CHS6, BCH2, SEC8, SEC6, EXO70, SSO2, RSN1, SEC10, SEC14, SRO7, SEC15, BUD7	1527	31	4970
GOTERM_MF_ALL	GO:0016646~oxidoreductase activity, acting on the CH-NH group of donors, NAD or NADP as acceptor	7	0.400458	0.125568	LYS1, DFR1, LOT6, LYS9, ADE3, MIS1, PRO3	1512	12	4955
GOTERM_BP_ALL	GO:0016197~endosome transport	25	1.43021	0.12748	BTN2, VPS54, DOP1, VPS52, LAA1, RIC1, PEP3, SNX41, PEP5, RAV1, PEP8, VPS15, VPS35, VPS16, VPS13, SEC27, SEC28, RSP5, BRO1, VTA1, OSH7, VPS5, MON2, GGA1, GGA2	1527	63	4970
GOTERM_BP_ALL	GO:0032583~regulation of gene-specific transcription	15	0.858124	0.127833	HAC1, INO80, SWI4, HOG1, ISW2, SWI6, HDA1, WTM1, YTA7, ITC1, PRR2, SNF2, SIN3, HOS3, RSP5	1527	34	4970
GOTERM_BP_ALL	GO:0045859~regulation of protein kinase activity	15	0.858124	0.127833	PCL2, PCL1, CLN3, CLN2, CLN1, DBF4, ATG13, SSK22, CLB6, ATG17, CLB2, CLB1, CLB4, STE20, LCB5	1527	34	4970
GOTERM_BP_ALL	GO:0032185~septin cytoskeleton organization	7	0.400458	0.129054	KCC4, PCL2, PCL1, CTF13, GIN4, SYP1, CBF2	1527	12	4970
GOTERM_BP_ALL	GO:0015846~polyamine transport	7	0.400458	0.129054	TPO1, TPO2, UGA4, GAP1, DUR3, TPO4, TPO5	1527	12	4970
GOTERM_CC_ALL	GO:0030127~COPII vesicle coat	6	0.343249	0.130223	SEC31, YHR035W, SFB3, SEC23, SEC24, SEC16	1618	10	5615
GOTERM_CC_ALL	GO:0000153~cytoplasmic ubiquitin ligase complex	6	0.343249	0.130223	SSM4, HRD3, USA1, DER1, YOS9, NPL4	1618	10	5615
GOTERM_CC_ALL	GO:0000835~ER ubiquitin ligase complex	6	0.343249	0.130223	SSM4, HRD3, USA1, DER1, YOS9, NPL4	1618	10	5615
GOTERM_CC_ALL	GO:0005637~nuclear inner membrane	6	0.343249	0.130223	SSM4, STE24, ASI1, TRL1, HEH2, ASI3	1618	10	5615
GOTERM_BP_ALL	GO:0009101~glycoprotein biosynthetic process	30	1.71625	0.130791	MNT3, ALG2, PSA1, MNN4, MNN1, ALG7, CAX4, KRE5, SRT1, WBP1, OST3, OST2, VAN1, OST5, PMT1, PMT2, PMT3, PMT4, SPF1, PMT5, PMT6, GTB1, CWH41, NUS1, SEC59, KTR2, DPM1, UGP1, ALG12, PMI40	1527	78	4970
GOTERM_BP_ALL	GO:0051329~interphase of mitotic cell cycle	39	2.23112	0.130921	PCL2, PCL1, HSL1, KEM1, STH1, SWI4, MCM10, PIN4, TOR2, MSA2, SWI5, CDC45, TOR1, SWI6, MCM7, HIR3, SAP185, TAF2, CLN3, CLB6, PPH22, FKH1, MCM2, SFI1, MCM3, CLB2, CLB1, MCM4, MCM5, CLB4, CDC25, CDC53, NDD1, SAP190, CCR4, RSC9, ACE2, GRR1, HOS3	1527	105	4970
GOTERM_BP_ALL	GO:0000097~sulfur amino acid biosynthetic process	16	0.915332	0.131589	HOM2, MET17, YLL058W, SAM1, MIS1, SAM2, ADI1, MET3, STR2, MDE1, IRC7, MET10, ADE3, CYS3, MET5, MET14	1527	37	4970
GOTERM_MF_ALL	GO:0000099~sulfur amino acid transmembrane transporter activity	5	0.286041	0.13238	MUP1, YCT1, ERS1, PET8, MMP1	1512	7	4955
GOTERM_CC_ALL	GO:0005643~nuclear pore	23	1.31579	0.132524	NMD5, NUP133, KAP122, NUP145, NUP159, NUP120, NUP85, SAC3, NUP188, KAP114, NUP157, CEX1, MAD1, KAP95, MLP2, NUP60, MAD2, NIC96, DYN2, MTR10, CSE1, NUP192, POM152	1618	61	5615
GOTERM_BP_ALL	GO:0044265~cellular macromolecule catabolic process	158	9.0389	0.1328	MDJ1, SWM1, UBP11, HUL4, UBP15, REC114, DER1, TEL1, PIC2, BSC5, PMC1, OPI3, DFM1, BUL1, YDC1, GUT2, MEI4, ASI1, YUH1, RPN2, SCD5, ASI3, PAN2, MYO3, REC102, YGR122W, MGR1, YDR131C, HRP1, JSN1, BST1, AYR1, UBR2, UBR1, DOG2, RAD1, PGM2, CCR4, POL3, GRR1, NPL4, MPT5, CDC39, SKI2, SDS22, DIA2, SKI3, HRD3, KEM1, GSY1, SDS24, UBC12, PIN3, DUG1, JEM1, MMS1, MMS2, LSC2, DOA4, SEC23, YOS9, UBX6, RTT101, BR…	1527	475	4970
GOTERM_MF_ALL	GO:0005085~guanyl-nucleotide exchange factor activity	20	1.14416	0.134337	TRS120, SEC7, VAM6, GEA1, GEA2, BET3, VPS41, LTE1, MON2, RIC1, CDC25, BEM2, TRS130, KAP95, SEC12, FUS2, BUD3, TSC11, TUS1, ROM1	1512	49	4955
GOTERM_BP_ALL	GO:0010696~positive regulation of spindle pole body separation	5	0.286041	0.135193	CDC28, CDC5, CLB2, CLB1, CLB4	1527	7	4970
GOTERM_BP_ALL	GO:0006013~mannose metabolic process	5	0.286041	0.135193	AMS1, PSA1, HXK2, PMI40, SEC53	1527	7	4970
GOTERM_BP_ALL	GO:0009313~oligosaccharide catabolic process	5	0.286041	0.135193	MAL32, MAL12, AMS1, SUC2, NTH2	1527	7	4970
GOTERM_BP_ALL	GO:0043193~positive regulation of gene-specific transcription	11	0.629291	0.135504	YTA7, WTM1, SWI6, HDA1, HAC1, INO80, SWI4, SIN3, HOS3, SNF2, RSP5	1527	23	4970
GOTERM_BP_ALL	GO:0055065~metal ion homeostasis	11	0.629291	0.135504	PCA1, PGM2, VMA2, NHA1, SPF1, MNR2, PPZ1, COS2, SMF1, PMC1, COS3, TRK1	1527	23	4970
GOTERM_BP_ALL	GO:0051318~G1 phase	11	0.629291	0.135504	TAF2, PCL2, PCL1, SWI5, MSA2, TOR2, TOR1, KEM1, CCR4, ACE2, CDC25	1527	23	4970
GOTERM_BP_ALL	GO:0000080~G1 phase of mitotic cell cycle	11	0.629291	0.135504	TAF2, PCL2, PCL1, SWI5, MSA2, TOR2, TOR1, KEM1, CCR4, ACE2, CDC25	1527	23	4970
GOTERM_BP_ALL	GO:0006875~cellular metal ion homeostasis	11	0.629291	0.135504	PCA1, PGM2, VMA2, NHA1, SPF1, MNR2, PPZ1, COS2, SMF1, PMC1, COS3, TRK1	1527	23	4970
GOTERM_MF_ALL	GO:0004003~ATP-dependent DNA helicase activity	12	0.686499	0.136811	SEN1, DNA2, SSL2, MCM7, RRM3, ACT1, ARP5, INO80, MCM2, MCM3, MCM4, MCM5	1512	26	4955
GOTERM_MF_ALL	GO:0008289~lipid binding	32	1.83066	0.138687	SEC3, TCB1, ACB1, YPR097W, GIC2, SPO14, CDC10, CDC11, CLA4, PEP3, PEP5, SNX41, PEP7, SSO2, EGD2, VPS16, ARC1, RSP5, MVP1, CDC3, TFS1, VAM6, TLG2, VPS41, OSH7, EXO70, VPS5, OSH6, OSH2, IST2, TCB3, FAB1	1512	85	4955
GOTERM_MF_ALL	GO:0005199~structural constituent of cell wall	8	0.457666	0.140355	PIR3, PIR1, CIS3, TIR2, CCW14, CWP2, YLR194C, YPS3	1512	15	4955
GOTERM_MF_ALL	GO:0019200~carbohydrate kinase activity	8	0.457666	0.140355	YLR446W, XKS1, PFK2, PFK1, HXK2, EMI2, PFK26, PFK27	1512	15	4955
GOTERM_MF_ALL	GO:0005548~phospholipid transporter activity	8	0.457666	0.140355	SFH5, DRS2, DNF1, DNF3, DNF2, RSB1, NEO1, SEC14	1512	15	4955
GOTERM_MF_ALL	GO:0000217~DNA secondary structure binding	8	0.457666	0.140355	MSH3, MSH2, MLH1, HOP1, SMC1, SMC2, SMC3, PMS1	1512	15	4955
GOTERM_MF_ALL	GO:0031491~nucleosome binding	8	0.457666	0.140355	ISW2, ISW1, IOC2, IOC3, HIR2, SIR3, SIR2, HIR3	1512	15	4955
GOTERM_MF_ALL	GO:0016645~oxidoreductase activity, acting on the CH-NH group of donors	8	0.457666	0.140355	LYS1, DFR1, LOT6, LYS9, YOR356W, ADE3, MIS1, PRO3	1512	15	4955
GOTERM_BP_ALL	GO:0007034~vacuolar transport	44	2.51716	0.143267	VAC8, AVT1, ATG11, VPS54, ATG13, VPS52, MRL1, PHS1, ATG19, PEP3, PEP5, PEP8, PEP7, VPS15, APM2, APM3, VPS16, SEC27, VPS13, PEP1, RSP5, SEC28, VPS66, BRO1, MVP1, ATG23, VTA1, TAX4, ATG22, VPS1, TLG2, VPS3, VTC3, OSH7, ATG2, MON1, MON2, APL5, APL6, VTH1, VTH2, GGA1, GGA2, SEC14	1527	121	4970
GOTERM_BP_ALL	GO:0007076~mitotic chromosome condensation	8	0.457666	0.144531	SCC2, TOP1, CSM1, BRN1, YCG1, SMC1, SMC2, PDS5	1527	15	4970
GOTERM_BP_ALL	GO:0006267~pre-replicative complex assembly	8	0.457666	0.144531	CDC45, MCM7, ORC4, MCM2, MCM3, MCM4, ORC2, MCM5	1527	15	4970
GOTERM_BP_ALL	GO:0006302~double-strand break repair	25	1.43021	0.147129	SCC2, TEL1, STH1, DNL4, VPS75, YHR054C, SNF5, CTF18, XRS2, RSC30, SNF2, MCK1, ELG1, RTT107, RDH54, RTT109, RAD55, SMC1, RAD50, RAD1, SIR3, POL4, SIR2, POL2, SIN3, PDS5	1527	64	4970
GOTERM_CC_ALL	GO:0034044~exomer complex	4	0.228833	0.147449	BCH1, BCH2, CHS6, BUD7	1618	5	5615
GOTERM_CC_ALL	GO:0000836~Hrd1p ubiquitin ligase complex	4	0.228833	0.147449	HRD3, USA1, DER1, YOS9	1618	5	5615
GOTERM_CC_ALL	GO:0000839~Hrd1p ubiquitin ligase ERAD-L complex	4	0.228833	0.147449	HRD3, USA1, DER1, YOS9	1618	5	5615
GOTERM_CC_ALL	GO:0008278~cohesin complex	4	0.228833	0.147449	IRR1, SMC1, RAD61, SMC3	1618	5	5615
GOTERM_CC_ALL	GO:0000798~nuclear cohesin complex	4	0.228833	0.147449	IRR1, SMC1, RAD61, SMC3	1618	5	5615
GOTERM_BP_ALL	GO:0046700~heterocycle catabolic process	13	0.743707	0.147564	DAL4, HMX1, ARO80, DAL1, PDE1, PDC1, PDC5, ARP2, HNT2, PNP1, ARO10, THI20, URH1	1527	29	4970
GOTERM_CC_ALL	GO:0005656~pre-replicative complex	8	0.457666	0.147909	CDC45, MCM7, ORC4, MCM2, MCM3, MCM4, ORC2, MCM5	1618	16	5615
GOTERM_BP_ALL	GO:0046942~carboxylic acid transport	27	1.54462	0.148069	PXA2, BTN2, GNP1, GAP1, YBT1, VBA3, AVT1, VBA4, YCT1, ACB1, ERS1, PET8, BAP3, TPO5, DIC1, MMP1, AGC1, RSB1, BPT1, BIO5, MUP1, ATG22, NPR2, YCF1, UGA4, SSY1, VBA5	1527	70	4970
GOTERM_BP_ALL	GO:0044272~sulfur compound biosynthetic process	27	1.54462	0.148069	MET17, THI4, ECM38, YLL058W, RPI1, MIS1, MET3, STR2, MDE1, BIO2, IRC7, ADE3, THI20, BIO5, CYS3, MET5, HOM2, SAM1, SAM2, THI5, ADI1, THI80, MET10, THI11, THI12, MET14, THI13	1527	70	4970
GOTERM_BP_ALL	GO:0009100~glycoprotein metabolic process	30	1.71625	0.148576	MNT3, ALG2, PSA1, MNN4, MNN1, ALG7, CAX4, KRE5, SRT1, WBP1, OST3, OST2, VAN1, OST5, PMT1, PMT2, PMT3, PMT4, SPF1, PMT5, PMT6, GTB1, CWH41, NUS1, SEC59, KTR2, DPM1, UGP1, ALG12, PMI40	1527	79	4970
GOTERM_MF_ALL	GO:0043138~3'-5' DNA helicase activity	9	0.514874	0.1512	MCM7, ACT1, ARP5, INO80, MPH1, MCM2, MCM3, MCM4, MCM5	1512	18	4955
GOTERM_MF_ALL	GO:0015036~disulfide oxidoreductase activity	9	0.514874	0.1512	GRX2, GRX1, YFR016C, TRX1, PDI1, GRX8, MPD1, GRX7, MPD2	1512	18	4955
GOTERM_MF_ALL	GO:0016814~hydrolase activity, acting on carbon-nitrogen (but not peptide) bonds, in cyclic amidines	9	0.514874	0.1512	ADE16, TAD2, HIS4, DCD1, ADE3, AMD1, YJL070C, MIS1, YBR284W	1512	18	4955
GOTERM_CC_ALL	GO:0030136~clathrin-coated vesicle	14	0.800915	0.151801	BCH1, CHS6, BCH2, YML037C, LAA1, SCY1, DNF3, CHC1, CPD1, APM2, APL3, YHL017W, GGA2, BUD7	1618	34	5615
GOTERM_BP_ALL	GO:0046489~phosphoinositide biosynthetic process	14	0.800915	0.15196	SPT14, MCD4, GWT1, CMD1, GPI13, LAS21, GPI2, GPI18, PIS1, CWH43, DPM1, GUP1, GAA1, ALG12	1527	32	4970
GOTERM_BP_ALL	GO:0009415~response to water	14	0.800915	0.15196	MCK1, PRB1, MIG2, ERS1, SGE1, MRK1, PNC1, TUB3, TSL1, SSN2, CTT1, RIM15, SIN4, SOL4	1527	32	4970
GOTERM_CC_ALL	GO:0000151~ubiquitin ligase complex	22	1.25858	0.1552	RTT101, SSM4, SWM1, HRD3, DIA2, YDR131C, USA1, APC1, DER1, CDC23, CDC20, UFD2, BUL1, AMA1, CDC53, GRR1, RCY1, YOS9, APC5, APC4, NPL4, RSP5	1618	59	5615
GOTERM_BP_ALL	GO:0043549~regulation of kinase activity	15	0.858124	0.155551	PCL2, PCL1, CLN3, CLN2, CLN1, DBF4, ATG13, SSK22, CLB6, ATG17, CLB2, CLB1, CLB4, STE20, LCB5	1527	35	4970
GOTERM_BP_ALL	GO:0009312~oligosaccharide biosynthetic process	9	0.514874	0.155983	TSL1, PGM2, ALG2, PGM1, UGP1, TPS3, TPS2, ALG12, TPS1	1527	18	4970
GOTERM_MF_ALL	GO:0019887~protein kinase regulator activity	19	1.08696	0.156552	PCL2, PCL1, CLN3, CLN2, CDC28, CLN1, PCL6, PCL5, DBF4, ATG13, CLB6, CLB2, CLB1, CLB4, FAR1, STD1, BCY1, SLI15, PHO81	1512	47	4955
GOTERM_MF_ALL	GO:0051082~unfolded protein binding	31	1.77346	0.156845	CHS7, MDJ1, SIS1, EGD1, HSP32, HSP33, HSP10, JEM1, CPR6, IRE1, KAR2, EGD2, VMA22, DJP1, HSP104, YDJ1, LHS1, TSA1, SNO4, ERJ5, SSA1, HSP82, SSA2, SSA4, ZUO1, SCJ1, HSC82, YKE2, SSE1, SSE2, RFM1	1512	83	4955
GOTERM_BP_ALL	GO:0065008~regulation of biological quality	143	8.18078	0.158296	DBF2, BNI1, YBT1, HMX1, TFP1, CNA1, PCL5, TEL1, ELM1, PMC1, MPD1, MPD2, TRK1, SRV2, PPZ1, MSS11, YVC1, VMA22, PDI1, RPS9B, TWF1, MEC3, BST1, VPS41, MEC1, KCC4, PGM2, VMA2, VMA5, SGO1, ARH1, ASH1, GGC1, MYO2, KOG1, CDC39, DIA1, BTN2, DIA3, SDS22, PAM1, MNR2, SMF1, GIC2, GIC1, IPL1, DIA4, DFG5, DOA4, ERD2, IRC7, FKS3, MPS1, FKS1, GRX2, GPD1, RGA2, GRX1, RGA1, EST2, EST3, CWP2, BMH2, OSH6, RPS5, GRX…	1527	431	4970
GOTERM_MF_ALL	GO:0004497~monooxygenase activity	6	0.343249	0.158655	ERG25, ERG5, ERG11, BNA4, COQ6, ERG1	1512	10	4955
GOTERM_MF_ALL	GO:0016868~intramolecular transferase activity, phosphotransferases	6	0.343249	0.158655	PGM2, GPM2, PGM1, GPM1, PCM1, SEC53	1512	10	4955
GOTERM_BP_ALL	GO:0043935~sexual sporulation resulting in formation of a cellular spore	41	2.34554	0.160703	SPR3, OSW2, SWM1, VPS54, SPO14, CHS3, CDC10, SPO16, MEI4, GIP1, ADE16, PAU12, PAU11, SSO2, SPO71, SPS22, FKS3, SPO73, SUR7, VPS13, CDA1, MCK1, CRR1, PAU2, CDA2, SPS2, GAS4, BMH2, EMI2, ARP2, SPO21, EMI5, SMC3, SPO20, PAU24, AMA1, SSP1, VID28, ACT1, PFS1, PAU8, YSW1, DTR1, SPO1, SEC14	1527	113	4970
GOTERM_BP_ALL	GO:0030437~ascospore formation	41	2.34554	0.160703	SPR3, OSW2, SWM1, VPS54, SPO14, CHS3, CDC10, SPO16, MEI4, GIP1, ADE16, PAU12, PAU11, SSO2, SPO71, SPS22, FKS3, SPO73, SUR7, VPS13, CDA1, MCK1, CRR1, PAU2, CDA2, SPS2, GAS4, BMH2, EMI2, ARP2, SPO21, EMI5, SMC3, SPO20, PAU24, AMA1, SSP1, VID28, ACT1, PFS1, PAU8, YSW1, DTR1, SPO1, SEC14	1527	113	4970
GOTERM_BP_ALL	GO:0034293~sexual sporulation	41	2.34554	0.160703	SPR3, OSW2, SWM1, VPS54, SPO14, CHS3, CDC10, SPO16, MEI4, GIP1, ADE16, PAU12, PAU11, SSO2, SPO71, SPS22, FKS3, SPO73, SUR7, VPS13, CDA1, MCK1, CRR1, PAU2, CDA2, SPS2, GAS4, BMH2, EMI2, ARP2, SPO21, EMI5, SMC3, SPO20, PAU24, AMA1, SSP1, VID28, ACT1, PFS1, PAU8, YSW1, DTR1, SPO1, SEC14	1527	113	4970
GOTERM_BP_ALL	GO:0048468~cell development	41	2.34554	0.160703	SPR3, OSW2, SWM1, VPS54, SPO14, CHS3, CDC10, SPO16, MEI4, GIP1, ADE16, PAU12, PAU11, SSO2, SPO71, SPS22, FKS3, SPO73, SUR7, VPS13, CDA1, MCK1, CRR1, PAU2, CDA2, SPS2, GAS4, BMH2, EMI2, ARP2, SPO21, EMI5, SMC3, SPO20, PAU24, AMA1, SSP1, VID28, ACT1, PFS1, PAU8, YSW1, DTR1, SPO1, SEC14	1527	113	4970
GOTERM_BP_ALL	GO:0031329~regulation of cellular catabolic process	17	0.97254	0.160878	CDC28, HSL1, PCL6, ICY2, ATG23, CDC23, CDC20, PTH2, SFI1, SIP3, MMR1, SRL3, BUD4, PLM2, PFK26, POM152, PFK27	1527	41	4970
GOTERM_BP_ALL	GO:0034453~microtubule anchoring	6	0.343249	0.162387	CTF19, SGO1, BUB1, BIR1, IPL1, MPS1	1527	10	4970
GOTERM_BP_ALL	GO:0045860~positive regulation of protein kinase activity	6	0.343249	0.162387	STE20, LCB5, DBF4, ATG13, SSK22, ATG17	1527	10	4970
GOTERM_BP_ALL	GO:0051347~positive regulation of transferase activity	6	0.343249	0.162387	STE20, LCB5, DBF4, ATG13, SSK22, ATG17	1527	10	4970
GOTERM_BP_ALL	GO:0033674~positive regulation of kinase activity	6	0.343249	0.162387	STE20, LCB5, DBF4, ATG13, SSK22, ATG17	1527	10	4970
GOTERM_BP_ALL	GO:0006116~NADH oxidation	6	0.343249	0.162387	GUT2, GPD2, GPD1, NDE1, ADH2, ADH5	1527	10	4970
GOTERM_BP_ALL	GO:0010695~regulation of spindle pole body separation	6	0.343249	0.162387	CDC28, CDC5, CLB6, CLB2, CLB1, CLB4	1527	10	4970
GOTERM_BP_ALL	GO:0051313~attachment of spindle microtubules to chromosome	6	0.343249	0.162387	CTF19, SGO1, BUB1, BIR1, IPL1, MPS1	1527	10	4970
GOTERM_BP_ALL	GO:0006635~fatty acid beta-oxidation	6	0.343249	0.162387	ECI1, POX1, TES1, DCI1, POT1, ANT1	1527	10	4970
GOTERM_BP_ALL	GO:0000272~polysaccharide catabolic process	6	0.343249	0.162387	CDA1, CDA2, CTS2, MSS11, GDB1, GPH1	1527	10	4970
GOTERM_BP_ALL	GO:0045005~maintenance of fidelity during DNA-dependent DNA replication	6	0.343249	0.162387	RTT101, MMS1, CCR4, TOF1, POL3, DUN1	1527	10	4970
GOTERM_BP_ALL	GO:0044270~nitrogen compound catabolic process	10	0.572082	0.164652	HNT2, DAL4, HMX1, DUR3, PDE1, DAL1, PNP1, ARP2, URH1, THI20	1527	21	4970
GOTERM_BP_ALL	GO:0006865~amino acid transport	20	1.14416	0.165626	BTN2, GNP1, GAP1, MUP1, AVT1, VBA3, VBA4, YCT1, ATG22, ERS1, NPR2, TPO5, PET8, BAP3, MMP1, UGA4, AGC1, SSY1, VBA5, BIO5	1527	50	4970
GOTERM_BP_ALL	GO:0010498~proteasomal protein catabolic process	30	1.71625	0.167692	ADD37, SWM1, HRD3, USA1, APC1, DER1, YLR104W, ATG19, DFM1, JEM1, KAR2, YOS9, SEC23, URH1, PEP1, RSP5, SSM4, BST1, YDJ1, CDC23, DOG2, CDC53, SCJ1, VID28, SEC12, GRR1, ADD66, APC5, APC4, NPL4	1527	80	4970
GOTERM_BP_ALL	GO:0043161~proteasomal ubiquitin-dependent protein catabolic process	30	1.71625	0.167692	ADD37, SWM1, HRD3, USA1, APC1, DER1, YLR104W, ATG19, DFM1, JEM1, KAR2, YOS9, SEC23, URH1, PEP1, RSP5, SSM4, BST1, YDJ1, CDC23, DOG2, CDC53, SCJ1, VID28, SEC12, GRR1, ADD66, APC5, APC4, NPL4	1527	80	4970
GOTERM_BP_ALL	GO:0009141~nucleoside triphosphate metabolic process	23	1.31579	0.167857	ENA5, PCA1, VPH1, URA8, TFP1, SPF1, STV1, NEO1, IMD2, ARP2, RAD53, PMC1, YPK9, NPP1, VMA2, VMA5, DRS2, DNF1, PMA2, DNF3, PMA1, DNF2, SRL4	1527	59	4970
GOTERM_MF_ALL	GO:0016709~oxidoreductase activity, acting on paired donors, with incorporation or reduction of molecular oxygen, NADH or NADPH as one donor, and incorporation of one atom of oxygen	4	0.228833	0.169577	ERG25, ERG11, BNA4, COQ6	1512	5	4955
GOTERM_MF_ALL	GO:0043813~phosphatidylinositol-3,5-bisphosphate 5-phosphatase activity	4	0.228833	0.169577	SAC1, INP52, INP53, FIG4	1512	5	4955
GOTERM_MF_ALL	GO:0043812~phosphatidylinositol-4-phosphate phosphatase activity	4	0.228833	0.169577	SAC1, INP52, INP53, FIG4	1512	5	4955
GOTERM_BP_ALL	GO:0022604~regulation of cell morphogenesis	11	0.629291	0.171316	KCC4, PCL2, PCL1, BNI1, YPK2, SPH1, GIC2, FUS2, GIC1, FKS3, FKS1	1527	24	4970
GOTERM_BP_ALL	GO:0030472~mitotic spindle organization in nucleus	11	0.629291	0.171316	DUO1, STU2, SPC97, SPC110, SPC98, CIK1, SLK19, CIN8, CLB1, TUB4, DAD4	1527	24	4970
GOTERM_BP_ALL	GO:0044242~cellular lipid catabolic process	11	0.629291	0.171316	ECI1, POX1, PLB2, TES1, DCI1, GDE1, NTE1, FMP30, SPO1, POT1, ANT1	1527	24	4970
GOTERM_BP_ALL	GO:0006559~L-phenylalanine catabolic process	4	0.228833	0.172415	ARO80, PDC1, ARO10, PDC5	1527	5	4970
GOTERM_BP_ALL	GO:0019563~glycerol catabolic process	4	0.228833	0.172415	GPD2, GPD1, DAK2, GUP1	1527	5	4970
GOTERM_BP_ALL	GO:0019405~alditol catabolic process	4	0.228833	0.172415	GPD2, GPD1, DAK2, GUP1	1527	5	4970
GOTERM_BP_ALL	GO:0046174~polyol catabolic process	4	0.228833	0.172415	GPD2, GPD1, DAK2, GUP1	1527	5	4970
GOTERM_BP_ALL	GO:0016584~nucleosome positioning	4	0.228833	0.172415	ISW2, ISW1, CYC8, CHD1	1527	5	4970
GOTERM_CC_ALL	GO:0017119~Golgi transport complex	5	0.286041	0.172707	COG3, COG5, COG6, COG8, COG1	1618	8	5615
GOTERM_BP_ALL	GO:0006303~double-strand break repair via nonhomologous end joining	12	0.686499	0.176491	MCK1, RTT109, DNL4, YHR054C, VPS75, RAD50, RSC30, XRS2, SIR3, POL4, SIR2, POL2, SIN3	1527	27	4970
GOTERM_BP_ALL	GO:0010551~regulation of specific transcription from RNA polymerase II promoter	12	0.686499	0.176491	HOG1, ISW2, YTA7, WTM1, HDA1, ITC1, PRR2, INO80, SIN3, HOS3, SNF2, RSP5	1527	27	4970
GOTERM_BP_ALL	GO:0045132~meiotic chromosome segregation	12	0.686499	0.176491	REC8, SGO1, CSM1, CDC5, MUS81, RDH54, IPL1, TUB2, TUB1, SPO13, SMC3, TUB3	1527	27	4970
GOTERM_BP_ALL	GO:0006734~NADH metabolic process	7	0.400458	0.179959	GUT2, GPD2, GPD1, NDE1, ADH2, ADH5, FDH1	1527	13	4970
GOTERM_BP_ALL	GO:0045053~protein retention in Golgi apparatus	7	0.400458	0.179959	PEP8, SLY1, VPS1, VPS15, VPS35, VPS5, VPS13	1527	13	4970
GOTERM_BP_ALL	GO:0032313~regulation of Rab GTPase activity	7	0.400458	0.179959	GYP5, TRS120, MSB3, MDR1, BUB2, GYL1, TRS130	1527	13	4970
GOTERM_BP_ALL	GO:0006895~Golgi to endosome transport	7	0.400458	0.179959	PEP3, PEP5, DOP1, VPS16, GGA1, GGA2, MON2	1527	13	4970
GOTERM_BP_ALL	GO:0032483~regulation of Rab protein signal transduction	7	0.400458	0.179959	GYP5, TRS120, MSB3, MDR1, BUB2, GYL1, TRS130	1527	13	4970
GOTERM_BP_ALL	GO:0005977~glycogen metabolic process	13	0.743707	0.18053	GSY1, PCL6, BMH2, GLC3, GPH1, PIG1, PGM2, GAC1, GIP2, PGM1, GDB1, UGP1, VMA22	1527	30	4970
GOTERM_BP_ALL	GO:0007064~mitotic sister chromatid cohesion	13	0.743707	0.18053	VIK1, IRR1, SCC2, ELG1, CTF4, SMC1, RAD61, SMC3, CTF18, TOF1, KAR3, POL2, PDS5	1527	30	4970
GOTERM_BP_ALL	GO:0006505~GPI anchor metabolic process	13	0.743707	0.18053	SPT14, MCD4, BST1, GWT1, GPI13, LAS21, GPI2, GPI18, CWH43, DPM1, GUP1, GAA1, ALG12	1527	30	4970
GOTERM_BP_ALL	GO:0046364~monosaccharide biosynthetic process	13	0.743707	0.18053	PSA1, GPM1, SEC53, XYL2, TDH3, TPI1, TDH2, ENO2, QRI1, PGI1, PGK1, PMI40, ENO1	1527	30	4970
GOTERM_MF_ALL	GO:0019207~kinase regulator activity	20	1.14416	0.182718	PCL2, PCL1, CLN3, CLN2, CDC28, CLN1, PCL6, PCL5, DBF4, ATG13, CLB6, ATG17, CLB2, CLB1, CLB4, FAR1, STD1, BCY1, SLI15, PHO81	1512	51	4955
GOTERM_BP_ALL	GO:0031497~chromatin assembly	14	0.800915	0.183685	SPT6, SPT16, CYC8, HIF1, VPS75, NHP6A, ISW2, ISW1, HIR2, SIR3, HTA2, CHD1, HIR3, HTB1	1527	33	4970
GOTERM_CC_ALL	GO:0042598~vesicular fraction	12	0.686499	0.186723	SFH5, CPT1, COQ2, YDJ1, INP52, INP53, EPT1, LCB2, CYB5, GPT2, PIS1, ERG1	1618	29	5615
GOTERM_BP_ALL	GO:0050794~regulation of cellular process	435	24.8856	0.188643	PCL2, YPL216W, PCL1, YLR278C, PCL6, PCL5, OAF3, TEL1, SKO1, MPD1, MPD2, PPQ1, MSS11, CMK2, ECM25, AFR1, HTB1, MET32, RPS0B, RPS0A, YDR026C, DPS1, SIP4, RRI1, SIP3, RRI2, SGO1, ACT1, CTI6, SRL3, ASH1, CSN12, TRS120, IPL1, RPS1A, YHR054C, VPS75, RIC1, YHP1, RPS1B, BFA1, KAP104, MGA2, MGA1, SRO7, GRX2, KCS1, GRX1, SMP1, GAS1, RPS5, GRX8, GRX7, SSN2, STE20, SIR3, SIR2, SIR1, DPP1, SBP1, MIG2, RDI1, M…	1527	1370	4970
GOTERM_BP_ALL	GO:0008643~carbohydrate transport	17	0.97254	0.189451	YDR387C, HXT1, HXT2, HXT3, HUT1, GAL2, HXK2, HXT17, HXT15, HXT16, HXT13, HXT9, HXT14, GUP1, HXT4, HXT10, HXT6	1527	42	4970
GOTERM_BP_ALL	GO:0006112~energy reserve metabolic process	17	0.97254	0.189451	SDS22, GSY1, PCL6, BMH2, EMI2, GPH1, GLC3, PIG1, PGM2, SIP4, GAC1, GIP2, PGM1, GDB1, UGP1, VMA22, TPS1	1527	42	4970
GOTERM_BP_ALL	GO:0010876~lipid localization	17	0.97254	0.189451	PXA2, VTA1, ACB1, NEO1, OSH7, OSH6, OSH2, SFH5, DRS2, DNF1, DNF3, RSB1, DNF2, FAA1, LRO1, SEC14, AUS1	1527	42	4970
GOTERM_BP_ALL	GO:0042325~regulation of phosphorylation	17	0.97254	0.189451	PCL2, PCL1, CLN3, CLN2, CLN1, DBF4, ATG13, SSK22, CLB6, ATG17, ELM1, CLB2, CLB1, CLB4, STE20, LCB5, BCY1	1527	42	4970
GOTERM_CC_ALL	GO:0030131~clathrin adaptor complex	7	0.400458	0.189864	APL3, APM2, APM3, LAA1, GGA1, GGA2, RET2	1618	14	5615
GOTERM_BP_ALL	GO:0006997~nucleus organization	27	1.54462	0.190223	NUP145, GSP2, KEM1, NUP120, NUP188, JEM1, MLP2, DYN2, KAR2, KAR3, NUP133, NUP159, SPC110, NUP85, CMD1, CIK1, TUB2, TUB1, TUB4, NUP157, TUB3, KAP95, NUP60, NIC96, FUS2, NUP192, POM152	1527	72	4970
GOTERM_BP_ALL	GO:0006733~oxidoreduction coenzyme metabolic process	24	1.373	0.191631	GPD2, ABC1, GPD1, ADH5, YEF1, TKL1, PNC1, COQ6, GUT2, TAL1, COQ3, TPI1, COQ2, NDE1, COQ1, ADH2, PNP1, PGI1, FDH1, GND1, URH1, BNA4, YMR315W, SOL4	1527	63	4970
GOTERM_CC_ALL	GO:0000300~peripheral to membrane of membrane fraction	8	0.457666	0.191961	COG3, JEM1, ATG23, SFB3, BPH1, SCD5, OSH6, ATG19	1618	17	5615
GOTERM_BP_ALL	GO:0000028~ribosomal small subunit assembly	8	0.457666	0.191968	RPS17B, DRS2, RPS17A, RPS11A, RPS11B, RPS0B, RPS0A, RPS31, RPS14A	1527	16	4970
GOTERM_BP_ALL	GO:0009165~nucleotide biosynthetic process	43	2.45995	0.191999	VPH1, TFP1, TRX1, DCD1, NEO1, YEF1, MIS1, PMC1, PNC1, ADE16, DRS2, DNF1, PMA2, DFR1, DNF3, PMA1, DNF2, ADE3, AMD1, URH1, URA10, ENA5, PCA1, URA8, RNR1, SPF1, RNR4, URA6, STV1, IMD2, CDC21, RAD53, YPK9, VMA2, VMA5, URA1, PNP1, URA2, YJL070C, YBR284W, CYR1, ADK1, BNA4	1527	121	4970
GOTERM_CC_ALL	GO:0046930~pore complex	23	1.31579	0.195598	NMD5, NUP133, KAP122, NUP145, NUP159, NUP120, NUP85, SAC3, NUP188, KAP114, NUP157, CEX1, MAD1, KAP95, MLP2, NUP60, MAD2, NIC96, DYN2, MTR10, CSE1, NUP192, POM152	1618	64	5615
GOTERM_BP_ALL	GO:0000226~microtubule cytoskeleton organization	37	2.1167	0.200358	BNI1, STU1, APC1, STU2, IPL1, LDB18, CTF19, SPC24, MLP2, ASE1, KAR3, BUB1, CIN8, MPS1, DAD4, CBF2, SPC97, SPC110, CDC23, SPC98, CMD1, CDC20, CIK1, SFI1, CLB1, TUB1, TUB4, BEM2, DUO1, SGO1, ACT1, TID3, BIR1, APC5, SLK19, APC4, MYO2	1527	103	4970
GOTERM_BP_ALL	GO:0010638~positive regulation of organelle organization	9	0.514874	0.200462	HSP78, HSC82, LAS17, CDC20, PET122, HSP82, SPO13, VPS75, PET111	1527	19	4970
GOTERM_CC_ALL	GO:0045298~tubulin complex	3	0.171625	0.200983	TUB2, TUB1, TUB3	1618	3	5615
GOTERM_CC_ALL	GO:0009331~glycerol-3-phosphate dehydrogenase complex	3	0.171625	0.200983	GUT2, GPD2, GPD1	1618	3	5615
GOTERM_CC_ALL	GO:0005827~polar microtubule	3	0.171625	0.200983	TUB2, TUB1, TUB3	1618	3	5615
GOTERM_CC_ALL	GO:0000928~gamma-tubulin small complex, spindle pole body	3	0.171625	0.200983	SPC97, SPC98, TUB4	1618	3	5615
GOTERM_CC_ALL	GO:0032865~Mdm10/Mdm12/Mmm1 complex	3	0.171625	0.200983	MMM1, MDM12, MDM10	1618	3	5615
GOTERM_CC_ALL	GO:0000930~gamma-tubulin complex	3	0.171625	0.200983	SPC97, SPC98, TUB4	1618	3	5615
GOTERM_CC_ALL	GO:0034099~luminal surveillance complex	3	0.171625	0.200983	HRD3, KAR2, YOS9	1618	3	5615
GOTERM_CC_ALL	GO:0008275~gamma-tubulin small complex	3	0.171625	0.200983	SPC97, SPC98, TUB4	1618	3	5615
GOTERM_BP_ALL	GO:0032787~monocarboxylic acid metabolic process	48	2.746	0.201436	TES1, ELO1, PIP2, CDC19, ACB1, OAF3, PDX1, MIS1, FRM2, POT1, POX1, PDR12, TDH3, TPI1, TDH2, IFA38, ETR1, GOR1, DFR1, CIT3, ENO2, FAA2, FDH1, BIO2, ADE3, MGA2, FAA1, BIO5, ENO1, FOL1, ECI1, DLD2, DCI1, CYB2, GPM1, EHT1, PDC1, PDC5, ICL2, FAS1, ERG25, FAS2, PGI1, PGK1, BNA3, HFA1, ABZ2, ANT1	1527	137	4970
GOTERM_MF_ALL	GO:0032135~DNA insertion or deletion binding	5	0.286041	0.203012	MSH3, MSH2, MLH1, MSH1, PMS1	1512	8	4955
GOTERM_MF_ALL	GO:0042802~identical protein binding	158	9.0389	0.203248	LYS9, HSP10, PMC1, CDC11, HPA2, ILM1, SRV2, PPZ1, IRE1, MDR1, YVC1, PST2, MYO4, MYO5, TWF1, PAN5, MSW1, DPS1, PGM2, HOG1, SSP1, KRE27, YJL218W, YOR1, USO1, MYO2, ADK1, CDC39, YPL088W, SKI3, CSN12, GSY1, YDL086W, SAC1, ERV25, DUG1, VPS75, ARO4, PIN2, SPC24, MET3, ERV29, YLR179C, YSC84, YER156C, YBR056W, AMD1, KCS1, GPD2, GPD1, URA8, RGA2, PRB1, MLC1, YOL057W, URA6, YLR108C, SPC110, RDH54, STI1, YI…	1512	487	4955
GOTERM_BP_ALL	GO:0045786~negative regulation of cell cycle	10	0.572082	0.20659	MAD1, CDC55, CDC28, MAD2, GAC1, SGO1, PPH22, BUB1, FKH1, MPS1	1527	22	4970
GOTERM_BP_ALL	GO:0006620~posttranslational protein targeting to membrane	5	0.286041	0.206917	SSS1, KAR2, SEC61, SEC62, SEC63	1527	8	4970
GOTERM_BP_ALL	GO:0044273~sulfur compound catabolic process	5	0.286041	0.206917	ECM38, DUG2, ARO10, DUG1, THI20	1527	8	4970
GOTERM_BP_ALL	GO:0007119~budding cell isotropic bud growth	5	0.286041	0.206917	RGA2, RGA1, ACT1, TPM2, TPM1	1527	8	4970
GOTERM_BP_ALL	GO:0042138~meiotic DNA double-strand break formation	5	0.286041	0.206917	XRS2, MEI4, REC102, REC114, RAD50	1527	8	4970
GOTERM_BP_ALL	GO:0032147~activation of protein kinase activity	5	0.286041	0.206917	STE20, LCB5, ATG13, SSK22, ATG17	1527	8	4970
GOTERM_BP_ALL	GO:0006078~1,6-beta-glucan biosynthetic process	5	0.286041	0.206917	KRE6, PSK2, UGP1, KRE5, KEG1	1527	8	4970
GOTERM_BP_ALL	GO:0045332~phospholipid translocation	5	0.286041	0.206917	DRS2, DNF1, DNF3, DNF2, RSB1	1527	8	4970
GOTERM_BP_ALL	GO:0031204~posttranslational protein targeting to membrane, translocation	5	0.286041	0.206917	SSS1, KAR2, SEC61, SEC62, SEC63	1527	8	4970
GOTERM_BP_ALL	GO:0000710~meiotic mismatch repair	5	0.286041	0.206917	RAD1, MSH3, MSH2, MLH1, PMS1	1527	8	4970
GOTERM_BP_ALL	GO:0019216~regulation of lipid metabolic process	5	0.286041	0.206917	DAP1, CDC28, YTA7, FRM2, RSP5	1527	8	4970
GOTERM_BP_ALL	GO:0000743~nuclear migration during conjugation with cellular fusion	5	0.286041	0.206917	KAR3, CIK1, TUB2, TUB1, TUB3	1527	8	4970
GOTERM_MF_ALL	GO:0042277~peptide binding	12	0.686499	0.20712	SEC65, CPR5, KAP104, VTH1, SRP68, VTH2, SSE1, ERD2, SRP72, MRL1, MTR10, PEP1	1512	28	4955
GOTERM_MF_ALL	GO:0016791~phosphatase activity	36	2.0595	0.208184	YNL217W, DIA3, DPP1, CNA1, LTP1, SAC1, TSL1, PPQ1, PPZ1, YOR131C, INP52, CTL1, INP53, SAP185, PHO12, VIP1, YER134C, HIS2, PPH22, CMP2, FIG4, DOG2, DOG1, PHO11, YCH1, CDC55, SAP190, PTC7, YNL010W, PHO3, PTC5, PTC6, PHO5, TPS3, TPS2, TPS1	1512	101	4955
GOTERM_MF_ALL	GO:0008234~cysteine-type peptidase activity	13	0.743707	0.209044	BRO1, UBP11, UBP15, HSP32, HSP33, SNO4, UBP2, ESP1, UBP5, UBP6, DOA4, RIM13, YUH1	1512	31	4955
GOTERM_MF_ALL	GO:0015171~amino acid transmembrane transporter activity	15	0.858124	0.211018	GNP1, GAP1, MUP1, VBA3, AVT1, YCT1, ERS1, TPO5, PET8, BAP3, MMP1, UGA4, AGC1, SSY1, BIO5	1512	37	4955
GOTERM_MF_ALL	GO:0005509~calcium ion binding	17	0.97254	0.211306	PAN1, MLC1, TCB1, CCH1, TAX4, CMD1, TKL1, ESP1, PMC1, AXL2, AGC1, SAC6, NTH2, MDR1, YLR057W, TCB3, YVC1	1512	43	4955
GOTERM_MF_ALL	GO:0003697~single-stranded DNA binding	16	0.915332	0.211328	RIM1, MLH1, MCM2, MCM10, MCM3, MCM4, RAD50, MCM5, RAD1, DNA2, XRS2, ISW2, MCM7, SIR3, DMC1, PMS1	1512	40	4955
GOTERM_CC_ALL	GO:0005768~endosome	43	2.45995	0.211579	DAP1, BTN2, GAP1, SEC7, VPS54, VPS52, ERS1, NEO1, MRL1, SPO14, PEP3, SNX41, PEP5, TOR1, PEP8, PEP7, SSO2, DOA4, VPS15, SEC21, VPS35, VPS16, PTM1, VPS13, PEP1, RSP5, SEC28, PAN1, BRO1, VTA1, VAM6, STV1, TLG1, TLG2, VPS41, VPS3, VPS5, MON1, MON2, VTH1, RCY1, FAB1, GEF1	1618	130	5615
GOTERM_BP_ALL	GO:0006944~membrane fusion	27	1.54462	0.213391	SEC3, SEC1, VAC8, SEC8, TRX1, SEC6, OPT2, PEP3, PEP5, PEP7, PBI2, SSO2, VPS16, CLN3, VAM6, SLY1, TLG1, TLG2, CMD1, VPS41, VTC3, EXO70, SEC18, USO1, FUS2, SEC10, SEC15	1527	73	4970
GOTERM_BP_ALL	GO:0022603~regulation of anatomical structure morphogenesis	12	0.686499	0.214298	MDS3, KCC4, PCL2, PCL1, BNI1, YPK2, SPH1, GIC2, FUS2, GIC1, FKS3, FKS1	1527	28	4970
GOTERM_BP_ALL	GO:0050793~regulation of developmental process	12	0.686499	0.214298	MDS3, KCC4, PCL2, PCL1, BNI1, YPK2, SPH1, GIC2, FUS2, GIC1, FKS3, FKS1	1527	28	4970
GOTERM_BP_ALL	GO:0006575~cellular amino acid derivative metabolic process	26	1.48741	0.21452	SPE3, CPT1, ECM38, NTE1, ANB1, DUG2, EPT1, CKI1, DUG1, OPI3, FMP30, CHO2, ARO10, TRP2, ARO80, PDC1, SAM1, PAN6, PDC5, SAM2, PAN5, SRY1, KAP95, CBS2, HYP2, SEC14	1527	70	4970
GOTERM_BP_ALL	GO:0043094~cellular metabolic compound salvage	24	1.373	0.216596	ERG2, ARO7, ERG5, ERG6, ERG7, ERG8, ACS2, CYB5, SEC53, TKL1, ARO4, PNC1, ADI1, ERG24, ERG13, ERG27, ERG11, ERG12, ERG10, MDE1, PNP1, MVD1, URH1, ADK1	1527	64	4970
GOTERM_MF_ALL	GO:0005515~protein binding	1035	59.2105	0.21673	ABC1, TTI1, YBT1, TFP1, DOP1, VPS54, VPS52, YDR239C, YIM1, RET3, RET2, ARC19, HPA2, TDH3, TDH2, CMK2, YLR050C, VMA22, HTB1, MAK10, YDR131C, CSM1, RMR1, VPS41, YDR026C, ERJ5, RAD1, YOR385W, KAP95, SLM5, SRL1, BNA3, BNA4, HRD3, TRS120, DUG2, VPS74, DUG1, VPS75, RIC1, BFA1, KAP104, SRO7, KCS1, VPS66, YGR287C, NTF2, YLR108C, SPC110, SNO4, YIP3, GAS1, YIP5, GTB1, YCL047C, SAM50, ROT2, NHA1, ERG4, APE3…	1512	3350	4955
GOTERM_BP_ALL	GO:0042221~response to chemical stimulus	157	8.98169	0.2171	BNI1, CNA1, SCP160, OAF3, OYE3, YKL069W, ERS1, RCE1, ELM1, CDC10, PNC1, DFM1, PDR12, RTA1, IRE1, ECM25, AAD15, AFR1, HAC1, CSM1, TRL1, SUL2, BEM4, THI5, HOG1, RRI1, RRI2, CCR4, YOR1, ACT1, YIL029C, SOR1, MCR1, SSY1, GRR1, MPT5, CDC39, CSN12, YAR1, GIC2, TMA19, VPS74, CLA4, BOP3, PRR2, MDG1, RCK2, BDS1, MET5, KCS1, GRX2, MCK1, RGA2, BRO1, GRX1, RGA1, SAY1, COS8, PRB1, YLR346C, YHB1, MRK1, GRX7, ST…	1527	482	4970
GOTERM_BP_ALL	GO:0051098~regulation of binding	14	0.800915	0.21826	PCL2, SEN1, YOL019W, PCL1, GFA1, PCL5, PMA1, SOR1, RIM13, RIM15, TSC11, KSS1, HXT6, SOR2	1527	34	4970
GOTERM_BP_ALL	GO:0030466~chromatin silencing at silent mating-type cassette	14	0.800915	0.21826	MSH2, SCP160, SUM1, FKH1, MCM10, MCM3, MCM7, SIR3, ORC4, SIR2, SIR1, RFM1, SIN3, ORC2	1527	34	4970
GOTERM_BP_ALL	GO:0006457~protein folding	38	2.17391	0.218363	CHS7, MDJ1, ERO1, SIS1, EGD1, FPR1, FPR3, FPR2, HSP10, MPD1, MPD2, JEM1, CPR5, HCH1, CPR6, KAR2, EGD2, FES1, PDI1, DJP1, HSP104, ALF1, YDJ1, STI1, ERJ5, SSA1, HSP82, SSA2, MCX1, SSA4, KRE27, ZUO1, SCJ1, HSP78, HSC82, YKE2, SSE1, SSE2	1527	107	4970
GOTERM_BP_ALL	GO:0040007~growth	48	2.746	0.218542	CDC39, VPH1, DIA1, DIA3, BNI1, DIA2, KEM1, PAM1, GIC2, ELM1, TPM2, DIA4, TPM1, DFG5, CLA4, FAR1, SRV2, MSS11, DBR1, ECM25, GIN4, MGA1, KSS1, RIM8, RGA2, RGA1, CLN2, CAP2, TMN3, TMN2, PPH22, ASC1, FKH1, SPH1, BMH2, GAS1, BEM2, KCC4, SIP4, CDC55, STE20, MSB2, ACT1, FUS2, ASH1, BUD8, MYO2, ROM1	1527	138	4970
GOTERM_BP_ALL	GO:0051338~regulation of transferase activity	15	0.858124	0.21934	PCL2, PCL1, CLN3, CLN2, CLN1, DBF4, ATG13, SSK22, CLB6, ATG17, CLB2, CLB1, CLB4, STE20, LCB5	1527	37	4970
GOTERM_BP_ALL	GO:0006576~biogenic amine metabolic process	15	0.858124	0.21934	SPE3, TRP2, CPT1, ARO80, NTE1, PDC1, EPT1, CKI1, PDC5, OPI3, KAP95, FMP30, ARO10, CHO2, SEC14	1527	37	4970
GOTERM_BP_ALL	GO:0009199~ribonucleoside triphosphate metabolic process	20	1.14416	0.219642	ENA5, PCA1, VPH1, URA8, TFP1, SPF1, STV1, NEO1, IMD2, ARP2, PMC1, YPK9, VMA2, VMA5, DRS2, DNF1, PMA2, DNF3, PMA1, DNF2	1527	52	4970
GOTERM_BP_ALL	GO:0006869~lipid transport	16	0.915332	0.219985	PXA2, VTA1, ACB1, NEO1, OSH7, OSH6, OSH2, SFH5, DRS2, DNF1, DNF3, RSB1, DNF2, FAA1, SEC14, AUS1	1527	40	4970
GOTERM_BP_ALL	GO:0006970~response to osmotic stress	37	2.1167	0.220115	IQG1, BNI1, HKR1, NHA1, VRP1, YML131W, YAR1, ELM1, ARC19, STF2, STD1, SRV2, RCK2, INP52, YJL144W, MYO3, GPD1, MYO5, TWF1, SKT5, CAP2, SSK1, SSK22, BZZ1, BNR1, HSP82, GRX7, AIP1, HOG1, ABP1, GCY1, PFY1, STE20, MSB2, LAS17, SAC6, IST2	1527	104	4970
GOTERM_MF_ALL	GO:0030983~mismatched DNA binding	6	0.343249	0.221099	MSH3, MSH2, MLH1, MLH3, MSH1, PMS1	1512	11	4955
GOTERM_MF_ALL	GO:0005092~GDP-dissociation inhibitor activity	3	0.171625	0.222209	GDI1, ASC1, RDI1	1512	3	4955
GOTERM_MF_ALL	GO:0004100~chitin synthase activity	3	0.171625	0.222209	CHS1, CHS3, CHS2	1512	3	4955
GOTERM_BP_ALL	GO:0015691~cadmium ion transport	3	0.171625	0.224882	PCA1, BPT1, SMF1	1527	3	4970
GOTERM_BP_ALL	GO:0019307~mannose biosynthetic process	3	0.171625	0.224882	PSA1, PMI40, SEC53	1527	3	4970
GOTERM_BP_ALL	GO:0045901~positive regulation of translational elongation	3	0.171625	0.224882	HYP2, ANB1, EFT1, EFT2	1527	3	4970
GOTERM_BP_ALL	GO:0045834~positive regulation of lipid metabolic process	3	0.171625	0.224882	CDC28, YTA7, RSP5	1527	3	4970
GOTERM_BP_ALL	GO:0006011~UDP-glucose metabolic process	3	0.171625	0.224882	PGM2, PGM1, UGP1	1527	3	4970
GOTERM_BP_ALL	GO:0009187~cyclic nucleotide metabolic process	3	0.171625	0.224882	PDE1, CPD1, CYR1	1527	3	4970
GOTERM_BP_ALL	GO:0006897~endocytosis	34	1.94508	0.225414	COS10, SDS24, VRP1, NEO1, LDB17, TOR2, YSC84, DRS2, DNF1, DNF2, DOA4, INP52, SCD5, INP53, FKS1, SUR7, RSP5, AKR2, RIM8, MYO3, PAN1, MYO5, CMD1, BZZ1, OSH7, OSH6, MON2, OSH2, LAS17, SAC6, ACT1, CHC1, ALY1, RCY1	1527	95	4970
GOTERM_BP_ALL	GO:0031106~septin ring organization	6	0.343249	0.225849	KCC4, PCL2, PCL1, CTF13, GIN4, CBF2	1527	11	4970
GOTERM_BP_ALL	GO:0019395~fatty acid oxidation	6	0.343249	0.225849	ECI1, POX1, TES1, DCI1, POT1, ANT1	1527	11	4970
GOTERM_BP_ALL	GO:0009062~fatty acid catabolic process	6	0.343249	0.225849	ECI1, POX1, TES1, DCI1, POT1, ANT1	1527	11	4970
GOTERM_BP_ALL	GO:0034440~lipid oxidation	6	0.343249	0.225849	ECI1, POX1, TES1, DCI1, POT1, ANT1	1527	11	4970
GOTERM_BP_ALL	GO:0006458~'de novo' protein folding	6	0.343249	0.225849	MDJ1, HSC82, YDJ1, EGD1, EGD2, HSP82	1527	11	4970
GOTERM_MF_ALL	GO:0004659~prenyltransferase activity	7	0.400458	0.231853	COQ2, ERG20, NUS1, ERG7, ERG9, BET4, SRT1	1512	14	4955
GOTERM_MF_ALL	GO:0005342~organic acid transmembrane transporter activity	23	1.31579	0.233267	GNP1, YBT1, GAP1, MUP1, AVT1, VBA3, YCT1, ODC2, ERS1, DIC1, TPO5, PET8, BAP3, YCF1, YMC2, MMP1, UGA4, PDR12, AGC1, SSY1, MCH2, BPT1, BIO5	1512	62	4955
GOTERM_CC_ALL	GO:0008180~signalosome	4	0.228833	0.233665	RRI1, RRI2, CSI1, CSN12	1618	6	5615
GOTERM_CC_ALL	GO:0000127~transcription factor TFIIIC complex	4	0.228833	0.233665	TFC4, TFC1, TFC8, TFC6	1618	6	5615
GOTERM_CC_ALL	GO:0031234~extrinsic to internal side of plasma membrane	4	0.228833	0.233665	TOR2, TOR1, OSH6, RSP5	1618	6	5615
GOTERM_CC_ALL	GO:0008287~protein serine/threonine phosphatase complex	9	0.514874	0.236446	CDC55, GIP1, GAC1, CNA1, GIP2, PTC5, PPH22, CMP2, PIG1	1618	21	5615
GOTERM_BP_ALL	GO:0006221~pyrimidine nucleotide biosynthetic process	7	0.400458	0.237315	URA8, DCD1, URA6, URA1, URA2, CDC21, URA10	1527	14	4970
GOTERM_BP_ALL	GO:0044106~cellular amine metabolic process	89	5.09153	0.237766	LEU2, CPT1, LEU3, YHR112C, DED81, LYS9, EPT1, OPI3, GLT1, LYS1, THS1, STR2, LYS12, DFR1, LYS2, MDE1, CPA2, FMP30, GRS1, ARO10, GRS2, ADE3, FRS1, GCN2, CYS3, TRP2, MET32, PDC1, MSW1, TYS1, PDC5, CDC60, DPS1, ICL2, SRY1, KAP95, SLM5, MSF1, PRO3, BAT1, SPE3, MET18, MET17, ARO7, ARO8, GAP1, NTE1, YLL058W, ADH5, FPR1, MST1, VAS1, HTS1, ARO1, DIA4, CKI1, SES1, MIS1, ARO4, DTD1, MET3, ARG4, ADH2, CHO2, …	1527	268	4970
GOTERM_MF_ALL	GO:0046527~glucosyltransferase activity	8	0.457666	0.238512	TSL1, GSY1, TPS3, FKS3, TPS2, KRE5, FKS1, TPS1	1512	17	4955
GOTERM_CC_ALL	GO:0031965~nuclear membrane	7	0.400458	0.243597	SSM4, STE24, JEM1, ASI1, TRL1, HEH2, ASI3	1618	15	5615
GOTERM_CC_ALL	GO:0031985~Golgi cisterna	7	0.400458	0.243597	VAN1, KRE6, GEA1, TLG1, TLG2, GEA2, GEF1	1618	15	5615
GOTERM_CC_ALL	GO:0031984~organelle subcompartment	7	0.400458	0.243597	VAN1, KRE6, GEA1, TLG1, TLG2, GEA2, GEF1	1618	15	5615
GOTERM_BP_ALL	GO:0030261~chromosome condensation	8	0.457666	0.244595	SCC2, TOP1, CSM1, BRN1, YCG1, SMC1, SMC2, PDS5	1527	17	4970
GOTERM_BP_ALL	GO:0010552~positive regulation of specific transcription from RNA polymerase II promoter	8	0.457666	0.244595	YTA7, WTM1, HDA1, INO80, SIN3, HOS3, SNF2, RSP5	1527	17	4970
GOTERM_BP_ALL	GO:0042180~cellular ketone metabolic process	126	7.20824	0.244935	ABC1, LEU2, LEU3, YHR112C, CDC19, OAF3, LYS9, DED81, PDX1, GLT1, LYS1, TDH3, PDR12, TDH2, THS1, STR2, LYS2, GRS1, CPA2, FDH1, GRS2, ADE3, FRS1, DLD2, DCI1, MET32, GPM1, AYR1, MSW1, DPS1, ICL2, SLM5, MSF1, BNA3, BAT1, ARO7, ARO8, MST1, HTS1, ARO1, DIA4, SES1, MIS1, ARO4, DTD1, POX1, MET3, TPI1, ARG4, ETR1, GOR1, FAA2, IRC7, BIO2, MGA2, FAA1, BIO5, MET5, URA8, ALT1, YNL040W, GUS1, URA2, ANT1, TES1,…	1527	386	4970
GOTERM_CC_ALL	GO:0030478~actin cap	6	0.343249	0.245073	BNI1, PFY1, GIC2, GIC1, FKS1, CLA4	1618	12	5615
GOTERM_MF_ALL	GO:0016866~intramolecular transferase activity	10	0.572082	0.245147	PGM2, PUS4, ARO7, GPM2, RIB4, ERG7, PGM1, GPM1, PCM1, SEC53	1512	23	4955
GOTERM_MF_ALL	GO:0005048~signal sequence binding	10	0.572082	0.245147	SEC65, KAP104, VTH1, SRP68, VTH2, ERD2, SRP72, MRL1, MTR10, PEP1	1512	23	4955
GOTERM_MF_ALL	GO:0051287~NAD or NADH binding	11	0.629291	0.246503	HOM2, GPD2, GPD1, LEU2, TDH3, TDH2, LYS12, GOR1, HIS4, SIR2, FDH1	1512	26	4955
GOTERM_BP_ALL	GO:0009142~nucleoside triphosphate biosynthetic process	20	1.14416	0.249286	ENA5, PCA1, VPH1, URA8, TFP1, SPF1, STV1, NEO1, IMD2, RAD53, PMC1, YPK9, VMA2, VMA5, DRS2, DNF1, PMA2, DNF3, PMA1, DNF2	1527	53	4970
GOTERM_BP_ALL	GO:0042147~retrograde transport, endosome to Golgi	9	0.514874	0.249294	BTN2, SNX41, PEP8, VPS54, VPS52, VPS35, LAA1, VPS5, RIC1	1527	20	4970
GOTERM_BP_ALL	GO:0006273~lagging strand elongation	9	0.514874	0.249294	DNA2, CDC9, MGS1, POL3, MPH1, DPB3, POL1, POL2, DPB2	1527	20	4970
GOTERM_BP_ALL	GO:0000079~regulation of cyclin-dependent protein kinase activity	9	0.514874	0.249294	PCL2, PCL1, CLN3, CLN2, CLN1, CLB6, CLB2, CLB1, CLB4	1527	20	4970
GOTERM_MF_ALL	GO:0003682~chromatin binding	27	1.54462	0.250448	IRR1, NHP6A, ISW2, CDC45, HDA2, HDA1, MCM7, ISW1, HIR2, CHD1, HIR3, ORC2, TAF2, MCM2, MCM3, MCM4, MCM5, TAF11, IOC2, RSC9, ACT1, IOC3, TOS4, SIR3, SIR2, SIR1, PLM2	1512	75	4955
GOTERM_BP_ALL	GO:0009144~purine nucleoside triphosphate metabolic process	19	1.08696	0.250681	ENA5, VPH1, PCA1, TFP1, SPF1, STV1, NEO1, IMD2, ARP2, PMC1, YPK9, VMA2, VMA5, DRS2, DNF1, PMA2, DNF3, PMA1, DNF2	1527	50	4970
GOTERM_BP_ALL	GO:0009205~purine ribonucleoside triphosphate metabolic process	19	1.08696	0.250681	ENA5, VPH1, PCA1, TFP1, SPF1, STV1, NEO1, IMD2, ARP2, PMC1, YPK9, VMA2, VMA5, DRS2, DNF1, PMA2, DNF3, PMA1, DNF2	1527	50	4970
GOTERM_BP_ALL	GO:0046034~ATP metabolic process	18	1.02975	0.251965	VPH1, PCA1, ENA5, TFP1, SPF1, STV1, NEO1, ARP2, PMC1, YPK9, VMA2, VMA5, DRS2, DNF1, PMA2, DNF3, PMA1, DNF2	1527	47	4970
GOTERM_BP_ALL	GO:0030705~cytoskeleton-dependent intracellular transport	10	0.572082	0.252289	ASE1, PAC1, DYN3, ACT1, KAR3, CIK1, TUB2, TUB1, MYO2, TUB3	1527	23	4970
GOTERM_BP_ALL	GO:0042723~thiamin and derivative metabolic process	10	0.572082	0.252289	THI5, THI80, THI4, PHO3, PET18, RPI1, THI11, THI20, THI12, THI13	1527	23	4970
GOTERM_BP_ALL	GO:0030071~regulation of mitotic metaphase/anaphase transition	11	0.629291	0.254107	MAD1, CDC55, SWM1, MAD2, GAC1, SGO1, PPH22, BUB1, CDC23, CDC20, MPS1	1527	26	4970
GOTERM_BP_ALL	GO:0019751~polyol metabolic process	11	0.629291	0.254107	GUT2, KCS1, GPD2, GPD1, VIP1, DAK2, GDE1, IRE1, INO1, OPI10, GUP1	1527	26	4970
GOTERM_BP_ALL	GO:0051640~organelle localization	40	2.28833	0.254782	BNI1, NUP145, NUP120, SAC3, TPM2, LDB18, TPM1, ARC19, RET2, BUL1, RLI1, TOP1, ASE1, MDM12, DYN3, KAR3, MDM10, BUB1, MPS1, RSP5, NUP133, MLC1, JSN1, PAC1, ABF2, NUP159, NUP85, CIK1, TUB2, ARP2, TUB1, TUB4, TUB3, MMR1, NIC96, SGO1, ACT1, BIR1, JNM1, MYO2	1527	115	4970
GOTERM_BP_ALL	GO:0051493~regulation of cytoskeleton organization	15	0.858124	0.254839	CDC28, TWF1, CAP2, CDC5, CLB6, CLB2, CLB1, ESP1, CLB4, DUO1, ASE1, CRN1, LAS17, DAD4, RSP5	1527	38	4970
GOTERM_BP_ALL	GO:0006506~GPI anchor biosynthetic process	12	0.686499	0.25508	CWH43, SPT14, MCD4, DPM1, GWT1, GPI13, GUP1, GAA1, ALG12, GPI2, LAS21, GPI18	1527	29	4970
GOTERM_BP_ALL	GO:0030004~cellular monovalent inorganic cation homeostasis	14	0.800915	0.255315	DBF2, VPH1, NHA1, TFP1, STV1, VPH2, VPS3, TRK1, VMA2, VMA5, RAV1, PPZ1, COS2, VMA22, COS3	1527	35	4970
GOTERM_BP_ALL	GO:0009086~methionine biosynthetic process	13	0.743707	0.255432	HOM2, MET17, YLL058W, MIS1, ADI1, MET3, STR2, MDE1, IRC7, MET10, ADE3, MET5, MET14	1527	32	4970
GOTERM_BP_ALL	GO:0007093~mitotic cell cycle checkpoint	13	0.743707	0.255432	HSL1, PPH22, LTE1, KIN4, CDC55, MAD1, BFA1, MAD2, GAC1, SGO1, BUB1, BUB2, MPS1	1527	32	4970
GOTERM_BP_ALL	GO:0006163~purine nucleotide metabolic process	28	1.60183	0.261066	VPH1, TFP1, NEO1, MIS1, PMC1, ADE16, DRS2, PMA2, DNF1, DNF3, PMA1, DNF2, AMD1, ADE3, PCA1, ENA5, SPF1, PDE1, STV1, IMD2, ARP2, YPK9, VMA2, VMA5, YJL070C, YBR284W, ADK1, CYR1	1527	78	4970
GOTERM_BP_ALL	GO:0006403~RNA localization	45	2.57437	0.262382	BNI1, NUP145, SSL2, SCP160, HRB1, NUP120, NUP188, SAC3, TPM2, TPM1, KAP114, LOS1, PSE1, MLP2, MTR10, RSP5, RPS19B, THO2, MYO4, NUP133, KAP122, MLC1, RPS10B, RPS10A, RPS0B, NUP159, RPS0A, NUP85, STO1, RPS5, NUP157, MOG1, CEX1, NUP60, TEX1, RPS26B, RPS26A, NIC96, RPS15, RPS28A, ASH1, NPL4, RPS18B, NUP192, POM152	1527	131	4970
GOTERM_MF_ALL	GO:0034593~phosphatidylinositol bisphosphate phosphatase activity	4	0.228833	0.264811	SAC1, INP52, INP53, FIG4	1512	6	4955
GOTERM_MF_ALL	GO:0004438~phosphatidylinositol-3-phosphatase activity	4	0.228833	0.264811	SAC1, INP52, INP53, FIG4	1512	6	4955
GOTERM_MF_ALL	GO:0005089~Rho guanyl-nucleotide exchange factor activity	4	0.228833	0.264811	FUS2, BUD3, TUS1, ROM1	1512	6	4955
GOTERM_MF_ALL	GO:0034595~phosphoinositide 5-phosphatase activity	4	0.228833	0.264811	SAC1, INP52, INP53, FIG4	1512	6	4955
GOTERM_MF_ALL	GO:0008144~drug binding	4	0.228833	0.264811	FPR1, FPR3, FPR2, ERG1	1512	6	4955
GOTERM_MF_ALL	GO:0008443~phosphofructokinase activity	4	0.228833	0.264811	PFK2, PFK1, PFK26, PFK27	1512	6	4955
GOTERM_BP_ALL	GO:0044248~cellular catabolic process	222	12.7002	0.265226	MDJ1, SWM1, UBP11, UBP15, TEL1, PMC1, DFM1, GUT2, MEI4, ASI1, SCD5, ASI3, PAN2, MGR1, YDR131C, HRP1, AYR1, UBR2, VPS41, VTC3, UBR1, RAD1, PGM2, RRI1, CCR4, POL3, MPT5, CDC39, HRD3, KEM1, UBC12, NTE1, DUG2, DUG1, PIN3, DTD1, JEM1, GOR1, DOA4, YOS9, BRO1, RTT101, PLB2, GDE1, ALT1, CDC23, UBP2, SSA4, UBP5, UBP6, SSN2, DCP2, UBA1, UBA2, SIR3, PTC6, SPO1, ADD66, ANT1, GSP2, APE3, AMS1, USA1, HNT2, PEP…	1527	696	4970
GOTERM_BP_ALL	GO:0048284~organelle fusion	25	1.43021	0.268227	SEC3, SEC1, KEM1, SEC8, SEC6, JEM1, PEP7, KAR2, SSO2, KAR3, SRO7, TLG1, SPC110, TLG2, CMD1, CIK1, EXO70, TUB2, TUB1, TUB4, TUB3, USO1, FUS2, SEC10, SEC15	1527	69	4970
GOTERM_BP_ALL	GO:0000749~response to pheromone during conjugation with cellular fusion	25	1.43021	0.268227	CDC39, SPR3, BNI1, CSN12, CNA1, SCP160, SPO14, CDC10, FAR1, MDG1, AFR1, KSS1, RGA2, CLN2, RGA1, CSI1, FAR8, CMP2, RRI1, RRI2, STE20, STE3, GRR1, CBK1, MPT5	1527	69	4970
GOTERM_BP_ALL	GO:0006558~L-phenylalanine metabolic process	4	0.228833	0.268752	ARO80, PDC1, ARO10, PDC5	1527	6	4970
GOTERM_BP_ALL	GO:0046020~negative regulation of transcription from RNA polymerase II promoter by pheromones	4	0.228833	0.268752	HOG1, ISW2, ITC1, PRR2	1527	6	4970
GOTERM_BP_ALL	GO:0045996~negative regulation of transcription by pheromones	4	0.228833	0.268752	HOG1, ISW2, ITC1, PRR2	1527	6	4970
GOTERM_BP_ALL	GO:0031578~mitotic cell cycle spindle orientation checkpoint	4	0.228833	0.268752	BFA1, BUB2, LTE1, KIN4	1527	6	4970
GOTERM_BP_ALL	GO:0046352~disaccharide catabolic process	4	0.228833	0.268752	MAL32, MAL12, SUC2, NTH2	1527	6	4970
GOTERM_BP_ALL	GO:0046488~phosphatidylinositol metabolic process	4	0.228833	0.268752	CMD1, SEC14, FAB1, PIS1	1527	6	4970
GOTERM_BP_ALL	GO:0035023~regulation of Rho protein signal transduction	4	0.228833	0.268752	FUS2, BUD3, TUS1, ROM1	1527	6	4970
GOTERM_BP_ALL	GO:0045143~homologous chromosome segregation	4	0.228833	0.268752	CSM1, TUB2, TUB1, TUB3	1527	6	4970
GOTERM_BP_ALL	GO:0042732~D-xylose metabolic process	4	0.228833	0.268752	XKS1, GCY1, GRE3, XYL2	1527	6	4970
GOTERM_BP_ALL	GO:0019388~galactose catabolic process	4	0.228833	0.268752	PGM2, PGM1, GRE3, GAL10	1527	6	4970
GOTERM_BP_ALL	GO:0009066~aspartate family amino acid metabolic process	23	1.31579	0.273082	HOM2, MET18, HOM3, MET17, YLL058W, LYS9, SAM1, MIS1, SAM2, ICL2, ADI1, LYS1, MET3, STR2, LYS12, LYS2, MDE1, ARO10, IRC7, MET10, ADE3, MET14, MET5	1527	63	4970
GOTERM_BP_ALL	GO:0030435~sporulation resulting in formation of a cellular spore	73	4.1762	0.275504	OSW2, SPR3, SWM1, VPS54, SUM1, IME2, IME1, CDC10, GIP1, ADE16, MEI4, XRS2, GIP2, SPO71, SPS22, SPO73, SUR7, VPS13, PST2, RIM8, PAN1, PAU2, REC102, NDT80, ARP2, PMD1, RAD50, SPO21, SPO20, PAU24, SSP1, GAC1, ACT1, VID28, PAU8, DTR1, DMC1, MDS3, CHS6, VRP1, CTS2, SPO12, CHS3, SPO14, SPO13, TPM1, SPO16, VAN1, PAU12, LRG1, PAU11, SSO2, DOA4, FKS3, UBX6, CDA1, CRR1, MCK1, ADY4, CDA2, PRB1, SPS2, RIM4, …	1527	220	4970
GOTERM_BP_ALL	GO:0043934~sporulation	73	4.1762	0.275504	OSW2, SPR3, SWM1, VPS54, SUM1, IME2, IME1, CDC10, GIP1, ADE16, MEI4, XRS2, GIP2, SPO71, SPS22, SPO73, SUR7, VPS13, PST2, RIM8, PAN1, PAU2, REC102, NDT80, ARP2, PMD1, RAD50, SPO21, SPO20, PAU24, SSP1, GAC1, ACT1, VID28, PAU8, DTR1, DMC1, MDS3, CHS6, VRP1, CTS2, SPO12, CHS3, SPO14, SPO13, TPM1, SPO16, VAN1, PAU12, LRG1, PAU11, SSO2, DOA4, FKS3, UBX6, CDA1, CRR1, MCK1, ADY4, CDA2, PRB1, SPS2, RIM4, …	1527	220	4970
GOTERM_BP_ALL	GO:0019748~secondary metabolic process	22	1.25858	0.275525	GPD2, GPD1, YBR139W, ADH5, ANB1, YEF1, TKL1, ERG1, GUT2, TAL1, TPI1, NDE1, ADH2, HYP2, PNP1, PGI1, FDH1, GND1, URH1, BNA4, YMR315W, SOL4	1527	60	4970
GOTERM_BP_ALL	GO:0030447~filamentous growth	39	2.23112	0.2787	CDC39, DIA1, DIA3, BNI1, DIA2, KEM1, PAM1, GIC2, ELM1, DIA4, TPM1, DFG5, CLA4, FAR1, SRV2, MSS11, DBR1, ECM25, MGA1, KSS1, RIM8, RGA2, RGA1, CLN2, CAP2, TMN3, TMN2, ASC1, BMH2, SPH1, FKH1, GAS1, SIP4, CDC55, STE20, MSB2, FUS2, ASH1, BUD8	1527	113	4970
GOTERM_MF_ALL	GO:0015175~neutral amino acid transmembrane transporter activity	5	0.286041	0.281596	GNP1, GAP1, MUP1, AVT1, YCT1	1512	9	4955
GOTERM_MF_ALL	GO:0017112~Rab guanyl-nucleotide exchange factor activity	5	0.286041	0.281596	TRS120, VAM6, BET3, VPS41, TRS130	1512	9	4955
GOTERM_CC_ALL	GO:0044464~cell part	1616	92.4485	0.282432	YPL216W, YBT1, YLR278C, TFP1, VPS54, OAF3, VPS52, APA1, YDR239C, RCE1, ARC19, HPA2, MSS18, YNR061C, MSS11, YBL029W, HTB1, MAK10, MET32, YDR131C, CSM1, VPS41, YDR026C, ERJ5, YOR385W, YNR062C, KAP95, SLM5, HTA2, YBR096W, ICP55, BNA3, BNA4, DUG2, VPS74, VPS75, DUG1, BFA1, YPR063C, MAK31, QRI1, VPS66, YGR287C, YLR108C, SPC110, GAS4, GAS3, GAS1, GTB1, GAS5, UGA4, YNR064C, PKP2, ROT2, SPO1, CSH1, ERG2,…	1618	5603	5615
GOTERM_BP_ALL	GO:0006796~phosphate metabolic process	93	5.32037	0.282752	DBF2, TFP1, ERG8, CYC1, ALK1, CYC7, IME2, TEL1, ELM1, ALK2, COX5B, GUT2, PPQ1, SCY1, GIP2, PPZ1, IRE1, CMK2, VPS15, MVD1, SDH3, GCN2, KSS1, PAN3, PSK2, CDC5, PPH22, VTC3, MEC1, RAD53, DUN1, NPP1, YCH1, KCC4, VMA2, CDC55, HOG1, VMA5, YPL150W, SLI15, YPL141C, CBK1, YKL161C, VPH1, PHO91, HSL1, LTP1, PPX1, KIN1, SAC1, KIN3, KIN2, IPL1, KIN4, CLA4, TOR2, IPP1, ERG12, PRR2, YPK2, BUB1, RCK2, INP52, RIM…	1527	284	4970
GOTERM_BP_ALL	GO:0009201~ribonucleoside triphosphate biosynthetic process	19	1.08696	0.282855	ENA5, PCA1, VPH1, URA8, TFP1, SPF1, STV1, NEO1, IMD2, PMC1, YPK9, VMA2, VMA5, DRS2, DNF1, PMA2, DNF3, PMA1, DNF2	1527	51	4970
GOTERM_BP_ALL	GO:0009263~deoxyribonucleotide biosynthetic process	5	0.286041	0.286477	RNR1, RNR4, TRX1, CDC21, RAD53	1527	9	4970
GOTERM_BP_ALL	GO:0070193~synaptonemal complex organization	5	0.286041	0.286477	REC8, CDC5, HOP1, SMC3, SPO16	1527	9	4970
GOTERM_BP_ALL	GO:0006656~phosphatidylcholine biosynthetic process	5	0.286041	0.286477	CPT1, KAP95, CHO2, CKI1, OPI3	1527	9	4970
GOTERM_BP_ALL	GO:0006743~ubiquinone metabolic process	5	0.286041	0.286477	ABC1, COQ3, COQ2, COQ1, COQ6	1527	9	4970
GOTERM_BP_ALL	GO:0045426~quinone cofactor biosynthetic process	5	0.286041	0.286477	ABC1, COQ3, COQ2, COQ1, COQ6	1527	9	4970
GOTERM_BP_ALL	GO:0019439~aromatic compound catabolic process	5	0.286041	0.286477	ARO80, PDC1, ARO10, PDC5, THI20	1527	9	4970
GOTERM_BP_ALL	GO:0006744~ubiquinone biosynthetic process	5	0.286041	0.286477	ABC1, COQ3, COQ2, COQ1, COQ6	1527	9	4970
GOTERM_BP_ALL	GO:0006077~1,6-beta-glucan metabolic process	5	0.286041	0.286477	KRE6, PSK2, UGP1, KRE5, KEG1	1527	9	4970
GOTERM_BP_ALL	GO:0042375~quinone cofactor metabolic process	5	0.286041	0.286477	ABC1, COQ3, COQ2, COQ1, COQ6	1527	9	4970
GOTERM_BP_ALL	GO:0034204~lipid translocation	5	0.286041	0.286477	DRS2, DNF1, DNF3, DNF2, RSB1	1527	9	4970
GOTERM_MF_ALL	GO:0016667~oxidoreductase activity, acting on sulfur group of donors	13	0.743707	0.287234	GRX2, GRX1, ERO1, TRX1, YKL069W, MPD1, GRX8, MPD2, GRX7, YFR016C, MET10, PDI1, MET5	1512	33	4955
GOTERM_BP_ALL	GO:0006725~cellular aromatic compound metabolic process	50	2.86041	0.287532	PCL5, LYS1, STR2, DFR1, CPA2, ARO10, ADE3, TRP2, ICY2, PDC1, PDC5, THI80, THI5, SRY1, YJL070C, GGC1, THI11, THI12, THI13, BAT1, ARO7, THI4, ARO8, ADH5, RPI1, ARO1, MIS1, ARO4, ARG4, PET18, AMD1, THI20, URA10, ILV3, HOM2, FOL1, DAL4, HOM3, URA8, ARO80, HIS4, DAL1, URA6, SAM1, SAM2, PHO3, URA1, URA2, YBR284W, ABZ2	1527	148	4970
GOTERM_MF_ALL	GO:0042803~protein homodimerization activity	6	0.343249	0.289336	GPD2, GPD1, IPP1, IRE1, SIR3, GRX7	1512	12	4955
GOTERM_CC_ALL	GO:0031225~anchored to membrane	24	1.373	0.289752	YPS6, VAC8, TIR2, PLB2, DAN4, SPS2, CRH1, YLR042C, CWP2, GAS4, GAS3, YLR194C, GAS1, YPS3, HPF1, DFG5, GAS5, YPS1, TOS6, CCW14, VPS15, SPS22, UTR2, ECM33	1618	71	5615
GOTERM_BP_ALL	GO:0019752~carboxylic acid metabolic process	121	6.9222	0.29172	LEU2, LEU3, YHR112C, CDC19, OAF3, LYS9, DED81, PDX1, GLT1, LYS1, TDH3, PDR12, TDH2, THS1, STR2, LYS2, GRS1, CPA2, FDH1, GRS2, ADE3, FRS1, DLD2, DCI1, MET32, GPM1, AYR1, MSW1, DPS1, ICL2, SLM5, MSF1, BNA3, BAT1, ARO7, ARO8, MST1, HTS1, ARO1, DIA4, SES1, MIS1, ARO4, DTD1, POX1, MET3, TPI1, ARG4, ETR1, GOR1, FAA2, IRC7, BIO2, MGA2, FAA1, BIO5, MET5, URA8, ALT1, YNL040W, GUS1, URA2, ANT1, TES1, PIP2,…	1527	374	4970
GOTERM_BP_ALL	GO:0043436~oxoacid metabolic process	121	6.9222	0.29172	LEU2, LEU3, YHR112C, CDC19, OAF3, LYS9, DED81, PDX1, GLT1, LYS1, TDH3, PDR12, TDH2, THS1, STR2, LYS2, GRS1, CPA2, FDH1, GRS2, ADE3, FRS1, DLD2, DCI1, MET32, GPM1, AYR1, MSW1, DPS1, ICL2, SLM5, MSF1, BNA3, BAT1, ARO7, ARO8, MST1, HTS1, ARO1, DIA4, SES1, MIS1, ARO4, DTD1, POX1, MET3, TPI1, ARG4, ETR1, GOR1, FAA2, IRC7, BIO2, MGA2, FAA1, BIO5, MET5, URA8, ALT1, YNL040W, GUS1, URA2, ANT1, TES1, PIP2,…	1527	374	4970
GOTERM_CC_ALL	GO:0045121~membrane raft	8	0.457666	0.292284	NHA1, PMA1, YMR031C, MDG1, GAS1, SUR7, PST2, TRK1	1618	19	5615
GOTERM_MF_ALL	GO:0008081~phosphoric diester hydrolase activity	7	0.400458	0.292851	GDE1, PDE1, CPD1, FMP30, TRL1, SPO14, NPP1	1512	15	4955
GOTERM_MF_ALL	GO:0005319~lipid transporter activity	9	0.514874	0.293936	SFH5, DRS2, DNF1, DNF3, ACB1, DNF2, RSB1, NEO1, SEC14	1512	21	4955
GOTERM_BP_ALL	GO:0034308~monohydric alcohol metabolic process	6	0.343249	0.294989	NDE1, ADH2, SYM1, ADH5, PDC1, PDC5	1527	12	4970
GOTERM_BP_ALL	GO:0009262~deoxyribonucleotide metabolic process	6	0.343249	0.294989	RNR1, RNR4, TRX1, SRL4, CDC21, RAD53	1527	12	4970
GOTERM_BP_ALL	GO:0070127~tRNA aminoacylation for mitochondrial protein translation	6	0.343249	0.294989	SLM5, GRS1, MST1, MSF1, MSW1, DIA4	1527	12	4970
GOTERM_BP_ALL	GO:0019344~cysteine biosynthetic process	6	0.343249	0.294989	MET3, MET17, MET10, CYS3, MET14, MET5	1527	12	4970
GOTERM_BP_ALL	GO:0006067~ethanol metabolic process	6	0.343249	0.294989	NDE1, ADH2, SYM1, ADH5, PDC1, PDC5	1527	12	4970
GOTERM_BP_ALL	GO:0006090~pyruvate metabolic process	12	0.686499	0.298241	TPI1, TDH3, TDH2, CDC19, GPM1, ENO2, PDC1, PGI1, PDX1, PGK1, PDC5, ENO1	1527	30	4970
GOTERM_BP_ALL	GO:0070192~chromosome organization involved in meiosis	7	0.400458	0.29917	REC8, HOP2, HOP1, SMC3, PDS5, SPO16, HFM1	1527	15	4970
GOTERM_BP_ALL	GO:0006534~cysteine metabolic process	7	0.400458	0.29917	MET3, MET17, STR2, MET10, CYS3, MET14, MET5	1527	15	4970
GOTERM_BP_ALL	GO:0051666~actin cortical patch localization	7	0.400458	0.29917	MYO3, MYO5, YSC84, VRP1, CRN1, LAS17, LSB3	1527	15	4970
GOTERM_BP_ALL	GO:0006220~pyrimidine nucleotide metabolic process	7	0.400458	0.29917	URA8, DCD1, URA6, URA1, URA2, CDC21, URA10	1527	15	4970
GOTERM_BP_ALL	GO:0008360~regulation of cell shape	7	0.400458	0.29917	KCC4, YPK2, SPH1, GIC2, GIC1, FKS3, FKS1	1527	15	4970
GOTERM_BP_ALL	GO:0031929~TOR signaling pathway	7	0.400458	0.29917	TOR2, TOR1, SAP190, BIT61, TSC11, KOG1, STM1	1527	15	4970
GOTERM_BP_ALL	GO:0007129~synapsis	7	0.400458	0.29917	REC8, HOP2, HOP1, SMC3, PDS5, SPO16, HFM1	1527	15	4970
GOTERM_BP_ALL	GO:0006609~mRNA-binding (hnRNP) protein import into nucleus	11	0.629291	0.299763	NUP133, PSE1, NUP145, NIC96, KAP104, NUP120, NUP85, NUP188, MTR10, NUP157, POM152	1527	27	4970
GOTERM_BP_ALL	GO:0051647~nucleus localization	10	0.572082	0.300873	TOP1, ASE1, PAC1, DYN3, KAR3, CIK1, TUB2, TUB1, JNM1, TUB3	1527	24	4970
GOTERM_BP_ALL	GO:0040023~establishment of nucleus localization	10	0.572082	0.300873	TOP1, ASE1, PAC1, DYN3, KAR3, CIK1, TUB2, TUB1, JNM1, TUB3	1527	24	4970
GOTERM_BP_ALL	GO:0043085~positive regulation of catalytic activity	10	0.572082	0.300873	STE20, LCB5, DBF4, ATG13, PTC5, SSK22, PTC6, CDC20, ATG17, ARC1	1527	24	4970
GOTERM_CC_ALL	GO:0005680~anaphase-promoting complex	7	0.400458	0.30101	SWM1, AMA1, APC1, CDC23, CDC20, APC5, APC4	1618	16	5615
GOTERM_CC_ALL	GO:0012511~monolayer-surrounded lipid storage body	7	0.400458	0.30101	PET10, ERG27, NUS1, ERG7, SNA2, AYR1, TGL1	1618	16	5615
GOTERM_BP_ALL	GO:0000737~DNA catabolic process, endonucleolytic	9	0.514874	0.301381	RAD1, SSL2, XRS2, MEI4, REC102, MSH3, MSH2, REC114, RAD50	1527	21	4970
GOTERM_BP_ALL	GO:0000754~adaptation to pheromone during conjugation with cellular fusion	9	0.514874	0.301381	CLN2, RRI1, RRI2, CSI1, CSN12, CNA1, FAR8, CMP2, MPT5	1527	21	4970
GOTERM_BP_ALL	GO:0003006~reproductive developmental process	51	2.91762	0.303907	SPR3, OSW2, BNI1, SWM1, VPS54, MLH1, CDC10, GIP1, MEI4, ADE16, SPO71, SPS22, AFR1, SPO73, VPS13, SUR7, MYO4, PAU2, ARP2, SPO21, SPO20, RAD1, PAU24, SSP1, VID28, ACT1, PAU8, CBK1, ASH1, DTR1, SPO14, CHS3, SPO16, PAU12, PAU11, SSO2, FKS3, CDA1, MCK1, CRR1, CDA2, SPS2, MSH3, MSH2, GAS4, BMH2, FKH1, EMI2, SMC3, EMI5, AMA1, PFS1, YSW1, SPO1, SEC14	1527	152	4970
GOTERM_BP_ALL	GO:0006631~fatty acid metabolic process	22	1.25858	0.305977	ECI1, DCI1, TES1, ELO1, PIP2, ACB1, OAF3, EHT1, FRM2, POT1, FAS1, ERG25, POX1, TPI1, FAS2, ETR1, IFA38, FAA2, MGA2, FAA1, HFA1, ANT1	1527	61	4970
GOTERM_MF_ALL	GO:0016772~transferase activity, transferring phosphorus-containing groups	120	6.86499	0.312583	DBF2, CDC19, APA1, ALK1, TEL1, ELM1, EPT1, ALK2, YEF1, MAF1, RPO31, LCB5, IRE1, CMK2, VIP1, PAN3, PSK2, RPA135, RPO21, TRL1, MEC1, KCC4, HOG1, POL5, POL3, POL4, POL1, MPA43, POL2, YKL161C, ADK1, IPL1, ARO1, CLA4, MET3, TOR2, TOR1, PRR2, RCK2, QRI1, MPS1, SRO7, KCS1, MCK1, CDC28, EST2, URA6, MRK1, TOS3, YCL047C, MKK2, STE20, PKP2, BCY1, DPB3, HRK1, DPB2, FAB1, CPT1, RPO41, ERG8, IME2, ALG7, SCY1, …	1512	375	4955
GOTERM_CC_ALL	GO:0000139~Golgi membrane	21	1.20137	0.316001	DOP1, SFB3, SAC1, NEO1, LAA1, RET3, RET2, RIC1, COP1, YDC1, TOR1, COY1, CHC1, YPC1, APM2, USO1, SEC21, VPS15, SEC26, SEC27, SEC28	1618	62	5615
GOTERM_BP_ALL	GO:0019362~pyridine nucleotide metabolic process	19	1.08696	0.31632	GPD2, GPD1, ADH5, YEF1, TKL1, PNC1, GUT2, TAL1, TPI1, NDE1, ADH2, PNP1, PGI1, FDH1, GND1, URH1, BNA4, YMR315W, SOL4	1527	52	4970
GOTERM_BP_ALL	GO:0030154~cell differentiation	80	4.57666	0.31864	OSW2, SPR3, BNI1, SWM1, VPS54, SUM1, IME2, IME1, CDC10, GIP1, ADE16, MEI4, XRS2, GIP2, SPO71, SPS22, SPO73, SUR7, VPS13, PST2, RIM8, PAN1, MYO4, PAU2, REC102, NDT80, ARP2, PMD1, RAD50, SPO21, SPO20, RAD1, PAU24, SSP1, GAC1, ACT1, VID28, PAU8, ASH1, DTR1, DMC1, MDS3, CHS6, VRP1, CTS2, SPO12, CHS3, SPO14, SPO13, TPM1, SPO16, VAN1, PAU12, LRG1, PAU11, SSO2, DOA4, FKS3, UBX6, CDA1, CRR1, MCK1, ADY4, …	1527	245	4970
GOTERM_BP_ALL	GO:0009145~purine nucleoside triphosphate biosynthetic process	18	1.02975	0.319915	ENA5, VPH1, PCA1, TFP1, SPF1, STV1, NEO1, IMD2, PMC1, YPK9, VMA2, VMA5, DRS2, DNF1, PMA2, DNF3, PMA1, DNF2	1527	49	4970
GOTERM_BP_ALL	GO:0046496~nicotinamide nucleotide metabolic process	18	1.02975	0.319915	GPD2, GPD1, ADH5, YEF1, TKL1, GUT2, TAL1, TPI1, NDE1, ADH2, PNP1, PGI1, FDH1, GND1, URH1, BNA4, YMR315W, SOL4	1527	49	4970
GOTERM_BP_ALL	GO:0009206~purine ribonucleoside triphosphate biosynthetic process	18	1.02975	0.319915	ENA5, VPH1, PCA1, TFP1, SPF1, STV1, NEO1, IMD2, PMC1, YPK9, VMA2, VMA5, DRS2, DNF1, PMA2, DNF3, PMA1, DNF2	1527	49	4970
GOTERM_CC_ALL	GO:0016020~membrane	611	34.9542	0.321654	SOP4, YBT1, TFP1, CRH1, VPS54, DOP1, VPS52, RCE1, YIM1, MRL1, RET3, RET2, DFM1, YNR061C, YLR050C, ASI1, SPO73, VMA22, SUR7, ASI3, YNL176C, ASG7, VPS41, VTC3, ERJ5, SEO1, YPR003C, CWH43, YNR062C, CWH41, SIP3, KAP95, SSP1, YOR1, ARH1, KTR2, YIL029C, MCR1, GGC1, ECM19, VBA5, BNA4, HRD3, VBA3, VBA4, YLR064W, NTE1, VPS74, RIC1, YPR063C, COY1, SSO2, YOS9, MGA2, SRO7, GIT1, VPS66, ODC2, GAS4, GAS3, YIP3…	1618	2092	5615
GOTERM_BP_ALL	GO:0006754~ATP biosynthetic process	17	0.97254	0.323587	VPH1, PCA1, ENA5, TFP1, SPF1, STV1, NEO1, PMC1, YPK9, VMA2, VMA5, DRS2, DNF1, PMA2, DNF3, PMA1, DNF2	1527	46	4970
GOTERM_BP_ALL	GO:0009636~response to toxin	17	0.97254	0.323587	MET17, SAY1, AAD3, YLR346C, YML131W, OYE3, YHB1, SUL2, FRM2, THI5, YNR064C, RTA1, SOR1, AAD15, YLL056C, PDR5, THI13	1527	46	4970
GOTERM_BP_ALL	GO:0015931~nucleobase, nucleoside, nucleotide and nucleic acid transport	45	2.57437	0.324047	NUP145, SSL2, HRB1, NUP120, NUP188, SAC3, KAP114, LOS1, PSE1, MLP2, MTR10, RSP5, RPS19B, THO2, DAL4, NUP133, KAP122, RPS10B, MCD4, RPS10A, RPS0B, NUP159, RPS0A, NUP85, FCY21, FCY22, STO1, RPS5, NUP157, MOG1, CEX1, THI7, NUP60, TEX1, RPS26B, RPS26A, NIC96, RPS15, RPS28A, GGC1, NPL4, RPS18B, NUP192, POM152, ANT1	1527	134	4970
GOTERM_MF_ALL	GO:0003678~DNA helicase activity	14	0.800915	0.324844	SEN1, SSL2, ARP5, INO80, MCM2, MCM3, MCM4, MCM5, DNA2, MCM7, RRM3, ACT1, MPH1, HFM1	1512	37	4955
GOTERM_CC_ALL	GO:0031105~septin complex	4	0.228833	0.325776	SPR3, CDC3, CDC10, CDC11	1618	7	5615
GOTERM_CC_ALL	GO:0005880~nuclear microtubule	4	0.228833	0.325776	ASE1, TUB2, TUB1, TUB3	1618	7	5615
GOTERM_CC_ALL	GO:0031080~Nup107-160 complex	4	0.228833	0.325776	NUP133, NUP145, NUP120, NUP85	1618	7	5615
GOTERM_CC_ALL	GO:0034399~nuclear periphery	4	0.228833	0.325776	LOS1, GAS1, COF1, ESC1	1618	7	5615
GOTERM_CC_ALL	GO:0000164~protein phosphatase type 1 complex	4	0.228833	0.325776	GIP1, GAC1, GIP2, PIG1	1618	7	5615
GOTERM_CC_ALL	GO:0032133~chromosome passenger complex	3	0.171625	0.327141	SLI15, BIR1, IPL1	1618	4	5615
GOTERM_CC_ALL	GO:0034990~nuclear mitotic cohesin complex	3	0.171625	0.327141	IRR1, SMC1, SMC3	1618	4	5615
GOTERM_CC_ALL	GO:0000444~MIS12/MIND type complex	3	0.171625	0.327141	MTW1, NNF1, DSN1	1618	4	5615
GOTERM_CC_ALL	GO:0030123~AP-3 adaptor complex	3	0.171625	0.327141	APL5, APL6, APM3	1618	4	5615
GOTERM_CC_ALL	GO:0031010~ISWI complex	3	0.171625	0.327141	ISW1, IOC2, IOC3	1618	4	5615
GOTERM_CC_ALL	GO:0046658~anchored to plasma membrane	3	0.171625	0.327141	YLR194C, YPS3, DFG5	1618	4	5615
GOTERM_CC_ALL	GO:0000818~nuclear MIS12/MIND type complex	3	0.171625	0.327141	MTW1, NNF1, DSN1	1618	4	5615
GOTERM_CC_ALL	GO:0044426~cell wall part	3	0.171625	0.327141	CDA1, CDA2, RAX2	1618	4	5615
GOTERM_CC_ALL	GO:0044462~external encapsulating structure part	3	0.171625	0.327141	CDA1, CDA2, RAX2	1618	4	5615
GOTERM_CC_ALL	GO:0005787~signal peptidase complex	3	0.171625	0.327141	SPC2, SEC11, SPC3	1618	4	5615
GOTERM_CC_ALL	GO:0016587~ISW1 complex	3	0.171625	0.327141	ISW1, IOC2, IOC3	1618	4	5615
GOTERM_CC_ALL	GO:0030892~mitotic cohesin complex	3	0.171625	0.327141	IRR1, SMC1, SMC3	1618	4	5615
GOTERM_BP_ALL	GO:0051236~establishment of RNA localization	38	2.17391	0.327254	NUP145, SSL2, HRB1, NUP120, NUP188, SAC3, KAP114, LOS1, PSE1, MLP2, MTR10, RSP5, RPS19B, THO2, NUP133, KAP122, RPS10B, RPS10A, RPS0B, NUP159, RPS0A, NUP85, STO1, RPS5, NUP157, MOG1, CEX1, NUP60, TEX1, RPS26B, RPS26A, NIC96, RPS15, RPS28A, NPL4, RPS18B, NUP192, POM152	1527	112	4970
GOTERM_BP_ALL	GO:0050658~RNA transport	38	2.17391	0.327254	NUP145, SSL2, HRB1, NUP120, NUP188, SAC3, KAP114, LOS1, PSE1, MLP2, MTR10, RSP5, RPS19B, THO2, NUP133, KAP122, RPS10B, RPS10A, RPS0B, NUP159, RPS0A, NUP85, STO1, RPS5, NUP157, MOG1, CEX1, NUP60, TEX1, RPS26B, RPS26A, NIC96, RPS15, RPS28A, NPL4, RPS18B, NUP192, POM152	1527	112	4970
GOTERM_BP_ALL	GO:0050657~nucleic acid transport	38	2.17391	0.327254	NUP145, SSL2, HRB1, NUP120, NUP188, SAC3, KAP114, LOS1, PSE1, MLP2, MTR10, RSP5, RPS19B, THO2, NUP133, KAP122, RPS10B, RPS10A, RPS0B, NUP159, RPS0A, NUP85, STO1, RPS5, NUP157, MOG1, CEX1, NUP60, TEX1, RPS26B, RPS26A, NIC96, RPS15, RPS28A, NPL4, RPS18B, NUP192, POM152	1527	112	4970
GOTERM_MF_ALL	GO:0046943~carboxylic acid transmembrane transporter activity	21	1.20137	0.32874	GNP1, YBT1, GAP1, MUP1, AVT1, VBA3, YCT1, ODC2, ERS1, DIC1, TPO5, PET8, BAP3, YCF1, MMP1, UGA4, AGC1, SSY1, MCH2, BPT1, BIO5	1512	59	4955
GOTERM_BP_ALL	GO:0019438~aromatic compound biosynthetic process	15	0.858124	0.33117	FOL1, TRP2, THI4, ARO7, RPI1, ARO1, MIS1, ARO4, THI80, THI5, THI11, THI20, THI12, ABZ2, THI13	1527	40	4970
GOTERM_BP_ALL	GO:0043603~cellular amide metabolic process	23	1.31579	0.333207	GPD2, DAL4, GPD1, DAL1, ADH5, YEF1, TKL1, GUT2, TAL1, TPI1, NDE1, ADH2, DUR3, PNP1, BIO2, PGI1, FDH1, GND1, URH1, BIO5, BNA4, YMR315W, SOL4	1527	65	4970
GOTERM_BP_ALL	GO:0000726~non-recombinational repair	14	0.800915	0.335081	MCK1, RTT109, RAD55, DNL4, VPS75, YHR054C, RAD50, RAD1, XRS2, RSC30, SIR3, SIR2, POL4, POL2, SIN3	1527	37	4970
GOTERM_MF_ALL	GO:0004722~protein serine/threonine phosphatase activity	11	0.629291	0.338189	CDC55, PPQ1, CNA1, SAP190, PPZ1, PTC7, PTC5, PPH22, PTC6, CMP2, SAP185	1512	28	4955
GOTERM_BP_ALL	GO:0006999~nuclear pore organization	13	0.743707	0.339068	NUP133, NUP145, NUP159, NUP120, NUP188, NUP85, NUP157, MLP2, KAP95, NIC96, DYN2, POM152, NUP192	1527	34	4970
GOTERM_BP_ALL	GO:0032502~developmental process	158	9.0389	0.34305	IRR1, OSW2, SWM1, HKR1, BNI1, DOP1, VPS54, SUM1, ELM1, DNL4, CDC10, CDC11, PNC1, GUT2, MEI4, SPO71, SPO73, AFR1, SUR7, PST2, MYO3, MYO4, PAN1, REC102, MYO5, PAU2, TWF1, NDT80, ACS2, BNR1, ARP2, PMD1, BEM4, BEM2, RAD1, PAU24, SSP1, PFY1, GAC1, TAO3, ACT1, PAU8, ASH1, DTR1, MYO2, MPT5, CHS6, CTS2, GIC2, GIC1, CHS3, CLA4, VAN1, PAU12, PAU11, SSO2, DOA4, FKS3, SRO7, UBX6, PXL1, MCK1, RGA2, CRR1, RGA1…	1527	497	4970
GOTERM_BP_ALL	GO:0030258~lipid modification	12	0.686499	0.343126	ECI1, POX1, SAY1, TES1, DCI1, SAC1, INP52, INP53, FIG4, POT1, FAB1, ANT1	1527	31	4970
GOTERM_BP_ALL	GO:0046483~heterocycle metabolic process	77	4.40503	0.34418	HMX1, TFP1, PMC1, GLT1, HNT2, ADE16, DFR1, CPA2, ARO10, ADE3, CYS3, TRP2, MET32, SPF1, PDC1, IMD2, ARP2, PDC5, THI5, THI80, VMA2, VMA5, YJL070C, THI11, THI12, BNA3, PRO3, CYR1, THI13, ADK1, VPH1, THI4, DCD1, RPI1, NEO1, MIS1, MET3, DRS2, DNF1, PMA2, DNF3, DNF2, PMA1, PET18, BIO2, AMD1, URH1, BIO5, THI20, URA10, ENA5, FOL1, PCA1, DAL4, URA8, ARA2, HIS2, HEM15, ARO80, PDE1, HIS4, DAL1, STV1, URA6, …	1527	237	4970
GOTERM_CC_ALL	GO:0005623~cell	1616	92.4485	0.344272	YPL216W, YBT1, YLR278C, TFP1, VPS54, OAF3, VPS52, APA1, YDR239C, RCE1, ARC19, HPA2, MSS18, YNR061C, MSS11, YBL029W, HTB1, MAK10, MET32, YDR131C, CSM1, VPS41, YDR026C, ERJ5, YOR385W, YNR062C, KAP95, SLM5, HTA2, YBR096W, ICP55, BNA3, BNA4, DUG2, VPS74, VPS75, DUG1, BFA1, YPR063C, MAK31, QRI1, VPS66, YGR287C, YLR108C, SPC110, GAS4, GAS3, GAS1, GTB1, GAS5, UGA4, YNR064C, PKP2, ROT2, SPO1, CSH1, ERG2,…	1618	5604	5615
GOTERM_CC_ALL	GO:0008023~transcription elongation factor complex	8	0.457666	0.346235	TEX1, CCR4, SPT16, SPT6, CHD1, CDC73, CTR9, THO2	1618	20	5615
GOTERM_CC_ALL	GO:0030118~clathrin coat	8	0.457666	0.346235	CHC1, APL3, APM2, APM3, LAA1, GGA1, GGA2, RET2	1618	20	5615
GOTERM_BP_ALL	GO:0045454~cell redox homeostasis	11	0.629291	0.347243	GRX2, GRX1, AHP1, YFR016C, TRX1, TSA1, PDI1, GRX8, MPD1, GRX7, MPD2	1527	28	4970
GOTERM_BP_ALL	GO:0048518~positive regulation of biological process	81	4.63387	0.347433	PIP2, ANB1, CYC8, INO80, ELM1, SWI4, UTP10, NHP6A, SWI1, ISW2, SWI5, HDA1, SWI6, ISW1, MSS11, YAP6, HTB1, HXT6, RPS9B, PAU2, HAC1, CDC5, CLB6, VPS1, EFT1, RPO21, EFT2, CLB2, CLB1, CGI121, CLB4, MCM5, SIP4, HOG1, PAU24, SIP3, WTM1, YTA7, LAS17, HSC82, VID28, HYP2, CTI6, PAU8, PET122, HOS3, MPT5, HSL1, SPT16, LSB1, STH1, SPO13, VPS75, MOT1, SNF5, PAU12, CPR6, PAU11, CHD1, MGA2, SNF2, PET111, HAP1, …	1527	250	4970
GOTERM_BP_ALL	GO:0006164~purine nucleotide biosynthetic process	26	1.48741	0.350297	VPH1, TFP1, NEO1, MIS1, PMC1, ADE16, DRS2, PMA2, DNF1, DNF3, PMA1, DNF2, AMD1, ADE3, PCA1, ENA5, SPF1, STV1, IMD2, YPK9, VMA2, VMA5, YJL070C, YBR284W, ADK1, CYR1	1527	75	4970
GOTERM_BP_ALL	GO:0019674~NAD metabolic process	10	0.572082	0.351396	GUT2, GPD2, GPD1, NDE1, ADH2, ADH5, PNP1, FDH1, URH1, BNA4	1527	25	4970
GOTERM_BP_ALL	GO:0051452~intracellular pH reduction	10	0.572082	0.351396	VPH1, DBF2, VMA2, VMA5, TFP1, RAV1, VPH2, STV1, VPS3, VMA22	1527	25	4970
GOTERM_BP_ALL	GO:0045851~pH reduction	10	0.572082	0.351396	VPH1, DBF2, VMA2, VMA5, TFP1, RAV1, VPH2, STV1, VPS3, VMA22	1527	25	4970
GOTERM_BP_ALL	GO:0007035~vacuolar acidification	10	0.572082	0.351396	VPH1, DBF2, VMA2, VMA5, TFP1, RAV1, VPH2, STV1, VPS3, VMA22	1527	25	4970
GOTERM_MF_ALL	GO:0004843~ubiquitin-specific protease activity	8	0.457666	0.352028	UBP5, BRO1, UBP6, UBP11, UBP15, DOA4, YUH1, UBP2	1512	19	4955
GOTERM_MF_ALL	GO:0004221~ubiquitin thiolesterase activity	8	0.457666	0.352028	UBP5, PAN2, UBP6, UBP11, UBP15, DOA4, YUH1, UBP2	1512	19	4955
GOTERM_BP_ALL	GO:0009117~nucleotide metabolic process	69	3.94737	0.354228	TFP1, TRX1, APA1, YEF1, PCD1, PMC1, PNC1, GUT2, NDE1, ADE16, RAV1, DFR1, HNT1, FDH1, SDH3, ADE3, SOL4, RNR1, SPF1, RNR4, IMD2, RAD53, ARP2, NPP1, VMA2, VMA5, KAP95, CPD1, HMG1, SRL4, PGI1, YJL070C, CYR1, ADK1, BNA4, VPH1, DCD1, ADH5, NEO1, TKL1, MIS1, TAL1, TPI1, DRS2, ADH2, DNF1, PMA2, DNF3, DNF2, PMA1, AMD1, URH1, URA10, YMR315W, GPD2, ENA5, PCA1, URA8, GPD1, PDE1, STV1, URA6, CDC21, YPK9, PNP1…	1527	212	4970
GOTERM_BP_ALL	GO:0006753~nucleoside phosphate metabolic process	69	3.94737	0.354228	TFP1, TRX1, APA1, YEF1, PCD1, PMC1, PNC1, GUT2, NDE1, ADE16, RAV1, DFR1, HNT1, FDH1, SDH3, ADE3, SOL4, RNR1, SPF1, RNR4, IMD2, RAD53, ARP2, NPP1, VMA2, VMA5, KAP95, CPD1, HMG1, SRL4, PGI1, YJL070C, CYR1, ADK1, BNA4, VPH1, DCD1, ADH5, NEO1, TKL1, MIS1, TAL1, TPI1, DRS2, ADH2, DNF1, PMA2, DNF3, DNF2, PMA1, AMD1, URH1, URA10, YMR315W, GPD2, ENA5, PCA1, URA8, GPD1, PDE1, STV1, URA6, CDC21, YPK9, PNP1…	1527	212	4970
GOTERM_MF_ALL	GO:0000030~mannosyltransferase activity	16	0.915332	0.354232	CSH1, PMT1, PMT2, MNT3, PMT3, PMT4, PMT5, ALG2, PMT6, MNN1, GPI18, VAN1, YDR307W, KTR2, DPM1, ALG12	1512	44	4955
GOTERM_BP_ALL	GO:0009072~aromatic amino acid family metabolic process	9	0.514874	0.355547	TRP2, ARO7, ARO8, ARO80, PDC1, ARO10, ARO1, PDC5, ARO4	1527	22	4970
GOTERM_BP_ALL	GO:0006891~intra-Golgi vesicle-mediated transport	9	0.514874	0.355547	COG3, COG5, COG6, SEC7, COY1, COG8, GEA1, GEA2, COG1	1527	22	4970
GOTERM_BP_ALL	GO:0006772~thiamin metabolic process	9	0.514874	0.355547	THI5, THI80, THI4, PET18, RPI1, THI11, THI20, THI12, THI13	1527	22	4970
GOTERM_BP_ALL	GO:0006769~nicotinamide metabolic process	18	1.02975	0.355581	GPD2, GPD1, ADH5, YEF1, TKL1, GUT2, TAL1, TPI1, NDE1, ADH2, PNP1, PGI1, FDH1, GND1, URH1, BNA4, YMR315W, SOL4	1527	50	4970
GOTERM_BP_ALL	GO:0009820~alkaloid metabolic process	18	1.02975	0.355581	GPD2, GPD1, ADH5, YEF1, TKL1, GUT2, TAL1, TPI1, NDE1, ADH2, PNP1, PGI1, FDH1, GND1, URH1, BNA4, YMR315W, SOL4	1527	50	4970
GOTERM_BP_ALL	GO:0006793~phosphorus metabolic process	93	5.32037	0.355802	DBF2, TFP1, ERG8, CYC1, ALK1, CYC7, IME2, TEL1, ELM1, ALK2, COX5B, GUT2, PPQ1, SCY1, GIP2, PPZ1, IRE1, CMK2, VPS15, MVD1, SDH3, GCN2, KSS1, PAN3, PSK2, CDC5, PPH22, VTC3, MEC1, RAD53, DUN1, NPP1, YCH1, KCC4, VMA2, CDC55, HOG1, VMA5, YPL150W, SLI15, YPL141C, CBK1, YKL161C, VPH1, PHO91, HSL1, LTP1, PPX1, KIN1, SAC1, KIN3, KIN2, IPL1, KIN4, CLA4, TOR2, IPP1, ERG12, PRR2, YPK2, BUB1, RCK2, INP52, RIM…	1527	289	4970
GOTERM_MF_ALL	GO:0051377~mannose-ethanolamine phosphotransferase activity	3	0.171625	0.357017	MCD4, GPI13, LAS21	1512	4	4955
GOTERM_MF_ALL	GO:0004737~pyruvate decarboxylase activity	3	0.171625	0.357017	PDC1, ARO10, PDC5	1512	4	4955
GOTERM_MF_ALL	GO:0008271~secondary active sulfate transmembrane transporter activity	3	0.171625	0.357017	YPR003C, SUL1, SUL2	1512	4	4955
GOTERM_MF_ALL	GO:0015146~pentose transmembrane transporter activity	3	0.171625	0.357017	HXT1, HXT2, HXT4	1512	4	4955
GOTERM_MF_ALL	GO:0042910~xenobiotic transporter activity	3	0.171625	0.357017	PDR12, YOR1, PDR5	1512	4	4955
GOTERM_MF_ALL	GO:0016854~racemase and epimerase activity	3	0.171625	0.357017	SRY1, YMR099C, GAL10	1512	4	4955
GOTERM_MF_ALL	GO:0004112~cyclic-nucleotide phosphodiesterase activity	3	0.171625	0.357017	PDE1, CPD1, TRL1	1512	4	4955
GOTERM_MF_ALL	GO:0016863~intramolecular oxidoreductase activity, transposing C=C bonds	3	0.171625	0.357017	ECI1, ERG2, DCI1	1512	4	4955
GOTERM_MF_ALL	GO:0043142~single-stranded DNA-dependent ATPase activity	3	0.171625	0.357017	MCM7, MGS1, MCM4	1512	4	4955
GOTERM_MF_ALL	GO:0008536~Ran GTPase binding	3	0.171625	0.357017	MOG1, LOS1, NTF2	1512	4	4955
GOTERM_MF_ALL	GO:0008559~xenobiotic-transporting ATPase activity	3	0.171625	0.357017	PDR12, YOR1, PDR5	1512	4	4955
GOTERM_MF_ALL	GO:0016886~ligase activity, forming phosphoric ester bonds	3	0.171625	0.357017	CDC9, TRL1, DNL4	1512	4	4955
GOTERM_MF_ALL	GO:0032134~mispaired DNA binding	3	0.171625	0.357017	MSH3, MSH2, MSH1	1512	4	4955
GOTERM_MF_ALL	GO:0005527~macrolide binding	3	0.171625	0.357017	FPR1, FPR3, FPR2	1512	4	4955
GOTERM_MF_ALL	GO:0004815~aspartate-tRNA ligase activity	3	0.171625	0.357017	SLM5, DED81, DPS1	1512	4	4955
GOTERM_MF_ALL	GO:0015606~spermidine transmembrane transporter activity	3	0.171625	0.357017	TPO1, DUR3, TPO4	1512	4	4955
GOTERM_MF_ALL	GO:0070300~phosphatidic acid binding	3	0.171625	0.357017	SSO2, EGD2, OSH6	1512	4	4955
GOTERM_MF_ALL	GO:0032137~guanine/thymine mispair binding	3	0.171625	0.357017	MSH3, MSH2, MSH1	1512	4	4955
GOTERM_MF_ALL	GO:0004535~poly(A)-specific ribonuclease activity	3	0.171625	0.357017	PAN2, PAN3, CCR4	1512	4	4955
GOTERM_MF_ALL	GO:0032139~dinucleotide insertion or deletion binding	3	0.171625	0.357017	MLH1, MSH1, PMS1	1512	4	4955
GOTERM_MF_ALL	GO:0015116~sulfate transmembrane transporter activity	3	0.171625	0.357017	YPR003C, SUL1, SUL2	1512	4	4955
GOTERM_MF_ALL	GO:0000149~SNARE binding	3	0.171625	0.357017	SEC1, SLY1, SRO7	1512	4	4955
GOTERM_MF_ALL	GO:0000297~spermine transmembrane transporter activity	3	0.171625	0.357017	TPO1, TPO2, TPO4	1512	4	4955
GOTERM_BP_ALL	GO:0006082~organic acid metabolic process	125	7.15103	0.358114	LEU2, LEU3, YHR112C, PCL5, CDC19, OAF3, LYS9, DED81, PDX1, GLT1, LYS1, TDH3, PDR12, TDH2, THS1, STR2, LYS2, GRS1, CPA2, FDH1, GRS2, ADE3, FRS1, DLD2, DCI1, MET32, GPM1, AYR1, MSW1, DPS1, ICL2, SLM5, MSF1, GGC1, BNA3, BAT1, ARO7, ARO8, MST1, HTS1, ARO1, DIA4, DUG1, SES1, MIS1, ARO4, DTD1, POX1, MET3, TPI1, ARG4, ETR1, GOR1, FAA2, IRC7, BIO2, MGA2, FAA1, BIO5, MET5, URA8, ALT1, YNL040W, GUS1, URA2,…	1527	392	4970
GOTERM_BP_ALL	GO:0042219~cellular amino acid derivative catabolic process	8	0.457666	0.359624	SRY1, ECM38, ARO80, PDC1, DUG2, ARO10, DUG1, PDC5	1527	19	4970
GOTERM_BP_ALL	GO:0006094~gluconeogenesis	8	0.457666	0.359624	TPI1, TDH3, TDH2, GPM1, ENO2, PGI1, PGK1, ENO1	1527	19	4970
GOTERM_CC_ALL	GO:0000307~cyclin-dependent protein kinase holoenzyme complex	7	0.400458	0.360492	PCL2, PCL1, CLN2, CDC28, PCL6, PCL5, CLB1	1618	17	5615
GOTERM_MF_ALL	GO:0004888~transmembrane receptor activity	6	0.343249	0.360506	WSC2, HKR1, WSC4, WSC3, MSB2, STE3	1512	13	4955
GOTERM_MF_ALL	GO:0043140~ATP-dependent 3'-5' DNA helicase activity	6	0.343249	0.360506	MCM7, ACT1, ARP5, INO80, MCM3, MCM4	1512	13	4955
GOTERM_BP_ALL	GO:0006422~aspartyl-tRNA aminoacylation	3	0.171625	0.360728	SLM5, DED81, DPS1	1527	4	4970
GOTERM_BP_ALL	GO:0000949~aromatic amino acid family catabolic process to alcohol via Ehrlich pathway	3	0.171625	0.360728	PDC1, ARO10, PDC5	1527	4	4970
GOTERM_BP_ALL	GO:0046656~folic acid biosynthetic process	3	0.171625	0.360728	FOL1, MIS1, ABZ2	1527	4	4970
GOTERM_BP_ALL	GO:0009615~response to virus	3	0.171625	0.360728	SKI2, SKI3, SLH1	1527	4	4970
GOTERM_BP_ALL	GO:0006072~glycerol-3-phosphate metabolic process	3	0.171625	0.360728	GUT2, GPD2, GPD1	1527	4	4970
GOTERM_BP_ALL	GO:0051177~meiotic sister chromatid cohesion	3	0.171625	0.360728	REC8, SPO13, SMC3	1527	4	4970
GOTERM_BP_ALL	GO:0051225~spindle assembly	3	0.171625	0.360728	ASE1, SFI1, MPS1	1527	4	4970
GOTERM_BP_ALL	GO:0051292~nuclear pore complex assembly	3	0.171625	0.360728	KAP95, DYN2, NUP157	1527	4	4970
GOTERM_BP_ALL	GO:0000296~spermine transport	3	0.171625	0.360728	TPO1, TPO2, TPO4	1527	4	4970
GOTERM_BP_ALL	GO:0019365~pyridine nucleotide salvage	3	0.171625	0.360728	PNP1, URH1, PNC1	1527	4	4970
GOTERM_BP_ALL	GO:0009251~glucan catabolic process	3	0.171625	0.360728	MSS11, GDB1, GPH1	1527	4	4970
GOTERM_BP_ALL	GO:0006751~glutathione catabolic process	3	0.171625	0.360728	ECM38, DUG2, DUG1	1527	4	4970
GOTERM_BP_ALL	GO:0019357~nicotinate nucleotide biosynthetic process	3	0.171625	0.360728	PNP1, URH1, PNC1	1527	4	4970
GOTERM_BP_ALL	GO:0000461~endonucleolytic cleavage to generate mature 3'-end of SSU-rRNA from (SSU-rRNA, 5.8S rRNA, LSU-rRNA)	3	0.171625	0.360728	RPS0B, RPS0A, RPS21B	1527	4	4970
GOTERM_BP_ALL	GO:0015807~L-amino acid transport	3	0.171625	0.360728	UGA4, GAP1, ERS1	1527	4	4970
GOTERM_BP_ALL	GO:0006074~1,3-beta-glucan metabolic process	3	0.171625	0.360728	HKR1, FKS3, FKS1	1527	4	4970
GOTERM_BP_ALL	GO:0046497~nicotinate nucleotide metabolic process	3	0.171625	0.360728	PNP1, URH1, PNC1	1527	4	4970
GOTERM_BP_ALL	GO:0015847~putrescine transport	3	0.171625	0.360728	TPO1, UGA4, DUR3	1527	4	4970
GOTERM_BP_ALL	GO:0019358~nicotinate nucleotide salvage	3	0.171625	0.360728	PNP1, URH1, PNC1	1527	4	4970
GOTERM_BP_ALL	GO:0015848~spermidine transport	3	0.171625	0.360728	TPO1, DUR3, TPO4	1527	4	4970
GOTERM_BP_ALL	GO:0051707~response to other organism	3	0.171625	0.360728	SKI2, SKI3, SLH1	1527	4	4970
GOTERM_BP_ALL	GO:0046931~pore complex biogenesis	3	0.171625	0.360728	KAP95, DYN2, NUP157	1527	4	4970
GOTERM_BP_ALL	GO:0015908~fatty acid transport	3	0.171625	0.360728	PXA2, ACB1, RSB1	1527	4	4970
GOTERM_BP_ALL	GO:0006075~1,3-beta-glucan biosynthetic process	3	0.171625	0.360728	HKR1, FKS3, FKS1	1527	4	4970
GOTERM_BP_ALL	GO:0051648~vesicle localization	3	0.171625	0.360728	MLC1, ACT1, MYO2	1527	4	4970
GOTERM_BP_ALL	GO:0000916~contractile ring contraction involved in cytokinesis	3	0.171625	0.360728	ACT1, CHS2, MYO1	1527	4	4970
GOTERM_BP_ALL	GO:0046655~folic acid metabolic process	3	0.171625	0.360728	FOL1, MIS1, ABZ2	1527	4	4970
GOTERM_BP_ALL	GO:0040008~regulation of growth	7	0.400458	0.363492	TOR2, CDC28, TOR1, VAN1, BIT61, TSC11, KOG1	1527	16	4970
GOTERM_BP_ALL	GO:0032511~late endosome to vacuole transport via multivesicular body sorting pathway	7	0.400458	0.363492	BRO1, VTA1, GGA1, GGA2, SEC27, SEC28, RSP5	1527	16	4970
GOTERM_MF_ALL	GO:0000404~loop DNA binding	4	0.228833	0.364135	MSH3, MSH2, MLH1, PMS1	1512	7	4955
GOTERM_MF_ALL	GO:0004712~protein serine/threonine/tyrosine kinase activity	4	0.228833	0.364135	MCK1, MKK2, MPS1, RAD53	1512	7	4955
GOTERM_MF_ALL	GO:0042577~lipid phosphatase activity	4	0.228833	0.364135	SAC1, INP52, INP53, FIG4	1512	7	4955
GOTERM_BP_ALL	GO:0051656~establishment of organelle localization	29	1.65904	0.364954	NUP145, BNI1, SAC3, LDB18, RLI1, TOP1, ASE1, DYN3, KAR3, BUB1, MPS1, RSP5, MLC1, PAC1, JSN1, NUP159, NUP85, CIK1, TUB2, ARP2, TUB1, TUB4, TUB3, NIC96, SGO1, ACT1, BIR1, MYO2, JNM1	1527	85	4970
GOTERM_BP_ALL	GO:0007118~budding cell apical bud growth	6	0.343249	0.366882	RGA2, RGA1, TPM2, TPM1, MYO2, CLA4	1527	13	4970
GOTERM_BP_ALL	GO:0000059~protein import into nucleus, docking	6	0.343249	0.366882	NMD5, NUP60, KAP95, CSE1, MTR10, KAP114	1527	13	4970
GOTERM_CC_ALL	GO:0005792~microsome	10	0.572082	0.368764	SFH5, CPT1, COQ2, YDJ1, EPT1, LCB2, CYB5, GPT2, PIS1, ERG1	1618	27	5615
GOTERM_BP_ALL	GO:0000349~generation of catalytic spliceosome for first transesterification step	4	0.228833	0.368922	SPP382, SNU114, SYF1, PRP2	1527	7	4970
GOTERM_BP_ALL	GO:0030162~regulation of proteolysis	4	0.228833	0.368922	PBI2, TFS1, CDC20, PTH2	1527	7	4970
GOTERM_BP_ALL	GO:0042436~indole derivative catabolic process	4	0.228833	0.368922	ARO80, PDC1, ARO10, PDC5	1527	7	4970
GOTERM_BP_ALL	GO:0009074~aromatic amino acid family catabolic process	4	0.228833	0.368922	ARO80, PDC1, ARO10, PDC5	1527	7	4970
GOTERM_BP_ALL	GO:0046218~indolalkylamine catabolic process	4	0.228833	0.368922	ARO80, PDC1, ARO10, PDC5	1527	7	4970
GOTERM_BP_ALL	GO:0006569~tryptophan catabolic process	4	0.228833	0.368922	ARO80, PDC1, ARO10, PDC5	1527	7	4970
GOTERM_BP_ALL	GO:0051261~protein depolymerization	4	0.228833	0.368922	DOA4, CIN8, COF1, AIP1	1527	7	4970
GOTERM_BP_ALL	GO:0006207~'de novo' pyrimidine base biosynthetic process	4	0.228833	0.368922	URA6, URA1, URA2, URA10	1527	7	4970
GOTERM_BP_ALL	GO:0019655~glucose catabolic process to ethanol	4	0.228833	0.368922	NDE1, ADH5, PDC1, PDC5	1527	7	4970
GOTERM_BP_ALL	GO:0019660~glycolytic fermentation	4	0.228833	0.368922	NDE1, ADH5, PDC1, PDC5	1527	7	4970
GOTERM_BP_ALL	GO:0000103~sulfate assimilation	5	0.286041	0.369204	MET3, TRX1, MET10, MET14, MET5	1527	10	4970
GOTERM_BP_ALL	GO:0009083~branched chain family amino acid catabolic process	5	0.286041	0.369204	ARO80, PDC1, ARO10, PDC5, BAT1	1527	10	4970
GOTERM_BP_ALL	GO:0019856~pyrimidine base biosynthetic process	5	0.286041	0.369204	URA8, URA6, URA1, URA2, URA10	1527	10	4970
GOTERM_BP_ALL	GO:0006515~misfolded or incompletely synthesized protein catabolic process	5	0.286041	0.369204	MDJ1, MGR1, AFG1, DER1, UBR1	1527	10	4970
GOTERM_BP_ALL	GO:0009092~homoserine metabolic process	5	0.286041	0.369204	HOM2, HOM3, STR2, FPR1, CYS3	1527	10	4970
GOTERM_BP_ALL	GO:0009395~phospholipid catabolic process	5	0.286041	0.369204	PLB2, GDE1, NTE1, FMP30, SPO1	1527	10	4970
GOTERM_BP_ALL	GO:0006520~cellular amino acid metabolic process	79	4.51945	0.370549	LEU2, LEU3, YHR112C, DED81, LYS9, GLT1, LYS1, THS1, STR2, LYS12, DFR1, LYS2, MDE1, CPA2, GRS1, ARO10, GRS2, ADE3, GCN2, FRS1, CYS3, TRP2, MET32, PDC1, MSW1, TYS1, PDC5, DPS1, CDC60, ICL2, SRY1, SLM5, MSF1, PRO3, BAT1, MET18, MET17, ARO7, ARO8, GAP1, YLL058W, ADH5, FPR1, MST1, VAS1, HTS1, ARO1, DIA4, SES1, MIS1, ARO4, DTD1, MET3, ARG4, ADH2, IRC7, ARC1, MET5, ILV3, FOL1, HOM2, HOM3, URA8, AIM10, A…	1527	245	4970
GOTERM_CC_ALL	GO:0044422~organelle part	708	40.5034	0.371584	ABC1, TTI1, YBT1, TFP1, LSM8, VPS54, DOP1, HRB1, VPS52, RCE1, TEL1, DNL4, RET3, RET2, ARC19, MPD1, ASI1, VMA22, HTB1, ASI3, SUR7, MTW1, DLD2, CSM1, RPS0B, RPS0A, ACS2, VPS41, YDR026C, VTC3, MSW1, RAD1, CWH41, KAP95, RRI1, RRI2, SGO1, SLM5, ACT1, ARH1, RPS15, RPS12, MCR1, HTA2, RPS13, CTI6, ASH1, GGC1, ECM19, ECM16, BNA4, HRD3, CSN12, TRS120, VBA3, VBA4, NTE1, MST1, IPL1, RPS1A, VPS75, YHR054C, RI…	1618	2433	5615
GOTERM_CC_ALL	GO:0044446~intracellular organelle part	708	40.5034	0.371584	ABC1, TTI1, YBT1, TFP1, LSM8, VPS54, DOP1, HRB1, VPS52, RCE1, TEL1, DNL4, RET3, RET2, ARC19, MPD1, ASI1, VMA22, HTB1, ASI3, SUR7, MTW1, DLD2, CSM1, RPS0B, RPS0A, ACS2, VPS41, YDR026C, VTC3, MSW1, RAD1, CWH41, KAP95, RRI1, RRI2, SGO1, SLM5, ACT1, ARH1, RPS15, RPS12, MCR1, HTA2, RPS13, CTI6, ASH1, GGC1, ECM19, ECM16, BNA4, HRD3, CSN12, TRS120, VBA3, VBA4, NTE1, MST1, IPL1, RPS1A, VPS75, YHR054C, RI…	1618	2433	5615
GOTERM_BP_ALL	GO:0016049~cell growth	27	1.54462	0.374704	DIA1, VPH1, CDC39, DIA3, BNI1, PAM1, ELM1, DIA4, TPM1, DFG5, SRV2, MSS11, DBR1, KSS1, RGA2, RGA1, TMN3, TMN2, ASC1, BMH2, SPH1, FKH1, CDC55, STE20, ASH1, MYO2, BUD8	1527	79	4970
GOTERM_CC_ALL	GO:0044450~microtubule organizing center part	6	0.343249	0.376564	SPC97, SPC110, SPC98, CMD1, SFI1, TUB4	1618	14	5615
GOTERM_CC_ALL	GO:0048471~perinuclear region of cytoplasm	6	0.343249	0.376564	BTN2, KEM1, YDJ1, NPL4, STO1, STM1	1618	14	5615
GOTERM_BP_ALL	GO:0006519~cellular amino acid and derivative metabolic process	100	5.72082	0.378403	LEU2, LEU3, PCL5, YHR112C, DED81, LYS9, ANB1, EPT1, OPI3, GLT1, LYS1, THS1, STR2, LYS2, CPA2, GRS1, GRS2, FRS1, ADE3, MET32, PAN6, PAN5, MSW1, DPS1, ICL2, KAP95, SLM5, MSF1, GGC1, BAT1, ARO7, ARO8, NTE1, MST1, DUG2, HTS1, ARO1, DIA4, DUG1, SES1, MIS1, ARO4, DTD1, MET3, ARG4, IRC7, MET5, URA8, ALT1, YNL040W, GUS1, URA2, SEC14, CPT1, DFR1, LYS12, MDE1, FMP30, ARO10, GCN2, CYS3, TRP2, ICY2, PDC1, PD…	1527	313	4970
GOTERM_MF_ALL	GO:0020037~heme binding	12	0.686499	0.379041	DAP1, ERG5, HMX1, CYB2, ERG11, CTT1, CYC1, CYC7, YHB1, CHS3, CYB5, MET5	1512	32	4955
GOTERM_MF_ALL	GO:0046906~tetrapyrrole binding	12	0.686499	0.379041	DAP1, ERG5, HMX1, CYB2, ERG11, CTT1, CYC1, CYC7, YHB1, CHS3, CYB5, MET5	1512	32	4955
GOTERM_CC_ALL	GO:0032993~protein-DNA complex	20	1.14416	0.38845	SPT16, MCM2, MCM3, MCM4, MCM5, CDC45, MCM7, RIF1, RIF2, ORC4, HTA2, POL3, SIR3, SIR2, POL1, DPB3, DPB2, POL2, HTB1, ORC2	1618	61	5615
GOTERM_BP_ALL	GO:0006338~chromatin remodeling	24	1.373	0.390599	CYC8, INO80, STH1, YHR054C, NHP6A, MOT1, SWI1, SNF5, RSC30, ISW2, ISW1, CHD1, SNF2, SWC7, ARP5, SNF12, MCM5, ITC1, IOC2, RSC9, ACT1, IOC3, SIR3, SIR1, SWR1	1527	70	4970
GOTERM_BP_ALL	GO:0009067~aspartate family amino acid biosynthetic process	18	1.02975	0.391944	HOM2, HOM3, MET17, YLL058W, LYS9, MIS1, ADI1, LYS1, MET3, STR2, LYS12, LYS2, MDE1, IRC7, MET10, ADE3, MET5, MET14	1527	51	4970
GOTERM_CC_ALL	GO:0042575~DNA polymerase complex	5	0.286041	0.395163	POL3, DPB3, POL2, DPB2, REV3	1618	11	5615
GOTERM_BP_ALL	GO:0009653~anatomical structure morphogenesis	130	7.43707	0.396282	OSW2, HKR1, SWM1, BNI1, DOP1, VPS54, SUM1, ELM1, CDC10, CDC11, MEI4, SPO71, SPO73, AFR1, SUR7, PST2, MYO3, PAN1, PAU2, TWF1, MYO5, REC102, NDT80, BNR1, ARP2, BEM4, PMD1, BEM2, PAU24, SSP1, PFY1, GAC1, TAO3, ACT1, PAU8, DTR1, MYO2, CHS6, CTS2, GIC2, GIC1, CHS3, CLA4, VAN1, PAU12, PAU11, SSO2, DOA4, FKS3, SRO7, UBX6, PXL1, MCK1, RGA2, CRR1, RGA1, PRB1, RIM4, GAS4, BMH2, EXO70, OSH7, OSH6, AXL2, CDC…	1527	411	4970
GOTERM_BP_ALL	GO:0048856~anatomical structure development	130	7.43707	0.396282	OSW2, HKR1, SWM1, BNI1, DOP1, VPS54, SUM1, ELM1, CDC10, CDC11, MEI4, SPO71, SPO73, AFR1, SUR7, PST2, MYO3, PAN1, PAU2, TWF1, MYO5, REC102, NDT80, BNR1, ARP2, BEM4, PMD1, BEM2, PAU24, SSP1, PFY1, GAC1, TAO3, ACT1, PAU8, DTR1, MYO2, CHS6, CTS2, GIC2, GIC1, CHS3, CLA4, VAN1, PAU12, PAU11, SSO2, DOA4, FKS3, SRO7, UBX6, PXL1, MCK1, RGA2, CRR1, RGA1, PRB1, RIM4, GAS4, BMH2, EXO70, OSH7, OSH6, AXL2, CDC…	1527	411	4970
GOTERM_BP_ALL	GO:0034654~nucleobase, nucleoside, nucleotide and nucleic acid biosynthetic process	43	2.45995	0.39894	VPH1, TFP1, TRX1, DCD1, NEO1, YEF1, MIS1, PMC1, PNC1, ADE16, DRS2, DNF1, PMA2, DFR1, DNF3, PMA1, DNF2, ADE3, AMD1, URH1, URA10, ENA5, PCA1, URA8, RNR1, SPF1, RNR4, URA6, STV1, IMD2, CDC21, RAD53, YPK9, VMA2, VMA5, URA1, PNP1, URA2, YJL070C, YBR284W, CYR1, ADK1, BNA4	1527	131	4970
GOTERM_BP_ALL	GO:0034404~nucleobase, nucleoside and nucleotide biosynthetic process	43	2.45995	0.39894	VPH1, TFP1, TRX1, DCD1, NEO1, YEF1, MIS1, PMC1, PNC1, ADE16, DRS2, DNF1, PMA2, DFR1, DNF3, PMA1, DNF2, ADE3, AMD1, URH1, URA10, ENA5, PCA1, URA8, RNR1, SPF1, RNR4, URA6, STV1, IMD2, CDC21, RAD53, YPK9, VMA2, VMA5, URA1, PNP1, URA2, YJL070C, YBR284W, CYR1, ADK1, BNA4	1527	131	4970
GOTERM_BP_ALL	GO:0032886~regulation of microtubule-based process	10	0.572082	0.402903	CDC28, DUO1, ASE1, CDC5, CLB6, CLB2, CLB1, CLB4, ESP1, DAD4	1527	26	4970
GOTERM_BP_ALL	GO:0070507~regulation of microtubule cytoskeleton organization	10	0.572082	0.402903	CDC28, DUO1, ASE1, CDC5, CLB6, CLB2, CLB1, CLB4, ESP1, DAD4	1527	26	4970
GOTERM_BP_ALL	GO:0030641~regulation of cellular pH	10	0.572082	0.402903	VPH1, DBF2, VMA2, VMA5, TFP1, RAV1, VPH2, STV1, VPS3, VMA22	1527	26	4970
GOTERM_BP_ALL	GO:0051453~regulation of intracellular pH	10	0.572082	0.402903	VPH1, DBF2, VMA2, VMA5, TFP1, RAV1, VPH2, STV1, VPS3, VMA22	1527	26	4970
GOTERM_BP_ALL	GO:0042398~cellular amino acid derivative biosynthetic process	10	0.572082	0.402903	SPE3, TRP2, CBS2, ECM38, EPT1, PAN6, SAM1, PAN5, SAM2, CKI1	1527	26	4970
GOTERM_BP_ALL	GO:0006348~chromatin silencing at telomere	21	1.20137	0.408387	MEC3, SCP160, SUM1, INO80, HIF1, RKR1, MCM3, MCM10, MCM5, PNC1, ISW2, MCM7, RIF1, ITC1, SIR2, DPB3, DPB2, POL2, SIN3, ESC1, ORC2	1527	61	4970
GOTERM_BP_ALL	GO:0006405~RNA export from nucleus	31	1.77346	0.409925	NUP145, SSL2, HRB1, NUP120, SAC3, NUP188, LOS1, MLP2, PSE1, RPS19B, RSP5, THO2, NUP133, RPS10B, RPS10A, RPS0B, NUP159, RPS0A, NUP85, RPS5, NUP157, CEX1, NUP60, RPS26B, TEX1, RPS26A, NIC96, RPS15, RPS28A, RPS18B, POM152	1527	93	4970
GOTERM_BP_ALL	GO:0007097~nuclear migration	9	0.514874	0.410618	TOP1, PAC1, DYN3, KAR3, CIK1, TUB2, TUB1, JNM1, TUB3	1527	23	4970
GOTERM_BP_ALL	GO:0007124~pseudohyphal growth	25	1.43021	0.415723	DIA1, CDC39, BNI1, DIA3, PAM1, ELM1, DIA4, TPM1, DFG5, SRV2, MSS11, DBR1, KSS1, RGA2, RGA1, TMN3, TMN2, ASC1, SPH1, BMH2, FKH1, CDC55, STE20, ASH1, BUD8	1527	74	4970
GOTERM_BP_ALL	GO:0045839~negative regulation of mitosis	8	0.457666	0.419032	MAD1, CDC55, MAD2, GAC1, SGO1, PPH22, BUB1, MPS1	1527	20	4970
GOTERM_BP_ALL	GO:0007094~mitotic cell cycle spindle assembly checkpoint	8	0.457666	0.419032	MAD1, CDC55, MAD2, GAC1, SGO1, PPH22, BUB1, MPS1	1527	20	4970
GOTERM_BP_ALL	GO:0045841~negative regulation of mitotic metaphase/anaphase transition	8	0.457666	0.419032	MAD1, CDC55, MAD2, GAC1, SGO1, PPH22, BUB1, MPS1	1527	20	4970
GOTERM_BP_ALL	GO:0051784~negative regulation of nuclear division	8	0.457666	0.419032	MAD1, CDC55, MAD2, GAC1, SGO1, PPH22, BUB1, MPS1	1527	20	4970
GOTERM_BP_ALL	GO:0051169~nuclear transport	48	2.746	0.420026	NMD5, GSP2, NUP145, SSL2, HRB1, NUP120, NUP188, SAC3, KAP114, RTN1, RLI1, LOS1, PSE1, MLP2, KAP104, MTR10, THO2, RSP5, RPS19B, NUP133, KAP122, RPS10B, NTF2, RPS10A, RPS0B, NUP159, RPS0A, NUP85, CMD1, SSA1, RPS5, NUP157, MOG1, CEX1, MAD1, NUP60, TEX1, RPS26B, KAP95, WTM1, RPS26A, NIC96, RPS15, RPS28A, YOP1, CSE1, RPS18B, POM152	1527	148	4970
GOTERM_BP_ALL	GO:0006913~nucleocytoplasmic transport	48	2.746	0.420026	NMD5, GSP2, NUP145, SSL2, HRB1, NUP120, NUP188, SAC3, KAP114, RTN1, RLI1, LOS1, PSE1, MLP2, KAP104, MTR10, THO2, RSP5, RPS19B, NUP133, KAP122, RPS10B, NTF2, RPS10A, RPS0B, NUP159, RPS0A, NUP85, CMD1, SSA1, RPS5, NUP157, MOG1, CEX1, MAD1, NUP60, TEX1, RPS26B, KAP95, WTM1, RPS26A, NIC96, RPS15, RPS28A, YOP1, CSE1, RPS18B, POM152	1527	148	4970
GOTERM_CC_ALL	GO:0000152~nuclear ubiquitin ligase complex	7	0.400458	0.420508	SWM1, AMA1, APC1, CDC23, CDC20, APC5, APC4	1618	18	5615
GOTERM_CC_ALL	GO:0005795~Golgi stack	7	0.400458	0.420508	VAN1, KRE6, GEA1, TLG1, TLG2, GEA2, GEF1	1618	18	5615
GOTERM_MF_ALL	GO:0016776~phosphotransferase activity, phosphate group as acceptor	7	0.400458	0.420815	KCS1, VIP1, ERG8, URA6, THI20, RAD50, ADK1	1512	17	4955
GOTERM_BP_ALL	GO:0051276~chromosome organization	122	6.97941	0.421463	IRR1, TTI1, YPL216W, SCP160, STB2, INO80, TEL1, NHP6A, HPA2, TOP1, HOP2, HIR2, HOP1, HIR3, HTB1, ORC2, HFM1, MEC3, CSM1, ARP5, ACS2, RKR1, MEC1, RFC5, REC8, MAD2, RFC1, SPT7, SGO1, ACT1, HTA2, CTI6, POL2, ASH1, MPT5, SCC2, SPT16, IPL1, STH1, VPS75, YHR054C, MOT1, SNF5, MPS1, CIN8, SNF2, MCK1, SWC7, EST2, EST3, CDC23, RDH54, RTT109, CDC20, SET4, CTR9, DNA2, EAF1, ITC1, RSC9, SIR3, SIR2, SIR1, SWR1…	1527	387	4970
GOTERM_BP_ALL	GO:0007166~cell surface receptor linked signal transduction	19	1.08696	0.421585	RGA2, BNI1, RGA1, HKR1, SSK1, SCP160, ASC1, SSK22, FAR1, HOG1, MSB2, STE20, LCB5, STE3, MDG1, RCK2, AFR1, KSS1, CYR1	1527	55	4970
GOTERM_BP_ALL	GO:0051129~negative regulation of cellular component organization	19	1.08696	0.421585	TWF1, CAP2, PPH22, CIK1, CTF19, MAD1, CDC55, MAD2, ZDS2, GAC1, ASE1, CRN1, SGO1, KAR3, BUB1, BUB2, SLK19, MPS1, CIN8	1527	55	4970
GOTERM_BP_ALL	GO:0009150~purine ribonucleotide metabolic process	24	1.373	0.421941	ENA5, PCA1, VPH1, TFP1, SPF1, STV1, NEO1, IMD2, ARP2, PMC1, YPK9, VMA2, ADE16, VMA5, DRS2, DNF1, PMA2, DNF3, PMA1, DNF2, AMD1, YJL070C, YBR284W, ADK1	1527	71	4970
GOTERM_BP_ALL	GO:0045324~late endosome to vacuole transport	13	0.743707	0.426941	BRO1, VTA1, OSH7, PEP3, PEP5, VPS15, VPS16, GGA1, GGA2, VPS13, SEC27, RSP5, SEC28	1527	36	4970
GOTERM_BP_ALL	GO:0006611~protein export from nucleus	13	0.743707	0.426941	NUP133, NUP145, KAP122, NUP120, NUP188, SAC3, NUP85, NUP157, MLP2, NUP60, NIC96, CSE1, POM152	1527	36	4970
GOTERM_BP_ALL	GO:0006412~translation	211	12.0709	0.428	OYE2, ANB1, APA1, ERG28, PDR12, TDH3, RPP2B, RPP2A, MRPL32, MET32, RPS0B, RPS0A, RPO21, PAN6, MSW1, PMD1, DPS1, RPL16B, TAO3, RPP1A, SLM5, RPS15, RPP1B, RPS12, RPS13, MSF1, GGC1, ECM19, BNA4, MST1, HTS1, RPS1A, OPT2, DTD1, RPS1B, AEP2, TPI1, ARG4, RPL43A, RPL17B, SSO2, RPL17A, BIO2, RPS20, MGA2, RPS19B, GPD2, CDC20, SSA1, RPS5, SSA2, AXL2, TIF4632, RPL18A, GUS1, RPS31, GND1, RPS18B, MIG2, AIM41, …	1527	677	4970
GOTERM_BP_ALL	GO:0032509~endosome transport via multivesicular body sorting pathway	7	0.400458	0.428344	BRO1, VTA1, GGA1, GGA2, SEC27, SEC28, RSP5	1527	17	4970
GOTERM_MF_ALL	GO:0030955~potassium ion binding	6	0.343249	0.43198	CDC19, ERG10, IMD2, SAM1, SAM2, TRK1	1512	14	4955
GOTERM_MF_ALL	GO:0015932~nucleobase, nucleoside, nucleotide and nucleic acid transmembrane transporter activity	6	0.343249	0.43198	DAL4, THI7, FCY21, GGC1, FCY22, ANT1	1512	14	4955
GOTERM_MF_ALL	GO:0022891~substrate-specific transmembrane transporter activity	97	5.5492	0.432751	YBT1, TFP1, YCT1, ERS1, PET8, PIC2, COX5B, MMP1, YMC2, PMC1, TRK1, PDR12, DUR3, HXT17, PNS1, HXT15, HXT16, HXT13, HXT14, YVC1, HXT10, SUL1, SUL2, ZRT1, YPR003C, VMA2, THI7, VMA5, KAP95, SSY1, MCH2, CSE1, DTR1, GGC1, VBA3, MNR2, GAL2, SMF1, PSE1, DRS2, BIO5, GIT1, HUT1, ODC2, FCY21, FCY22, UGA4, SAM50, ANT1, MRH1, HXT1, NHA1, GNP1, HXT2, HXT3, AVT1, TPO4, TPO5, BAP3, DIC1, KAP114, RAV1, HXT9, HXT4…	1512	309	4955
GOTERM_BP_ALL	GO:0000002~mitochondrial genome maintenance	12	0.686499	0.435378	MMM1, RIM1, THI4, MDJ1, ILM1, RRM3, HSP78, RPO41, MDM10, ABF2, MSH1, GGC1	1527	33	4970
GOTERM_CC_ALL	GO:0016585~chromatin remodeling complex	35	2.00229	0.438832	TTI1, STB2, INO80, STH1, YHR054C, MOT1, SWI1, ESC8, SNF5, ISW2, RSC30, HDA2, ISW1, HDA1, ASA1, SNF2, SWC7, ARP5, ECM5, SNF12, ITC1, IOC2, EAF1, ACT1, RSC9, TOS4, IOC3, SIR3, CTI6, SIR2, SIR1, ASH1, SNT2, RFM1, SWR1, SIN3	1618	114	5615
GOTERM_BP_ALL	GO:0009303~rRNA transcription	6	0.343249	0.438864	TOR1, RSC9, POL5, RPA190, RPA135, MOT1	1527	14	4970
GOTERM_BP_ALL	GO:0006272~leading strand elongation	6	0.343249	0.438864	RFC5, RFC1, POL3, DPB3, POL2, DPB2	1527	14	4970
GOTERM_BP_ALL	GO:0055114~oxidation reduction	111	6.35011	0.444393	LEU2, MDJ1, OYE2, LYS9, OYE3, PIC2, COX5B, GLT1, GUT2, LYS1, TDH3, TDH2, LYS2, FDH1, SDH3, AAD15, ADE3, DLD2, AYR1, PAN5, ICL2, ARH1, HMG1, SOR1, MCR1, BNA3, BNA4, SOR2, YPL088W, ARO1, DUG1, MIS1, POX1, ETR1, GOR1, LSC2, MET5, GPD2, GRX2, GRX1, GPD1, YHB1, GRX8, GRX7, URA1, PTC6, YPL113C, GND1, ERG4, ERG5, ERO1, TRX1, YML131W, CYC1, ERG9, CYC7, ERG1, FRE7, NDE1, IFA38, LYS12, DFR1, FRE1, HBN1, MS…	1527	353	4970
GOTERM_MF_ALL	GO:0016627~oxidoreductase activity, acting on the CH-CH group of donors	10	0.572082	0.444961	ERG24, POX1, FAS1, ERG4, YMR118C, ETR1, URA1, SDH3, YEL047C, EMI5	1512	27	4955
GOTERM_MF_ALL	GO:0016790~thiolester hydrolase activity	10	0.572082	0.444961	UBP5, PAN2, FAS1, UBP6, UBP11, TES1, UBP15, DOA4, YUH1, UBP2	1512	27	4955
GOTERM_MF_ALL	GO:0016705~oxidoreductase activity, acting on paired donors, with incorporation or reduction of molecular oxygen	10	0.572082	0.444961	ERG25, AHP1, ERG5, HMX1, ERG11, TSA1, YHB1, BNA4, COQ6, ERG1	1512	27	4955
GOTERM_MF_ALL	GO:0003777~microtubule motor activity	5	0.286041	0.444962	VIK1, DYN2, KAR3, CIK1, CIN8	1512	11	4955
GOTERM_MF_ALL	GO:0005097~Rab GTPase activator activity	5	0.286041	0.444962	GYP5, MSB3, MDR1, BUB2, GYL1	1512	11	4955
GOTERM_MF_ALL	GO:0003709~RNA polymerase III transcription factor activity	5	0.286041	0.444962	ITC1, TFC4, TFC1, TFC8, TFC6	1512	11	4955
GOTERM_MF_ALL	GO:0016846~carbon-sulfur lyase activity	5	0.286041	0.444962	ALT1, YHR112C, IRC7, BNA3, CYS3	1512	11	4955
GOTERM_MF_ALL	GO:0016628~oxidoreductase activity, acting on the CH-CH group of donors, NAD or NADP as acceptor	5	0.286041	0.444962	ERG24, FAS1, ERG4, ETR1, YEL047C	1512	11	4955
GOTERM_MF_ALL	GO:0008375~acetylglucosaminyltransferase activity	5	0.286041	0.444962	SPT14, CHS1, CHS3, CHS2, GPI2	1512	11	4955
GOTERM_CC_ALL	GO:0008622~epsilon DNA polymerase complex	3	0.171625	0.446936	DPB3, POL2, DPB2	1618	5	5615
GOTERM_CC_ALL	GO:0030904~retromer complex	3	0.171625	0.446936	PEP8, VPS35, VPS5	1618	5	5615
GOTERM_CC_ALL	GO:0070772~PAS complex	3	0.171625	0.446936	VAC14, FIG4, FAB1	1618	5	5615
GOTERM_CC_ALL	GO:0005824~outer plaque of spindle pole body	3	0.171625	0.446936	SPC97, SPC98, TUB4	1618	5	5615
GOTERM_CC_ALL	GO:0031931~TORC1 complex	3	0.171625	0.446936	TOR2, TOR1, KOG1	1618	5	5615
GOTERM_BP_ALL	GO:0051293~establishment of spindle localization	5	0.286041	0.45112	BNI1, ACT1, CIK1, LDB18, MYO2	1527	11	4970
GOTERM_BP_ALL	GO:0045815~positive regulation of gene expression, epigenetic	5	0.286041	0.45112	HDA1, SIR3, SIR2, MCM5, MPT5	1527	11	4970
GOTERM_BP_ALL	GO:0006012~galactose metabolic process	5	0.286041	0.45112	PGM2, PGM1, GAL2, GRE3, GAL10	1527	11	4970
GOTERM_BP_ALL	GO:0034656~nucleobase, nucleoside and nucleotide catabolic process	5	0.286041	0.45112	HNT2, PDE1, PNP1, ARP2, URH1	1527	11	4970
GOTERM_BP_ALL	GO:0034655~nucleobase, nucleoside, nucleotide and nucleic acid catabolic process	5	0.286041	0.45112	HNT2, PDE1, PNP1, ARP2, URH1	1527	11	4970
GOTERM_BP_ALL	GO:0031936~negative regulation of chromatin silencing	5	0.286041	0.45112	HDA1, SIR3, SIR2, MCM5, MPT5	1527	11	4970
GOTERM_BP_ALL	GO:0001558~regulation of cell growth	5	0.286041	0.45112	TOR2, TOR1, BIT61, TSC11, KOG1	1527	11	4970
GOTERM_BP_ALL	GO:0006020~inositol metabolic process	5	0.286041	0.45112	KCS1, VIP1, IRE1, INO1, OPI10	1527	11	4970
GOTERM_BP_ALL	GO:0051653~spindle localization	5	0.286041	0.45112	BNI1, ACT1, CIK1, LDB18, MYO2	1527	11	4970
GOTERM_BP_ALL	GO:0000132~establishment of mitotic spindle orientation	5	0.286041	0.45112	BNI1, ACT1, CIK1, LDB18, MYO2	1527	11	4970
GOTERM_BP_ALL	GO:0051294~establishment of spindle orientation	5	0.286041	0.45112	BNI1, ACT1, CIK1, LDB18, MYO2	1527	11	4970
GOTERM_BP_ALL	GO:0000947~amino acid catabolic process to alcohol via Ehrlich pathway	5	0.286041	0.45112	ADH2, ADH5, PDC1, ARO10, PDC5	1527	11	4970
GOTERM_BP_ALL	GO:0040001~establishment of mitotic spindle localization	5	0.286041	0.45112	BNI1, ACT1, CIK1, LDB18, MYO2	1527	11	4970
GOTERM_BP_ALL	GO:0000955~amino acid catabolic process via Ehrlich pathway	5	0.286041	0.45112	ADH2, ADH5, PDC1, ARO10, PDC5	1527	11	4970
GOTERM_BP_ALL	GO:0044093~positive regulation of molecular function	10	0.572082	0.454473	STE20, LCB5, DBF4, ATG13, PTC5, SSK22, PTC6, CDC20, ATG17, ARC1	1527	27	4970
GOTERM_CC_ALL	GO:0031261~DNA replication preinitiation complex	8	0.457666	0.455862	CDC45, MCM7, ORC4, MCM2, MCM3, MCM4, ORC2, MCM5	1618	22	5615
GOTERM_BP_ALL	GO:0070783~growth of unicellular organism as a thread of attached cells	28	1.60183	0.456289	DIA1, CDC39, DIA3, BNI1, DIA2, PAM1, ELM1, TPM1, DIA4, DFG5, SRV2, MSS11, DBR1, KSS1, RIM8, RGA2, RGA1, TMN3, TMN2, ASC1, BMH2, SPH1, FKH1, CDC55, SIP4, STE20, ASH1, BUD8	1527	85	4970
GOTERM_MF_ALL	GO:0032266~phosphatidylinositol 3-phosphate binding	9	0.514874	0.456492	MVP1, SNX41, PEP7, YPR097W, EGD2, ARC1, SPO14, VPS5, FAB1	1512	24	4955
GOTERM_BP_ALL	GO:0048869~cellular developmental process	136	7.78032	0.457149	OSW2, SWM1, HKR1, BNI1, DOP1, VPS54, SUM1, ELM1, CDC10, CDC11, MEI4, SPO71, SPO73, AFR1, SUR7, PST2, MYO3, PAN1, MYO4, REC102, PAU2, TWF1, MYO5, NDT80, BNR1, ARP2, PMD1, BEM4, BEM2, RAD1, PAU24, SSP1, PFY1, GAC1, TAO3, ACT1, PAU8, ASH1, DTR1, MYO2, CHS6, CTS2, GIC2, GIC1, CHS3, CLA4, VAN1, PAU12, PAU11, SSO2, DOA4, FKS3, SRO7, UBX6, PXL1, MCK1, RGA2, CRR1, RGA1, PRB1, RIM4, GAS4, BMH2, EXO70, OSH…	1527	435	4970
GOTERM_BP_ALL	GO:0032989~cellular component morphogenesis	66	3.77574	0.457596	SEC3, SPR3, BNI1, HKR1, SEC8, DOP1, SEC6, ELM1, CDC10, CDC11, ZDS2, EFR3, AFR1, MYO3, PAN1, TWF1, MYO5, CDC3, VPS1, SPH1, BNR1, BEM4, BEM2, PFY1, TAO3, MSB2, LAS17, MSB1, ACT1, CBK1, MYO2, ROM1, HSL1, VRP1, GIC2, GIC1, TPM2, SPO14, LDB18, TPM1, CLA4, RAX2, DNF1, DNF2, SRO7, PXL1, RGA2, RGA1, CIK1, OSH7, EXO70, OSH6, AXL2, OSH2, ABP1, BCK1, STE20, SAC6, SEC10, BUD4, RSR1, BUD3, RNY1, BUD8, SEC15, …	1527	208	4970
GOTERM_BP_ALL	GO:0009152~purine ribonucleotide biosynthetic process	23	1.31579	0.460619	ENA5, PCA1, VPH1, TFP1, SPF1, STV1, NEO1, IMD2, PMC1, YPK9, VMA2, ADE16, VMA5, DRS2, DNF1, PMA2, DNF3, PMA1, DNF2, AMD1, YJL070C, YBR284W, ADK1	1527	69	4970
GOTERM_BP_ALL	GO:0044267~cellular protein metabolic process	492	28.1465	0.460829	TFP1, LSM8, OYE2, APA1, TEL1, MPD1, HPA2, DFM1, MPD2, PPQ1, TDH3, CMK2, ASI1, MAK10, ASI3, YDR131C, MET32, RPS0B, RPS0A, ACS2, ERJ5, MSW1, DPS1, CWH43, CWH41, RRI1, RRI2, ACT1, SLM5, RPS15, KTR2, RPS12, RPS13, CTI6, GGC1, ECM19, YKL161C, BNA4, HRD3, MST1, IPL1, RPS1A, DUG1, RPS1B, DTD1, AEP2, ARG4, RPL43A, SSO2, MAK31, YOS9, RPS20, MGA2, RPS19B, GPD2, GAS3, MRK1, RPS5, GTB1, UBA1, STE20, PKP2, UB…	1527	1591	4970
GOTERM_BP_ALL	GO:0031124~mRNA 3'-end processing	14	0.800915	0.46141	PAN2, CDC39, RNA14, PAN3, HRP1, CFT2, CFT1, SAC3, PTI1, FIR1, CCR4, CLP1, NOT5, THO2	1527	40	4970
GOTERM_BP_ALL	GO:0007264~small GTPase mediated signal transduction	27	1.54462	0.463036	IQG1, SEC3, BNI1, RDI1, RPI1, GIC2, GIC1, CLA4, WSC2, TOR2, LRG1, WSC3, SRV2, SRO7, RGA2, RGA1, BMH2, SPH1, BEM4, LTE1, CDC25, BEM2, STE20, BCY1, RSR1, ROM1, CYR1	1527	82	4970
GOTERM_BP_ALL	GO:0051181~cofactor transport	18	1.02975	0.465454	SEC3, PXL1, RGA1, PUG1, SEC6, LSB3, CMD1, EXO70, CDC10, CDC11, AXL2, GYP5, KCC4, RAX2, LRG1, APL3, SEC10, SEC15	1527	53	4970
GOTERM_BP_ALL	GO:0009070~serine family amino acid biosynthetic process	9	0.514874	0.465491	HOM2, HOM3, MET3, MET17, DFR1, MET10, CYS3, MET14, MET5	1527	24	4970
GOTERM_BP_ALL	GO:0001402~signal transduction during filamentous growth	4	0.228833	0.466125	STE20, MSB2, BMH2, KSS1	1527	8	4970
GOTERM_BP_ALL	GO:0000114~regulation of transcription during G1 phase of mitotic cell cycle	4	0.228833	0.466125	TAF2, SWI5, MSA2, ACE2	1527	8	4970
GOTERM_BP_ALL	GO:0030011~maintenance of cell polarity	4	0.228833	0.466125	OSH2, PXL1, OSH7, OSH6	1527	8	4970
GOTERM_BP_ALL	GO:0001308~loss of chromatin silencing during replicative cell aging	4	0.228833	0.466125	HDA1, SIR3, SIR2, MPT5	1527	8	4970
GOTERM_BP_ALL	GO:0045040~protein import into mitochondrial outer membrane	4	0.228833	0.466125	MMM1, MDM12, MDM10, SAM50	1527	8	4970
GOTERM_BP_ALL	GO:0007130~synaptonemal complex assembly	4	0.228833	0.466125	REC8, HOP1, SMC3, SPO16	1527	8	4970
GOTERM_BP_ALL	GO:0046856~phosphoinositide dephosphorylation	4	0.228833	0.466125	SAC1, INP52, INP53, FIG4	1527	8	4970
GOTERM_BP_ALL	GO:0046839~phospholipid dephosphorylation	4	0.228833	0.466125	SAC1, INP52, INP53, FIG4	1527	8	4970
GOTERM_MF_ALL	GO:0016896~exoribonuclease activity, producing 5'-phosphomonoesters	8	0.457666	0.469413	DIS3, CDC39, PAN2, PAN3, KEM1, CCR4, REX3, DSS1	1512	21	4955
GOTERM_MF_ALL	GO:0019783~small conjugating protein-specific protease activity	8	0.457666	0.469413	UBP5, BRO1, UBP6, UBP11, UBP15, DOA4, YUH1, UBP2	1512	21	4955
GOTERM_MF_ALL	GO:0042162~telomeric DNA binding	8	0.457666	0.469413	XRS2, RIF1, EST2, RIF2, EST3, TEL1, RAD50, STM1	1512	21	4955
GOTERM_MF_ALL	GO:0022892~substrate-specific transporter activity	114	6.52174	0.469923	YBT1, TFP1, YCT1, ERS1, PET8, PIC2, COX5B, PMC1, MMP1, YMC2, TRK1, PDR12, DUR3, HXT17, PNS1, HXT15, LYS2, HXT16, RSB1, HXT13, HXT14, YVC1, HXT10, SUL1, SUL2, ZRT1, YPR003C, VMA2, VMA5, KAP95, THI7, SSY1, USO1, MCH2, GGC1, DTR1, CSE1, VBA3, MNR2, GAL2, SMF1, OPT2, PSE1, DRS2, MTR10, BIO5, GIT1, HUT1, ODC2, FCY21, FCY22, UGA4, SAM50, SEC14, ANT1, MRH1, HXT1, NHA1, GNP1, HXT2, HXT3, AVT1, TPO4, DIC1…	1512	367	4955
GOTERM_MF_ALL	GO:0016796~exonuclease activity, active with either ribo- or deoxyribonucleic acids and producing 5'-phosphomonoesters	12	0.686499	0.470734	DIS3, HNT2, CDC39, PAN2, PAN3, KEM1, CCR4, HNT1, REX3, POL3, APA1, DSS1	1512	34	4955
GOTERM_BP_ALL	GO:0051336~regulation of hydrolase activity	13	0.743707	0.471034	GDI1, TRS120, ESP1, RAD50, GYL1, TRS130, GYP5, GIP1, STF2, MSB3, SPS18, MDR1, BUB2	1527	37	4970
GOTERM_BP_ALL	GO:0007186~G-protein coupled receptor protein signaling pathway	13	0.743707	0.471034	RGA2, RGA1, BNI1, SCP160, ASC1, FAR1, STE20, LCB5, STE3, MDG1, AFR1, CYR1, KSS1	1527	37	4970
GOTERM_BP_ALL	GO:0032318~regulation of Ras GTPase activity	8	0.457666	0.477858	GYP5, TRS120, MSB3, SPS18, MDR1, BUB2, GYL1, TRS130	1527	21	4970
GOTERM_BP_ALL	GO:0031505~fungal-type cell wall organization	8	0.457666	0.477858	IRR1, TOR1, CRH1, BIT61, IRE1, YLR194C, YPS3, UTR2	1527	21	4970
GOTERM_BP_ALL	GO:0042724~thiamin and derivative biosynthetic process	8	0.457666	0.477858	THI5, THI80, THI4, RPI1, THI11, THI20, THI12, THI13	1527	21	4970
GOTERM_MF_ALL	GO:0008134~transcription factor binding	15	0.858124	0.480741	YOR093C, CYC8, MBF1, SIP3, SWI6, MCM7, WTM1, SPT7, NDD1, LOT6, HIR2, CTI6, HIR3, SIN3, KSS1	1512	44	4955
GOTERM_BP_ALL	GO:0051646~mitochondrion localization	12	0.686499	0.481439	MMR1, MDM12, JSN1, ACT1, MDM10, ABF2, TPM2, ARP2, TPM1, ARC19, MYO2, BUL1	1527	34	4970
GOTERM_BP_ALL	GO:0051031~tRNA transport	12	0.686499	0.481439	CEX1, LOS1, NUP133, NUP145, NIC96, NUP120, NUP85, NUP188, MTR10, NUP157, POM152, RSP5	1527	34	4970
GOTERM_BP_ALL	GO:0010639~negative regulation of organelle organization	12	0.686499	0.481439	MAD1, CDC55, TWF1, MAD2, CAP2, GAC1, ASE1, SGO1, CRN1, PPH22, BUB1, MPS1	1527	34	4970
GOTERM_MF_ALL	GO:0080025~phosphatidylinositol-3,5-bisphosphate binding	3	0.171625	0.481977	EGD2, ARC1, OSH6	1512	5	4955
GOTERM_MF_ALL	GO:0003680~AT DNA binding	3	0.171625	0.481977	SMC1, SMC2, SMC3	1512	5	4955
GOTERM_MF_ALL	GO:0016655~oxidoreductase activity, acting on NADH or NADPH, quinone or similar compound as acceptor	3	0.171625	0.481977	ZTA1, NDE1, LOT6	1512	5	4955
GOTERM_MF_ALL	GO:0033699~DNA 5'-adenosine monophosphate hydrolase activity	3	0.171625	0.481977	HNT2, HNT1, APA1	1512	5	4955
GOTERM_MF_ALL	GO:0016864~intramolecular oxidoreductase activity, transposing S-S bonds	3	0.171625	0.481977	PDI1, MPD1, MPD2	1512	5	4955
GOTERM_MF_ALL	GO:0003756~protein disulfide isomerase activity	3	0.171625	0.481977	PDI1, MPD1, MPD2	1512	5	4955
GOTERM_MF_ALL	GO:0009378~four-way junction helicase activity	3	0.171625	0.481977	MCM7, MCM4, MCM5	1512	5	4955
GOTERM_MF_ALL	GO:0016862~intramolecular oxidoreductase activity, interconverting keto- and enol-groups	3	0.171625	0.481977	PDI1, MPD1, MPD2	1512	5	4955
GOTERM_MF_ALL	GO:0004396~hexokinase activity	3	0.171625	0.481977	YLR446W, HXK2, EMI2	1512	5	4955
GOTERM_MF_ALL	GO:0017169~CDP-alcohol phosphatidyltransferase activity	3	0.171625	0.481977	CPT1, EPT1, PIS1	1512	5	4955
GOTERM_MF_ALL	GO:0004707~MAP kinase activity	3	0.171625	0.481977	HOG1, SLT2, KSS1	1512	5	4955
GOTERM_MF_ALL	GO:0015238~drug transporter activity	7	0.400458	0.484185	TPO1, PDR12, YOR1, TPO4, SGE1, AZR1, PDR5	1512	18	4955
GOTERM_BP_ALL	GO:0006580~ethanolamine metabolic process	3	0.171625	0.486269	FMP30, EPT1, CKI1	1527	5	4970
GOTERM_BP_ALL	GO:0030969~UFP-specific transcription factor mRNA processing during unfolded protein response	3	0.171625	0.486269	SWI6, SLT2, TRL1	1527	5	4970
GOTERM_BP_ALL	GO:0006032~chitin catabolic process	3	0.171625	0.486269	CDA1, CDA2, CTS2	1527	5	4970
GOTERM_BP_ALL	GO:0042886~amide transport	3	0.171625	0.486269	DAL4, DUR3, NPR2	1527	5	4970
GOTERM_BP_ALL	GO:0009164~nucleoside catabolic process	3	0.171625	0.486269	HNT2, PNP1, URH1	1527	5	4970
GOTERM_BP_ALL	GO:0045740~positive regulation of DNA replication	3	0.171625	0.486269	CDC28, CLB6, HSP82	1527	5	4970
GOTERM_BP_ALL	GO:0045010~actin nucleation	3	0.171625	0.486269	BNI1, PFY1, ARP2	1527	5	4970
GOTERM_BP_ALL	GO:0043555~regulation of translation in response to stress	3	0.171625	0.486269	SBP1, HSP78, STM1	1527	5	4970
GOTERM_BP_ALL	GO:0019541~propionate metabolic process	3	0.171625	0.486269	PDR12, CIT3, ICL2	1527	5	4970
GOTERM_BP_ALL	GO:0019323~pentose catabolic process	3	0.171625	0.486269	XKS1, GCY1, GRE3	1527	5	4970
GOTERM_BP_ALL	GO:0044247~cellular polysaccharide catabolic process	3	0.171625	0.486269	MSS11, GDB1, GPH1	1527	5	4970
GOTERM_BP_ALL	GO:0010822~positive regulation of mitochondrion organization	3	0.171625	0.486269	HSP78, PET122, PET111	1527	5	4970
GOTERM_BP_ALL	GO:0007232~osmosensory signaling pathway via Sho1 osmosensor	3	0.171625	0.486269	HKR1, STE20, MSB2	1527	5	4970
GOTERM_BP_ALL	GO:0043328~protein targeting to vacuole during ubiquitin-dependent protein catabolic process via the MVB pathway	3	0.171625	0.486269	BRO1, GGA1, GGA2	1527	5	4970
GOTERM_BP_ALL	GO:0008272~sulfate transport	3	0.171625	0.486269	YPR003C, SUL1, SUL2	1527	5	4970
GOTERM_BP_ALL	GO:0006695~cholesterol biosynthetic process	3	0.171625	0.486269	ERG20, ERG9, HMG1	1527	5	4970
GOTERM_BP_ALL	GO:0008203~cholesterol metabolic process	3	0.171625	0.486269	ERG20, ERG9, HMG1	1527	5	4970
GOTERM_BP_ALL	GO:0015865~purine nucleotide transport	3	0.171625	0.486269	MCD4, GGC1, ANT1	1527	5	4970
GOTERM_BP_ALL	GO:0000338~protein deneddylation	3	0.171625	0.486269	RRI1, RRI2, CSI1	1527	5	4970
GOTERM_BP_ALL	GO:0006452~translational frameshifting	3	0.171625	0.486269	HYP2, ANB1, NMD2	1527	5	4970
GOTERM_BP_ALL	GO:0070131~positive regulation of mitochondrial translation	3	0.171625	0.486269	HSP78, PET122, PET111	1527	5	4970
GOTERM_BP_ALL	GO:0006026~aminoglycan catabolic process	3	0.171625	0.486269	CDA1, CDA2, CTS2	1527	5	4970
GOTERM_BP_ALL	GO:0070058~tRNA gene clustering	3	0.171625	0.486269	BRN1, YCG1, SMC2	1527	5	4970
GOTERM_MF_ALL	GO:0005215~transporter activity	131	7.49428	0.488673	PXA2, YBT1, TFP1, YCT1, ERS1, YOL162W, PET8, PIC2, COX5B, PMC1, YMC2, MMP1, TRK1, PDR12, DUR3, HXT17, PNS1, YOL163W, LYS2, HXT15, HXT16, RSB1, HXT13, HXT14, YVC1, HXT10, SUL1, SUL2, ZRT1, SEO1, YPR003C, VMA2, KAP95, VMA5, THI7, YOR1, MCH2, SSY1, USO1, GGC1, DTR1, CSE1, VBA3, MNR2, GAL2, SMF1, OPT2, PSE1, DRS2, MTR10, BIO5, GIT1, HUT1, ODC2, YDL119C, FCY21, FCY22, YLL053C, UGA4, THI73, SAM50, SEC1…	1512	424	4955
GOTERM_BP_ALL	GO:0006605~protein targeting	75	4.29062	0.48996	NUP145, VAC8, YLR301W, SRP68, NUP188, SPC2, SPC3, RTN1, KAP114, HOT13, MLP2, PEX1, MDM12, KAR2, MDM10, VPS15, VPS16, PEP1, MMM1, NUP133, KAP122, VPS1, VPS3, NUP85, KAP95, WTM1, SIL1, SRP72, CSE1, POM152, NMD5, ATG11, MSP1, ATG13, NUP120, SAC3, SEC61, SEC62, ATG19, SEC63, SEC65, PSE1, WSC4, KAP104, AFG1, MTR10, DJP1, BRO1, VPS66, SSS1, MVP1, NTF2, TAX4, YDJ1, ATG23, TLG2, CMD1, ATG2, SSA1, SSA2, S…	1527	239	4970
GOTERM_MF_ALL	GO:0016811~hydrolase activity, acting on carbon-nitrogen (but not peptide) bonds, in linear amides	14	0.800915	0.491569	CDA1, CDA2, PNC1, YDC1, HDA2, HDA1, YPC1, SIR2, CTI6, ASH1, SIN3, HOS3, BNA3, AMD2	1512	41	4955
GOTERM_BP_ALL	GO:0043248~proteasome assembly	7	0.400458	0.492024	RPN14, BLM10, HSC82, PBA1, RPN2, ADD66, HSP82	1527	18	4970
GOTERM_BP_ALL	GO:0006766~vitamin metabolic process	23	1.31579	0.492711	FOL1, THI4, RIB4, SNO4, RPI1, YEF1, MIS1, PNC1, THI5, THI80, KAP95, PHO3, PNP1, BIO2, PET18, URH1, THI11, THI20, BIO5, THI12, BNA4, ABZ2, THI13	1527	70	4970
GOTERM_BP_ALL	GO:0006308~DNA catabolic process	11	0.629291	0.49278	RAD1, SSL2, XRS2, MEI4, REC102, MSH3, MSH2, REC114, NTG1, TEL1, RAD50	1527	31	4970
GOTERM_BP_ALL	GO:0000001~mitochondrion inheritance	11	0.629291	0.49278	MMR1, MDM12, ACT1, MDM10, ABF2, TPM2, ARP2, TPM1, ARC19, MYO2, BUL1	1527	31	4970
GOTERM_BP_ALL	GO:0006409~tRNA export from nucleus	11	0.629291	0.49278	CEX1, LOS1, NUP133, NUP145, NIC96, NUP120, NUP85, NUP188, NUP157, POM152, RSP5	1527	31	4970
GOTERM_BP_ALL	GO:0048311~mitochondrion distribution	11	0.629291	0.49278	MMR1, MDM12, ACT1, MDM10, ABF2, TPM2, ARP2, TPM1, ARC19, MYO2, BUL1	1527	31	4970
GOTERM_BP_ALL	GO:0006612~protein targeting to membrane	19	1.08696	0.492854	MMM1, SSS1, YLR301W, SRP68, SSA1, SEC61, SEC62, SSA2, SEC63, SSA4, SEC65, KAP95, WSC4, MDM12, KAR2, MDM10, SIL1, SAM50, SRP72	1527	57	4970
GOTERM_CC_ALL	GO:0045009~chitosome	2	0.114416	0.493062	CHS1, CHS3	1618	2	5615
GOTERM_CC_ALL	GO:0032390~MutLbeta complex	2	0.114416	0.493062	MLH1, MLH3	1618	2	5615
GOTERM_CC_ALL	GO:0031475~myosin V complex	2	0.114416	0.493062	MYO4, MYO2	1618	2	5615
GOTERM_CC_ALL	GO:0032389~MutLalpha complex	2	0.114416	0.493062	MLH1, PMS1	1618	2	5615
GOTERM_CC_ALL	GO:0005771~multivesicular body	2	0.114416	0.493062	GAP1, VTA1	1618	2	5615
GOTERM_CC_ALL	GO:0031941~filamentous actin	2	0.114416	0.493062	MYO4, MYO2	1618	2	5615
GOTERM_CC_ALL	GO:0005796~Golgi lumen	2	0.114416	0.493062	RUD3, GRX7	1618	2	5615
GOTERM_CC_ALL	GO:0016461~unconventional myosin complex	2	0.114416	0.493062	MYO4, MYO2	1618	2	5615
GOTERM_CC_ALL	GO:0032302~MutSbeta complex	2	0.114416	0.493062	MSH3, MSH2	1618	2	5615
GOTERM_CC_ALL	GO:0009337~sulfite reductase complex (NADPH)	2	0.114416	0.493062	MET10, MET5	1618	2	5615
GOTERM_CC_ALL	GO:0032176~split septin rings	2	0.114416	0.493062	RGA2, RGA1	1618	2	5615
GOTERM_CC_ALL	GO:0031251~PAN complex	2	0.114416	0.493062	PAN2, PAN3	1618	2	5615
GOTERM_CC_ALL	GO:0032177~cellular bud neck split septin rings	2	0.114416	0.493062	RGA2, RGA1	1618	2	5615
GOTERM_CC_ALL	GO:0005631~chitosan layer of spore wall	2	0.114416	0.493062	CDA1, CDA2	1618	2	5615
GOTERM_CC_ALL	GO:0005945~6-phosphofructokinase complex	2	0.114416	0.493062	PFK2, PFK1	1618	2	5615
GOTERM_CC_ALL	GO:0017177~alpha-glucosidase II complex	2	0.114416	0.493062	ROT2, GTB1	1618	2	5615
GOTERM_CC_ALL	GO:0005835~fatty acid synthase complex	2	0.114416	0.493062	FAS1, FAS2	1618	2	5615
GOTERM_MF_ALL	GO:0022857~transmembrane transporter activity	108	6.17849	0.493732	PXA2, YBT1, TFP1, YCT1, ERS1, PET8, PIC2, COX5B, PMC1, MMP1, YMC2, TRK1, PDR12, DUR3, HXT17, PNS1, HXT15, HXT16, HXT13, HXT14, YVC1, HXT10, SUL1, SUL2, ZRT1, YPR003C, VMA2, VMA5, KAP95, THI7, YOR1, SSY1, MCH2, GGC1, CSE1, DTR1, VBA3, MNR2, GAL2, SMF1, PSE1, DRS2, BIO5, GIT1, HUT1, ODC2, FCY21, YDL119C, FCY22, UGA4, SAM50, AUS1, ANT1, MRH1, HXT1, NHA1, GNP1, HXT2, HXT3, AVT1, TPO4, DIC1, BAP3, TPO…	1512	349	4955
GOTERM_MF_ALL	GO:0000049~tRNA binding	6	0.343249	0.501544	DIS3, CEX1, LOS1, GCD10, MSF1, ARC1	1512	15	4955
GOTERM_BP_ALL	GO:0016054~organic acid catabolic process	18	1.02975	0.501967	ECI1, TES1, DCI1, ALT1, ARO80, ADH5, PDC1, PDC5, POT1, ICL2, DTD1, POX1, ADH2, GOR1, CIT3, ARO10, ANT1, BAT1	1527	54	4970
GOTERM_BP_ALL	GO:0046395~carboxylic acid catabolic process	18	1.02975	0.501967	ECI1, TES1, DCI1, ALT1, ARO80, ADH5, PDC1, PDC5, POT1, ICL2, DTD1, POX1, ADH2, GOR1, CIT3, ARO10, ANT1, BAT1	1527	54	4970
GOTERM_CC_ALL	GO:0000221~vacuolar proton-transporting V-type ATPase, V1 domain	4	0.228833	0.504823	VPH1, VMA2, VMA5, TFP1	1618	9	5615
GOTERM_CC_ALL	GO:0033180~proton-transporting V-type ATPase, V1 domain	4	0.228833	0.504823	VPH1, VMA2, VMA5, TFP1	1618	9	5615
GOTERM_CC_ALL	GO:0000235~astral microtubule	4	0.228833	0.504823	CDC28, CIN8, LDB18, JNM1	1618	9	5615
GOTERM_CC_ALL	GO:0030015~CCR4-NOT core complex	4	0.228833	0.504823	CDC39, CCR4, NOT5, CAF130	1618	9	5615
GOTERM_CC_ALL	GO:0008250~oligosaccharyltransferase complex	4	0.228833	0.504823	OST3, OST2, OST5, WBP1	1618	9	5615
GOTERM_CC_ALL	GO:0005818~aster	4	0.228833	0.504823	CDC28, CIN8, LDB18, JNM1	1618	9	5615
GOTERM_BP_ALL	GO:0044087~regulation of cellular component biogenesis	10	0.572082	0.505266	BNI1, TWF1, CAP2, RAV1, LAS17, VTA1, FUS2, SMI1, MDN1, MOT1	1527	28	4970
GOTERM_BP_ALL	GO:0070646~protein modification by small protein removal	10	0.572082	0.505266	UBP5, BRO1, UBP6, RRI1, RRI2, CSI1, UBP15, DOA4, YUH1, UBP2	1527	28	4970
GOTERM_CC_ALL	GO:0033176~proton-transporting V-type ATPase complex	6	0.343249	0.50761	VPH1, VMA2, VMA5, TFP1, RAV1, STV1	1618	16	5615
GOTERM_CC_ALL	GO:0016471~vacuolar proton-transporting V-type ATPase complex	6	0.343249	0.50761	VPH1, VMA2, VMA5, TFP1, RAV1, STV1	1618	16	5615
GOTERM_CC_ALL	GO:0019897~extrinsic to plasma membrane	6	0.343249	0.50761	TOR2, SEC18, TOR1, PPZ1, OSH6, RSP5	1618	16	5615
GOTERM_BP_ALL	GO:0000393~spliceosomal conformational changes to generate catalytic conformation	6	0.343249	0.508711	BRR2, SPP382, SNU114, SYF1, PRP2, PRP16	1527	15	4970
GOTERM_BP_ALL	GO:0015718~monocarboxylic acid transport	6	0.343249	0.508711	PXA2, YBT1, ACB1, RSB1, BPT1, YCF1	1527	15	4970
GOTERM_BP_ALL	GO:0000920~cell separation during cytokinesis	6	0.343249	0.508711	ASE1, SDS24, SKM1, CHS1, DSE4, MYO1	1527	15	4970
GOTERM_BP_ALL	GO:0006098~pentose-phosphate shunt	6	0.343249	0.508711	TAL1, TPI1, GND1, PGI1, TKL1, SOL4	1527	15	4970
GOTERM_BP_ALL	GO:0019400~alditol metabolic process	6	0.343249	0.508711	GUT2, GPD2, GPD1, DAK2, GDE1, GUP1	1527	15	4970
GOTERM_BP_ALL	GO:0006071~glycerol metabolic process	6	0.343249	0.508711	GUT2, GPD2, GPD1, DAK2, GDE1, GUP1	1527	15	4970
GOTERM_MF_ALL	GO:0030145~manganese ion binding	16	0.915332	0.509135	LEU2, PPX1, PPH22, SMF1, PCD1, SOD2, PPQ1, DCP2, LYS12, YFR006W, PTC7, PPZ1, MUS81, CPA2, PTC5, ICP55	1512	48	4955
GOTERM_BP_ALL	GO:0006333~chromatin assembly or disassembly	21	1.20137	0.509507	SPT16, SPT6, CYC8, HIF1, STH1, VPS75, YHR054C, NHP6A, TOP1, ISW2, RSC30, ISW1, RSC9, HTA2, HIR2, SIR3, SIR2, CHD1, HIR3, HTB1, APC5, RSP5	1527	64	4970
GOTERM_MF_ALL	GO:0008238~exopeptidase activity	9	0.514874	0.509998	LAP4, APE3, YBR139W, YFR006W, YOL057W, DUG2, ICP55, CPS1, DUG1	1512	25	4955
GOTERM_CC_ALL	GO:0031090~organelle membrane	203	11.6133	0.511379	PXA2, MDJ1, YBT1, TFP1, DOP1, SCP160, SPC2, RCE1, SPC3, RCR1, RET3, RET2, YMC2, PMC1, ERG28, GUT2, ASI1, VMA22, LCB2, MRPL32, ASI3, MGR1, AYR1, VPS41, TRL1, VTC3, CWH41, YTA7, ARH1, MCR1, SRP72, GGC1, ECM19, BNA4, HRD3, VBA3, VBA4, NTE1, RIC1, JEM1, COY1, YOS9, MGA2, ODC2, YDL119C, SSA1, SSA2, GRX7, UGA4, STE24, SAM50, ALG12, ANT1, DPP1, YLR301W, AVT1, ERG6, USA1, AMS1, ERG9, SFB3, RTN1, WBP1, PE…	1618	701	5615
GOTERM_MF_ALL	GO:0016740~transferase activity	242	13.8444	0.512166	CRH1, CDC19, APA1, TEL1, EPT1, HPA2, STR2, RPO31, LCB5, TAN1, CMK2, LCB2, GPT2, MAK10, VIP1, PAN3, RIB4, PSK2, RPO21, TRL1, KCC4, ACT1, POL5, KTR2, POL3, POL4, POL1, POL2, YKL161C, BNA3, IPL1, TAL1, VAN1, ETR1, DOA4, MAK31, QRI1, BIO2, MPS1, SRO7, GRX2, KCS1, GRX1, CDC28, ALT1, GAS4, GAS3, RTT109, GAS1, MRK1, CDC21, YNL092W, GAS5, YCL047C, PKP2, STE20, RIT1, DPB3, DPB2, ALG12, CSH1, ERG6, ERG7, E…	1512	790	4955
GOTERM_BP_ALL	GO:0009058~biosynthetic process	598	34.2105	0.512299	YPL216W, ABC1, YLR278C, TFP1, OAF3, OYE2, APA1, SKO1, TEL1, DNL4, GLT1, TDH3, TDH2, STR2, MSS11, RIB4, MET32, CSM1, RPS0B, RPS0A, ACS2, PCM1, MSW1, DPS1, CWH43, SIP4, CWH41, KAP95, SLM5, RPS15, KTR2, MCR1, RPS12, RPS13, CTI6, ASH1, GGC1, ECM19, BNA3, BNA4, MST1, RPS1A, YHR054C, RIC1, RPS1B, YHP1, DTD1, AEP2, ARG4, RPL43A, SSO2, QRI1, RPS20, MGA2, RPS19B, KCS1, GPD2, ALT1, SMP1, RPS5, GTB1, YCL047…	1527	1944	4970
GOTERM_MF_ALL	GO:0004842~ubiquitin-protein ligase activity	26	1.48741	0.513306	HRD3, HUL4, UBC12, APC1, UFD4, MMS2, ASI1, ASI3, RSP5, RTT101, SSM4, YDR131C, CDC23, CDC20, UBR2, UBR1, RKR1, UFD2, CDC53, ACT1, IRC20, GRR1, NOT5, UBC4, APC5, APC4	1512	81	4955
GOTERM_BP_ALL	GO:0016310~phosphorylation	66	3.77574	0.513802	DBF2, TFP1, ERG8, CYC1, ALK1, CYC7, IME2, TEL1, ELM1, ALK2, COX5B, SCY1, IRE1, CMK2, VPS15, SDH3, MVD1, GCN2, KSS1, PAN3, PSK2, CDC5, RAD53, MEC1, DUN1, KCC4, VMA2, HOG1, VMA5, YPL150W, SLI15, YPL141C, CBK1, YKL161C, VPH1, HSL1, KIN1, KIN3, KIN2, IPL1, KIN4, CLA4, PRR2, ERG12, YPK2, BUB1, RCK2, RIM15, SLT2, MPS1, GIN4, MCK1, CDC28, STV1, SSK22, MRK1, HAL5, EMI5, TOS3, BCK1, PKP2, MKK2, STE20, SKM…	1527	211	4970
GOTERM_BP_ALL	GO:0010324~membrane invagination	43	2.45995	0.514785	VAC8, COS10, SDS24, VRP1, ATG11, ATG13, NEO1, ATG17, LDB17, TOR2, YSC84, DRS2, DNF1, DNF2, DOA4, INP52, INP53, SCD5, FKS1, SUR7, RSP5, AKR2, MYO3, RIM8, PAN1, MYO5, VAM6, VPS41, CMD1, VTC3, BZZ1, ATG2, OSH7, OSH6, MON2, OSH2, SEC18, LAS17, SAC6, ACT1, CHC1, RCY1, ALY1	1527	136	4970
GOTERM_BP_ALL	GO:0006281~DNA repair	77	4.40503	0.51588	PSY3, INO80, MLH1, TEL1, MLH3, DNL4, NHP6A, DIN7, CDC45, RSC30, XRS2, NTG1, MPH1, HTB1, PMS1, THO2, PAN2, CDC9, MEC3, ELG1, PAN3, REV1, DEF1, RAD55, DUN1, RAD53, MEC1, RAD50, RFC5, RAD1, RFC1, ACT1, HIM1, HTA2, POL3, POL4, POL1, POL2, REV3, SCC2, MET18, SSL2, MGS1, SPT16, CTF4, SAC3, STH1, VPS75, YHR054C, SNF5, CTF18, MMS1, MMS2, MUS81, SNF2, MCK1, MSH3, MSH2, RTT107, SMC5, RTT109, SMC6, RDH54, S…	1527	247	4970
GOTERM_MF_ALL	GO:0004321~fatty-acyl-CoA synthase activity	2	0.114416	0.516941	FAS1, FAS2	1512	2	4955
GOTERM_MF_ALL	GO:0000828~inositol hexakisphosphate kinase activity	2	0.114416	0.516941	KCS1, VIP1	1512	2	4955
GOTERM_MF_ALL	GO:0004488~methylenetetrahydrofolate dehydrogenase (NADP+) activity	2	0.114416	0.516941	ADE3, MIS1	1512	2	4955
GOTERM_MF_ALL	GO:0003959~NADPH dehydrogenase activity	2	0.114416	0.516941	OYE2, OYE3	1512	2	4955
GOTERM_MF_ALL	GO:0000406~double-strand/single-strand DNA junction binding	2	0.114416	0.516941	MSH3, MSH2	1512	2	4955
GOTERM_MF_ALL	GO:0045290~D-arabinose 1-dehydrogenase [NAD(P)+] activity	2	0.114416	0.516941	ARA1, ARA2	1512	2	4955
GOTERM_MF_ALL	GO:0003786~actin lateral binding	2	0.114416	0.516941	TPM2, TPM1	1512	2	4955
GOTERM_MF_ALL	GO:0015216~purine nucleotide transmembrane transporter activity	2	0.114416	0.516941	GGC1, ANT1	1512	2	4955
GOTERM_MF_ALL	GO:0004753~saccharopine dehydrogenase activity	2	0.114416	0.516941	LYS1, LYS9	1512	2	4955
GOTERM_MF_ALL	GO:0003910~DNA ligase (ATP) activity	2	0.114416	0.516941	CDC9, DNL4	1512	2	4955
GOTERM_MF_ALL	GO:0004820~glycine-tRNA ligase activity	2	0.114416	0.516941	GRS1, GRS2	1512	2	4955
GOTERM_MF_ALL	GO:0015127~bilirubin transmembrane transporter activity	2	0.114416	0.516941	BPT1, YCF1	1512	2	4955
GOTERM_MF_ALL	GO:0015086~cadmium ion transmembrane transporter activity	2	0.114416	0.516941	PCA1, BPT1	1512	2	4955
GOTERM_MF_ALL	GO:0070290~NAPE-specific phospholipase D activity	2	0.114416	0.516941	FMP30, SPO14	1512	2	4955
GOTERM_MF_ALL	GO:0004142~diacylglycerol cholinephosphotransferase activity	2	0.114416	0.516941	CPT1, EPT1	1512	2	4955
GOTERM_MF_ALL	GO:0004478~methionine adenosyltransferase activity	2	0.114416	0.516941	SAM1, SAM2	1512	2	4955
GOTERM_MF_ALL	GO:0016631~enoyl-[acyl-carrier-protein] reductase activity	2	0.114416	0.516941	FAS1, ETR1	1512	2	4955
GOTERM_MF_ALL	GO:0045142~triplex DNA binding	2	0.114416	0.516941	STM1, CTR9	1512	2	4955
GOTERM_MF_ALL	GO:0004829~threonine-tRNA ligase activity	2	0.114416	0.516941	THS1, MST1	1512	2	4955
GOTERM_MF_ALL	GO:0016657~oxidoreductase activity, acting on NADH or NADPH, nitrogenous group as acceptor	2	0.114416	0.516941	HBN1, FRM2	1512	2	4955
GOTERM_MF_ALL	GO:0004477~methenyltetrahydrofolate cyclohydrolase activity	2	0.114416	0.516941	ADE3, MIS1	1512	2	4955
GOTERM_MF_ALL	GO:0045552~dihydrokaempferol 4-reductase activity	2	0.114416	0.516941	YDR541C, YGL157W	1512	2	4955
GOTERM_MF_ALL	GO:0004828~serine-tRNA ligase activity	2	0.114416	0.516941	DIA4, SES1	1512	2	4955
GOTERM_MF_ALL	GO:0003939~L-iditol 2-dehydrogenase activity	2	0.114416	0.516941	SOR1, SOR2	1512	2	4955
GOTERM_MF_ALL	GO:0070635~nicotinamide riboside hydrolase activity	2	0.114416	0.516941	PNP1, URH1	1512	2	4955
GOTERM_MF_ALL	GO:0004113~2',3'-cyclic-nucleotide 3'-phosphodiesterase activity	2	0.114416	0.516941	CPD1, TRL1	1512	2	4955
GOTERM_MF_ALL	GO:0004329~formate-tetrahydrofolate ligase activity	2	0.114416	0.516941	ADE3, MIS1	1512	2	4955
GOTERM_MF_ALL	GO:0005544~calcium-dependent phospholipid binding	2	0.114416	0.516941	TCB1, TCB3	1512	2	4955
GOTERM_MF_ALL	GO:0017040~ceramidase activity	2	0.114416	0.516941	YDC1, YPC1	1512	2	4955
GOTERM_MF_ALL	GO:0003909~DNA ligase activity	2	0.114416	0.516941	CDC9, DNL4	1512	2	4955
GOTERM_MF_ALL	GO:0003785~actin monomer binding	2	0.114416	0.516941	TWF1, PFY1	1512	2	4955
GOTERM_MF_ALL	GO:0000829~inositol heptakisphosphate kinase activity	2	0.114416	0.516941	KCS1, VIP1	1512	2	4955
GOTERM_MF_ALL	GO:0004816~asparagine-tRNA ligase activity	2	0.114416	0.516941	SLM5, DED81	1512	2	4955
GOTERM_MF_ALL	GO:0004867~serine-type endopeptidase inhibitor activity	2	0.114416	0.516941	PBI2, TFS1	1512	2	4955
GOTERM_MF_ALL	GO:0001965~G-protein alpha-subunit binding	2	0.114416	0.516941	SCP160, ASC1	1512	2	4955
GOTERM_MF_ALL	GO:0004165~dodecenoyl-CoA delta-isomerase activity	2	0.114416	0.516941	ECI1, DCI1	1512	2	4955
GOTERM_MF_ALL	GO:0030623~U5 snRNA binding	2	0.114416	0.516941	PRP8, SNU114	1512	2	4955
GOTERM_MF_ALL	GO:0004783~sulfite reductase (NADPH) activity	2	0.114416	0.516941	MET10, MET5	1512	2	4955
GOTERM_MF_ALL	GO:0031320~hexitol dehydrogenase activity	2	0.114416	0.516941	YNR073C, DSF1, XYL2	1512	2	4955
GOTERM_MF_ALL	GO:0004367~glycerol-3-phosphate dehydrogenase (NAD+) activity	2	0.114416	0.516941	GPD2, GPD1	1512	2	4955
GOTERM_MF_ALL	GO:0003850~2-deoxyglucose-6-phosphatase activity	2	0.114416	0.516941	DOG2, DOG1	1512	2	4955
GOTERM_MF_ALL	GO:0004099~chitin deacetylase activity	2	0.114416	0.516941	CDA1, CDA2	1512	2	4955
GOTERM_MF_ALL	GO:0003872~6-phosphofructokinase activity	2	0.114416	0.516941	PFK2, PFK1	1512	2	4955
GOTERM_MF_ALL	GO:0004779~sulfate adenylyltransferase activity	2	0.114416	0.516941	MET3, APA1	1512	2	4955
GOTERM_BP_ALL	GO:0009894~regulation of catabolic process	20	1.14416	0.518507	THI4, CDC28, HSL1, PCL6, ICY2, ATG23, CDC23, CDC20, PTH2, SFI1, MRK1, SIP3, MMR1, SRL3, BUD4, RPN2, PLM2, PFK26, PFK27, POM152	1527	61	4970
GOTERM_BP_ALL	GO:0051052~regulation of DNA metabolic process	20	1.14416	0.518507	CDC28, SSL2, ELG1, MGS1, CLB6, TEL1, RAD53, MEC1, DUN1, HSP82, SPO16, MCM5, TOP1, RRM3, CCR4, HSC82, TOF1, DOA4, SIR2, MPH1	1527	61	4970
GOTERM_BP_ALL	GO:0006607~NLS-bearing substrate import into nucleus	9	0.514874	0.519182	NUP133, NUP145, NIC96, NUP120, NUP85, CMD1, NUP188, NUP157, POM152	1527	25	4970
GOTERM_BP_ALL	GO:0006421~asparaginyl-tRNA aminoacylation	2	0.114416	0.519852	SLM5, DED81	1527	2	4970
GOTERM_BP_ALL	GO:0019218~regulation of steroid metabolic process	2	0.114416	0.519852	DAP1, RSP5	1527	2	4970
GOTERM_BP_ALL	GO:0044088~regulation of vacuole biogenesis	2	0.114416	0.519852	ENO2, ENO1	1527	2	4970
GOTERM_BP_ALL	GO:0006805~xenobiotic metabolic process	2	0.114416	0.519852	DDI2, DDI3, BDS1	1527	2	4970
GOTERM_BP_ALL	GO:0032889~regulation of vacuole fusion, non-autophagic	2	0.114416	0.519852	ENO2, ENO1	1527	2	4970
GOTERM_BP_ALL	GO:0042766~nucleosome mobilization	2	0.114416	0.519852	INO80, SNF2	1527	2	4970
GOTERM_BP_ALL	GO:0006426~glycyl-tRNA aminoacylation	2	0.114416	0.519852	GRS1, GRS2	1527	2	4970
GOTERM_BP_ALL	GO:0031503~protein complex localization	2	0.114416	0.519852	JSN1, ATG19	1527	2	4970
GOTERM_BP_ALL	GO:0009226~nucleotide-sugar biosynthetic process	2	0.114416	0.519852	PSA1, PMI40	1527	2	4970
GOTERM_BP_ALL	GO:0019747~regulation of isoprenoid metabolic process	2	0.114416	0.519852	YTA7, RSP5	1527	2	4970
GOTERM_BP_ALL	GO:0080120~CAAX-box protein processing	2	0.114416	0.519852	STE24, RCE1	1527	2	4970
GOTERM_BP_ALL	GO:0006975~DNA damage induced protein phosphorylation	2	0.114416	0.519852	TEL1, MEC1	1527	2	4970
GOTERM_BP_ALL	GO:0005997~xylulose metabolic process	2	0.114416	0.519852	XKS1, XYL2	1527	2	4970
GOTERM_BP_ALL	GO:0030042~actin filament depolymerization	2	0.114416	0.519852	COF1, AIP1	1527	2	4970
GOTERM_BP_ALL	GO:0046058~cAMP metabolic process	2	0.114416	0.519852	PDE1, CYR1	1527	2	4970
GOTERM_BP_ALL	GO:0006435~threonyl-tRNA aminoacylation	2	0.114416	0.519852	THS1, MST1	1527	2	4970
GOTERM_BP_ALL	GO:0046168~glycerol-3-phosphate catabolic process	2	0.114416	0.519852	GPD2, GPD1	1527	2	4970
GOTERM_BP_ALL	GO:0015840~urea transport	2	0.114416	0.519852	DUR3, NPR2	1527	2	4970
GOTERM_BP_ALL	GO:0045905~positive regulation of translational termination	2	0.114416	0.519852	HYP2, ANB1	1527	2	4970
GOTERM_BP_ALL	GO:0000025~maltose catabolic process	2	0.114416	0.519852	MAL32, MAL12	1527	2	4970
GOTERM_BP_ALL	GO:0051457~maintenance of protein location in nucleus	2	0.114416	0.519852	FAR1, SDS22	1527	2	4970
GOTERM_BP_ALL	GO:0032443~regulation of ergosterol biosynthetic process	2	0.114416	0.519852	DAP1, RSP5	1527	2	4970
GOTERM_BP_ALL	GO:0042991~transcription factor import into nucleus	2	0.114416	0.519852	KAP104, CMD1	1527	2	4970
GOTERM_BP_ALL	GO:0006195~purine nucleotide catabolic process	2	0.114416	0.519852	PDE1, ARP2	1527	2	4970
GOTERM_BP_ALL	GO:0006434~seryl-tRNA aminoacylation	2	0.114416	0.519852	DIA4, SES1	1527	2	4970
GOTERM_BP_ALL	GO:0006572~tyrosine catabolic process	2	0.114416	0.519852	ARO80, ARO10	1527	2	4970
GOTERM_BP_ALL	GO:0016572~histone phosphorylation	2	0.114416	0.519852	TEL1, MEC1	1527	2	4970
GOTERM_BP_ALL	GO:0030050~vesicle transport along actin filament	2	0.114416	0.519852	ACT1, MYO2	1527	2	4970
GOTERM_BP_ALL	GO:0050810~regulation of steroid biosynthetic process	2	0.114416	0.519852	DAP1, RSP5	1527	2	4970
GOTERM_BP_ALL	GO:0006343~establishment of chromatin silencing	2	0.114416	0.519852	SIR1, MCM5	1527	2	4970
GOTERM_BP_ALL	GO:0009298~GDP-mannose biosynthetic process	2	0.114416	0.519852	PSA1, PMI40	1527	2	4970
GOTERM_BP_ALL	GO:0006556~S-adenosylmethionine biosynthetic process	2	0.114416	0.519852	SAM1, SAM2	1527	2	4970
GOTERM_BP_ALL	GO:0043243~positive regulation of protein complex disassembly	2	0.114416	0.519852	HYP2, ANB1	1527	2	4970
GOTERM_BP_ALL	GO:0015723~bilirubin transport	2	0.114416	0.519852	BPT1, YCF1	1527	2	4970
GOTERM_BP_ALL	GO:0019673~GDP-mannose metabolic process	2	0.114416	0.519852	PSA1, PMI40	1527	2	4970
GOTERM_MF_ALL	GO:0019239~deaminase activity	5	0.286041	0.522775	TAD2, DCD1, AMD1, YJL070C, YBR284W	1512	12	4955
GOTERM_MF_ALL	GO:0010181~FMN binding	5	0.286041	0.522775	OYE2, OYE3, PST2, MET5, GLT1	1512	12	4955
GOTERM_MF_ALL	GO:0004620~phospholipase activity	5	0.286041	0.522775	PLB2, NTE1, FMP30, SPO14, SPO1	1512	12	4955
GOTERM_MF_ALL	GO:0005545~phosphatidylinositol binding	5	0.286041	0.522775	OSH2, CDC3, YPR097W, CDC10, CDC11	1512	12	4955
GOTERM_MF_ALL	GO:0008017~microtubule binding	5	0.286041	0.522775	ALF1, ASE1, CRN1, PAC1, STU2	1512	12	4955
GOTERM_BP_ALL	GO:0040029~regulation of gene expression, epigenetic	34	1.94508	0.524638	SCP160, SUM1, INO80, MCM10, PNC1, ESC8, TOP1, ISW2, CDC45, MCM7, ZDS2, HDA1, ORC4, ORC2, MEC3, MSH2, FKH1, HIF1, GAS1, RKR1, MCM3, MCM5, RIF1, ITC1, SIR3, SIR2, SIR1, DPB3, POL2, RFM1, DPB2, SIN3, ESC1, MPT5	1527	107	4970
GOTERM_BP_ALL	GO:0008361~regulation of cell size	34	1.94508	0.524638	DIA1, VPH1, CDC39, DIA3, BNI1, PAM1, ELM1, TPM1, DIA4, DFG5, SRV2, MSS11, DBR1, SLT2, FKS1, KSS1, CLN3, RGA2, KAP122, RGA1, TMN3, TMN2, ASC1, BMH2, SPH1, FKH1, HXK2, CDC55, YCR061W, STE20, PHO5, ASH1, BUD8, MYO2	1527	107	4970
GOTERM_BP_ALL	GO:0006974~response to DNA damage stimulus	90	5.14874	0.52539	PSY3, ALK1, INO80, MLH1, TEL1, MIG3, YIM1, MLH3, ALK2, DNL4, NHP6A, DIN7, DDI2, CDC45, XRS2, RSC30, DDI3, NTG1, MPH1, HTB1, GCN2, PMS1, THO2, PAN2, CDC9, MEC3, HOF1, PAN3, REV1, ELG1, DEF1, RAD55, MEC1, RAD53, DUN1, RAD50, RFC5, RAD1, RFC1, ACT1, HIM1, HTA2, POL3, POL4, GRR1, POL1, POL2, REV3, SCC2, MET18, SSL2, MGS1, SPT16, CTF4, SAC3, STH1, PIN4, VPS75, YHR054C, SNF5, CTF18, TOR2, TOR1, MMS1, M…	1527	290	4970
GOTERM_MF_ALL	GO:0031420~alkali metal ion binding	8	0.457666	0.526341	ENA5, NHA1, CDC19, ERG10, IMD2, SAM1, SAM2, TRK1	1512	22	4955
GOTERM_MF_ALL	GO:0015179~L-amino acid transmembrane transporter activity	8	0.457666	0.526341	UGA4, GNP1, GAP1, AGC1, MUP1, AVT1, SSY1, ERS1	1512	22	4955
GOTERM_MF_ALL	GO:0016298~lipase activity	8	0.457666	0.526341	PLB2, NTE1, FMP30, TGL1, YJR107W, TGL2, SPO14, SPO1	1512	22	4955
GOTERM_MF_ALL	GO:0004532~exoribonuclease activity	8	0.457666	0.526341	DIS3, CDC39, PAN2, PAN3, KEM1, CCR4, REX3, DSS1	1512	22	4955
GOTERM_BP_ALL	GO:0006906~vesicle fusion	12	0.686499	0.526664	SEC3, SEC1, PEP7, SEC8, SSO2, SEC6, TLG1, USO1, TLG2, SEC10, EXO70, SEC15	1527	35	4970
GOTERM_BP_ALL	GO:0006586~indolalkylamine metabolic process	5	0.286041	0.529186	TRP2, ARO80, PDC1, ARO10, PDC5	1527	12	4970
GOTERM_BP_ALL	GO:0032582~negative regulation of gene-specific transcription	5	0.286041	0.529186	HOG1, ISW2, HDA1, ITC1, PRR2	1527	12	4970
GOTERM_BP_ALL	GO:0006760~folic acid and derivative metabolic process	5	0.286041	0.529186	FOL1, DFR1, ADE3, MIS1, ABZ2	1527	12	4970
GOTERM_BP_ALL	GO:0032956~regulation of actin cytoskeleton organization	5	0.286041	0.529186	TWF1, CAP2, CRN1, LAS17, RSP5	1527	12	4970
GOTERM_BP_ALL	GO:0032970~regulation of actin filament-based process	5	0.286041	0.529186	TWF1, CAP2, CRN1, LAS17, RSP5	1527	12	4970
GOTERM_BP_ALL	GO:0010553~negative regulation of specific transcription from RNA polymerase II promoter	5	0.286041	0.529186	HOG1, ISW2, HDA1, ITC1, PRR2	1527	12	4970
GOTERM_BP_ALL	GO:0042430~indole and derivative metabolic process	5	0.286041	0.529186	TRP2, ARO80, PDC1, ARO10, PDC5	1527	12	4970
GOTERM_BP_ALL	GO:0006568~tryptophan metabolic process	5	0.286041	0.529186	TRP2, ARO80, PDC1, ARO10, PDC5	1527	12	4970
GOTERM_BP_ALL	GO:0000023~maltose metabolic process	5	0.286041	0.529186	MAL32, MAL12, YGR287C, YIL172C, YJL216C	1527	12	4970
GOTERM_BP_ALL	GO:0042434~indole derivative metabolic process	5	0.286041	0.529186	TRP2, ARO80, PDC1, ARO10, PDC5	1527	12	4970
GOTERM_BP_ALL	GO:0032535~regulation of cellular component size	37	2.1167	0.529303	CDC39, DIA1, VPH1, DIA3, BNI1, PAM1, ELM1, TPM1, DIA4, DFG5, SRV2, MSS11, DBR1, SLT2, FKS1, RSP5, KSS1, CLN3, RGA2, KAP122, TWF1, RGA1, CAP2, TMN3, TMN2, ASC1, BMH2, SPH1, FKH1, HXK2, CDC55, YCR061W, STE20, PHO5, ASH1, BUD8, MYO2	1527	117	4970
GOTERM_BP_ALL	GO:0048522~positive regulation of cellular process	74	4.23341	0.52973	PIP2, ANB1, CYC8, INO80, ELM1, SWI4, UTP10, NHP6A, SWI1, ISW2, SWI5, HDA1, SWI6, ISW1, MSS11, YAP6, HTB1, RPS9B, PAU2, HAC1, CDC5, CLB6, VPS1, EFT1, RPO21, EFT2, CLB2, CLB1, CGI121, CLB4, MCM5, SIP4, HOG1, PAU24, SIP3, WTM1, YTA7, LAS17, VID28, HSC82, HYP2, CTI6, PAU8, PET122, HOS3, MPT5, SPT16, STH1, SPO13, VPS75, MOT1, SNF5, PAU12, PAU11, CHD1, MGA2, SNF2, PET111, HAP1, PDR3, RSP5, CDC28, SMP1,…	1527	238	4970
GOTERM_BP_ALL	GO:0009259~ribonucleotide metabolic process	26	1.48741	0.529798	VPH1, TFP1, NEO1, PMC1, ADE16, DRS2, PMA2, DNF1, DNF3, PMA1, DNF2, AMD1, PCA1, ENA5, URA8, SPF1, STV1, IMD2, ARP2, YPK9, VMA2, VMA5, URA1, YJL070C, YBR284W, ADK1	1527	81	4970
GOTERM_MF_ALL	GO:0008237~metallopeptidase activity	14	0.800915	0.532574	APE3, CYM1, YOL057W, YIL108W, RCE1, DUG2, CPS1, DUG1, YOL098C, STE24, LAP4, RRI1, YFR006W, ICP55	1512	42	4955
GOTERM_BP_ALL	GO:0051248~negative regulation of protein metabolic process	15	0.858124	0.532722	CAP2, SBP1, ASC1, BMH2, PTH2, CTF19, RPL30, BFA1, ASE1, DYN2, KAR3, BUB1, BIR1, INP52, CIN8	1527	45	4970
GOTERM_BP_ALL	GO:0006633~fatty acid biosynthetic process	8	0.457666	0.534936	ERG25, FAS1, TPI1, FAS2, ETR1, ELO1, IFA38, HFA1	1527	22	4970
GOTERM_BP_ALL	GO:0031570~DNA integrity checkpoint	8	0.457666	0.534936	MEC3, CCR4, TOF1, BMH2, PIN4, GCN2, DUN1, MEC1	1527	22	4970
GOTERM_BP_ALL	GO:0007020~microtubule nucleation	8	0.457666	0.534936	SPC24, STU1, STU2, TID3, SPC97, SPC110, SPC98, TUB4	1527	22	4970
GOTERM_BP_ALL	GO:0007018~microtubule-based movement	8	0.457666	0.534936	PAC1, DYN3, KAR3, CIK1, TUB2, CIN8, TUB1, TUB3	1527	22	4970
GOTERM_BP_ALL	GO:0006275~regulation of DNA replication	11	0.629291	0.539925	CDC28, CCR4, HSC82, TOF1, DOA4, CLB6, SIR2, HSP82, DUN1, MEC1, MCM5	1527	32	4970
GOTERM_MF_ALL	GO:0019213~deacetylase activity	10	0.572082	0.544759	CDA1, SAY1, HDA2, CDA2, HDA1, SIR2, CTI6, ASH1, SIN3, HOS3	1512	29	4955
GOTERM_CC_ALL	GO:0005741~mitochondrial outer membrane	28	1.60183	0.545884	ERG6, MSP1, ERG9, SAC1, PTH2, GUT2, YSC83, MDM12, MDM10, NCA2, FAA1, SCM4, IML2, MMM1, YKL027W, AYR1, VPS1, EHT1, YHR003C, PIS1, YGR266W, STE24, MMR1, ERG27, MCR1, DPM1, SAM50, BNA4	1618	94	5615
GOTERM_BP_ALL	GO:0055086~nucleobase, nucleoside and nucleotide metabolic process	74	4.23341	0.547219	TFP1, TRX1, APA1, YEF1, PCD1, PMC1, PNC1, GUT2, HNT2, ADE16, NDE1, RAV1, DFR1, HNT1, FDH1, SDH3, ADE3, SOL4, RNR1, SPF1, RNR4, IMD2, ARP2, RAD53, NPP1, VMA2, VMA5, KAP95, CPD1, HMG1, SRL4, PGI1, YJL070C, CYR1, ADK1, BNA4, VPH1, DCD1, ADH5, NEO1, TKL1, MIS1, TAL1, TPI1, DRS2, ADH2, DNF1, PMA2, DNF3, DNF2, PMA1, AMD1, URH1, URA10, YMR315W, ENA5, GPD2, PCA1, DAL4, GPD1, URA8, PDE1, DAL1, STV1, URA6,…	1527	239	4970
GOTERM_BP_ALL	GO:0016458~gene silencing	34	1.94508	0.550294	SCP160, SUM1, INO80, MCM10, PNC1, ESC8, TOP1, ISW2, CDC45, HDA2, MCM7, ZDS2, HDA1, ORC4, ORC2, MEC3, MSH2, FKH1, HIF1, GAS1, RKR1, MCM3, MCM5, RIF1, ITC1, SIR3, SIR2, SIR1, DPB3, POL2, RFM1, DPB2, SIN3, ESC1	1527	108	4970
GOTERM_MF_ALL	GO:0008235~metalloexopeptidase activity	4	0.228833	0.550416	LAP4, YFR006W, ICP55, DUG1	1512	9	4955
GOTERM_MF_ALL	GO:0004579~dolichyl-diphosphooligosaccharide-protein glycotransferase activity	4	0.228833	0.550416	OST3, OST2, OST5, WBP1	1512	9	4955
GOTERM_MF_ALL	GO:0016597~amino acid binding	4	0.228833	0.550416	HOM3, FAS2, LYS2, URA2	1512	9	4955
GOTERM_MF_ALL	GO:0017069~snRNA binding	4	0.228833	0.550416	RSE1, PRP8, MUD1, SNU114	1512	9	4955
GOTERM_MF_ALL	GO:0004312~fatty-acid synthase activity	4	0.228833	0.550416	FAS1, FAS2, ETR1, ELO1	1512	9	4955
GOTERM_MF_ALL	GO:0000104~succinate dehydrogenase activity	4	0.228833	0.550416	YMR118C, SDH3, YEL047C, EMI5	1512	9	4955
GOTERM_MF_ALL	GO:0004576~oligosaccharyl transferase activity	4	0.228833	0.550416	OST3, OST2, OST5, WBP1	1512	9	4955
GOTERM_MF_ALL	GO:0043176~amine binding	4	0.228833	0.550416	HOM3, FAS2, LYS2, URA2	1512	9	4955
GOTERM_BP_ALL	GO:0006378~mRNA polyadenylation	7	0.400458	0.553131	RNA14, PTI1, FIR1, HRP1, CLP1, CFT2, CFT1	1527	19	4970
GOTERM_BP_ALL	GO:0048583~regulation of response to stimulus	7	0.400458	0.553131	BNI1, CDC28, MGS1, SMP1, ATG23, FUS2, BNR1	1527	19	4970
GOTERM_BP_ALL	GO:0010970~microtubule-based transport	7	0.400458	0.553131	PAC1, DYN3, KAR3, CIK1, TUB2, TUB1, TUB3	1527	19	4970
GOTERM_BP_ALL	GO:0006301~postreplication repair	7	0.400458	0.553131	PAN2, REV1, PAN3, MMS2, POL3, HTB1, REV3	1527	19	4970
GOTERM_BP_ALL	GO:0030473~nuclear migration along microtubule	7	0.400458	0.553131	PAC1, DYN3, KAR3, CIK1, TUB2, TUB1, TUB3	1527	19	4970
GOTERM_CC_ALL	GO:0031933~telomeric heterochromatin	3	0.171625	0.553572	RRM3, SIR3, SIR2	1618	6	5615
GOTERM_CC_ALL	GO:0005720~nuclear heterochromatin	3	0.171625	0.553572	RRM3, SIR3, SIR2	1618	6	5615
GOTERM_CC_ALL	GO:0032541~cortical endoplasmic reticulum	3	0.171625	0.553572	SFH5, RTN1, RTN2	1618	6	5615
GOTERM_CC_ALL	GO:0005871~kinesin complex	3	0.171625	0.553572	VIK1, CIK1, CIN8	1618	6	5615
GOTERM_CC_ALL	GO:0005724~nuclear telomeric heterochromatin	3	0.171625	0.553572	RRM3, SIR3, SIR2	1618	6	5615
GOTERM_CC_ALL	GO:0000796~condensin complex	3	0.171625	0.553572	BRN1, YCG1, SMC2	1618	6	5615
GOTERM_CC_ALL	GO:0048500~signal recognition particle	3	0.171625	0.553572	SEC65, SRP68, SRP72	1618	6	5615
GOTERM_CC_ALL	GO:0005786~signal recognition particle, endoplasmic reticulum targeting	3	0.171625	0.553572	SEC65, SRP68, SRP72	1618	6	5615
GOTERM_CC_ALL	GO:0031932~TORC2 complex	3	0.171625	0.553572	TOR2, BIT61, TSC11	1618	6	5615
GOTERM_CC_ALL	GO:0000799~nuclear condensin complex	3	0.171625	0.553572	BRN1, YCG1, SMC2	1618	6	5615
GOTERM_BP_ALL	GO:0032005~signal transduction involved in conjugation with cellular fusion	10	0.572082	0.554548	FAR1, RGA2, BNI1, RGA1, STE20, SCP160, STE3, MDG1, AFR1, KSS1	1527	29	4970
GOTERM_BP_ALL	GO:0051445~regulation of meiotic cell cycle	10	0.572082	0.554548	CDC28, WTM1, RCK2, HOP1, RIM15, IME2, FPR3, PCH2, SPO16, YHP1	1527	29	4970
GOTERM_BP_ALL	GO:0000750~pheromone-dependent signal transduction involved in conjugation with cellular fusion	10	0.572082	0.554548	FAR1, RGA2, BNI1, RGA1, STE20, SCP160, STE3, MDG1, AFR1, KSS1	1527	29	4970
GOTERM_BP_ALL	GO:0006345~loss of chromatin silencing	4	0.228833	0.55595	HDA1, SIR3, SIR2, MPT5	1527	9	4970
GOTERM_BP_ALL	GO:0006874~cellular calcium ion homeostasis	4	0.228833	0.55595	PGM2, VMA2, SPF1, PMC1	1527	9	4970
GOTERM_BP_ALL	GO:0006797~polyphosphate metabolic process	4	0.228833	0.55595	VPH1, PHO91, PPX1, VTC3	1527	9	4970
GOTERM_BP_ALL	GO:0051605~protein maturation by peptide bond cleavage	4	0.228833	0.55595	SPC2, SEC11, SPC3, ATG19	1527	9	4970
GOTERM_BP_ALL	GO:0007008~outer mitochondrial membrane organization	4	0.228833	0.55595	MMM1, MDM12, MDM10, SAM50	1527	9	4970
GOTERM_BP_ALL	GO:0000083~regulation of transcription of G1/S-phase of mitotic cell cycle	4	0.228833	0.55595	CLN3, SWI6, HIR3, HOS3	1527	9	4970
GOTERM_BP_ALL	GO:0001304~progressive alteration of chromatin during replicative cell aging	4	0.228833	0.55595	HDA1, SIR3, SIR2, MPT5	1527	9	4970
GOTERM_BP_ALL	GO:0055074~calcium ion homeostasis	4	0.228833	0.55595	PGM2, VMA2, SPF1, PMC1	1527	9	4970
GOTERM_BP_ALL	GO:0000921~septin ring assembly	4	0.228833	0.55595	KCC4, CTF13, GIN4, CBF2	1527	9	4970
GOTERM_BP_ALL	GO:0044249~cellular biosynthetic process	587	33.5812	0.558518	YPL216W, ABC1, YLR278C, TFP1, OAF3, OYE2, APA1, SKO1, TEL1, DNL4, GLT1, TDH3, TDH2, STR2, MSS11, RIB4, MET32, CSM1, RPS0B, RPS0A, ACS2, PCM1, MSW1, DPS1, CWH43, SIP4, CWH41, KAP95, SLM5, RPS15, KTR2, RPS12, RPS13, CTI6, ASH1, GGC1, ECM19, BNA3, BNA4, MST1, RPS1A, YHR054C, RIC1, RPS1B, YHP1, DTD1, AEP2, ARG4, RPL43A, SSO2, QRI1, RPS20, MGA2, RPS19B, KCS1, GPD2, ALT1, SMP1, RPS5, GTB1, SSN2, SIR3, …	1527	1914	4970
GOTERM_CC_ALL	GO:0019867~outer membrane	29	1.65904	0.558537	ERG6, MSP1, ERG9, SAC1, PTH2, GUT2, YSC83, YNL208W, MDM12, MDM10, NCA2, FAA1, SCM4, IML2, MMM1, YKL027W, AYR1, VPS1, EHT1, YHR003C, PIS1, YGR266W, STE24, ERG27, MMR1, MCR1, DPM1, SAM50, BNA4	1618	98	5615
GOTERM_BP_ALL	GO:0010557~positive regulation of macromolecule biosynthetic process	60	3.43249	0.563573	PIP2, ANB1, CYC8, INO80, SWI4, UTP10, NHP6A, SWI1, ISW2, SWI5, HDA1, ISW1, SWI6, MSS11, YAP6, HTB1, RPS9B, PAU2, HAC1, VPS1, EFT1, CLB6, EFT2, RPO21, CGI121, MCM5, HOG1, PAU24, SIP3, WTM1, YTA7, VID28, HYP2, CTI6, PAU8, PET122, HOS3, MPT5, SPT16, STH1, MOT1, SNF5, PAU12, PAU11, CHD1, MGA2, SNF2, PET111, HAP1, PDR3, RSP5, CDC28, SMP1, ARO80, SNF12, EMI2, HSP82, EMI5, MBF1, ITC1, HSP78, SIR3, SIR2,…	1527	194	4970
GOTERM_MF_ALL	GO:0004386~helicase activity	33	1.88787	0.564608	SKI2, SEN1, SSL2, BRR2, SPP382, INO80, STH1, PRP16, MOT1, ISW2, MCM7, ISW1, CHD1, MPH1, SNF2, SLH1, PRP2, IRC3, HFM1, EST3, ARP5, RDH54, MCM2, MCM3, MCM4, MCM5, DNA2, RRM3, YLR419W, IRC20, ACT1, SWR1, ECM16	1512	106	4955
GOTERM_BP_ALL	GO:0042592~homeostatic process	77	4.40503	0.567255	DBF2, NHA1, DPP1, VAC8, HMX1, YBT1, TFP1, CNA1, TRX1, TEL1, PMC1, MPD1, MPD2, TRK1, XRS2, RAV1, PPZ1, VPS16, YVC1, VMA22, PDI1, MEC3, ELG1, IML1, SPF1, TSA1, DEF1, VPS41, VPS3, CGI121, MEC1, RAD50, PGM2, VMA2, VMA5, AHP1, RIF1, RIF2, ARH1, HSC82, GGC1, DMC1, KOG1, GEF1, VPH1, BTN2, MNR2, VPH2, SMF1, PMA2, PMA1, DOA4, BPT1, VPS35, IRC7, PCA1, GRX2, GRX1, GPD1, ERP1, EST2, EST3, YMR134W, STV1, CWP2…	1527	250	4970
GOTERM_MF_ALL	GO:0043130~ubiquitin binding	6	0.343249	0.567486	SWA2, MGS1, GGA1, GGA2, RSP5, BUL1	1512	16	4955
GOTERM_BP_ALL	GO:0009260~ribonucleotide biosynthetic process	25	1.43021	0.567827	VPH1, TFP1, NEO1, PMC1, ADE16, DRS2, PMA2, DNF1, DNF3, DNF2, PMA1, AMD1, PCA1, ENA5, URA8, SPF1, STV1, IMD2, YPK9, VMA2, VMA5, URA1, YJL070C, YBR284W, ADK1	1527	79	4970
GOTERM_CC_ALL	GO:0005801~cis-Golgi network	6	0.343249	0.568909	COG3, KRE11, TRS120, BET3, GRX7, TRS130	1618	17	5615
GOTERM_CC_ALL	GO:0005802~trans-Golgi network	6	0.343249	0.568909	KRE11, DRS2, TLG1, TLG2, GGA1, GGA2	1618	17	5615
GOTERM_BP_ALL	GO:0043900~regulation of multi-organism process	12	0.686499	0.570542	FAR1, RGA2, BNI1, RGA1, STE20, PRR2, SCP160, STE3, MDG1, FUS2, AFR1, KSS1	1527	36	4970
GOTERM_BP_ALL	GO:0031137~regulation of conjugation with cellular fusion	12	0.686499	0.570542	FAR1, RGA2, BNI1, RGA1, STE20, PRR2, SCP160, STE3, MDG1, FUS2, AFR1, KSS1	1527	36	4970
GOTERM_BP_ALL	GO:0046999~regulation of conjugation	12	0.686499	0.570542	FAR1, RGA2, BNI1, RGA1, STE20, PRR2, SCP160, STE3, MDG1, FUS2, AFR1, KSS1	1527	36	4970
GOTERM_BP_ALL	GO:0043087~regulation of GTPase activity	9	0.514874	0.570862	GYP5, GDI1, TRS120, MSB3, SPS18, MDR1, BUB2, GYL1, TRS130	1527	26	4970
GOTERM_BP_ALL	GO:0006113~fermentation	6	0.343249	0.57472	NDE1, ADH2, CSF1, ADH5, PDC1, PDC5	1527	16	4970
GOTERM_BP_ALL	GO:0006767~water-soluble vitamin metabolic process	21	1.20137	0.574915	FOL1, THI4, RIB4, RPI1, YEF1, MIS1, PNC1, THI5, THI80, PHO3, PNP1, BIO2, PET18, URH1, THI11, THI20, BIO5, THI12, BNA4, ABZ2, THI13	1527	66	4970
GOTERM_CC_ALL	GO:0044440~endosomal part	11	0.629291	0.575704	PEP3, PEP5, TOR1, PEP7, VTA1, VAM6, VPS3, VPS41, VPS16, FAB1, RSP5	1618	35	5615
GOTERM_BP_ALL	GO:0031328~positive regulation of cellular biosynthetic process	61	3.4897	0.577098	PIP2, ANB1, CYC8, INO80, SWI4, UTP10, NHP6A, SWI1, ISW2, SWI5, HDA1, ISW1, SWI6, MSS11, YAP6, HTB1, RPS9B, PAU2, HAC1, VPS1, EFT1, CLB6, EFT2, RPO21, CGI121, MCM5, SIP4, HOG1, PAU24, SIP3, WTM1, YTA7, VID28, HYP2, CTI6, PAU8, PET122, HOS3, MPT5, SPT16, STH1, MOT1, SNF5, PAU12, PAU11, CHD1, MGA2, SNF2, PET111, HAP1, PDR3, RSP5, CDC28, SMP1, ARO80, SNF12, EMI2, HSP82, EMI5, MBF1, ITC1, HSP78, SIR3,…	1527	198	4970
GOTERM_BP_ALL	GO:0009891~positive regulation of biosynthetic process	61	3.4897	0.577098	PIP2, ANB1, CYC8, INO80, SWI4, UTP10, NHP6A, SWI1, ISW2, SWI5, HDA1, ISW1, SWI6, MSS11, YAP6, HTB1, RPS9B, PAU2, HAC1, VPS1, EFT1, CLB6, EFT2, RPO21, CGI121, MCM5, SIP4, HOG1, PAU24, SIP3, WTM1, YTA7, VID28, HYP2, CTI6, PAU8, PET122, HOS3, MPT5, SPT16, STH1, MOT1, SNF5, PAU12, PAU11, CHD1, MGA2, SNF2, PET111, HAP1, PDR3, RSP5, CDC28, SMP1, ARO80, SNF12, EMI2, HSP82, EMI5, MBF1, ITC1, HSP78, SIR3,…	1527	198	4970
GOTERM_MF_ALL	GO:0046961~proton-transporting ATPase activity, rotational mechanism	8	0.457666	0.580751	VPH1, VMA2, VMA5, TFP1, RAV1, STV1, PFK2, PFK1	1512	23	4955
GOTERM_BP_ALL	GO:0046394~carboxylic acid biosynthetic process	53	3.03204	0.583508	LEU2, LEU3, LYS9, GLT1, LYS1, IFA38, STR2, DFR1, LYS12, LYS2, MDE1, CPA2, GCN2, ADE3, CYS3, TRP2, AYR1, FAS1, FAS2, BNA3, PRO3, HFA1, BAT1, ARO7, MET17, ELO1, YLL058W, ARO1, MIS1, ARO4, MET3, TPI1, ARG4, ETR1, ICT1, BIO2, IRC7, BIO5, ILV3, MET5, FOL1, HOM2, HOM3, HIS2, ALT1, HIS4, SAM1, SAM2, ADI1, ERG25, MET10, MET14, ABZ2	1527	172	4970
GOTERM_BP_ALL	GO:0016053~organic acid biosynthetic process	53	3.03204	0.583508	LEU2, LEU3, LYS9, GLT1, LYS1, IFA38, STR2, DFR1, LYS12, LYS2, MDE1, CPA2, GCN2, ADE3, CYS3, TRP2, AYR1, FAS1, FAS2, BNA3, PRO3, HFA1, BAT1, ARO7, MET17, ELO1, YLL058W, ARO1, MIS1, ARO4, MET3, TPI1, ARG4, ETR1, ICT1, BIO2, IRC7, BIO5, ILV3, MET5, FOL1, HOM2, HOM3, HIS2, ALT1, HIS4, SAM1, SAM2, ADI1, ERG25, MET10, MET14, ABZ2	1527	172	4970
GOTERM_MF_ALL	GO:0015291~secondary active transmembrane transporter activity	16	0.915332	0.583715	DAL4, NHA1, MUP1, SUL1, TPO4, SMF1, SUL2, DIC1, PIC2, YPR003C, TPO1, UGA4, TPO2, AGC1, MCH2, GUP1	1512	50	4955
GOTERM_CC_ALL	GO:0000782~telomere cap complex	4	0.228833	0.584665	RIF1, RIF2, SIR3, SIR2	1618	10	5615
GOTERM_CC_ALL	GO:0000137~Golgi cis cisterna	4	0.228833	0.584665	VAN1, KRE6, GEA1, GEA2	1618	10	5615
GOTERM_CC_ALL	GO:0000783~nuclear telomere cap complex	4	0.228833	0.584665	RIF1, RIF2, SIR3, SIR2	1618	10	5615
GOTERM_BP_ALL	GO:0006732~coenzyme metabolic process	46	2.63158	0.58502	SPE3, ABC1, TES1, ECM38, ADH5, DUG2, PDX1, YEF1, MIS1, TKL1, DUG1, PNC1, GUT2, TAL1, NDE1, TPI1, ADH2, DFR1, LSC2, CIT3, FDH1, SDH3, ADE3, URH1, SOL4, YMR315W, GPD2, FOL1, GPD1, ACS2, PAN6, PAN5, EMI5, COQ6, THI80, COQ3, YMR118C, COQ2, COQ1, CBS2, HMG1, PNP1, GND1, PGI1, BNA4, ABZ2	1527	149	4970
GOTERM_BP_ALL	GO:0044271~nitrogen compound biosynthetic process	97	5.5492	0.588556	LEU2, LEU3, TFP1, LYS9, YEF1, EPT1, PNC1, PMC1, GLT1, LYS1, STR2, LYS2, CPA2, ADE3, RIB4, THI5, VMA2, VMA5, BAT1, BNA4, ADK1, ARO7, ARO1, MIS1, ARO4, MET3, DRS2, ARG4, IRC7, BIO2, AMD1, BIO5, MET5, URA8, ALT1, URA6, YDL119C, CDC21, URA1, URA2, TRX1, ADE16, DFR1, LYS12, MDE1, GCN2, CYS3, TRP2, RNR1, SPF1, RNR4, IMD2, RAD53, THI80, YJL070C, THI11, THI12, PRO3, CYR1, THI13, VPH1, SPE3, MET17, THI4, …	1527	317	4970
GOTERM_BP_ALL	GO:0000022~mitotic spindle elongation	8	0.457666	0.589325	ASE1, APC1, CDC23, BIR1, CDC20, APC5, APC4, CBF2	1527	23	4970
GOTERM_BP_ALL	GO:0009081~branched chain family amino acid metabolic process	8	0.457666	0.589325	LEU2, LEU3, ARO80, PDC1, ARO10, PDC5, ILV3, BAT1	1527	23	4970
GOTERM_BP_ALL	GO:0051231~spindle elongation	8	0.457666	0.589325	ASE1, APC1, CDC23, BIR1, CDC20, APC5, APC4, CBF2	1527	23	4970
GOTERM_MF_ALL	GO:0019787~small conjugating protein ligase activity	27	1.54462	0.590099	HRD3, DIA2, HUL4, UBC12, APC1, UFD4, MMS2, ASI1, ASI3, RSP5, RTT101, SSM4, YDR131C, CDC23, CDC20, UBR2, UBR1, RKR1, UFD2, CDC53, IRC20, ACT1, GRR1, NOT5, UBC4, APC5, APC4	1512	87	4955
GOTERM_MF_ALL	GO:0030291~protein serine/threonine kinase inhibitor activity	3	0.171625	0.590559	FAR1, BCY1, PHO81	1512	6	4955
GOTERM_MF_ALL	GO:0035312~5'-3' exodeoxyribonuclease activity	3	0.171625	0.590559	HNT2, HNT1, APA1	1512	6	4955
GOTERM_MF_ALL	GO:0004017~adenylate kinase activity	3	0.171625	0.590559	URA6, RAD50, ADK1	1512	6	4955
GOTERM_MF_ALL	GO:0015923~mannosidase activity	3	0.171625	0.590559	AMS1, YLR057W, DFG5	1512	6	4955
GOTERM_MF_ALL	GO:0000400~four-way junction DNA binding	3	0.171625	0.590559	MSH3, MSH2, HOP1	1512	6	4955
GOTERM_MF_ALL	GO:0016833~oxo-acid-lyase activity	3	0.171625	0.590559	TRP2, ICL2, ABZ2	1512	6	4955
GOTERM_MF_ALL	GO:0004180~carboxypeptidase activity	3	0.171625	0.590559	YBR139W, CPS1, DUG1	1512	6	4955
GOTERM_MF_ALL	GO:0050661~NADP or NADPH binding	5	0.286041	0.594895	HOM2, DFR1, HMG1, GND1, PAN5	1512	13	4955
GOTERM_MF_ALL	GO:0015239~multidrug transporter activity	5	0.286041	0.594895	TPO1, PDR12, YOR1, SGE1, PDR5	1512	13	4955
GOTERM_BP_ALL	GO:0006000~fructose metabolic process	3	0.171625	0.595028	HXK2, PFK26, PFK27	1527	6	4970
GOTERM_BP_ALL	GO:0048478~replication fork protection	3	0.171625	0.595028	CCR4, TOF1, DUN1	1527	6	4970
GOTERM_BP_ALL	GO:0051017~actin filament bundle formation	3	0.171625	0.595028	YSC84, TPM2, TPM1	1527	6	4970
GOTERM_BP_ALL	GO:0030242~peroxisome degradation	3	0.171625	0.595028	ATG11, ATG17, ATG2	1527	6	4970
GOTERM_BP_ALL	GO:0007089~traversing start control point of mitotic cell cycle	3	0.171625	0.595028	KEM1, CCR4, CDC25	1527	6	4970
GOTERM_BP_ALL	GO:0010821~regulation of mitochondrion organization	3	0.171625	0.595028	HSP78, PET122, PET111	1527	6	4970
GOTERM_BP_ALL	GO:0006279~premeiotic DNA synthesis	3	0.171625	0.595028	RIM4, CLB6, POL1	1527	6	4970
GOTERM_BP_ALL	GO:0008283~cell proliferation	3	0.171625	0.595028	SMC5, SMC6, CSE1	1527	6	4970
GOTERM_BP_ALL	GO:0000076~DNA replication checkpoint	3	0.171625	0.595028	CCR4, TOF1, MEC1	1527	6	4970
GOTERM_BP_ALL	GO:0006617~SRP-dependent cotranslational protein targeting to membrane, signal sequence recognition	3	0.171625	0.595028	SEC65, SRP68, SRP72	1527	6	4970
GOTERM_BP_ALL	GO:0006621~protein retention in ER lumen	3	0.171625	0.595028	BST1, ERD2, EMP24	1527	6	4970
GOTERM_BP_ALL	GO:0070129~regulation of mitochondrial translation	3	0.171625	0.595028	HSP78, PET122, PET111	1527	6	4970
GOTERM_BP_ALL	GO:0000735~removal of nonhomologous ends	3	0.171625	0.595028	RAD1, MSH3, MSH2	1527	6	4970
GOTERM_BP_ALL	GO:0043171~peptide catabolic process	3	0.171625	0.595028	ECM38, DUG2, DUG1	1527	6	4970
GOTERM_BP_ALL	GO:0046337~phosphatidylethanolamine metabolic process	3	0.171625	0.595028	FMP30, EPT1, CKI1	1527	6	4970
GOTERM_BP_ALL	GO:0043173~nucleotide salvage	3	0.171625	0.595028	PNP1, URH1, PNC1	1527	6	4970
GOTERM_BP_ALL	GO:0006816~calcium ion transport	3	0.171625	0.595028	CCH1, YVC1, PMC1	1527	6	4970
GOTERM_BP_ALL	GO:0009132~nucleoside diphosphate metabolic process	3	0.171625	0.595028	RNR4, PCD1, ADK1	1527	6	4970
GOTERM_BP_ALL	GO:0006021~inositol biosynthetic process	3	0.171625	0.595028	KCS1, VIP1, INO1	1527	6	4970
GOTERM_BP_ALL	GO:0009110~vitamin biosynthetic process	19	1.08696	0.595886	FOL1, THI4, RIB4, RPI1, YEF1, MIS1, PNC1, THI80, THI5, PNP1, BIO2, URH1, THI11, BIO5, THI20, THI12, BNA4, ABZ2, THI13	1527	60	4970
GOTERM_BP_ALL	GO:0034728~nucleosome organization	19	1.08696	0.595886	SPT16, SPT6, CYC8, INO80, HIF1, STH1, VPS75, YHR054C, NHP6A, ISW2, RSC30, ISW1, RSC9, HTA2, HIR2, CHD1, HIR3, HTB1, SWR1, SNF2	1527	60	4970
GOTERM_BP_ALL	GO:0042364~water-soluble vitamin biosynthetic process	19	1.08696	0.595886	FOL1, THI4, RIB4, RPI1, YEF1, MIS1, PNC1, THI80, THI5, PNP1, BIO2, URH1, THI11, BIO5, THI20, THI12, BNA4, ABZ2, THI13	1527	60	4970
GOTERM_BP_ALL	GO:0009108~coenzyme biosynthetic process	22	1.25858	0.596163	SPE3, FOL1, ABC1, ECM38, ACS2, YEF1, PDX1, PAN6, MIS1, PAN5, PNC1, COQ6, THI80, COQ3, COQ2, COQ1, CBS2, PNP1, ADE3, URH1, BNA4, ABZ2	1527	70	4970
GOTERM_BP_ALL	GO:0022414~reproductive process	88	5.03432	0.597425	OSW2, IRR1, SPR3, BNI1, SWM1, SCP160, VPS54, MLH1, ELM1, CDC10, FAR1, GIP1, ADE16, MEI4, KAR2, KAR3, SPO71, SPS22, SPO73, AFR1, SUR7, VPS13, KSS1, MYO4, CLN2, PAU2, FAR8, PPH22, TUB2, ARP2, TUB1, SPO21, TUB4, SPO20, BEM2, TUB3, RAD1, KCC4, CDC55, PAU24, SSP1, ACT1, VID28, GRR1, PAU8, CBK1, ASH1, DTR1, MYO2, MPT5, ROM1, KEM1, TPM2, CHS3, SPO14, TPM1, SPO16, DFG5, CLA4, JEM1, PAU12, PAU11, SSO2, MD…	1527	288	4970
GOTERM_BP_ALL	GO:0045814~negative regulation of gene expression, epigenetic	31	1.77346	0.59903	SCP160, SUM1, INO80, MCM10, PNC1, ESC8, TOP1, ISW2, ZDS2, MCM7, ORC4, ORC2, MEC3, MSH2, FKH1, HIF1, GAS1, RKR1, MCM3, MCM5, RIF1, ITC1, SIR3, SIR2, SIR1, DPB3, POL2, RFM1, DPB2, SIN3, ESC1	1527	100	4970
GOTERM_BP_ALL	GO:0006342~chromatin silencing	31	1.77346	0.59903	SCP160, SUM1, INO80, MCM10, PNC1, ESC8, TOP1, ISW2, ZDS2, MCM7, ORC4, ORC2, MEC3, MSH2, FKH1, HIF1, GAS1, RKR1, MCM3, MCM5, RIF1, ITC1, SIR3, SIR2, SIR1, DPB3, POL2, RFM1, DPB2, SIN3, ESC1	1527	100	4970
GOTERM_BP_ALL	GO:0006206~pyrimidine base metabolic process	5	0.286041	0.601321	URA8, URA6, URA1, URA2, URA10	1527	13	4970
GOTERM_BP_ALL	GO:0031145~anaphase-promoting complex-dependent proteasomal ubiquitin-dependent protein catabolic process	5	0.286041	0.601321	SWM1, APC1, CDC23, APC5, APC4	1527	13	4970
GOTERM_BP_ALL	GO:0007091~mitotic metaphase/anaphase transition	5	0.286041	0.601321	APC1, CDC23, CDC20, APC5, APC4	1527	13	4970
GOTERM_BP_ALL	GO:0006450~regulation of translational fidelity	5	0.286041	0.601321	RPS9B, ZUO1, RPS23A, RPL31A, RPS23B, RPS5	1527	13	4970
GOTERM_MF_ALL	GO:0008509~anion transmembrane transporter activity	7	0.400458	0.602721	GIT1, YPR003C, PHO91, SUL1, SUL2, PIC2, GEF1	1512	20	4955
GOTERM_MF_ALL	GO:0003713~transcription coactivator activity	7	0.400458	0.602721	MBF1, SWI6, SPT7, NDD1, CYC8, CTI6, SIN3	1512	20	4955
GOTERM_MF_ALL	GO:0031406~carboxylic acid binding	7	0.400458	0.602721	HOM3, FAS2, LYS2, ACB1, URA2, PDX1, HFA1	1512	20	4955
GOTERM_BP_ALL	GO:0001302~replicative cell aging	15	0.858124	0.608986	EST2, CTF4, ACS2, HXK2, DNL4, PNC1, SOD2, CDC25, GUT2, DNA2, HDA1, SIR3, SIR2, MPT5, HSP104	1527	47	4970
GOTERM_BP_ALL	GO:0009228~thiamin biosynthetic process	7	0.400458	0.610602	THI5, THI4, RPI1, THI11, THI20, THI12, THI13	1527	20	4970
GOTERM_BP_ALL	GO:0043162~ubiquitin-dependent protein catabolic process via the multivesicular body sorting pathway	7	0.400458	0.610602	BRO1, DOA4, UBC4, UBP2, GGA1, GGA2, RSP5	1527	20	4970
GOTERM_BP_ALL	GO:0008298~intracellular mRNA localization	7	0.400458	0.610602	MYO4, BNI1, MLC1, SCP160, ASH1, TPM2, TPM1	1527	20	4970
GOTERM_MF_ALL	GO:0008320~protein transmembrane transporter activity	9	0.514874	0.61079	NMD5, SSS1, KAP122, PSE1, KAP95, SAM50, SEC61, CSE1, KAP114	1512	27	4955
GOTERM_MF_ALL	GO:0019829~cation-transporting ATPase activity	9	0.514874	0.61079	VPH1, VMA2, VMA5, TFP1, RAV1, STV1, PFK2, PFK1, PMC1	1512	27	4955
GOTERM_BP_ALL	GO:0007568~aging	23	1.31579	0.616095	EST2, CTF4, ACS2, HXK2, DNL4, PNC1, CDC25, SOD2, GUT2, DNA2, NDE1, HDA2, ZDS2, HDA1, ACT1, BCY1, SIR3, SIR2, RIM15, TPS1, MPT5, CYR1, HSP104	1527	74	4970
GOTERM_BP_ALL	GO:0007569~cell aging	20	1.14416	0.617093	EST2, CTF4, ACS2, HXK2, DNL4, PNC1, CDC25, SOD2, GUT2, DNA2, NDE1, HDA2, ZDS2, HDA1, ACT1, SIR3, SIR2, RIM15, MPT5, HSP104	1527	64	4970
GOTERM_BP_ALL	GO:0045934~negative regulation of nucleobase, nucleoside, nucleotide and nucleic acid metabolic process	67	3.83295	0.617265	MIG2, SCP160, OAF3, SUM1, CYC8, INO80, SKO1, MIG3, MCM10, MAF1, YOX1, PNC1, TOP1, ISW2, HDA2, CDC45, MCM7, HDA1, ZDS2, ISW1, ORC4, SRB8, MPH1, HTB1, PST2, ORC2, YGR122W, ELG1, MEC3, HIF1, RKR1, MCM3, DUN1, MEC1, MCM5, HOG1, GAC1, RIF1, CCR4, CTI6, RFM1, POL2, ASH1, ESC1, CDC39, SPT6, YHP1, ESC8, RPL30, PRR2, PDR3, NRM1, CDC28, MSH2, FKH1, GAS1, SSN2, ITC1, TOF1, SIR3, SIR2, SIR1, DPB3, SIN4, URA2…	1527	220	4970
GOTERM_BP_ALL	GO:0051172~negative regulation of nitrogen compound metabolic process	67	3.83295	0.617265	MIG2, SCP160, OAF3, SUM1, CYC8, INO80, SKO1, MIG3, MCM10, MAF1, YOX1, PNC1, TOP1, ISW2, HDA2, CDC45, MCM7, HDA1, ZDS2, ISW1, ORC4, SRB8, MPH1, HTB1, PST2, ORC2, YGR122W, ELG1, MEC3, HIF1, RKR1, MCM3, DUN1, MEC1, MCM5, HOG1, GAC1, RIF1, CCR4, CTI6, RFM1, POL2, ASH1, ESC1, CDC39, SPT6, YHP1, ESC8, RPL30, PRR2, PDR3, NRM1, CDC28, MSH2, FKH1, GAS1, SSN2, ITC1, TOF1, SIR3, SIR2, SIR1, DPB3, SIN4, URA2…	1527	220	4970
GOTERM_BP_ALL	GO:0010605~negative regulation of macromolecule metabolic process	80	4.57666	0.618713	SBP1, MIG2, SCP160, OAF3, SUM1, CYC8, INO80, SKO1, MIG3, MAF1, MCM10, YOX1, PNC1, TOP1, ISW2, HDA2, CDC45, MCM7, HDA1, ZDS2, ISW1, ASE1, KAR3, ORC4, SRB8, MPH1, HTB1, PST2, ORC2, YGR122W, MEC3, ELG1, ASC1, HIF1, RKR1, MCM3, DUN1, MEC1, MCM5, HOG1, GAC1, RIF1, CCR4, BIR1, CTI6, RFM1, POL2, ASH1, ESC1, CDC39, SPT6, PTH2, YHP1, ESC8, CTF19, RPL30, BFA1, PRR2, DYN2, BUB1, INP52, CIN8, PDR3, NRM1, CDC…	1527	263	4970
GOTERM_BP_ALL	GO:0042158~lipoprotein biosynthetic process	17	0.97254	0.619041	SPT14, MCD4, GWT1, GPI13, BET4, GPI2, LAS21, GPI18, CWH43, DPM1, GUP1, FAA2, GAA1, FAA1, ALG12, COX17, AKR2	1527	54	4970
GOTERM_BP_ALL	GO:0006497~protein amino acid lipidation	17	0.97254	0.619041	SPT14, MCD4, GWT1, GPI13, BET4, GPI2, LAS21, GPI18, CWH43, DPM1, GUP1, FAA2, GAA1, FAA1, ALG12, COX17, AKR2	1527	54	4970
GOTERM_BP_ALL	GO:0006334~nucleosome assembly	9	0.514874	0.619868	SPT16, SPT6, HTA2, HIR2, HIF1, HIR3, HTB1, VPS75, NHP6A	1527	27	4970
GOTERM_CC_ALL	GO:0031968~organelle outer membrane	28	1.60183	0.621767	ERG6, MSP1, ERG9, SAC1, PTH2, GUT2, YSC83, MDM12, MDM10, NCA2, FAA1, SCM4, IML2, MMM1, YKL027W, AYR1, VPS1, EHT1, YHR003C, PIS1, YGR266W, STE24, MMR1, ERG27, MCR1, DPM1, SAM50, BNA4	1618	97	5615
GOTERM_MF_ALL	GO:0016881~acid-amino acid ligase activity	29	1.65904	0.62468	HRD3, DIA2, HUL4, UBC12, APC1, UFD4, MMS2, ASI1, PBY1, ASI3, RSP5, RTT101, SSM4, YDR131C, CDC23, UBR2, CDC20, UBR1, RKR1, UFD2, PAN6, CDC53, IRC20, ACT1, GRR1, NOT5, UBC4, APC5, APC4	1512	95	4955
GOTERM_CC_ALL	GO:0030894~replisome	6	0.343249	0.625986	SPT16, POL3, DPB3, POL1, POL2, DPB2	1618	18	5615
GOTERM_CC_ALL	GO:0043601~nuclear replisome	6	0.343249	0.625986	SPT16, POL3, DPB3, POL1, POL2, DPB2	1618	18	5615
GOTERM_MF_ALL	GO:0000175~3'-5'-exoribonuclease activity	6	0.343249	0.628599	DIS3, CDC39, PAN2, PAN3, CCR4, REX3	1512	17	4955
GOTERM_MF_ALL	GO:0051087~chaperone binding	6	0.343249	0.628599	JEM1, HCH1, SCJ1, HSP10, DJP1, HSP104	1512	17	4955
GOTERM_CC_ALL	GO:0031300~intrinsic to organelle membrane	31	1.77346	0.629472	PXA2, KRE6, YBR238C, SAC1, RCE1, CAX4, SEC61, RCR1, RTN1, SEC62, PHS1, KEG1, GUT2, COY1, ERD2, INP2, SSM4, BST1, SED4, ATG22, LAS21, GPI18, STE24, COQ2, SEC12, MCR1, SAM50, GAA1, HEH2, ALG12, ANT1	1618	108	5615
GOTERM_MF_ALL	GO:0016877~ligase activity, forming carbon-sulfur bonds	4	0.228833	0.630498	LSC2, ACS2, FAA2, FAA1	1512	10	4955
GOTERM_MF_ALL	GO:0015205~nucleobase transmembrane transporter activity	4	0.228833	0.630498	DAL4, THI7, FCY21, FCY22	1512	10	4955
GOTERM_MF_ALL	GO:0016668~oxidoreductase activity, acting on sulfur group of donors, NAD or NADP as acceptor	4	0.228833	0.630498	MET10, GRX8, GRX7, MET5	1512	10	4955
GOTERM_MF_ALL	GO:0008374~O-acyltransferase activity	8	0.457666	0.631916	ICT1, EHT1, GWT1, ARE2, GUP1, GPT2, LRO1, SLI1	1512	24	4955
GOTERM_CC_ALL	GO:0031301~integral to organelle membrane	29	1.65904	0.632323	PXA2, KRE6, YBR238C, SAC1, RCE1, SEC61, CAX4, RCR1, RTN1, SEC62, PHS1, KEG1, GUT2, COY1, ERD2, INP2, SSM4, SED4, ATG22, LAS21, GPI18, STE24, COQ2, SEC12, MCR1, SAM50, GAA1, HEH2, ANT1	1618	101	5615
GOTERM_BP_ALL	GO:0031935~regulation of chromatin silencing	6	0.343249	0.635711	CDC45, HDA1, SIR3, SIR2, MCM5, MPT5	1527	17	4970
GOTERM_BP_ALL	GO:0080134~regulation of response to stress	4	0.228833	0.635984	CDC28, MGS1, SMP1, ATG23	1527	10	4970
GOTERM_BP_ALL	GO:0015940~pantothenate biosynthetic process	4	0.228833	0.635984	SPE3, CBS2, PAN6, PAN5	1527	10	4970
GOTERM_BP_ALL	GO:0006553~lysine metabolic process	4	0.228833	0.635984	LYS1, LYS12, LYS2, LYS9	1527	10	4970
GOTERM_BP_ALL	GO:0009373~regulation of transcription by pheromones	4	0.228833	0.635984	HOG1, ISW2, ITC1, PRR2	1527	10	4970
GOTERM_BP_ALL	GO:0046019~regulation of transcription from RNA polymerase II promoter by pheromones	4	0.228833	0.635984	HOG1, ISW2, ITC1, PRR2	1527	10	4970
GOTERM_BP_ALL	GO:0015939~pantothenate metabolic process	4	0.228833	0.635984	SPE3, CBS2, PAN6, PAN5	1527	10	4970
GOTERM_BP_ALL	GO:0051494~negative regulation of cytoskeleton organization	4	0.228833	0.635984	TWF1, CAP2, ASE1, CRN1	1527	10	4970
GOTERM_BP_ALL	GO:0009085~lysine biosynthetic process	4	0.228833	0.635984	LYS1, LYS12, LYS2, LYS9	1527	10	4970
GOTERM_MF_ALL	GO:0030674~protein binding, bridging	10	0.572082	0.636785	ERG28, PAN1, VAC14, ABP140, CDC53, CRN1, SAC6, CDC20, RPN2, ATG19	1512	31	4955
GOTERM_CC_ALL	GO:0070823~HDA1 complex	2	0.114416	0.639101	HDA2, HDA1	1618	3	5615
GOTERM_CC_ALL	GO:0017102~methionyl glutamyl tRNA synthetase complex	2	0.114416	0.639101	GUS1, ARC1	1618	3	5615
GOTERM_CC_ALL	GO:0031417~NatC complex	2	0.114416	0.639101	MAK31, MAK10	1618	3	5615
GOTERM_CC_ALL	GO:0005854~nascent polypeptide-associated complex	2	0.114416	0.639101	EGD1, EGD2	1618	3	5615
GOTERM_CC_ALL	GO:0016363~nuclear matrix	2	0.114416	0.639101	LOS1, COF1	1618	3	5615
GOTERM_CC_ALL	GO:0070211~Snt2C complex	2	0.114416	0.639101	ECM5, SNT2	1618	3	5615
GOTERM_CC_ALL	GO:0000138~Golgi trans cisterna	2	0.114416	0.639101	TLG1, TLG2	1618	3	5615
GOTERM_CC_ALL	GO:0005697~telomerase holoenzyme complex	2	0.114416	0.639101	EST2, EST3	1618	3	5615
GOTERM_CC_ALL	GO:0005955~calcineurin complex	2	0.114416	0.639101	CNA1, CMP2	1618	3	5615
GOTERM_CC_ALL	GO:0033309~SBF transcription complex	2	0.114416	0.639101	SWI6, SWI4	1618	3	5615
GOTERM_CC_ALL	GO:0030870~Mre11 complex	2	0.114416	0.639101	XRS2, RAD50	1618	3	5615
GOTERM_CC_ALL	GO:0034273~Atg1p signaling complex	2	0.114416	0.639101	ATG13, ATG17	1618	3	5615
GOTERM_CC_ALL	GO:0000306~extrinsic to vacuolar membrane	2	0.114416	0.639101	PEP3, VAC14	1618	3	5615
GOTERM_CC_ALL	GO:0030906~retromer complex, inner shell	2	0.114416	0.639101	PEP8, VPS35	1618	3	5615
GOTERM_BP_ALL	GO:0006408~snRNA export from nucleus	8	0.457666	0.640315	NUP133, NUP145, NIC96, NUP120, NUP85, NUP188, NUP157, POM152	1527	24	4970
GOTERM_BP_ALL	GO:0051030~snRNA transport	8	0.457666	0.640315	NUP133, NUP145, NIC96, NUP120, NUP85, NUP188, NUP157, POM152	1527	24	4970
GOTERM_BP_ALL	GO:0006739~NADP metabolic process	8	0.457666	0.640315	TAL1, TPI1, GND1, PGI1, YEF1, TKL1, YMR315W, SOL4	1527	24	4970
GOTERM_BP_ALL	GO:0006610~ribosomal protein import into nucleus	8	0.457666	0.640315	NUP133, NUP145, NIC96, NUP120, NUP85, NUP188, NUP157, POM152	1527	24	4970
GOTERM_CC_ALL	GO:0000118~histone deacetylase complex	10	0.572082	0.641461	HDA2, HDA1, TOS4, STB2, CTI6, ECM5, RFM1, ASH1, SNT2, SIN3	1618	33	5615
GOTERM_CC_ALL	GO:0005770~late endosome	7	0.400458	0.641929	BTN2, SNX41, GAP1, SEC7, VTA1, STV1, MRL1	1618	22	5615
GOTERM_BP_ALL	GO:0051253~negative regulation of RNA metabolic process	53	3.03204	0.641946	MIG2, SCP160, SUM1, INO80, SKO1, MIG3, MCM10, MAF1, YOX1, PNC1, TOP1, ISW2, HDA2, ZDS2, HDA1, MCM7, ORC4, SRB8, HTB1, ORC2, YGR122W, MEC3, HIF1, RKR1, MCM3, MCM5, HOG1, RIF1, GAC1, POL2, ASH1, RFM1, ESC1, CDC39, SPT6, ESC8, YHP1, RPL30, PRR2, PDR3, CDC28, MSH2, FKH1, GAS1, SSN2, ITC1, SIR3, SIR2, SIR1, SIN4, DPB3, DPB2, SIN3	1527	175	4970
GOTERM_CC_ALL	GO:0016593~Cdc73/Paf1 complex	3	0.171625	0.644691	CCR4, CDC73, CTR9	1618	7	5615
GOTERM_CC_ALL	GO:0000328~fungal-type vacuole lumen	3	0.171625	0.644691	PRB1, GAP1, TFS1	1618	7	5615
GOTERM_CC_ALL	GO:0000133~polarisome	3	0.171625	0.644691	BNI1, MSB3, SPH1	1618	7	5615
GOTERM_BP_ALL	GO:0006487~protein amino acid N-linked glycosylation	15	0.858124	0.644875	ALG2, MNN4, MNN1, ALG7, CAX4, GTB1, WBP1, OST3, OST2, CWH41, VAN1, OST5, KTR2, DPM1, ALG12	1527	48	4970
GOTERM_BP_ALL	GO:0009309~amine biosynthetic process	43	2.45995	0.64723	SPE3, ARO7, MET17, LEU2, LEU3, YLL058W, LYS9, EPT1, ARO1, MIS1, CKI1, ARO4, GLT1, MET3, LYS1, ARG4, STR2, LYS12, DFR1, LYS2, MDE1, CPA2, IRC7, ADE3, GCN2, CYS3, ILV3, MET5, HOM2, TRP2, FOL1, HOM3, HIS2, ALT1, HIS4, SAM1, SAM2, ADI1, MET10, PRO3, ABZ2, BAT1, MET14	1527	142	4970
GOTERM_BP_ALL	GO:0042157~lipoprotein metabolic process	17	0.97254	0.652319	SPT14, MCD4, GWT1, GPI13, BET4, GPI2, LAS21, GPI18, CWH43, DPM1, GUP1, FAA2, GAA1, FAA1, ALG12, COX17, AKR2	1527	55	4970
GOTERM_BP_ALL	GO:0006979~response to oxidative stress	25	1.43021	0.652431	TRX1, YKL069W, YAR1, TMA19, ZTA1, YBP1, AFG1, RCK2, RIM15, HSP104, GRX2, GRX1, SSK1, ASK10, GRE3, TSA1, SOD2, GRX7, AHP1, GCY1, CTT1, ACT1, LOT6, MCR1, GND1	1527	82	4970
GOTERM_CC_ALL	GO:0044425~membrane part	555	31.7506	0.653198	SOP4, YBT1, TFP1, CRH1, VPS54, DOP1, VPS52, RCE1, YIM1, MRL1, RET3, RET2, DFM1, YNR061C, YLR050C, ASI1, SPO73, VMA22, SUR7, ASI3, YNL176C, ASG7, VPS41, ERJ5, VTC3, SEO1, YPR003C, CWH43, YNR062C, CWH41, KAP95, SIP3, YOR1, KTR2, YIL029C, MCR1, GGC1, ECM19, VBA5, HRD3, VBA3, VBA4, YLR064W, NTE1, VPS74, RIC1, YPR063C, COY1, SSO2, YOS9, MGA2, GIT1, VPS66, ODC2, GAS4, GAS3, YIP3, GAS1, YIP5, GRX7, GAS5…	1618	1943	5615
GOTERM_CC_ALL	GO:0030008~TRAPP complex	4	0.228833	0.655728	KRE11, TRS120, BET3, TRS130	1618	11	5615
GOTERM_CC_ALL	GO:0005791~rough endoplasmic reticulum	4	0.228833	0.655728	SSS1, SEC61, SEC62, SEC63	1618	11	5615
GOTERM_CC_ALL	GO:0030867~rough endoplasmic reticulum membrane	4	0.228833	0.655728	SSS1, SEC61, SEC62, SEC63	1618	11	5615
GOTERM_MF_ALL	GO:0000287~magnesium ion binding	53	3.03204	0.656517	LEU2, CDC19, ERG9, ELM1, DNL4, PCD1, PMC1, DIN7, RPO31, LYS12, IRE1, ARO10, FRS1, CDC9, YER134C, REV1, SPF1, PDC1, RPO21, PCM1, PDC5, PGM2, FAS2, CCR4, PGM1, POL4, MSF1, CYR1, KEM1, MGS1, RPA190, PFK2, PFK1, NEO1, DRS2, IPP1, DNF1, PMA2, DNF3, DNF2, PMA1, MUS81, ENO2, FAA2, FAA1, ENO1, ENA5, PCA1, SAM1, SAM2, YPK9, PTC7, PTC5	1512	177	4955
GOTERM_MF_ALL	GO:0016209~antioxidant activity	9	0.514874	0.656891	GRX2, GRX1, AHP1, HMX1, CTT1, TSA1, GRX8, GRX7, SOD2	1512	28	4955
GOTERM_MF_ALL	GO:0016829~lyase activity	28	1.60183	0.659374	MET17, YHR112C, ARO1, PHS1, DDI2, DDI3, ARG4, STR2, ENO2, MVD1, IRC7, NTG1, ARO10, CYS3, ENO1, ILV3, FOL1, TRP2, ALT1, HEM15, PDC1, PDC5, PHR1, ICL2, FAS1, SRY1, BNA3, CYR1, ABZ2	1512	93	4955
GOTERM_BP_ALL	GO:0016050~vesicle organization	19	1.08696	0.659389	SEC3, SEC1, BST1, SEC8, SEC6, TLG1, GEA2, TLG2, EXO70, ATG19, EMP24, PRM9, PEP7, SSO2, USO1, SEC10, SEC16, SEC28, SEC15	1527	62	4970
GOTERM_BP_ALL	GO:0019538~protein metabolic process	517	29.5767	0.659706	TFP1, LSM8, OYE2, APA1, RCE1, TEL1, MPD1, HPA2, DFM1, MPD2, PPQ1, TDH3, CMK2, ASI1, ECM29, MAK10, ASI3, YDR131C, MET32, RPS0B, RPS0A, ACS2, VPS41, ERJ5, MSW1, DPS1, CWH43, CWH41, RRI1, RRI2, ACT1, SLM5, RPS15, KTR2, RPS12, RPS13, CTI6, ICP55, GGC1, ECM19, YKL161C, BNA4, HRD3, MST1, DUG2, IPL1, RPS1A, DUG1, RPS1B, DTD1, AEP2, ARG4, RPL43A, SSO2, MAK31, YOS9, RPS20, MGA2, RPS19B, GPD2, GAS3, MRK1, …	1527	1699	4970
GOTERM_MF_ALL	GO:0016944~RNA polymerase II transcription elongation factor activity	5	0.286041	0.660061	SPT16, SPT6, CHD1, CDC73, CTR9	1512	14	4955
GOTERM_MF_ALL	GO:0015103~inorganic anion transmembrane transporter activity	5	0.286041	0.660061	YPR003C, PHO91, SUL1, SUL2, PIC2	1512	14	4955
GOTERM_MF_ALL	GO:0022838~substrate specific channel activity	5	0.286041	0.660061	YFL054C, MRH1, CCH1, YVC1, GEF1	1512	14	4955
GOTERM_BP_ALL	GO:0016481~negative regulation of transcription	59	3.37529	0.661153	MIG2, SCP160, OAF3, SUM1, CYC8, INO80, SKO1, MIG3, MCM10, MAF1, YOX1, PNC1, TOP1, ISW2, HDA2, CDC45, MCM7, ZDS2, ISW1, HDA1, ORC4, SRB8, HTB1, PST2, ORC2, YGR122W, MEC3, HIF1, RKR1, MCM3, MCM5, HOG1, RIF1, GAC1, CTI6, POL2, ASH1, RFM1, ESC1, CDC39, SPT6, YHP1, ESC8, PRR2, PDR3, NRM1, CDC28, MSH2, FKH1, GAS1, SSN2, ITC1, SIR3, SIR2, SIR1, SIN4, DPB3, DPB2, SIN3	1527	196	4970
GOTERM_BP_ALL	GO:0031325~positive regulation of cellular metabolic process	65	3.71854	0.662051	PIP2, ANB1, CYC8, INO80, ELM1, SWI4, UTP10, NHP6A, SWI1, ISW2, SWI5, HDA1, SWI6, ISW1, MSS11, YAP6, HTB1, RPS9B, PAU2, HAC1, EFT1, CLB6, VPS1, EFT2, RPO21, CGI121, MCM5, SIP4, HOG1, PAU24, SIP3, WTM1, YTA7, VID28, HYP2, CTI6, PAU8, PET122, HOS3, MPT5, SPT16, STH1, VPS75, MOT1, SNF5, PAU12, PAU11, CHD1, MGA2, SNF2, PET111, HAP1, PDR3, RSP5, CDC28, SMP1, ARO80, ATG23, CDC20, SNF12, EMI2, HSP82, EMI…	1527	216	4970
GOTERM_BP_ALL	GO:0045727~positive regulation of translation	7	0.400458	0.6637	RPS9B, HSP78, HYP2, ANB1, EFT1, EFT2, PET122, PET111	1527	21	4970
GOTERM_BP_ALL	GO:0015698~inorganic anion transport	7	0.400458	0.6637	YPR003C, PHO91, SUL1, DIC1, SUL2, PIC2, GEF1	1527	21	4970
GOTERM_BP_ALL	GO:0016579~protein deubiquitination	7	0.400458	0.6637	UBP5, BRO1, UBP6, UBP15, DOA4, YUH1, UBP2	1527	21	4970
GOTERM_MF_ALL	GO:0051787~misfolded protein binding	2	0.114416	0.664306	MGR1, HSP78	1512	3	4955
GOTERM_MF_ALL	GO:0004724~magnesium-dependent protein serine/threonine phosphatase activity	2	0.114416	0.664306	PPQ1, PPZ1	1512	3	4955
GOTERM_MF_ALL	GO:0004086~carbamoyl-phosphate synthase activity	2	0.114416	0.664306	CPA2, URA2	1512	3	4955
GOTERM_MF_ALL	GO:0008943~glyceraldehyde-3-phosphate dehydrogenase activity	2	0.114416	0.664306	TDH3, TDH2	1512	3	4955
GOTERM_MF_ALL	GO:0003691~double-stranded telomeric DNA binding	2	0.114416	0.664306	XRS2, RAD50	1512	3	4955
GOTERM_MF_ALL	GO:0015489~putrescine transmembrane transporter activity	2	0.114416	0.664306	UGA4, DUR3	1512	3	4955
GOTERM_MF_ALL	GO:0004723~calcium-dependent protein serine/threonine phosphatase activity	2	0.114416	0.664306	CNA1, CMP2	1512	3	4955
GOTERM_MF_ALL	GO:0003962~cystathionine gamma-synthase activity	2	0.114416	0.664306	STR2, YLL058W	1512	3	4955
GOTERM_MF_ALL	GO:0004771~sterol esterase activity	2	0.114416	0.664306	TGL1, YEH1	1512	3	4955
GOTERM_MF_ALL	GO:0015038~glutathione disulfide oxidoreductase activity	2	0.114416	0.664306	GRX8, GRX7	1512	3	4955
GOTERM_MF_ALL	GO:0004861~cyclin-dependent protein kinase inhibitor activity	2	0.114416	0.664306	FAR1, PHO81	1512	3	4955
GOTERM_MF_ALL	GO:0004559~alpha-mannosidase activity	2	0.114416	0.664306	AMS1, DFG5	1512	3	4955
GOTERM_MF_ALL	GO:0004088~carbamoyl-phosphate synthase (glutamine-hydrolyzing) activity	2	0.114416	0.664306	CPA2, URA2	1512	3	4955
GOTERM_MF_ALL	GO:0016857~racemase and epimerase activity, acting on carbohydrates and derivatives	2	0.114416	0.664306	YMR099C, GAL10	1512	3	4955
GOTERM_MF_ALL	GO:0000826~inositol pyrophosphate synthase activity	2	0.114416	0.664306	KCS1, VIP1	1512	3	4955
GOTERM_MF_ALL	GO:0003843~1,3-beta-glucan synthase activity	2	0.114416	0.664306	FKS3, FKS1	1512	3	4955
GOTERM_MF_ALL	GO:0015037~peptide disulfide oxidoreductase activity	2	0.114416	0.664306	GRX8, GRX7	1512	3	4955
GOTERM_MF_ALL	GO:0015616~DNA translocase activity	2	0.114416	0.664306	ISW2, RDH54	1512	3	4955
GOTERM_MF_ALL	GO:0015215~nucleotide transmembrane transporter activity	2	0.114416	0.664306	GGC1, ANT1	1512	3	4955
GOTERM_MF_ALL	GO:0016847~1-aminocyclopropane-1-carboxylate synthase activity	2	0.114416	0.664306	ALT1, BNA3	1512	3	4955
GOTERM_MF_ALL	GO:0004614~phosphoglucomutase activity	2	0.114416	0.664306	PGM2, PGM1	1512	3	4955
GOTERM_MF_ALL	GO:0051880~G-quadruplex DNA binding	2	0.114416	0.664306	XRS2, RAD50	1512	3	4955
GOTERM_MF_ALL	GO:0004362~glutathione-disulfide reductase activity	2	0.114416	0.664306	GRX8, GRX7	1512	3	4955
GOTERM_MF_ALL	GO:0004121~cystathionine beta-lyase activity	2	0.114416	0.664306	YHR112C, IRC7	1512	3	4955
GOTERM_MF_ALL	GO:0004826~phenylalanine-tRNA ligase activity	2	0.114416	0.664306	MSF1, FRS1	1512	3	4955
GOTERM_MF_ALL	GO:0008139~nuclear localization sequence binding	2	0.114416	0.664306	KAP104, MTR10	1512	3	4955
GOTERM_MF_ALL	GO:0008242~omega peptidase activity	2	0.114416	0.664306	DUG2, DUG1	1512	3	4955
GOTERM_MF_ALL	GO:0004365~glyceraldehyde-3-phosphate dehydrogenase (phosphorylating) activity	2	0.114416	0.664306	TDH3, TDH2	1512	3	4955
GOTERM_MF_ALL	GO:0070273~phosphatidylinositol-4-phosphate binding	2	0.114416	0.664306	EGD2, OSH6	1512	3	4955
GOTERM_MF_ALL	GO:0005262~calcium channel activity	2	0.114416	0.664306	CCH1, YVC1	1512	3	4955
GOTERM_MF_ALL	GO:0031177~phosphopantetheine binding	2	0.114416	0.664306	FAS2, LYS2	1512	3	4955
GOTERM_MF_ALL	GO:0004486~methylenetetrahydrofolate dehydrogenase activity	2	0.114416	0.664306	ADE3, MIS1	1512	3	4955
GOTERM_BP_ALL	GO:0040020~regulation of meiosis	9	0.514874	0.665709	WTM1, RCK2, HOP1, RIM15, IME2, FPR3, PCH2, SPO16, YHP1	1527	28	4970
GOTERM_BP_ALL	GO:0031321~ascospore-type prospore formation	5	0.286041	0.666303	SSO2, YSW1, SPO14, SPO1, SPO20	1527	14	4970
GOTERM_BP_ALL	GO:0000753~cellular morphogenesis during conjugation with cellular fusion	5	0.286041	0.666303	SPR3, CBK1, AFR1, SPO14, CDC10	1527	14	4970
GOTERM_CC_ALL	GO:0019005~SCF ubiquitin ligase complex	5	0.286041	0.667195	DIA2, CDC53, YDR131C, GRR1, RCY1	1618	15	5615
GOTERM_BP_ALL	GO:0006311~meiotic gene conversion	2	0.114416	0.667337	MSH2, RMR1	1527	3	4970
GOTERM_BP_ALL	GO:0019217~regulation of fatty acid metabolic process	2	0.114416	0.667337	FRM2, RSP5	1527	3	4970
GOTERM_BP_ALL	GO:0000073~spindle pole body separation	2	0.114416	0.667337	ASE1, CIN8	1527	3	4970
GOTERM_BP_ALL	GO:0055078~sodium ion homeostasis	2	0.114416	0.667337	PPZ1, COS2, COS3	1527	3	4970
GOTERM_BP_ALL	GO:0031032~actomyosin structure organization	2	0.114416	0.667337	MLC1, MYO1	1527	3	4970
GOTERM_BP_ALL	GO:0006675~mannose inositol phosphoceramide metabolic process	2	0.114416	0.667337	TLG2, SEC14	1527	3	4970
GOTERM_BP_ALL	GO:0009129~pyrimidine nucleoside monophosphate metabolic process	2	0.114416	0.667337	URA1, CDC21	1527	3	4970
GOTERM_BP_ALL	GO:0048313~Golgi inheritance	2	0.114416	0.667337	RET2, MYO2	1527	3	4970
GOTERM_BP_ALL	GO:0009314~response to radiation	2	0.114416	0.667337	MET18, RSP5	1527	3	4970
GOTERM_BP_ALL	GO:0006085~acetyl-CoA biosynthetic process	2	0.114416	0.667337	ACS2, PDX1	1527	3	4970
GOTERM_BP_ALL	GO:0006282~regulation of DNA repair	2	0.114416	0.667337	CDC28, MGS1	1527	3	4970
GOTERM_BP_ALL	GO:0006432~phenylalanyl-tRNA aminoacylation	2	0.114416	0.667337	MSF1, FRS1	1527	3	4970
GOTERM_BP_ALL	GO:0043433~negative regulation of transcription factor activity	2	0.114416	0.667337	PCL5, KSS1	1527	3	4970
GOTERM_BP_ALL	GO:0051307~meiotic chromosome separation	2	0.114416	0.667337	CDC5, MUS81	1527	3	4970
GOTERM_BP_ALL	GO:0009411~response to UV	2	0.114416	0.667337	MET18, RSP5	1527	3	4970
GOTERM_BP_ALL	GO:0032527~protein exit from endoplasmic reticulum	2	0.114416	0.667337	TLG2, SEC14	1527	3	4970
GOTERM_BP_ALL	GO:0015812~gamma-aminobutyric acid transport	2	0.114416	0.667337	UGA4, GAP1	1527	3	4970
GOTERM_BP_ALL	GO:0030970~retrograde protein transport, ER to cytosol	2	0.114416	0.667337	SSS1, SEC61	1527	3	4970
GOTERM_BP_ALL	GO:0006570~tyrosine metabolic process	2	0.114416	0.667337	ARO80, ARO10	1527	3	4970
GOTERM_BP_ALL	GO:0006661~phosphatidylinositol biosynthetic process	2	0.114416	0.667337	CMD1, PIS1	1527	3	4970
GOTERM_BP_ALL	GO:0045033~peroxisome inheritance	2	0.114416	0.667337	INP2, MYO2	1527	3	4970
GOTERM_BP_ALL	GO:0018026~peptidyl-lysine monomethylation	2	0.114416	0.667337	RKM2, RKM4	1527	3	4970
GOTERM_BP_ALL	GO:0043335~protein unfolding	2	0.114416	0.667337	HSP78, HSP104	1527	3	4970
GOTERM_BP_ALL	GO:0000388~spliceosome conformational change to release U4 (or U4atac) and U1 (or U11)	2	0.114416	0.667337	BRR2, SNU114	1527	3	4970
GOTERM_BP_ALL	GO:0006883~cellular sodium ion homeostasis	2	0.114416	0.667337	PPZ1, COS2, COS3	1527	3	4970
GOTERM_BP_ALL	GO:0005980~glycogen catabolic process	2	0.114416	0.667337	GDB1, GPH1	1527	3	4970
GOTERM_BP_ALL	GO:0030048~actin filament-based movement	2	0.114416	0.667337	ACT1, MYO2	1527	3	4970
GOTERM_BP_ALL	GO:0014071~response to cycloalkane	2	0.114416	0.667337	RPL42A, RPL42B, PDR5	1527	3	4970
GOTERM_BP_ALL	GO:0000915~cytokinesis, contractile ring formation	2	0.114416	0.667337	MLC1, MYO1	1527	3	4970
GOTERM_BP_ALL	GO:0006654~phosphatidic acid biosynthetic process	2	0.114416	0.667337	ICT1, AYR1	1527	3	4970
GOTERM_BP_ALL	GO:0009130~pyrimidine nucleoside monophosphate biosynthetic process	2	0.114416	0.667337	URA1, CDC21	1527	3	4970
GOTERM_BP_ALL	GO:0046473~phosphatidic acid metabolic process	2	0.114416	0.667337	ICT1, AYR1	1527	3	4970
GOTERM_BP_ALL	GO:0032434~regulation of proteasomal ubiquitin-dependent protein catabolic process	2	0.114416	0.667337	CDC20, PTH2	1527	3	4970
GOTERM_BP_ALL	GO:0046500~S-adenosylmethionine metabolic process	2	0.114416	0.667337	SAM1, SAM2	1527	3	4970
GOTERM_BP_ALL	GO:0031297~replication fork processing	2	0.114416	0.667337	RTT101, MMS1	1527	3	4970
GOTERM_BP_ALL	GO:0046898~response to cycloheximide	2	0.114416	0.667337	RPL42A, RPL42B, PDR5	1527	3	4970
GOTERM_BP_ALL	GO:0009416~response to light stimulus	2	0.114416	0.667337	MET18, RSP5	1527	3	4970
GOTERM_BP_ALL	GO:0060236~regulation of mitotic spindle organization	2	0.114416	0.667337	ASE1, ESP1	1527	3	4970
GOTERM_BP_ALL	GO:0000751~cell cycle arrest in response to pheromone	2	0.114416	0.667337	FAR1, GRR1	1527	3	4970
GOTERM_BP_ALL	GO:0009090~homoserine biosynthetic process	2	0.114416	0.667337	HOM2, HOM3	1527	3	4970
GOTERM_BP_ALL	GO:0000712~resolution of meiotic joint molecules as recombinants	2	0.114416	0.667337	CDC5, MUS81	1527	3	4970
GOTERM_BP_ALL	GO:0000117~regulation of transcription during G2/M-phase of mitotic cell cycle	2	0.114416	0.667337	NDD1, FKH1	1527	3	4970
GOTERM_BP_ALL	GO:0000912~formation of actomyosin apparatus involved in cytokinesis	2	0.114416	0.667337	MLC1, MYO1	1527	3	4970
GOTERM_BP_ALL	GO:0042276~error-prone postreplication DNA repair	2	0.114416	0.667337	REV1, REV3	1527	3	4970
GOTERM_BP_ALL	GO:0006362~RNA elongation from RNA polymerase I promoter	2	0.114416	0.667337	CDC73, CTR9	1527	3	4970
GOTERM_BP_ALL	GO:0015804~neutral amino acid transport	2	0.114416	0.667337	YCT1, NPR2	1527	3	4970
GOTERM_BP_ALL	GO:0034356~NAD biosynthesis via nicotinamide riboside salvage pathway	2	0.114416	0.667337	PNP1, URH1	1527	3	4970
GOTERM_BP_ALL	GO:0010978~gene silencing involved in chronological cell aging	2	0.114416	0.667337	HDA2, HDA1	1527	3	4970
GOTERM_BP_ALL	GO:0051304~chromosome separation	2	0.114416	0.667337	CDC5, MUS81	1527	3	4970
GOTERM_BP_ALL	GO:0043392~negative regulation of DNA binding	2	0.114416	0.667337	PCL5, KSS1	1527	3	4970
GOTERM_BP_ALL	GO:0000122~negative regulation of transcription from RNA polymerase II promoter	23	1.31579	0.672566	CDC39, YGR122W, MIG2, SPT6, FKH1, SKO1, MIG3, YOX1, YHP1, HOG1, ISW2, HDA2, SSN2, HDA1, GAC1, ITC1, PRR2, SRB8, SIN4, ASH1, HTB1, SIN3, PDR3	1527	76	4970
GOTERM_BP_ALL	GO:0010558~negative regulation of macromolecule biosynthetic process	66	3.77574	0.673206	SBP1, MIG2, SCP160, OAF3, SUM1, CYC8, INO80, SKO1, MIG3, MCM10, MAF1, YOX1, PNC1, TOP1, ISW2, HDA2, CDC45, MCM7, HDA1, ZDS2, ISW1, ORC4, SRB8, HTB1, PST2, ORC2, YGR122W, MEC3, ASC1, HIF1, RKR1, MCM3, DUN1, MEC1, MCM5, HOG1, GAC1, RIF1, CCR4, CTI6, RFM1, POL2, ASH1, ESC1, CDC39, SPT6, YHP1, ESC8, RPL30, PRR2, PDR3, NRM1, CDC28, MSH2, FKH1, GAS1, SSN2, ITC1, TOF1, SIR3, SIR2, SIR1, DPB3, SIN4, DPB2…	1527	220	4970
GOTERM_BP_ALL	GO:0010525~regulation of transposition, RNA-mediated	13	0.743707	0.674065	KCS1, RTT101, SSL2, CLN2, ELG1, RTT107, SSK22, ASC1, RTT109, CDC73, BEM4, MMS1, SIN3	1527	42	4970
GOTERM_BP_ALL	GO:0009059~macromolecule biosynthetic process	447	25.5721	0.675337	YPL216W, YLR278C, OYE2, OAF3, APA1, TEL1, SKO1, DNL4, TDH3, MSS11, MET32, CSM1, RPS0B, RPS0A, PCM1, MSW1, DPS1, CWH43, SIP4, CWH41, SLM5, RPS15, KTR2, RPS12, RPS13, CTI6, ASH1, GGC1, ECM19, BNA4, MST1, RPS1A, YHR054C, RIC1, YHP1, RPS1B, DTD1, AEP2, ARG4, RPL43A, SSO2, RPS20, MGA2, RPS19B, GPD2, SMP1, GTB1, RPS5, SSN2, SIR3, RPS31, SIR2, GND1, SIR1, PMI40, RPS18B, MIG2, CFT2, CFT1, MIG3, RLI1, ISW…	1527	1473	4970
GOTERM_MF_ALL	GO:0008565~protein transporter activity	19	1.08696	0.67619	NMD5, SSS1, KAP122, VPS5, SEC61, KAP114, SEC62, SEC63, COG3, PSE1, KAP95, PEP8, APL5, APL3, USO1, SAM50, VPS35, MTR10, CSE1	1512	63	4955
GOTERM_BP_ALL	GO:0009893~positive regulation of metabolic process	65	3.71854	0.678573	PIP2, ANB1, CYC8, INO80, ELM1, SWI4, UTP10, NHP6A, SWI1, ISW2, SWI5, HDA1, SWI6, ISW1, MSS11, YAP6, HTB1, RPS9B, PAU2, HAC1, EFT1, CLB6, VPS1, EFT2, RPO21, CGI121, MCM5, SIP4, HOG1, PAU24, SIP3, WTM1, YTA7, VID28, HYP2, CTI6, PAU8, PET122, HOS3, MPT5, SPT16, STH1, VPS75, MOT1, SNF5, PAU12, PAU11, CHD1, MGA2, SNF2, PET111, HAP1, PDR3, RSP5, CDC28, SMP1, ARO80, ATG23, CDC20, SNF12, EMI2, HSP82, EMI…	1527	217	4970
GOTERM_MF_ALL	GO:0003712~transcription cofactor activity	12	0.686499	0.680114	MBF1, SIP3, WTM1, MCM7, SWI6, SPT7, NDD1, CYC8, HIR2, CTI6, HIR3, SIN3	1512	39	4955
GOTERM_MF_ALL	GO:0017056~structural constituent of nuclear pore	3	0.171625	0.681129	NUP60, NUP192, NUP157	1512	7	4955
GOTERM_MF_ALL	GO:0008142~oxysterol binding	3	0.171625	0.681129	OSH2, OSH7, OSH6	1512	7	4955
GOTERM_MF_ALL	GO:0005546~phosphatidylinositol-4,5-bisphosphate binding	3	0.171625	0.681129	SEC3, GIC2, EXO70	1512	7	4955
GOTERM_MF_ALL	GO:0022832~voltage-gated channel activity	3	0.171625	0.681129	CCH1, YVC1, GEF1	1512	7	4955
GOTERM_MF_ALL	GO:0046982~protein heterodimerization activity	3	0.171625	0.681129	RNA14, PEX1, RAD55	1512	7	4955
GOTERM_MF_ALL	GO:0016799~hydrolase activity, hydrolyzing N-glycosyl compounds	3	0.171625	0.681129	PNP1, NTG1, URH1	1512	7	4955
GOTERM_MF_ALL	GO:0005086~ARF guanyl-nucleotide exchange factor activity	3	0.171625	0.681129	SEC7, GEA1, GEA2	1512	7	4955
GOTERM_MF_ALL	GO:0015197~peptide transporter activity	3	0.171625	0.681129	SEC61, OPT2, MDL1	1512	7	4955
GOTERM_MF_ALL	GO:0005496~steroid binding	3	0.171625	0.681129	OSH2, OSH7, OSH6	1512	7	4955
GOTERM_MF_ALL	GO:0016861~intramolecular oxidoreductase activity, interconverting aldoses and ketoses	3	0.171625	0.681129	TPI1, PGI1, PMI40	1512	7	4955
GOTERM_MF_ALL	GO:0004032~aldehyde reductase activity	3	0.171625	0.681129	ARA1, GCY1, GRE3	1512	7	4955
GOTERM_MF_ALL	GO:0032934~sterol binding	3	0.171625	0.681129	OSH2, OSH7, OSH6	1512	7	4955
GOTERM_MF_ALL	GO:0019237~centromeric DNA binding	3	0.171625	0.681129	FKH1, CTF13, CBF2	1512	7	4955
GOTERM_MF_ALL	GO:0005244~voltage-gated ion channel activity	3	0.171625	0.681129	CCH1, YVC1, GEF1	1512	7	4955
GOTERM_MF_ALL	GO:0008641~small protein activating enzyme activity	3	0.171625	0.681129	UBA1, ULA1, UBA2	1512	7	4955
GOTERM_MF_ALL	GO:0004601~peroxidase activity	6	0.343249	0.684143	GRX2, GRX1, AHP1, HMX1, CTT1, TSA1	1512	18	4955
GOTERM_MF_ALL	GO:0016684~oxidoreductase activity, acting on peroxide as acceptor	6	0.343249	0.684143	GRX2, GRX1, AHP1, HMX1, CTT1, TSA1	1512	18	4955
GOTERM_BP_ALL	GO:0045892~negative regulation of transcription, DNA-dependent	52	2.97483	0.684952	MIG2, SCP160, SUM1, INO80, SKO1, MIG3, MCM10, MAF1, YOX1, PNC1, TOP1, HDA2, ISW2, ZDS2, HDA1, MCM7, ORC4, SRB8, HTB1, ORC2, YGR122W, MEC3, HIF1, RKR1, MCM3, MCM5, HOG1, RIF1, GAC1, POL2, ASH1, RFM1, ESC1, CDC39, SPT6, ESC8, YHP1, PRR2, PDR3, CDC28, MSH2, FKH1, GAS1, SSN2, ITC1, SIR3, SIR2, SIR1, SIN4, DPB3, DPB2, SIN3	1527	174	4970
GOTERM_BP_ALL	GO:0009410~response to xenobiotic stimulus	3	0.171625	0.68547	DDI2, DDI3, RDS1, BDS1	1527	7	4970
GOTERM_BP_ALL	GO:0045787~positive regulation of cell cycle	3	0.171625	0.68547	CDC28, FKH1, CDC20	1527	7	4970
GOTERM_BP_ALL	GO:0042558~pteridine and derivative metabolic process	3	0.171625	0.68547	FOL1, MIS1, ABZ2	1527	7	4970
GOTERM_BP_ALL	GO:0001306~age-dependent response to oxidative stress	3	0.171625	0.68547	RIM15, SOD2, HSP104	1527	7	4970
GOTERM_BP_ALL	GO:0046677~response to antibiotic	3	0.171625	0.68547	RPL42A, RPL42B, TUB2, PDR5	1527	7	4970
GOTERM_BP_ALL	GO:0007571~age-dependent general metabolic decline	3	0.171625	0.68547	RIM15, SOD2, HSP104	1527	7	4970
GOTERM_BP_ALL	GO:0006465~signal peptide processing	3	0.171625	0.68547	SPC2, SEC11, SPC3	1527	7	4970
GOTERM_BP_ALL	GO:0033567~DNA replication, Okazaki fragment processing	3	0.171625	0.68547	MGS1, POL3, MPH1	1527	7	4970
GOTERM_BP_ALL	GO:0032297~negative regulation of DNA replication initiation	3	0.171625	0.68547	CCR4, TOF1, MEC1	1527	7	4970
GOTERM_BP_ALL	GO:0051054~positive regulation of DNA metabolic process	3	0.171625	0.68547	CDC28, CLB6, HSP82	1527	7	4970
GOTERM_BP_ALL	GO:0042559~pteridine and derivative biosynthetic process	3	0.171625	0.68547	FOL1, MIS1, ABZ2	1527	7	4970
GOTERM_BP_ALL	GO:0045144~meiotic sister chromatid segregation	3	0.171625	0.68547	SGO1, RDH54, IPL1	1527	7	4970
GOTERM_BP_ALL	GO:0070550~rDNA condensation	3	0.171625	0.68547	SCC2, CSM1, YCG1	1527	7	4970
GOTERM_BP_ALL	GO:0007029~endoplasmic reticulum organization	8	0.457666	0.687423	MYO4, SWA2, MLC1, DOP1, YOP1, SUL2, RTN1, GRX7	1527	25	4970
GOTERM_BP_ALL	GO:0006608~snRNP protein import into nucleus	8	0.457666	0.687423	NUP133, NUP145, NIC96, NUP120, NUP85, NUP188, NUP157, POM152	1527	25	4970
GOTERM_BP_ALL	GO:0044092~negative regulation of molecular function	8	0.457666	0.687423	PRB1, YSP3, PKP2, PCL5, BMH2, RAD50, ESP1, KSS1	1527	25	4970
GOTERM_BP_ALL	GO:0032270~positive regulation of cellular protein metabolic process	10	0.572082	0.687886	RPS9B, HSP78, HYP2, ANB1, EFT1, EFT2, CDC20, PET122, ELM1, VPS75, PET111	1527	32	4970
GOTERM_BP_ALL	GO:0008652~cellular amino acid biosynthetic process	40	2.28833	0.688984	ARO7, MET17, LEU2, LEU3, YLL058W, LYS9, ARO1, MIS1, ARO4, GLT1, MET3, LYS1, ARG4, STR2, LYS12, DFR1, LYS2, MDE1, CPA2, IRC7, ADE3, GCN2, CYS3, ILV3, MET5, HOM2, TRP2, FOL1, HOM3, HIS2, ALT1, HIS4, SAM1, SAM2, ADI1, MET10, PRO3, BAT1, MET14, ABZ2	1527	134	4970
GOTERM_BP_ALL	GO:0009892~negative regulation of metabolic process	84	4.80549	0.690526	SBP1, MIG2, SCP160, OAF3, SUM1, CYC8, INO80, SKO1, MIG3, MAF1, MCM10, FRM2, YOX1, PNC1, TOP1, ISW2, HDA2, CDC45, MCM7, HDA1, ZDS2, ISW1, ASE1, KAR3, ORC4, SRB8, MPH1, HTB1, ORC2, PST2, YGR122W, MEC3, ELG1, ASC1, HIF1, RKR1, MCM3, RAD53, MEC1, DUN1, MCM5, HOG1, GAC1, RIF1, CCR4, VID28, BIR1, CTI6, RFM1, POL2, ASH1, ESC1, CDC39, SPT6, PTH2, YHP1, ESC8, CTF19, RPL30, BFA1, PRR2, DYN2, BUB1, INP52, C…	1527	281	4970
GOTERM_BP_ALL	GO:0000018~regulation of DNA recombination	6	0.343249	0.690975	TOP1, SSL2, CDC28, ELG1, MPH1, SPO16	1527	18	4970
GOTERM_BP_ALL	GO:0065004~protein-DNA complex assembly	21	1.20137	0.694112	TAF2, SPT16, SPT6, HIF1, RAD55, MCM2, MCM3, MCM4, VPS75, MCM5, NHP6A, TAF11, CDC45, MCM7, ORC4, HTA2, HIR2, CTF13, HIR3, HTB1, ORC2	1527	70	4970
GOTERM_BP_ALL	GO:0034645~cellular macromolecule biosynthetic process	444	25.4005	0.695949	YPL216W, YLR278C, OYE2, OAF3, APA1, TEL1, SKO1, DNL4, TDH3, MSS11, MET32, CSM1, RPS0B, RPS0A, PCM1, MSW1, DPS1, CWH43, SIP4, CWH41, SLM5, RPS15, KTR2, RPS12, RPS13, CTI6, ASH1, GGC1, ECM19, BNA4, MST1, RPS1A, YHR054C, RIC1, YHP1, RPS1B, DTD1, AEP2, ARG4, RPL43A, SSO2, RPS20, MGA2, RPS19B, GPD2, SMP1, GTB1, RPS5, SSN2, SIR3, RPS31, SIR2, GND1, SIR1, PMI40, RPS18B, MIG2, CFT2, CFT1, MIG3, RLI1, ISW…	1527	1466	4970
GOTERM_MF_ALL	GO:0019843~rRNA binding	11	0.629291	0.698127	RPS9B, RPS11A, RPL2B, RPS11B, RPL2A, EFT1, RPP0, EFT2, RPL25, RPL11A, RPS4A, RPS4B, RPS13, RPL37A, RPS18B	1512	36	4955
GOTERM_MF_ALL	GO:0016564~transcription repressor activity	15	0.858124	0.700047	NRM1, MIG2, SUM1, STB2, CYC8, MIG3, MAF1, YOX1, YHP1, WTM1, HIR2, HIR3, ASH1, SIN3, PDR3	1512	50	4955
GOTERM_MF_ALL	GO:0004033~aldo-keto reductase activity	4	0.228833	0.700074	ARA1, GCY1, GRE3, ADH7	1512	11	4955
GOTERM_MF_ALL	GO:0005216~ion channel activity	4	0.228833	0.700074	MRH1, CCH1, YVC1, GEF1	1512	11	4955
GOTERM_MF_ALL	GO:0001671~ATPase activator activity	4	0.228833	0.700074	MDJ1, HCH1, YDJ1, VTA1	1512	11	4955
GOTERM_MF_ALL	GO:0008599~protein phosphatase type 1 regulator activity	4	0.228833	0.700074	GIP1, SDS22, GAC1, PIG1	1512	11	4955
GOTERM_MF_ALL	GO:0000386~second spliceosomal transesterification activity	4	0.228833	0.700074	PRP8, SYF2, SYF1, PRP16	1512	11	4955
GOTERM_MF_ALL	GO:0004437~inositol or phosphatidylinositol phosphatase activity	4	0.228833	0.700074	SAC1, INP52, INP53, FIG4	1512	11	4955
GOTERM_BP_ALL	GO:0006511~ubiquitin-dependent protein catabolic process	55	3.14645	0.701742	SWM1, UBP11, USA1, UBP15, DER1, DFM1, KAR2, ASI1, YUH1, RPN2, ASI3, PEP1, PAN2, YDR131C, BST1, DEF1, UFD2, DOG2, TRE1, CDC53, SCJ1, VID28, GRR1, UBC4, APC5, NPL4, APC4, ADD37, DIA2, HRD3, APC1, YLR104W, ATG19, JEM1, DOA4, SEC23, YOS9, URH1, UBX6, RSP5, SSM4, RTT101, BRO1, YDJ1, CDC23, UBP2, ATE1, UBP5, UBP6, RPN14, SEC12, RCY1, GGA1, ADD66, GGA2	1527	185	4970
GOTERM_BP_ALL	GO:0006547~histidine metabolic process	4	0.228833	0.705308	HIS2, HIS4, ADE3, MIS1	1527	11	4970
GOTERM_BP_ALL	GO:0007109~cytokinesis, completion of separation	4	0.228833	0.705308	ASE1, CHS1, DSE4, MYO1	1527	11	4970
GOTERM_BP_ALL	GO:0042402~biogenic amine catabolic process	4	0.228833	0.705308	ARO80, PDC1, ARO10, PDC5	1527	11	4970
GOTERM_BP_ALL	GO:0032012~regulation of ARF protein signal transduction	4	0.228833	0.705308	SEC7, SPS18, GEA1, GEA2	1527	11	4970
GOTERM_BP_ALL	GO:0006268~DNA unwinding during replication	4	0.228833	0.705308	TOP1, MCM7, MCM4, HFM1	1527	11	4970
GOTERM_BP_ALL	GO:0001301~progressive alteration of chromatin during cell aging	4	0.228833	0.705308	HDA1, SIR3, SIR2, MPT5	1527	11	4970
GOTERM_BP_ALL	GO:0000105~histidine biosynthetic process	4	0.228833	0.705308	HIS2, HIS4, ADE3, MIS1	1527	11	4970
GOTERM_BP_ALL	GO:0030174~regulation of DNA replication initiation	4	0.228833	0.705308	CCR4, TOF1, MEC1, MCM5	1527	11	4970
GOTERM_BP_ALL	GO:0042790~transcription of nuclear rRNA large RNA polymerase I transcript	4	0.228833	0.705308	TOR1, RPA190, RPA135, MOT1	1527	11	4970
GOTERM_BP_ALL	GO:0009075~histidine family amino acid metabolic process	4	0.228833	0.705308	HIS2, HIS4, ADE3, MIS1	1527	11	4970
GOTERM_BP_ALL	GO:0009396~folic acid and derivative biosynthetic process	4	0.228833	0.705308	FOL1, ADE3, MIS1, ABZ2	1527	11	4970
GOTERM_BP_ALL	GO:0018205~peptidyl-lysine modification	4	0.228833	0.705308	HYP2, ANB1, RKM2, RKM4	1527	11	4970
GOTERM_BP_ALL	GO:0009076~histidine family amino acid biosynthetic process	4	0.228833	0.705308	HIS2, HIS4, ADE3, MIS1	1527	11	4970
GOTERM_BP_ALL	GO:0010604~positive regulation of macromolecule metabolic process	63	3.60412	0.705506	PIP2, ANB1, CYC8, INO80, ELM1, SWI4, UTP10, NHP6A, SWI1, ISW2, SWI5, HDA1, SWI6, ISW1, MSS11, YAP6, HTB1, RPS9B, PAU2, HAC1, VPS1, EFT1, CLB6, EFT2, RPO21, CGI121, MCM5, HOG1, PAU24, SIP3, WTM1, YTA7, VID28, HYP2, CTI6, PAU8, PET122, HOS3, MPT5, SPT16, STH1, VPS75, MOT1, SNF5, PAU12, PAU11, CHD1, MGA2, SNF2, PET111, HAP1, PDR3, RSP5, CDC28, SMP1, ARO80, SNF12, CDC20, EMI2, HSP82, EMI5, MBF1, ITC1…	1527	212	4970
GOTERM_BP_ALL	GO:0009112~nucleobase metabolic process	11	0.629291	0.707559	DAL4, URA8, DAL1, URA6, URA1, URA2, ADE3, AMD1, YJL070C, YBR284W, URA10	1527	36	4970
GOTERM_BP_ALL	GO:0045941~positive regulation of transcription	51	2.91762	0.708811	PIP2, CYC8, INO80, SWI4, UTP10, NHP6A, SWI1, ISW2, SWI5, ISW1, SWI6, HDA1, MSS11, HTB1, YAP6, PAU2, HAC1, VPS1, RPO21, CGI121, MCM5, PAU24, HOG1, SIP3, WTM1, YTA7, VID28, CTI6, PAU8, HOS3, MPT5, SPT16, STH1, MOT1, SNF5, PAU12, PAU11, CHD1, MGA2, SNF2, HAP1, PDR3, RSP5, CDC28, ARO80, SMP1, SNF12, EMI2, EMI5, MBF1, ITC1, SIR3, SIR2, SIN4, SIN3	1527	172	4970
GOTERM_BP_ALL	GO:0010528~regulation of transposition	13	0.743707	0.708841	KCS1, RTT101, SSL2, CLN2, ELG1, RTT107, SSK22, ASC1, RTT109, CDC73, BEM4, MMS1, SIN3	1527	43	4970
GOTERM_BP_ALL	GO:0048878~chemical homeostasis	48	2.746	0.710162	DBF2, DPP1, NHA1, VAC8, HMX1, YBT1, TFP1, CNA1, PMC1, TRK1, RAV1, PPZ1, YVC1, VMA22, VPS16, IML1, SPF1, VPS3, VPS41, PGM2, VMA2, VMA5, ARH1, GGC1, GEF1, KOG1, VPH1, BTN2, MNR2, VPH2, SMF1, PMA2, PMA1, BPT1, IRC7, VPS35, PCA1, ERP1, YMR134W, STV1, CWP2, CMP2, HAL5, OSH6, YCF1, COS2, HRK1, COS3, FAB1	1527	162	4970
GOTERM_BP_ALL	GO:0010629~negative regulation of gene expression	59	3.37529	0.711708	MIG2, SCP160, OAF3, SUM1, CYC8, INO80, SKO1, MIG3, MCM10, MAF1, YOX1, PNC1, TOP1, ISW2, HDA2, CDC45, MCM7, ZDS2, ISW1, HDA1, ORC4, SRB8, HTB1, PST2, ORC2, YGR122W, MEC3, HIF1, RKR1, MCM3, MCM5, HOG1, RIF1, GAC1, CTI6, POL2, ASH1, RFM1, ESC1, CDC39, SPT6, YHP1, ESC8, PRR2, PDR3, NRM1, CDC28, MSH2, FKH1, GAS1, SSN2, ITC1, SIR3, SIR2, SIR1, SIN4, DPB3, DPB2, SIN3	1527	199	4970
GOTERM_BP_ALL	GO:0007231~osmosensory signaling pathway	7	0.400458	0.711986	HOG1, HKR1, SSK1, STE20, MSB2, SSK22, RCK2	1527	22	4970
GOTERM_CC_ALL	GO:0000790~nuclear chromatin	31	1.77346	0.715847	TTI1, SPT16, STB2, INO80, SWI4, DNL4, YOX1, NHP6A, YHP1, HDA2, HDA1, ASA1, HTB1, SNF2, SWC7, ARP5, ECM5, KAP95, EAF1, RRM3, ACT1, TOS4, HTA2, SIR3, CTI6, SIR2, ASH1, PLM2, SNT2, SWR1, SIN3	1618	112	5615
GOTERM_CC_ALL	GO:0070603~SWI/SNF-type complex	4	0.228833	0.717568	SNF5, SNF12, SNF2, SWI1	1618	12	5615
GOTERM_CC_ALL	GO:0016514~SWI/SNF complex	4	0.228833	0.717568	SNF5, SNF12, SNF2, SWI1	1618	12	5615
GOTERM_MF_ALL	GO:0019842~vitamin binding	18	1.02975	0.71761	MET17, ARO8, ALT1, YHR112C, YLL058W, PDC1, GPH1, PDC5, FAS2, SRY1, STR2, LYS2, ARO10, IRC7, LCB2, HFA1, CYS3, BNA3	1512	61	4955
GOTERM_MF_ALL	GO:0043021~ribonucleoprotein binding	5	0.286041	0.717704	MLP2, HYP2, ANB1, EFT1, TSA1, EFT2	1512	15	4955
GOTERM_CC_ALL	GO:0030286~dynein complex	3	0.171625	0.720382	DYN2, DYN3, JNM1	1618	8	5615
GOTERM_CC_ALL	GO:0030130~clathrin coat of trans-Golgi network vesicle	3	0.171625	0.720382	CHC1, APM2, LAA1	1618	8	5615
GOTERM_CC_ALL	GO:0005677~chromatin silencing complex	3	0.171625	0.720382	SIR3, SIR2, SIR1	1618	8	5615
GOTERM_CC_ALL	GO:0005885~Arp2/3 protein complex	3	0.171625	0.720382	CRN1, ARP2, ARC19	1618	8	5615
GOTERM_CC_ALL	GO:0042597~periplasmic space	3	0.171625	0.720382	PHO3, PHO5, KSS1	1618	8	5615
GOTERM_CC_ALL	GO:0005775~vacuolar lumen	3	0.171625	0.720382	PRB1, GAP1, TFS1	1618	8	5615
GOTERM_MF_ALL	GO:0008408~3'-5' exonuclease activity	8	0.457666	0.722682	DIS3, CDC39, PAN2, PAN3, CCR4, REX3, POL3, DSS1	1512	26	4955
GOTERM_BP_ALL	GO:0000767~cell morphogenesis during conjugation	5	0.286041	0.723609	SPR3, CBK1, AFR1, SPO14, CDC10	1527	15	4970
GOTERM_BP_ALL	GO:0032880~regulation of protein localization	5	0.286041	0.723609	BNI1, ZDS2, LOT6, BNR1, RSP5	1527	15	4970
GOTERM_BP_ALL	GO:0010526~negative regulation of transposition, RNA-mediated	12	0.686499	0.725217	KCS1, RTT101, CLN2, ELG1, MMS1, RTT107, ASC1, SSK22, RTT109, CDC73, BEM4, SIN3	1527	40	4970
GOTERM_BP_ALL	GO:0010529~negative regulation of transposition	12	0.686499	0.725217	KCS1, RTT101, CLN2, ELG1, MMS1, RTT107, ASC1, SSK22, RTT109, CDC73, BEM4, SIN3	1527	40	4970
GOTERM_CC_ALL	GO:0005849~mRNA cleavage factor complex	6	0.343249	0.725353	RNA14, PTI1, HRP1, CLP1, CFT2, CFT1	1618	20	5615
GOTERM_MF_ALL	GO:0016879~ligase activity, forming carbon-nitrogen bonds	38	2.17391	0.725384	HRD3, DIA2, HUL4, AIM41, UBC12, APC1, MIS1, UFD4, BPL1, MMS2, ASI1, CPA2, PBY1, ADE3, ASI3, AMD2, RSP5, URA8, RTT101, SSM4, YDR131C, CDC23, UBR2, CDC20, UBR1, RKR1, UFD2, PAN6, CDC53, IRC20, ACT1, GRR1, URA2, NOT5, UBC4, APC5, APC4, HFA1	1512	130	4955
GOTERM_BP_ALL	GO:0010628~positive regulation of gene expression	51	2.91762	0.72591	PIP2, CYC8, INO80, SWI4, UTP10, NHP6A, SWI1, ISW2, SWI5, ISW1, SWI6, HDA1, MSS11, HTB1, YAP6, PAU2, HAC1, VPS1, RPO21, CGI121, MCM5, PAU24, HOG1, SIP3, WTM1, YTA7, VID28, CTI6, PAU8, HOS3, MPT5, SPT16, STH1, MOT1, SNF5, PAU12, PAU11, CHD1, MGA2, SNF2, HAP1, PDR3, RSP5, CDC28, ARO80, SMP1, SNF12, EMI2, EMI5, MBF1, ITC1, SIR3, SIR2, SIN4, SIN3	1527	173	4970
GOTERM_BP_ALL	GO:0051247~positive regulation of protein metabolic process	10	0.572082	0.726326	RPS9B, HSP78, HYP2, ANB1, EFT1, EFT2, CDC20, PET122, ELM1, VPS75, PET111	1527	33	4970
GOTERM_BP_ALL	GO:0022900~electron transport chain	20	1.14416	0.732079	GRX2, GRX1, CYB2, ERO1, TRX1, CYC1, CYC7, YOR356W, CYB5, COX5B, GRX8, EMI5, GRX7, FRE7, YMR118C, FRE1, ARH1, SDH3, MET10, YGR207C	1527	68	4970
GOTERM_MF_ALL	GO:0016566~specific transcriptional repressor activity	6	0.343249	0.733772	WTM1, MIG2, ASH1, MIG3, YOX1, YHP1	1512	19	4955
GOTERM_MF_ALL	GO:0032182~small conjugating protein binding	6	0.343249	0.733772	SWA2, MGS1, GGA1, GGA2, RSP5, BUL1	1512	19	4955
GOTERM_MF_ALL	GO:0015297~antiporter activity	6	0.343249	0.733772	TPO1, TPO2, NHA1, AGC1, TPO4, DIC1	1512	19	4955
GOTERM_BP_ALL	GO:0019725~cellular homeostasis	44	2.51716	0.73649	VPH1, DBF2, NHA1, TFP1, HMX1, CNA1, MNR2, TRX1, VPH2, SMF1, PMC1, MPD1, TRK1, MPD2, RAV1, PPZ1, DOA4, IRC7, VMA22, YVC1, PDI1, GRX2, PCA1, GPD1, GRX1, SPF1, YMR134W, STV1, TSA1, VPS3, CMP2, HAL5, GRX8, GRX7, PGM2, VMA2, AHP1, VMA5, YFR016C, ARH1, COS2, HRK1, GGC1, COS3, GEF1	1527	150	4970
GOTERM_BP_ALL	GO:0034621~cellular macromolecular complex subunit organization	128	7.32265	0.736993	NUP145, BRR2, SRP68, INO80, YLR281C, ARC19, NHP6A, PRP16, PTI1, ORC4, GRS1, HIR2, RPN2, VMA22, HIR3, HTB1, ORC2, CBF2, NUP133, TWF1, RPS0B, RPS0A, SNU114, AIP1, KCC4, KAP95, PFY1, TAO3, SPT7, HTA2, SRP72, CSE1, POM152, DIA2, RPS11A, SPT16, RPS11B, NUP120, STH1, YHR054C, VPS75, DRS2, DYN2, MMS2, DOA4, CIN8, MTR10, SNF2, TAF2, MUD2, TIF4632, NUP60, EAF1, NIC96, RSC9, RPL6A, RPS31, HSH155, RPL6B, AD…	1527	431	4970
GOTERM_BP_ALL	GO:0042770~DNA damage response, signal transduction	6	0.343249	0.740205	MEC3, BMH2, PIN4, GCN2, DUN1, MEC1	1527	19	4970
GOTERM_BP_ALL	GO:0000077~DNA damage checkpoint	6	0.343249	0.740205	MEC3, BMH2, PIN4, GCN2, DUN1, MEC1	1527	19	4970
GOTERM_BP_ALL	GO:0019321~pentose metabolic process	6	0.343249	0.740205	XKS1, GCY1, GRE3, GND1, XYL2, SOL4	1527	19	4970
GOTERM_BP_ALL	GO:0006513~protein monoubiquitination	6	0.343249	0.740205	UFD4, HUL4, UBR2, UBC4, RSP5, BUL1	1527	19	4970
GOTERM_BP_ALL	GO:0032392~DNA geometric change	6	0.343249	0.740205	TOP1, MCM7, EST3, RDH54, MCM4, HFM1	1527	19	4970
GOTERM_BP_ALL	GO:0043254~regulation of protein complex assembly	6	0.343249	0.740205	TWF1, CAP2, RAV1, VTA1, MDN1, MOT1	1527	19	4970
GOTERM_BP_ALL	GO:0031323~regulation of cellular metabolic process	294	16.8192	0.741372	PCL2, YPL216W, PCL1, YLR278C, PCL6, PCL5, SCP160, CDC19, OAF3, ANB1, TEL1, SKO1, NHP6A, PPQ1, LCB5, MSS11, HIR2, SRB8, HIR3, HTB1, ADE3, SRB4, MET32, PSK2, RPS0B, RPS0A, OLA1, RPO21, YDR026C, RKR1, DPS1, SIP4, SIP3, YTA7, GAC1, CCR4, ACT1, CTI6, SRL3, ASH1, POL2, MPT5, CDC39, MGS1, RPS1A, VPS75, YHR054C, RIC1, YHP1, RPS1B, MOT1, RPL17B, KAP104, DOA4, RPL17A, MGA2, MGA1, HAP1, NRM1, CDC28, SMP1, R…	1527	980	4970
GOTERM_BP_ALL	GO:0017038~protein import	38	2.17391	0.742525	NMD5, NUP145, MSP1, NUP120, NUP188, SAC3, KAP114, RTN1, HOT13, MLP2, PSE1, PEX1, KAP104, MDM12, AFG1, MDM10, MTR10, DJP1, MMM1, NUP133, KAP122, NTF2, YDJ1, NUP85, CMD1, SSA1, HSP82, NUP157, MOG1, NUP60, KAP95, WTM1, NIC96, HSP78, YOP1, SAM50, CSE1, POM152	1527	130	4970
GOTERM_BP_ALL	GO:0000086~G2/M transition of mitotic cell cycle	11	0.629291	0.742714	CDC53, HSL1, NDD1, RSC9, FKH1, SFI1, STH1, PIN4, CLB2, CLB1, CLB4	1527	37	4970
GOTERM_CC_ALL	GO:0005868~cytoplasmic dynein complex	2	0.114416	0.743088	DYN2, DYN3	1618	4	5615
GOTERM_CC_ALL	GO:0031207~Sec62/Sec63 complex	2	0.114416	0.743088	SEC62, SEC63	1618	4	5615
GOTERM_CC_ALL	GO:0000417~HIR complex	2	0.114416	0.743088	HIR2, HIR3	1618	4	5615
GOTERM_CC_ALL	GO:0055087~Ski complex	2	0.114416	0.743088	SKI2, SKI3	1618	4	5615
GOTERM_CC_ALL	GO:0001401~mitochondrial sorting and assembly machinery complex	2	0.114416	0.743088	MDM10, SAM50	1618	4	5615
GOTERM_CC_ALL	GO:0033597~mitotic checkpoint complex	2	0.114416	0.743088	MAD2, CDC20	1618	4	5615
GOTERM_CC_ALL	GO:0000938~GARP complex	2	0.114416	0.743088	VPS54, VPS52	1618	4	5615
GOTERM_CC_ALL	GO:0005971~ribonucleoside-diphosphate reductase complex	2	0.114416	0.743088	RNR1, RNR4	1618	4	5615
GOTERM_CC_ALL	GO:0005769~early endosome	2	0.114416	0.743088	TLG1, TLG2	1618	4	5615
GOTERM_CC_ALL	GO:0000015~phosphopyruvate hydratase complex	2	0.114416	0.743088	ENO2, ENO1	1618	4	5615
GOTERM_CC_ALL	GO:0032116~cohesin loading complex	2	0.114416	0.743088	SCC2, BRN1	1618	4	5615
GOTERM_CC_ALL	GO:0000148~1,3-beta-glucan synthase complex	2	0.114416	0.743088	FKS3, FKS1	1618	4	5615
GOTERM_CC_ALL	GO:0031262~Ndc80 complex	2	0.114416	0.743088	SPC24, TID3	1618	4	5615
GOTERM_CC_ALL	GO:0000299~integral to membrane of membrane fraction	2	0.114416	0.743088	SOP4, SEC12	1618	4	5615
GOTERM_CC_ALL	GO:0031518~CBF3 complex	2	0.114416	0.743088	CTF13, CBF2	1618	4	5615
GOTERM_CC_ALL	GO:0042406~extrinsic to endoplasmic reticulum membrane	2	0.114416	0.743088	YTA7, VMA22	1618	4	5615
GOTERM_CC_ALL	GO:0008623~chromatin accessibility complex	2	0.114416	0.743088	ISW2, ITC1	1618	4	5615
GOTERM_CC_ALL	GO:0031205~endoplasmic reticulum Sec complex	2	0.114416	0.743088	SEC62, SEC63	1618	4	5615
GOTERM_BP_ALL	GO:0006623~protein targeting to vacuole	19	1.08696	0.743822	BRO1, VPS66, MVP1, VAC8, ATG11, TAX4, ATG23, ATG13, VPS1, VPS3, ATG2, MON1, ATG19, MON2, VPS15, VPS16, GGA1, GGA2, PEP1	1527	65	4970
GOTERM_MF_ALL	GO:0030246~carbohydrate binding	7	0.400458	0.748424	YMR099C, GFA1, YHR210C, BGL2, YOS9, YNR071C, GAL10	1512	23	4955
GOTERM_BP_ALL	GO:0050801~ion homeostasis	47	2.68879	0.750955	VPH1, DBF2, BTN2, VAC8, NHA1, DPP1, TFP1, YBT1, HMX1, CNA1, MNR2, VPH2, SMF1, PMC1, TRK1, RAV1, PMA2, PPZ1, PMA1, BPT1, VPS35, IRC7, VPS16, VMA22, YVC1, PCA1, IML1, ERP1, SPF1, YMR134W, STV1, CWP2, VPS41, VPS3, CMP2, HAL5, YCF1, PGM2, VMA2, VMA5, ARH1, COS2, HRK1, GGC1, FAB1, COS3, KOG1, GEF1	1527	161	4970
GOTERM_MF_ALL	GO:0018456~aryl-alcohol dehydrogenase activity	3	0.171625	0.754569	AAD3, YPL088W, AAD15	1512	8	4955
GOTERM_MF_ALL	GO:0004713~protein tyrosine kinase activity	3	0.171625	0.754569	BCK1, MKK2, RAD53	1512	8	4955
GOTERM_MF_ALL	GO:0019201~nucleotide kinase activity	3	0.171625	0.754569	URA6, RAD50, ADK1	1512	8	4955
GOTERM_MF_ALL	GO:0043022~ribosome binding	3	0.171625	0.754569	HYP2, ANB1, TSA1	1512	8	4955
GOTERM_MF_ALL	GO:0030976~thiamin pyrophosphate binding	3	0.171625	0.754569	PDC1, ARO10, PDC5	1512	8	4955
GOTERM_MF_ALL	GO:0022836~gated channel activity	3	0.171625	0.754569	CCH1, YVC1, GEF1	1512	8	4955
GOTERM_BP_ALL	GO:0051053~negative regulation of DNA metabolic process	7	0.400458	0.755279	ELG1, CCR4, TOF1, SIR2, MPH1, DUN1, MEC1	1527	23	4970
GOTERM_BP_ALL	GO:0031324~negative regulation of cellular metabolic process	73	4.1762	0.756148	SBP1, MIG2, SCP160, OAF3, SUM1, CYC8, INO80, SKO1, MIG3, MCM10, MAF1, FRM2, YOX1, PNC1, TOP1, ISW2, HDA2, CDC45, MCM7, HDA1, ZDS2, ISW1, ORC4, SRB8, MPH1, HTB1, PST2, ORC2, YGR122W, MEC3, ELG1, ASC1, HIF1, RKR1, MCM3, DUN1, MEC1, MCM5, HOG1, GAC1, RIF1, CCR4, VID28, CTI6, RFM1, POL2, ASH1, ESC1, CDC39, SPT6, PTH2, YHP1, ESC8, RPL30, PRR2, PDR3, NRM1, CDC28, MSH2, FKH1, BMH2, GAS1, SSN2, ITC1, TOF…	1527	249	4970
GOTERM_BP_ALL	GO:0043623~cellular protein complex assembly	36	2.0595	0.757464	NMD5, VPH2, SRP68, KAP114, ARC19, SEC65, BLM10, CBT1, ASE1, MMS2, DYN2, PET117, PBA1, CTF13, VMA22, RPN2, MTR10, GIN4, COX17, CBF2, TUB2, TUB1, HSP82, TUB4, NUP157, TUB3, KCC4, RPN14, NUP60, KAP95, EAF1, HSC82, YKE2, SRP72, ADD66, CSE1	1527	124	4970
GOTERM_BP_ALL	GO:0015833~peptide transport	3	0.171625	0.758585	SEC61, OPT2, MDL1	1527	8	4970
GOTERM_BP_ALL	GO:0080135~regulation of cellular response to stress	3	0.171625	0.758585	CDC28, MGS1, ATG23	1527	8	4970
GOTERM_BP_ALL	GO:0051090~regulation of transcription factor activity	3	0.171625	0.758585	YOL019W, PCL5, KSS1	1527	8	4970
GOTERM_BP_ALL	GO:0007135~meiosis II	3	0.171625	0.758585	SGO1, RDH54, IPL1	1527	8	4970
GOTERM_BP_ALL	GO:0019878~lysine biosynthetic process via aminoadipic acid	3	0.171625	0.758585	LYS1, LYS2, LYS9	1527	8	4970
GOTERM_BP_ALL	GO:0048309~endoplasmic reticulum inheritance	3	0.171625	0.758585	MYO4, SWA2, YOP1	1527	8	4970
GOTERM_BP_ALL	GO:0031331~positive regulation of cellular catabolic process	3	0.171625	0.758585	CDC28, ATG23, CDC20	1527	8	4970
GOTERM_BP_ALL	GO:0043471~regulation of cellular carbohydrate catabolic process	3	0.171625	0.758585	PCL6, PFK26, PFK27	1527	8	4970
GOTERM_BP_ALL	GO:0043470~regulation of carbohydrate catabolic process	3	0.171625	0.758585	PCL6, PFK26, PFK27	1527	8	4970
GOTERM_BP_ALL	GO:0015758~glucose transport	3	0.171625	0.758585	HXT1, HXT2, HXK2	1527	8	4970
GOTERM_BP_ALL	GO:0000289~nuclear-transcribed mRNA poly(A) tail shortening	3	0.171625	0.758585	CDC39, CCR4, NOT5	1527	8	4970
GOTERM_BP_ALL	GO:0043605~amide catabolic process	3	0.171625	0.758585	DAL4, DUR3, DAL1	1527	8	4970
GOTERM_BP_ALL	GO:0000727~double-strand break repair via break-induced replication	3	0.171625	0.758585	XRS2, RDH54, RAD50	1527	8	4970
GOTERM_BP_ALL	GO:0051340~regulation of ligase activity	3	0.171625	0.758585	BMH2, CDC20, ARC1	1527	8	4970
GOTERM_BP_ALL	GO:0006551~leucine metabolic process	3	0.171625	0.758585	LEU2, LEU3, ARO10	1527	8	4970
GOTERM_BP_ALL	GO:0060341~regulation of cellular localization	3	0.171625	0.758585	LOT6, GYL1, RSP5	1527	8	4970
GOTERM_BP_ALL	GO:0007154~cell communication	22	1.25858	0.758756	MVP1, PRB1, MIG2, TAX4, ATG13, YPR097W, TSA1, NPR2, HXK2, ATG17, VPS5, SPO14, ATG2, LTE1, NPP1, SNX41, CTT1, VPS15, PTC6, PHO5, ZPR1, KOG1	1527	76	4970
GOTERM_MF_ALL	GO:0008409~5'-3' exonuclease activity	4	0.228833	0.759173	HNT2, KEM1, HNT1, APA1	1512	12	4955
GOTERM_MF_ALL	GO:0019209~kinase activator activity	4	0.228833	0.759173	STD1, DBF4, SLI15, ATG17	1512	12	4955
GOTERM_BP_ALL	GO:0051173~positive regulation of nitrogen compound metabolic process	53	3.03204	0.761918	PIP2, CYC8, INO80, SWI4, UTP10, NHP6A, SWI1, ISW2, SWI5, HDA1, ISW1, SWI6, MSS11, HTB1, YAP6, PAU2, HAC1, VPS1, CLB6, RPO21, CGI121, MCM5, PAU24, HOG1, SIP3, WTM1, YTA7, VID28, CTI6, PAU8, HOS3, MPT5, SPT16, STH1, MOT1, SNF5, PAU12, PAU11, CHD1, MGA2, SNF2, HAP1, PDR3, RSP5, CDC28, ARO80, SMP1, SNF12, EMI2, HSP82, EMI5, MBF1, ITC1, SIR3, SIR2, SIN4, SIN3	1527	182	4970
GOTERM_BP_ALL	GO:0045935~positive regulation of nucleobase, nucleoside, nucleotide and nucleic acid metabolic process	53	3.03204	0.761918	PIP2, CYC8, INO80, SWI4, UTP10, NHP6A, SWI1, ISW2, SWI5, HDA1, ISW1, SWI6, MSS11, HTB1, YAP6, PAU2, HAC1, VPS1, CLB6, RPO21, CGI121, MCM5, PAU24, HOG1, SIP3, WTM1, YTA7, VID28, CTI6, PAU8, HOS3, MPT5, SPT16, STH1, MOT1, SNF5, PAU12, PAU11, CHD1, MGA2, SNF2, HAP1, PDR3, RSP5, CDC28, ARO80, SMP1, SNF12, EMI2, HSP82, EMI5, MBF1, ITC1, SIR3, SIR2, SIN4, SIN3	1527	182	4970
GOTERM_BP_ALL	GO:0046417~chorismate metabolic process	4	0.228833	0.764015	TRP2, ARO7, ARO1, ARO4	1527	12	4970
GOTERM_BP_ALL	GO:0006213~pyrimidine nucleoside metabolic process	4	0.228833	0.764015	URA8, URA1, URH1, URA10	1527	12	4970
GOTERM_BP_ALL	GO:0009073~aromatic amino acid family biosynthetic process	4	0.228833	0.764015	TRP2, ARO7, ARO1, ARO4	1527	12	4970
GOTERM_BP_ALL	GO:0008054~cyclin catabolic process	4	0.228833	0.764015	APC1, CDC23, APC5, APC4	1527	12	4970
GOTERM_MF_ALL	GO:0032549~ribonucleoside binding	2	0.114416	0.766736	RPO31, RPA135	1512	4	4955
GOTERM_MF_ALL	GO:0004338~glucan 1,3-beta-glucosidase activity	2	0.114416	0.766736	BGL2, EXG1	1512	4	4955
GOTERM_MF_ALL	GO:0000156~two-component response regulator activity	2	0.114416	0.766736	SSK1, RIM15	1512	4	4955
GOTERM_MF_ALL	GO:0016728~oxidoreductase activity, acting on CH or CH2 groups, disulfide as acceptor	2	0.114416	0.766736	RNR1, RNR4	1512	4	4955
GOTERM_MF_ALL	GO:0015193~L-proline transmembrane transporter activity	2	0.114416	0.766736	GNP1, GAP1	1512	4	4955
GOTERM_MF_ALL	GO:0008422~beta-glucosidase activity	2	0.114416	0.766736	BGL2, EXG1	1512	4	4955
GOTERM_MF_ALL	GO:0019901~protein kinase binding	2	0.114416	0.766736	PCL2, PCL1	1512	4	4955
GOTERM_MF_ALL	GO:0008821~crossover junction endodeoxyribonuclease activity	2	0.114416	0.766736	RAD1, MUS81	1512	4	4955
GOTERM_MF_ALL	GO:0070569~uridylyltransferase activity	2	0.114416	0.766736	UGP1, QRI1	1512	4	4955
GOTERM_MF_ALL	GO:0008169~C-methyltransferase activity	2	0.114416	0.766736	COQ3, ERG6	1512	4	4955
GOTERM_MF_ALL	GO:0003916~DNA topoisomerase activity	2	0.114416	0.766736	TOP1, RDH54	1512	4	4955
GOTERM_MF_ALL	GO:0004457~lactate dehydrogenase activity	2	0.114416	0.766736	DLD2, CYB2	1512	4	4955
GOTERM_MF_ALL	GO:0004634~phosphopyruvate hydratase activity	2	0.114416	0.766736	ENO2, ENO1	1512	4	4955
GOTERM_MF_ALL	GO:0004709~MAP kinase kinase kinase activity	2	0.114416	0.766736	BCK1, SSK22	1512	4	4955
GOTERM_MF_ALL	GO:0008553~hydrogen-exporting ATPase activity, phosphorylative mechanism	2	0.114416	0.766736	PMA2, PMA1	1512	4	4955
GOTERM_MF_ALL	GO:0016634~oxidoreductase activity, acting on the CH-CH group of donors, oxygen as acceptor	2	0.114416	0.766736	POX1, URA1	1512	4	4955
GOTERM_MF_ALL	GO:0004439~phosphatidylinositol-4,5-bisphosphate 5-phosphatase activity	2	0.114416	0.766736	INP52, INP53	1512	4	4955
GOTERM_MF_ALL	GO:0003873~6-phosphofructo-2-kinase activity	2	0.114416	0.766736	PFK26, PFK27	1512	4	4955
GOTERM_MF_ALL	GO:0016898~oxidoreductase activity, acting on the CH-OH group of donors, cytochrome as acceptor	2	0.114416	0.766736	DLD2, CYB2	1512	4	4955
GOTERM_MF_ALL	GO:0000403~Y-form DNA binding	2	0.114416	0.766736	MSH3, MSH2	1512	4	4955
GOTERM_MF_ALL	GO:0016755~transferase activity, transferring amino-acyl groups	2	0.114416	0.766736	ECM38, ATE1	1512	4	4955
GOTERM_MF_ALL	GO:0048038~quinone binding	2	0.114416	0.766736	YMR118C, SDH3	1512	4	4955
GOTERM_MF_ALL	GO:0019900~kinase binding	2	0.114416	0.766736	PCL2, PCL1	1512	4	4955
GOTERM_MF_ALL	GO:0016878~acid-thiol ligase activity	2	0.114416	0.766736	LSC2, ACS2	1512	4	4955
GOTERM_MF_ALL	GO:0004748~ribonucleoside-diphosphate reductase activity	2	0.114416	0.766736	RNR1, RNR4	1512	4	4955
GOTERM_MF_ALL	GO:0004622~lysophospholipase activity	2	0.114416	0.766736	PLB2, NTE1	1512	4	4955
GOTERM_MF_ALL	GO:0016208~AMP binding	2	0.114416	0.766736	BCY1, ACS2	1512	4	4955
GOTERM_MF_ALL	GO:0042973~glucan endo-1,3-beta-D-glucosidase activity	2	0.114416	0.766736	BGL2, DSE4	1512	4	4955
GOTERM_MF_ALL	GO:0016405~CoA-ligase activity	2	0.114416	0.766736	LSC2, ACS2	1512	4	4955
GOTERM_MF_ALL	GO:0005261~cation channel activity	2	0.114416	0.766736	CCH1, YVC1	1512	4	4955
GOTERM_BP_ALL	GO:0009890~negative regulation of biosynthetic process	68	3.89016	0.767088	SBP1, MIG2, SCP160, OAF3, SUM1, CYC8, INO80, SKO1, MIG3, MCM10, MAF1, YOX1, PNC1, TOP1, ISW2, HDA2, CDC45, MCM7, HDA1, ZDS2, ISW1, ORC4, SRB8, HTB1, PST2, ORC2, YGR122W, MEC3, ASC1, HIF1, RKR1, MCM3, DUN1, RAD53, MEC1, MCM5, HOG1, GAC1, RIF1, CCR4, VID28, CTI6, RFM1, POL2, ASH1, ESC1, CDC39, SPT6, YHP1, ESC8, RPL30, PRR2, PDR3, NRM1, CDC28, MSH2, FKH1, GAS1, SSN2, ITC1, TOF1, SIR3, SIR2, SIR1, DP…	1527	233	4970
GOTERM_CC_ALL	GO:0000407~pre-autophagosomal structure	6	0.343249	0.767282	ATG11, TAX4, ATG23, ATG17, ATG2, ATG19	1618	21	5615
GOTERM_MF_ALL	GO:0008301~DNA bending activity	5	0.286041	0.767776	SMP1, ABF2, CTF13, NHP6A, CBF2	1512	16	4955
GOTERM_MF_ALL	GO:0003755~peptidyl-prolyl cis-trans isomerase activity	5	0.286041	0.767776	CPR5, CPR6, FPR1, FPR3, FPR2	1512	16	4955
GOTERM_MF_ALL	GO:0016859~cis-trans isomerase activity	5	0.286041	0.767776	CPR5, CPR6, FPR1, FPR3, FPR2	1512	16	4955
GOTERM_MF_ALL	GO:0003746~translation elongation factor activity	5	0.286041	0.767776	HYP2, ANB1, RIA1, EFT1, EFT2, HEF3	1512	16	4955
GOTERM_BP_ALL	GO:0043241~protein complex disassembly	17	0.97254	0.76854	SEN1, CFT2, CFT1, FKH1, YLR281C, AIP1, RPL12B, PTI1, NAB6, TAO3, CRN1, DOA4, GRS1, MRF1, CIN8, COF1, HSP104	1527	59	4970
GOTERM_BP_ALL	GO:0043624~cellular protein complex disassembly	17	0.97254	0.76854	SEN1, CFT2, CFT1, FKH1, YLR281C, AIP1, RPL12B, PTI1, NAB6, TAO3, CRN1, DOA4, GRS1, MRF1, CIN8, COF1, HSP104	1527	59	4970
GOTERM_CC_ALL	GO:0000784~nuclear chromosome, telomeric region	7	0.400458	0.769459	DNA2, RIF1, RRM3, RIF2, SIR3, SIR2, MCM5	1618	25	5615
GOTERM_BP_ALL	GO:0030497~fatty acid elongation	2	0.114416	0.769541	ELO1, IFA38	1527	4	4970
GOTERM_BP_ALL	GO:0070070~proton-transporting V-type ATPase complex assembly	2	0.114416	0.769541	VPH2, VMA22	1527	4	4970
GOTERM_BP_ALL	GO:0006898~receptor-mediated endocytosis	2	0.114416	0.769541	MYO5, CMD1	1527	4	4970
GOTERM_BP_ALL	GO:0051351~positive regulation of ligase activity	2	0.114416	0.769541	CDC20, ARC1	1527	4	4970
GOTERM_BP_ALL	GO:0019568~arabinose catabolic process	2	0.114416	0.769541	GCY1, GRE3	1527	4	4970
GOTERM_BP_ALL	GO:0014070~response to organic cyclic substance	2	0.114416	0.769541	RPL42A, RPL42B, PDR5	1527	4	4970
GOTERM_BP_ALL	GO:0046335~ethanolamine biosynthetic process	2	0.114416	0.769541	EPT1, CKI1	1527	4	4970
GOTERM_BP_ALL	GO:0034497~protein localization to pre-autophagosomal structure	2	0.114416	0.769541	ATG11, ATG23	1527	4	4970
GOTERM_BP_ALL	GO:0006003~fructose 2,6-bisphosphate metabolic process	2	0.114416	0.769541	PFK26, PFK27	1527	4	4970
GOTERM_BP_ALL	GO:0042843~D-xylose catabolic process	2	0.114416	0.769541	GCY1, GRE3	1527	4	4970
GOTERM_BP_ALL	GO:0010921~regulation of phosphatase activity	2	0.114416	0.769541	GIP1, ESP1	1527	4	4970
GOTERM_BP_ALL	GO:0016139~glycoside catabolic process	2	0.114416	0.769541	SUC2, NTH2	1527	4	4970
GOTERM_BP_ALL	GO:0000301~retrograde transport, vesicle recycling within Golgi	2	0.114416	0.769541	COG3, COG1	1527	4	4970
GOTERM_BP_ALL	GO:0030037~actin filament reorganization during cell cycle	2	0.114416	0.769541	TOR2, ACT1	1527	4	4970
GOTERM_BP_ALL	GO:0000731~DNA synthesis during DNA repair	2	0.114416	0.769541	POL1, POL2	1527	4	4970
GOTERM_BP_ALL	GO:0019985~bypass DNA synthesis	2	0.114416	0.769541	REV1, REV3	1527	4	4970
GOTERM_BP_ALL	GO:0051654~establishment of mitochondrion localization	2	0.114416	0.769541	JSN1, ARP2	1527	4	4970
GOTERM_BP_ALL	GO:0030837~negative regulation of actin filament polymerization	2	0.114416	0.769541	TWF1, CAP2	1527	4	4970
GOTERM_BP_ALL	GO:0015868~purine ribonucleotide transport	2	0.114416	0.769541	MCD4, ANT1	1527	4	4970
GOTERM_BP_ALL	GO:0070542~response to fatty acid	2	0.114416	0.769541	PIP2, OAF3	1527	4	4970
GOTERM_BP_ALL	GO:0016036~cellular response to phosphate starvation	2	0.114416	0.769541	PHO5, NPP1	1527	4	4970
GOTERM_BP_ALL	GO:0032878~regulation of establishment or maintenance of cell polarity	2	0.114416	0.769541	PCL2, PCL1	1527	4	4970
GOTERM_BP_ALL	GO:0000244~assembly of spliceosomal tri-snRNP	2	0.114416	0.769541	PRP8, SNU114	1527	4	4970
GOTERM_BP_ALL	GO:0046475~glycerophospholipid catabolic process	2	0.114416	0.769541	GDE1, NTE1	1527	4	4970
GOTERM_BP_ALL	GO:0015867~ATP transport	2	0.114416	0.769541	MCD4, ANT1	1527	4	4970
GOTERM_BP_ALL	GO:0051503~adenine nucleotide transport	2	0.114416	0.769541	MCD4, ANT1	1527	4	4970
GOTERM_BP_ALL	GO:0043666~regulation of phosphoprotein phosphatase activity	2	0.114416	0.769541	GIP1, ESP1	1527	4	4970
GOTERM_BP_ALL	GO:0034975~protein folding in endoplasmic reticulum	2	0.114416	0.769541	KRE27, HSP104	1527	4	4970
GOTERM_BP_ALL	GO:0008612~peptidyl-lysine modification to hypusine	2	0.114416	0.769541	HYP2, ANB1	1527	4	4970
GOTERM_BP_ALL	GO:0035303~regulation of dephosphorylation	2	0.114416	0.769541	GIP1, ESP1	1527	4	4970
GOTERM_BP_ALL	GO:0046890~regulation of lipid biosynthetic process	2	0.114416	0.769541	DAP1, RSP5	1527	4	4970
GOTERM_BP_ALL	GO:0000387~spliceosomal snRNP biogenesis	2	0.114416	0.769541	PRP8, SNU114	1527	4	4970
GOTERM_BP_ALL	GO:0001315~age-dependent response to reactive oxygen species	2	0.114416	0.769541	SOD2, HSP104	1527	4	4970
GOTERM_BP_ALL	GO:0032042~mitochondrial DNA metabolic process	2	0.114416	0.769541	RIM1, MSH1	1527	4	4970
GOTERM_BP_ALL	GO:0046516~hypusine metabolic process	2	0.114416	0.769541	HYP2, ANB1	1527	4	4970
[truncated: 2,256 more rows]

## Sheet: Pathways_Down
Category	Term	Count	%	PValue	Genes	List Total	Pop Hits	Pop Total
[truncated: 175 more rows]

[truncated: 1 more sheets: Functions_Down]
