# Supplementary material for: Crosstalk between protein N-glycosylation and lipid metabolism in Saccharomyces cerevisiae
Source: Sci Rep. 2019 Oct 9;9:14485. doi: 10.1038/s41598-019-51054-7 (PMC6785544; doi:10.1038/s41598-019-51054-7)
Supplement: Supplementary file 3 — Dataset 3 [file 41598_2019_51054_MOESM3_ESM.xlsx]

## Sheet: Read_me
Genotypic Technology/(SO_4030) QF/LAB/19
				Differentially Regulated genes
Dr. Vasanthi Nachiappan
				Cut off used to filter up and down regulated genes
				Upregulated
				For filtering upregulation we consider Fold>=0.6 in the treatment samples.
Differentially regulated genes		5a vs 6A		Downregulated
				For filtering downregulation we consider fold< =-0.6 in the treatment samples.
Experiment Details
Slide ID	Samples hybridized	Analysis Plan
251633310013_2_1	5A	WT
251633310013_2_2	6A	Sec59-1∆
				Expression fold values are provided in terms of log base 2 (Formating of color)
Summary of Differentially Regulated Genes
Group	Up	Down
6A	1880	1430
Note:
Fold change expression values are provided as logbase 2
Column Header	Description
GeneName	Gene Name
6A_Fold	Fold change calculated is log base 2
5A_Fold	Fold change calculated is log base 2
Description	Gene Description
Orf ID
GOID	Gene Ontology Accessions
SGID
GeneName	Gene Name
Description	Gene Description
accessions	Accession No.
GeneID
GO_NCBI	Functions of the genes as given by gene ontology.
Goterm_SGID
6A_gProcessed Signal	Background substracted signal intensity
5A_gProcessed Signal	Background substracted signal intensity

## Sheet: Up
Gene Name	5A_Fold	6A_Fold	Description	Orf ID	GOID	SGID	GeneName	Description	accessions	GeneID	GO_NCBI	Goterm_SGID	5A_gProcessed Signal	6A_gProcessed Signal
YCL021W-A	0	8.13885	sgd|Chr III from 83620-83997, Uncharacterized ORF, "Putative protein of unknown function" [YCL021W-A]	YCL021W-A	GO:0005575|GO:0003674|GO:0008150	S000007549	YCL021W-A	sgd|Chr III from 83620-83997, Uncharacterized ORF, "Putative protein of unknown function" [YCL021W-A]	sgd|YCL021W-A|ref|NM_001184450|tc|TC20661	850338	molecular_function|biological_process|cellular_component|integral to membrane|membrane	cellular_component|molecular_function|biological_process	2.54982	802.499
RTA1	0	5.92167	sgd|Chr VII from 919465-918512, reverse complement, Verified ORF, "Protein involved in 7-aminocholesterol resistance; has seven potential membrane-spanning regions; expression is induced under both low-heme and low-oxygen conditions; member of the fungal	YGR213C	GO:0016020|GO:0003674|GO:0008150	S000003445	RTA1	sgd|Chr VII from 919465-918512, reverse complement, Verified ORF, "Protein involved in 7-aminocholesterol resistance; has seven potential membrane-spanning regions; expression is induced under both low-heme and low-oxygen conditions; member of the fungal	sgd|YGR213C|ref|NM_001181342|tc|TC18979	853127	molecular_function|biological_process|response to stress|integral to membrane|integral to membrane|membrane	membrane|molecular_function|biological_process	9.91887	671.364
MET17	0	5.48898	sgd|Chr XII from 732542-733876, Verified ORF, "Methionine and cysteine synthase (O-acetyl homoserine-O-acetyl serine sulfhydrylase), required for sulfur amino acid synthesis" [YLR303W]	YLR303W	GO:0005737|GO:0005624|GO:0016829|GO:0016740|GO:0006520	S000004294	MET17	sgd|Chr XII from 732542-733876, Verified ORF, "Methionine and cysteine synthase (O-acetyl homoserine-O-acetyl serine sulfhydrylase), required for sulfur amino acid synthesis" [YLR303W]	sgd|YLR303W|ref|NM_001182191|tc|TC18250|tc|TC21580	851010	O-acetylhomoserine aminocarboxypropyltransferase activity|O-acetylhomoserine aminocarboxypropyltransferase activity|O-acetylhomoserine aminocarboxypropyltransferase activity|catalytic activity|cysteine synthase activity|cysteine synthase activity|pyridoxal phosphate binding|transferase activity|transferase activity, transferring alkyl or aryl (other than methyl) groups|cellular amino acid biosynt…	cytoplasm|membrane fraction|lyase activity|transferase activity|cellular amino acid metabolic process	678.442	34021.6
FDH1	0	5.46465	sgd|Chr XV from 1072923-1071793, reverse complement, Verified ORF, "NAD(+)-dependent formate dehydrogenase, may protect cells from exogenous formate" [YOR388C]	YOR388C	GO:0005737|GO:0016491|GO:0051186|GO:0046483	S000005915	FDH1	sgd|Chr XV from 1072923-1071793, reverse complement, Verified ORF, "NAD(+)-dependent formate dehydrogenase, may protect cells from exogenous formate" [YOR388C]	sgd|YOR388C|ref|NM_001183808|tc|TC19602	854570	NAD binding|binding|catalytic activity|cofactor binding|formate dehydrogenase (NAD+) activity|formate dehydrogenase (NAD+) activity|formate dehydrogenase (NAD+) activity|oxidoreductase activity|oxidoreductase activity, acting on the CH-OH group of donors, NAD or NADP as acceptor|NADH regeneration|formate catabolic process|formate catabolic process|metabolic process|oxidation-reduction process|cyt…	cytoplasm|oxidoreductase activity|cofactor metabolic process|heterocycle metabolic process	238.659	11767.8
IRC4	0	5.39905	sgd|Chr IV from 1517675-1517136, reverse complement, Verified ORF, "Putative protein of unknown function; null mutant displays increased levels of spontaneous Rad52p foci; green fluorescent protein (GFP)-fusion protein localizes to the cytoplasm and nucle	YDR540C	GO:0005737|GO:0005634|GO:0003674|GO:0006259	S000002948	IRC4	sgd|Chr IV from 1517675-1517136, reverse complement, Verified ORF, "Putative protein of unknown function; null mutant displays increased levels of spontaneous Rad52p foci; green fluorescent protein (GFP)-fusion protein localizes to the cytoplasm and nucle	sgd|YDR540C|ref|NM_001180848|tc|TC20599	852153	molecular_function|mitotic recombination|cytoplasm|cytoplasm|nucleus|nucleus	cytoplasm|nucleus|molecular_function|DNA metabolic process	17.7	833.962
COS12	0	5.29948	sgd|Chr VII from 2790-3932, Verified ORF, "Protein of unknown function, member of the DUP380 subfamily of conserved, often subtelomerically-encoded proteins" [YGL263W]	YGL263W	GO:0016020|GO:0003674|GO:0008150	S000003232	COS12	sgd|Chr VII from 2790-3932, Verified ORF, "Protein of unknown function, member of the DUP380 subfamily of conserved, often subtelomerically-encoded proteins" [YGL263W]	sgd|YGL263W|ref|NM_001181129|tc|TC18609	852628	molecular_function|biological_process|cellular_component|integral to membrane|membrane	membrane|molecular_function|biological_process	4.66092	204.961
YGL262W	0	5.22073	sgd|Chr VII from 5312-5839, Uncharacterized ORF, "Putative protein of unknown function; null mutant displays elevated sensitivity to expression of a mutant huntingtin fragment or of alpha-synuclein; YGL262W is not an essential gene" [YGL262W]	YGL262W	GO:0005575|GO:0003674|GO:0008150	S000003231	YGL262W	sgd|Chr VII from 5312-5839, Uncharacterized ORF, "Putative protein of unknown function; null mutant displays elevated sensitivity to expression of a mutant huntingtin fragment or of alpha-synuclein; YGL262W is not an essential gene" [YGL262W]	sgd|YGL262W|ref|NM_001181128|tc|TC20657	852629	molecular_function|biological_process|cellular_component	cellular_component|molecular_function|biological_process	4.22989	176.125
HXT3	0	5.0649	sgd|Chr IV from 1164660-1162957, reverse complement, Verified ORF, "Low affinity glucose transporter of the major facilitator superfamily, expression is induced in low or high glucose conditions" [YDR345C]	YDR345C	GO:0016020|GO:0005624|GO:0005886|GO:0005215|GO:0006810	S000002753	HXT3	sgd|Chr IV from 1164660-1162957, reverse complement, Verified ORF, "Low affinity glucose transporter of the major facilitator superfamily, expression is induced in low or high glucose conditions" [YDR345C]	sgd|YDR345C|ref|NM_001180653|tc|TC17697	851946	fructose transmembrane transporter activity|glucose transmembrane transporter activity|glucose transmembrane transporter activity|mannose transmembrane transporter activity|substrate-specific transmembrane transporter activity|transporter activity|carbohydrate transport|hexose transport|transmembrane transport|transmembrane transport|transport|integral to membrane|membrane|membrane fraction|plasm…	membrane|membrane fraction|plasma membrane|transporter activity|transport	369.245	13800.5
YGR039W	0	4.7286	ens|Dubious open reading frame unlikely to encode a protein, based on available experimental and comparative sequence data; partially overlaps the Autonomously Replicating Sequence ARS722 [Source:SGD;Acc:S000003271] [YGR039W]	YGR039W	GO:0005575|GO:0003674|GO:0008150		YGR039W	ens|Dubious open reading frame unlikely to encode a protein, based on available experimental and comparative sequence data; partially overlaps the Autonomously Replicating Sequence ARS722 [Source:SGD;Acc:S000003271] [YGR039W]	ens|YGR039W|tc|TC21612	852930	cellular_component unknown|molecular_function unknown|biological_process unknown	cellular_component|molecular_function|biological_process	3.46981	102.719
MCD4	0	4.66856	sgd|Chr XI from 140691-137932, reverse complement, Verified ORF, "Protein involved in glycosylphosphatidylinositol (GPI) anchor synthesis; multimembrane-spanning protein that localizes to the endoplasmic reticulum; highly conserved among eukaryotes" [YKL1	YKL165C	GO:0005618|GO:0005737|GO:0005783|GO:0016020|GO:0005773|GO:0016740|GO:0044255|GO:0006464|GO:0006810	S000001648	MCD4	sgd|Chr XI from 140691-137932, reverse complement, Verified ORF, "Protein involved in glycosylphosphatidylinositol (GPI) anchor synthesis; multimembrane-spanning protein that localizes to the endoplasmic reticulum; highly conserved among eukaryotes" [YKL1	sgd|YKL165C|ref|NM_001179731|tc|TC16943	853690	catalytic activity|mannose-ethanolamine phosphotransferase activity|transferase activity|ATP transport|GPI anchor biosynthetic process|GPI anchor biosynthetic process|GPI anchor biosynthetic process|cellular cell wall organization|metabolic process|Golgi apparatus|Golgi membrane|endoplasmic reticulum|endoplasmic reticulum|endoplasmic reticulum membrane|fungal-type cell wall|fungal-type vacuole|in…	cell wall|cytoplasm|endoplasmic reticulum|membrane|vacuole|transferase activity|cellular lipid metabolic process|protein modification process|transport	72.1769	2049.61
YHB1	0	4.56385	sgd|Chr VII from 959904-961103, Verified ORF, "Nitric oxide oxidoreductase, flavohemoglobin involved in nitric oxide detoxification; plays a role in the oxidative and nitrosative stress responses" [YGR234W]	YGR234W	GO:0005737|GO:0005739|GO:0016491|GO:0006950	S000003466	YHB1	sgd|Chr VII from 959904-961103, Verified ORF, "Nitric oxide oxidoreductase, flavohemoglobin involved in nitric oxide detoxification; plays a role in the oxidative and nitrosative stress responses" [YGR234W]	sgd|YGR234W|ref|NM_001181363|gb|L07070	853149	heme binding|iron ion binding|metal ion binding|nitric oxide dioxygenase activity|nitric oxide reductase activity|oxidoreductase activity|oxygen binding|oxidation-reduction process|oxygen transport|response to stress|response to toxin|cytoplasm|cytoplasm|cytosol|mitochondrial matrix|mitochondrion	cytoplasm|mitochondrion|oxidoreductase activity|response to stress	224.324	5924.18
YDR445C	0	4.36009	ens|Dubious open reading frame unlikely to encode a functional protein, based on available experimental and comparative sequence data [Source:SGD;Acc:S000002853] [YDR445C]	YDR445C	GO:0005575|GO:0003674|GO:0008150		YDR445C	ens|Dubious open reading frame unlikely to encode a functional protein, based on available experimental and comparative sequence data [Source:SGD;Acc:S000002853] [YDR445C]	ens|YDR445C	852056	cellular_component unknown|molecular_function unknown|biological_process unknown	cellular_component|molecular_function|biological_process	6.23625	143
LHS1	0	4.26878	sgd|Chr XI from 296430-299075, Verified ORF, "Molecular chaperone of the endoplasmic reticulum lumen, involved in polypeptide translocation and folding; nucleotide exchange factor for the ER lumenal Hsp70 chaperone Kar2p; regulated by the unfolded protein	YKL073W	GO:0005737|GO:0005783|GO:0030234|GO:0005515|GO:0042221|GO:0006950|GO:0006810	S000001556	LHS1	sgd|Chr XI from 296430-299075, Verified ORF, "Molecular chaperone of the endoplasmic reticulum lumen, involved in polypeptide translocation and folding; nucleotide exchange factor for the ER lumenal Hsp70 chaperone Kar2p; regulated by the unfolded protein	sgd|YKL073W|ref|NM_001179639|tc|TC16994	853789	ATP binding|ATP binding|ATP binding|ATPase activity, uncoupled|adenyl-nucleotide exchange factor activity|hydrolase activity|nucleotide binding|unfolded protein binding|unfolded protein binding|unfolded protein binding|posttranslational protein targeting to membrane, translocation|response to unfolded protein|response to unfolded protein|endoplasmic reticulum|endoplasmic reticulum lumen|endoplasm…	cytoplasm|endoplasmic reticulum|enzyme regulator activity|protein binding|response to chemical stimulus|response to stress|transport	602.002	12957.6
YLR349W	0	4.15931	ens|Dubious open reading frame unlikely to encode a protein, based on available experimental and comparative sequence data; overlaps the verified ORF DIC1/YLR348C [Source:SGD;Acc:S000004341] [YLR349W]	YLR349W	GO:0005575|GO:0003674|GO:0008150		YLR349W	ens|Dubious open reading frame unlikely to encode a protein, based on available experimental and comparative sequence data; overlaps the verified ORF DIC1/YLR348C [Source:SGD;Acc:S000004341] [YLR349W]	ens|YLR349W	851062	cellular_component unknown|molecular_function unknown|biological_process unknown	cellular_component|molecular_function|biological_process	14.7492	294.267
CYB2	0	3.91481	sgd|Chr XIII from 167308-165533, reverse complement, Verified ORF, "Cytochrome b2 (L-lactate cytochrome-c oxidoreductase), component of the mitochondrial intermembrane space, required for lactate utilization; expression is repressed by glucose and anaerob	YML054C	GO:0005737|GO:0005740|GO:0005739|GO:0016491|	S000004518	CYB2	sgd|Chr XIII from 167308-165533, reverse complement, Verified ORF, "Cytochrome b2 (L-lactate cytochrome-c oxidoreductase), component of the mitochondrial intermembrane space, required for lactate utilization; expression is repressed by glucose and anaerob	sgd|YML054C|ref|NM_001182412|tc|TC17622	854950	FMN binding|L-lactate dehydrogenase (cytochrome) activity|L-lactate dehydrogenase (cytochrome) activity|catalytic activity|heme binding|metal ion binding|oxidoreductase activity|electron transport chain|lactate metabolic process|metabolic process|oxidation-reduction process|transport|mitochondrial intermembrane space|mitochondrial intermembrane space|mitochondrion|mitochondrion|respiratory chain	cytoplasm|mitochondrial envelope|mitochondrion|oxidoreductase activity|other	2679.95	45133.2
YLR194C	0	3.87256	sgd|Chr XII from 541573-540809, reverse complement, Uncharacterized ORF, "Structural constituent of the cell wall attached to the plasma membrane by a GPI-anchor; expression is upregulated in response to cell wall stress" [YLR194C]	YLR194C	GO:0005618|GO:0016020|GO:0005886|GO:0005198|GO:0031505	S000004184	YLR194C	sgd|Chr XII from 541573-540809, reverse complement, Uncharacterized ORF, "Structural constituent of the cell wall attached to the plasma membrane by a GPI-anchor; expression is upregulated in response to cell wall stress" [YLR194C]	sgd|YLR194C|ref|NM_001182081|tc|TC21719	850891	structural constituent of cell wall|cellular cell wall organization|fungal-type cell wall organization|fungal-type cell wall organization|anchored to membrane|anchored to plasma membrane|anchored to plasma membrane|fungal-type cell wall|membrane|plasma membrane	cell wall|membrane|plasma membrane|structural molecule activity|fungal-type cell wall organization	727.499	11898.3
ADD37	0	3.73532	sgd|Chr XIII from 628189-628785, Verified ORF, "Protein of unknown function involved in ER-associated protein degradation; green fluorescent protein (GFP)-fusion protein localizes to the cytoplasm and is induced in response to the DNA-damaging agent MMS;	YMR184W	GO:0005737|GO:0003674|GO:0044257	S000004796	ADD37	sgd|Chr XIII from 628189-628785, Verified ORF, "Protein of unknown function involved in ER-associated protein degradation; green fluorescent protein (GFP)-fusion protein localizes to the cytoplasm and is induced in response to the DNA-damaging agent MMS;	sgd|YMR184W|ref|NM_001182690|tc|TC20317	855222	molecular_function|ER-associated protein catabolic process|cytoplasm|cytoplasm	cytoplasm|molecular_function|cellular protein catabolic process	317.386	4719.83
CYS3	0	3.73457	sgd|Chr I from 130799-131983, Verified ORF, "Cystathionine gamma-lyase, catalyzes one of the two reactions involved in the transsulfuration pathway that yields cysteine from homocysteine with the intermediary formation of cystathionine" [YAL012W]	YAL012W	GO:0005737|GO:0016829|GO:0006520	S000000010	CYS3	sgd|Chr I from 130799-131983, Verified ORF, "Cystathionine gamma-lyase, catalyzes one of the two reactions involved in the transsulfuration pathway that yields cysteine from homocysteine with the intermediary formation of cystathionine" [YAL012W]	sgd|YAL012W|ref|NM_001178157|tc|TC18527	851221	catalytic activity|cystathionine gamma-lyase activity|cystathionine gamma-lyase activity|cystathionine gamma-lyase activity|lyase activity|pyridoxal phosphate binding|cellular amino acid biosynthetic process|cellular amino acid metabolic process|cysteine biosynthetic process|cysteine biosynthetic process|cysteine biosynthetic process via cystathionine|cysteine metabolic process|sulfur amino acid …	cytoplasm|lyase activity|cellular amino acid metabolic process	787.177	11700
YNL058C	0	3.62715	sgd|Chr XIV from 516713-515763, reverse complement, Uncharacterized ORF, "Putative protein of unknown function; green fluorescent protein (GFP)-fusion protein localizes to the vacuole; YNL058C is not an essential gene" [YNL058C]	YNL058C	GO:0005737|GO:0005773|GO:0003674|GO:0008150	S000005003	YNL058C	sgd|Chr XIV from 516713-515763, reverse complement, Uncharacterized ORF, "Putative protein of unknown function; green fluorescent protein (GFP)-fusion protein localizes to the vacuole; YNL058C is not an essential gene" [YNL058C]	sgd|YNL058C|ref|NM_001182897	855667	molecular_function|biological_process|fungal-type vacuole|integral to membrane|membrane	cytoplasm|vacuole|molecular_function|biological_process	323.5	4463.25
SUL1	0	3.58156	sgd|Chr II from 789235-791814, Verified ORF, "High affinity sulfate permease; sulfate uptake is mediated by specific sulfate transporters Sul1p and Sul2p, which control the concentration of endogenous activated sulfate intermediates" [YBR294W]	YBR294W	GO:0016020|GO:0005886|GO:0005215|GO:0006810	S000000498	SUL1	sgd|Chr II from 789235-791814, Verified ORF, "High affinity sulfate permease; sulfate uptake is mediated by specific sulfate transporters Sul1p and Sul2p, which control the concentration of endogenous activated sulfate intermediates" [YBR294W]	sgd|YBR294W|ref|NM_001178642|gb|X82013|tc|TC17028	852597	secondary active sulfate transmembrane transporter activity|sulfate transmembrane transporter activity|sulfate transmembrane transporter activity|transporter activity|sulfate transport|sulfate transport|sulfate transport|transmembrane transport|transmembrane transport|transport|integral to membrane|membrane|plasma membrane|plasma membrane	membrane|plasma membrane|transporter activity|transport	11.9996	160.406
YPR195C	0	3.5542	ens|Dubious open reading frame unlikely to encode a protein, based on available experimental and comparative sequence data [Source:SGD;Acc:S000006399] [YPR195C]	YPR195C	GO:0005575|GO:0003674|GO:0008150		YPR195C	ens|Dubious open reading frame unlikely to encode a protein, based on available experimental and comparative sequence data [Source:SGD;Acc:S000006399] [YPR195C]	ens|YPR195C|tc|NP259952	856325	cellular_component unknown|molecular_function unknown|biological_process unknown	cellular_component|molecular_function|biological_process	5.60954	73.5773
SIM1	0	3.51938	sgd|Chr IX from 128151-129581, Verified ORF, "Protein of the SUN family (Sim1p, Uth1p, Nca3p, Sun4p) that may participate in DNA replication, promoter contains SCB regulation box at -300 bp indicating that expression may be cell cycle-regulated" [YIL123W]	YIL123W	GO:0005618|GO:0003674|GO:0031505	S000001385	SIM1	sgd|Chr IX from 128151-129581, Verified ORF, "Protein of the SUN family (Sim1p, Uth1p, Nca3p, Sun4p) that may participate in DNA replication, promoter contains SCB regulation box at -300 bp indicating that expression may be cell cycle-regulated" [YIL123W]	sgd|YIL123W|ref|NM_001179471|tc|NP8294518|tc|TC21839	854683	molecular_function|fungal-type cell wall organization|fungal-type cell wall	cell wall|molecular_function|fungal-type cell wall organization	933.316	11949.9
CLB6	0	3.51018	sgd|Chr VII from 706501-705359, reverse complement, Verified ORF, "B-type cyclin involved in DNA replication during S phase; activates Cdc28p to promote initiation of DNA synthesis; functions in formation of mitotic spindles along with Clb3p and Clb4p; mo	YGR109C	GO:0005575|GO:0030234|GO:0006259|GO:0007049|GO:0006464	S000003341	CLB6	sgd|Chr VII from 706501-705359, reverse complement, Verified ORF, "B-type cyclin involved in DNA replication during S phase; activates Cdc28p to promote initiation of DNA synthesis; functions in formation of mitotic spindles along with Clb3p and Clb4p; mo	sgd|YGR109C|ref|NM_001181238|tc|TC18606	853003	cyclin-dependent protein kinase regulator activity|G1/S transition of mitotic cell cycle|cell cycle|cell division|positive regulation of DNA replication|premeiotic DNA replication|premeiotic DNA replication|regulation of S phase of mitotic cell cycle|regulation of cyclin-dependent protein kinase activity|cellular_component|nucleus	cellular_component|enzyme regulator activity|DNA metabolic process|cell cycle|protein modification process	4.8989	62.325
CHS6	0	3.47002	sgd|Chr X from 239414-241654, Verified ORF, "Member of the ChAPs family of proteins (Chs5p-Arf1p-binding proteins: Bch1p, Bch2p, Bud7p, Chs6p), that forms the exomer complex with Chs5p to mediate export of specific cargo proteins, including Chs3p, from th	YJL099W	GO:0005794|GO:0005737|GO:0016023|GO:0003674|GO:0044262|GO:0006810|GO:0016192	S000003635	CHS6	sgd|Chr X from 239414-241654, Verified ORF, "Member of the ChAPs family of proteins (Chs5p-Arf1p-binding proteins: Bch1p, Bch2p, Bud7p, Chs6p), that forms the exomer complex with Chs5p to mediate export of specific cargo proteins, including Chs3p, from th	sgd|YJL099W|ref|NM_001181532|tc|TC17231	853346	binding|molecular_function|Golgi to plasma membrane transport|Golgi to plasma membrane transport|fungal-type cell wall chitin biosynthetic process|protein transport|transport|Golgi apparatus|clathrin-coated vesicle|exomer complex|membrane|trans-Golgi network transport vesicle	Golgi apparatus|cytoplasm|cytoplasmic membrane-bounded vesicle|molecular_function|cellular carbohydrate metabolic process|transport|vesicle-mediated transport	71.437	883.889
CDA2	0	3.45411	sgd|Chr XII from 747937-748875, Verified ORF, "Chitin deacetylase, together with Cda1p involved in the biosynthesis ascospore wall component, chitosan; required for proper rigidity of the ascospore wall" [YLR308W]	YLR308W	GO:0005618|GO:0016787|GO:0032989|GO:0030435	S000004299	CDA2	sgd|Chr XII from 747937-748875, Verified ORF, "Chitin deacetylase, together with Cda1p involved in the biosynthesis ascospore wall component, chitosan; required for proper rigidity of the ascospore wall" [YLR308W]	sgd|YLR308W|ref|NM_001182196|tc|TC19018	851017	catalytic activity|chitin deacetylase activity|chitin deacetylase activity|chitin deacetylase activity|hydrolase activity|hydrolase activity, acting on carbon-nitrogen (but not peptide) bonds|ascospore wall assembly|ascospore wall assembly|carbohydrate metabolic process|chitin catabolic process|polysaccharide catabolic process|sporulation resulting in formation of a cellular spore|chitosan layer …	cell wall|hydrolase activity|cellular component morphogenesis|sporulation resulting in formation of a cellular spore	13.5344	165.624
ZRT1	0	3.42672	sgd|Chr VII from 20978-22108, Verified ORF, "High-affinity zinc transporter of the plasma membrane, responsible for the majority of zinc uptake; transcription is induced under low-zinc conditions by the Zap1p transcription factor" [YGL255W]	YGL255W	GO:0016020|GO:0005886|GO:0005215|GO:0006810	S000003224	ZRT1	sgd|Chr VII from 20978-22108, Verified ORF, "High-affinity zinc transporter of the plasma membrane, responsible for the majority of zinc uptake; transcription is induced under low-zinc conditions by the Zap1p transcription factor" [YGL255W]	sgd|YGL255W|ref|NM_001181121|tc|TC18637	852637	high affinity zinc uptake transmembrane transporter activity|high affinity zinc uptake transmembrane transporter activity|metal ion transmembrane transporter activity|zinc ion transmembrane transporter activity|high-affinity zinc ion transport|ion transport|metal ion transport|transmembrane transport|transport|zinc ion transport|integral to membrane|integral to plasma membrane|integral to plasma …	membrane|plasma membrane|transporter activity|transport	423.074	5079.91
YJL152W	0	3.37923	ens|Dubious ORF unlikely to encode a functional protein, based on available experimental and comparative sequence data [Source:SGD;Acc:S000003688] [YJL152W]	YJL152W	GO:0005575|GO:0003674|GO:0008150		YJL152W	ens|Dubious ORF unlikely to encode a functional protein, based on available experimental and comparative sequence data [Source:SGD;Acc:S000003688] [YJL152W]	ens|YJL152W	853289	cellular_component unknown|molecular_function unknown|biological_process unknown	cellular_component|molecular_function|biological_process	3.27622	38.0643
PCL1	0	3.35023	sgd|Chr XIV from 87897-88736, Verified ORF, "Cyclin, interacts with cyclin-dependent kinase Pho85p; member of the Pcl1,2-like subfamily, involved in the regulation of polarized growth and morphogenesis and progression through the cell cycle; localizes to	YNL289W	GO:0005634|GO:0030234|GO:0007049|GO:0007010|GO:0006464|GO:0006950	S000005233	PCL1	sgd|Chr XIV from 87897-88736, Verified ORF, "Cyclin, interacts with cyclin-dependent kinase Pho85p; member of the Pcl1,2-like subfamily, involved in the regulation of polarized growth and morphogenesis and progression through the cell cycle; localizes to	sgd|YNL289W|ref|NM_001183127|tc|TC19237	855427	cyclin-dependent protein kinase regulator activity|protein kinase binding|G1 phase of mitotic cell cycle|cell cycle|cell division|positive regulation of macroautophagy|regulation of cell division|regulation of cyclin-dependent protein kinase activity|regulation of cyclin-dependent protein kinase activity|regulation of establishment or maintenance of cell polarity|regulation of establishment or ma…	nucleus|enzyme regulator activity|cell cycle|cytoskeleton organization|protein modification process|response to stress	160.199	1824.21
DOG1	0	3.34717	sgd|Chr VIII from 194808-194068, reverse complement, Verified ORF, "2-deoxyglucose-6-phosphate phosphatase, similar to Dog2p, member of a family of low molecular weight phosphatases; confers 2-deoxyglucose resistance when overexpressed, in vivo substrate	YHR044C	GO:0005575|GO:0016787|GO:0044262	S000001086	DOG1	sgd|Chr VIII from 194808-194068, reverse complement, Verified ORF, "2-deoxyglucose-6-phosphate phosphatase, similar to Dog2p, member of a family of low molecular weight phosphatases; confers 2-deoxyglucose resistance when overexpressed, in vivo substrate	sgd|YHR044C|ref|NM_001179174|tc|TC19478	856440	2-deoxyglucose-6-phosphatase activity|2-deoxyglucose-6-phosphatase activity|catalytic activity|hydrolase activity|glucose metabolic process|metabolic process|cellular_component	cellular_component|hydrolase activity|cellular carbohydrate metabolic process	63.6823	723.624
DSF1	0	3.32469	sgd|Chr V from 19589-21097, Uncharacterized ORF, "Deletion suppressor of mpt5 mutation" [YEL070W]	YEL070W	GO:0005575|GO:0003674|GO:0008150	S000000796	DSF1	sgd|Chr V from 19589-21097, Uncharacterized ORF, "Deletion suppressor of mpt5 mutation" [YEL070W]	sgd|YEL070W|sgd|YNR073C|ref|NM_001178885|ref|NM_001183250	856639	binding|catalytic activity|coenzyme binding|molecular_function|oxidoreductase activity|biological_process|metabolic process|oxidation-reduction process|cellular_component	cellular_component|molecular_function|biological_process	720.756	8063.32
ENO2	0	3.32095	sgd|Chr VIII from 451327-452640, Verified ORF, "Enolase II, a phosphopyruvate hydratase that catalyzes the conversion of 2-phosphoglycerate to phosphoenolpyruvate during glycolysis and the reverse reaction during gluconeogenesis; expression is induced in	YHR174W	GO:0005737|GO:0016020|GO:0005624|GO:0005739|GO:0005886|GO:0005773|GO:0016829|GO:0044262|GO:0016044|GO:0006091|GO:0007033	S000001217	ENO2	sgd|Chr VIII from 451327-452640, Verified ORF, "Enolase II, a phosphopyruvate hydratase that catalyzes the conversion of 2-phosphoglycerate to phosphoenolpyruvate during glycolysis and the reverse reaction during gluconeogenesis; expression is induced in	sgd|YHR174W|ref|NM_001179305	856579	lyase activity|magnesium ion binding|metal ion binding|phosphopyruvate hydratase activity|phosphopyruvate hydratase activity|gluconeogenesis|glycolysis|glycolysis|regulation of vacuole fusion, non-autophagic|regulation of vacuole fusion, non-autophagic|cytoplasm|fungal-type vacuole|internal side of plasma membrane|mitochondrion|phosphopyruvate hydratase complex|phosphopyruvate hydratase complex|p…	cytoplasm|membrane|membrane fraction|mitochondrion|plasma membrane|vacuole|lyase activity|cellular carbohydrate metabolic process|cellular membrane organization|generation of precursor metabolites and energy|vacuole organization	3019.94	33697.6
SRL4	0	3.30448	sgd|Chr XVI from 488207-487362, reverse complement, Verified ORF, "Protein of unknown function; involved in regulation of dNTP production; null mutant suppresses the lethality of lcd1 and rad53 mutations; expression is induced by Kar4p" [YPL033C]	YPL033C	GO:0005575|GO:0003674|	S000005954	SRL4	sgd|Chr XVI from 488207-487362, reverse complement, Verified ORF, "Protein of unknown function; involved in regulation of dNTP production; null mutant suppresses the lethality of lcd1 and rad53 mutations; expression is induced by Kar4p" [YPL033C]	sgd|YPL033C|ref|NM_001183847|tc|TC19419	856074	binding|catalytic activity|molecular_function|oxidoreductase activity|deoxyribonucleoside triphosphate metabolic process|metabolic process|cellular_component	cellular_component|molecular_function|other	10.7734	118.849
MGA1	0	3.27433	sgd|Chr VII from 988049-989419, Verified ORF, "Protein similar to heat shock transcription factor; multicopy suppressor of pseudohyphal growth defects of ammonium permease mutants" [YGR249W]	YGR249W	GO:0005634|GO:0003677|	S000003481	MGA1	sgd|Chr VII from 988049-989419, Verified ORF, "Protein similar to heat shock transcription factor; multicopy suppressor of pseudohyphal growth defects of ammonium permease mutants" [YGR249W]	sgd|YGR249W|ref|NM_001181378|tc|TC18176	853164	DNA binding|DNA binding|sequence-specific DNA binding|sequence-specific DNA binding|sequence-specific DNA binding transcription factor activity|sequence-specific DNA binding transcription factor activity|filamentous growth|regulation of transcription, DNA-dependent|nucleus|nucleus	nucleus|DNA binding|other	21.8415	235.966
BTN2	0	3.25267	sgd|Chr VII from 772454-773686, Verified ORF, "v-SNARE binding protein that facilitates specific protein retrieval from a late endosome to the Golgi; modulates arginine uptake, possible role in mediating pH homeostasis between the vacuole and plasma membr	YGR142W	GO:0005737|GO:0005515|GO:0006810|GO:0016192	S000003374	BTN2	sgd|Chr VII from 772454-773686, Verified ORF, "v-SNARE binding protein that facilitates specific protein retrieval from a late endosome to the Golgi; modulates arginine uptake, possible role in mediating pH homeostasis between the vacuole and plasma membr	sgd|YGR142W|ref|NM_001181271|tc|TC20304	853043	SNARE binding|SNARE binding|amino acid transport|intracellular protein transport|intracellular protein transport|regulation of pH|regulation of pH|retrograde transport, endosome to Golgi|cytoplasm|cytosol|late endosome|perinuclear region of cytoplasm	cytoplasm|protein binding|transport|vesicle-mediated transport	3014.99	32087.4
YKL102C	0	3.23122	ens|Dubious open reading frame unlikely to encode a functional protein; deletion confers sensitivity to citric acid; predicted protein would include a thiol-disulfide oxidoreductase active site [Source:SGD;Acc:S000001585] [YKL102C]	YKL102C	GO:0005575|GO:0003674|GO:0008150		YKL102C	ens|Dubious open reading frame unlikely to encode a functional protein; deletion confers sensitivity to citric acid; predicted protein would include a thiol-disulfide oxidoreductase active site [Source:SGD;Acc:S000001585] [YKL102C]	ens|YKL102C|tc|TC21650	853759	cellular_component unknown|molecular_function unknown|biological_process unknown	cellular_component|molecular_function|biological_process	15.0678	157.994
PMA2	0	3.22941	sgd|Chr XVI from 482843-485686, Verified ORF, "Plasma membrane H+-ATPase, isoform of Pma1p, involved in pumping protons out of the cell; regulator of cytoplasmic pH and plasma membrane potential" [YPL036W]	YPL036W	GO:0005737|GO:0016020|GO:0005624|GO:0005739|GO:0005886|GO:0016787|GO:0005215|GO:0006810	S000005957	PMA2	sgd|Chr XVI from 482843-485686, Verified ORF, "Plasma membrane H+-ATPase, isoform of Pma1p, involved in pumping protons out of the cell; regulator of cytoplasmic pH and plasma membrane potential" [YPL036W]	sgd|YPL036W|ref|NM_001183850|tc|TC16916	856071	ATP binding|ATPase activity|ATPase activity, coupled to transmembrane movement of ions, phosphorylative mechanism|catalytic activity|hydrogen-exporting ATPase activity, phosphorylative mechanism|hydrogen-exporting ATPase activity, phosphorylative mechanism|hydrolase activity|hydrolase activity, acting on acid anhydrides, catalyzing transmembrane movement of substances|metal ion binding|nucleotide…	cytoplasm|membrane|membrane fraction|mitochondrion|plasma membrane|hydrolase activity|transporter activity|transport	45.6911	478.493
REC102	0	3.19553	sgd|Chr XII from 786442-786615,786713-787333, intron sequence removed, Verified ORF, "Protein involved in early stages of meiotic recombination; required for chromosome synapsis; forms a complex with Rec104p and Spo11p necessary during the initiation of r	YLR329W	GO:0005694|GO:0005634|GO:0003674|GO:0006259|GO:0007049|GO:0007126	S000004321	REC102	sgd|Chr XII from 786442-786615,786713-787333, intron sequence removed, Verified ORF, "Protein involved in early stages of meiotic recombination; required for chromosome synapsis; forms a complex with Rec104p and Spo11p necessary during the initiation of r	sgd|YLR329W|ref|NM_001182218|tc|TC20281	851040	molecular_function|meiosis|meiotic DNA double-strand break formation|reciprocal meiotic recombination|condensed nuclear chromosome|nucleus|nucleus	chromosome|nucleus|molecular_function|DNA metabolic process|cell cycle|meiosis	8.62717	88.2497
YNR073C	0	3.19473	sgd|Chr XIV from 776300-774792, reverse complement, Uncharacterized ORF, "Putative mannitol dehydrogenase" [YNR073C]	YNR073C	GO:0005575|GO:0016491|GO:0008150	S000005356	YNR073C	sgd|Chr XIV from 776300-774792, reverse complement, Uncharacterized ORF, "Putative mannitol dehydrogenase" [YNR073C]	sgd|YNR073C|sgd|YEL070W|ref|NM_001183250|ref|NM_001178885	855810	binding|catalytic activity|coenzyme binding|mannitol dehydrogenase activity|oxidoreductase activity|biological_process|metabolic process|oxidation-reduction process|cellular_component	cellular_component|oxidoreductase activity|biological_process	138.558	1416.57
THI13	0	3.16673	sgd|Chr IV from 16204-17226, Verified ORF, "Protein involved in synthesis of the thiamine precursor hydroxymethylpyrimidine (HMP); member of a subtelomeric gene family including THI5, THI11, THI12, and THI13" [YDL244W]	YDL244W	GO:0005575|GO:0003674|GO:0006725|GO:0046483|GO:0006766	S000002403	THI13	sgd|Chr IV from 16204-17226, Verified ORF, "Protein involved in synthesis of the thiamine precursor hydroxymethylpyrimidine (HMP); member of a subtelomeric gene family including THI5, THI11, THI12, and THI13" [YDL244W]	sgd|YDL244W|ref|NM_001180304	851353	molecular_function|thiamine biosynthetic process|thiamine biosynthetic process|cellular_component	cellular_component|molecular_function|cellular aromatic compound metabolic process|heterocycle metabolic process|vitamin metabolic process	6.52661	65.4431
GIC2	0	3.15543	sgd|Chr IV from 1080199-1079048, reverse complement, Verified ORF, "Redundant rho-like GTPase Cdc42p effector; homolog of Gic1p; involved in initiation of budding and cellular polarization; interacts with Cdc42p via the Cdc42/Rac-interactive binding (CRIB	YDR309C	GO:0005938|GO:0005933|GO:0005737|GO:0005856|GO:0016020|GO:0005886|GO:0030427|GO:0030234|GO:0008289|GO:0005515|GO:0007114|GO:0007049|GO:0000910|GO:0023052	S000002717	GIC2	sgd|Chr IV from 1080199-1079048, reverse complement, Verified ORF, "Redundant rho-like GTPase Cdc42p effector; homolog of Gic1p; involved in initiation of budding and cellular polarization; interacts with Cdc42p via the Cdc42/Rac-interactive binding (CRIB	sgd|YDR309C|ref|NM_001180617|tc|TC18589	851904	Rho GTPase activator activity|Rho GTPase activator activity|Rho GTPase activator activity|Rho GTPase binding|phosphatidylinositol-4,5-bisphosphate binding|phosphatidylinositol-4,5-bisphosphate binding|Rho protein signal transduction|axial cellular bud site selection|establishment of cell polarity|regulation of cell shape|regulation of exit from mitosis|regulation of exit from mitosis|actin cap|ce…	cell cortex|cellular bud|cytoplasm|cytoskeleton|membrane|plasma membrane|site of polarized growth|enzyme regulator activity|lipid binding|protein binding|cell budding|cell cycle|cytokinesis|signaling	282.428	2809.85
SLZ1	0	3.14811	sgd|Chr XIV from 271171-270275, reverse complement, Uncharacterized ORF, "Sporulation-specific protein with a leucine zipper motif" [YNL196C]	YNL196C	GO:0005575|GO:0003674|GO:0008150	S000005140	SLZ1	sgd|Chr XIV from 271171-270275, reverse complement, Uncharacterized ORF, "Sporulation-specific protein with a leucine zipper motif" [YNL196C]	sgd|YNL196C|ref|NM_001183034|tc|TC19113	855525	molecular_function|biological_process|cellular_component	cellular_component|molecular_function|biological_process	172.383	1706.34
FKS1	0	3.12654	sgd|Chr XII from 809997-815627, Verified ORF, "Catalytic subunit of 1,3-beta-D-glucan synthase, functionally redundant with alternate catalytic subunit Gsc2p; binds to regulatory subunit Rho1p; involved in cell wall synthesis and maintenance; localizes to	YLR342W	GO:0005938|GO:0005737|GO:0005856|GO:0016020|GO:0005624|GO:0005739|GO:0005886|GO:0016740|GO:0044262|GO:0016044|GO:0006810|GO:0016192	S000004334	FKS1	sgd|Chr XII from 809997-815627, Verified ORF, "Catalytic subunit of 1,3-beta-D-glucan synthase, functionally redundant with alternate catalytic subunit Gsc2p; binds to regulatory subunit Rho1p; involved in cell wall synthesis and maintenance; localizes to	sgd|YLR342W|ref|NM_001182231|tc|TC16600	851055	1,3-beta-D-glucan synthase activity|1,3-beta-D-glucan synthase activity|1,3-beta-D-glucan synthase activity|transferase activity|transferase activity, transferring glycosyl groups|1,3-beta-D-glucan biosynthetic process|1,3-beta-D-glucan biosynthetic process|1,3-beta-D-glucan biosynthetic process|cellular cell wall organization|positive regulation of endocytosis|regulation of cell shape|regulation…	cell cortex|cytoplasm|cytoskeleton|membrane|membrane fraction|mitochondrion|plasma membrane|transferase activity|cellular carbohydrate metabolic process|cellular membrane organization|transport|vesicle-mediated transport	480.916	4689.73
ERG5	0	3.11488	sgd|Chr XIII from 302485-300869, reverse complement, Verified ORF, "C-22 sterol desaturase, a cytochrome P450 enzyme that catalyzes the formation of the C-22(23) double bond in the sterol side chain in ergosterol biosynthesis; may be a target of azole ant	YMR015C	GO:0005737|GO:0005783|GO:0016491|	S000004617	ERG5	sgd|Chr XIII from 302485-300869, reverse complement, Verified ORF, "C-22 sterol desaturase, a cytochrome P450 enzyme that catalyzes the formation of the C-22(23) double bond in the sterol side chain in ergosterol biosynthesis; may be a target of azole ant	sgd|YMR015C|ref|NM_001182511|tc|TC17815	855029	C-22 sterol desaturase activity|electron carrier activity|heme binding|iron ion binding|metal ion binding|monooxygenase activity|oxidoreductase activity|ergosterol biosynthetic process|ergosterol biosynthetic process|lipid biosynthetic process|oxidation-reduction process|steroid biosynthetic process|sterol biosynthetic process|endoplasmic reticulum	cytoplasm|endoplasmic reticulum|oxidoreductase activity|other	96.5998	934.421
TSA1	0	3.08538	sgd|Chr XIII from 220138-220728, Verified ORF, "Thioredoxin peroxidase, acts as both a ribosome-associated and free cytoplasmic antioxidant; self-associates to form a high-molecular weight chaperone complex under oxidative stress; deletion results in muta	YML028W	GO:0005737|GO:0016491|GO:0005515|GO:0006259|GO:0007049|GO:0019725|GO:0006457|GO:0042221|GO:0006950|GO:0006412	S000004490	TSA1	sgd|Chr XIII from 220138-220728, Verified ORF, "Thioredoxin peroxidase, acts as both a ribosome-associated and free cytoplasmic antioxidant; self-associates to form a high-molecular weight chaperone complex under oxidative stress; deletion results in muta	sgd|YML028W|ref|NM_001182386|tc|TC19813	854980	antioxidant activity|oxidoreductase activity|peroxidase activity|peroxiredoxin activity|peroxiredoxin activity|ribosome binding|thioredoxin peroxidase activity|thioredoxin peroxidase activity|unfolded protein binding|DNA damage checkpoint|DNA protection|cell redox homeostasis|cell redox homeostasis|cell redox homeostasis|cellular response to oxidative stress|cellular response to oxidative stress|…	cytoplasm|oxidoreductase activity|protein binding|DNA metabolic process|cell cycle|cellular homeostasis|protein folding|response to chemical stimulus|response to stress|translation	5012.95	47509.5
SVS1	0	3.07272	sgd|Chr XVI from 242700-241918, reverse complement, Verified ORF, "Cell wall and vacuolar protein, required for wild-type resistance to vanadate" [YPL163C]	YPL163C	GO:0005618|GO:0005737|GO:0005773|GO:0003674|GO:0042221	S000006084	SVS1	sgd|Chr XVI from 242700-241918, reverse complement, Verified ORF, "Cell wall and vacuolar protein, required for wild-type resistance to vanadate" [YPL163C]	sgd|YPL163C|ref|NM_001183977|tc|TC19366	855940	molecular_function|response to chemical stimulus|fungal-type cell wall|fungal-type vacuole	cell wall|cytoplasm|vacuole|molecular_function|response to chemical stimulus	240.998	2264.07
ICY2	0	3.05735	sgd|Chr XVI from 74719-74309, reverse complement, Verified ORF, "Protein of unknown function; mobilized into polysomes upon a shift from a fermentable to nonfermentable carbon source; potential Cdc28p substrate" [YPL250C]	YPL250C	GO:0005575|GO:0003674|	S000006171	ICY2	sgd|Chr XVI from 74719-74309, reverse complement, Verified ORF, "Protein of unknown function; mobilized into polysomes upon a shift from a fermentable to nonfermentable carbon source; potential Cdc28p substrate" [YPL250C]	sgd|YPL250C|ref|NM_001184064|tc|TC19832	855825	molecular_function|mitochondrion degradation|cellular_component	cellular_component|molecular_function|other	207.593	1929.59
YNL114C	0	3.0386	ens|Dubious open reading frame unlikely to encode a protein, based on available experimental and comparative sequence data; completely overlaps the verified ORF RPC19/YNL113W, an RNA polymerase subunit [Source:SGD;Acc:S000005058] [YNL114C]	YNL114C	GO:0005575|GO:0003674|GO:0008150		YNL114C	ens|Dubious open reading frame unlikely to encode a protein, based on available experimental and comparative sequence data; completely overlaps the verified ORF RPC19/YNL113W, an RNA polymerase subunit [Source:SGD;Acc:S000005058] [YNL114C]	ens|YNL114C	855610	cellular_component unknown|molecular_function unknown|biological_process unknown	cellular_component|molecular_function|biological_process	69.8276	640.668
SSA2	0	3.02572	sgd|Chr XII from 97485-95566, reverse complement, Verified ORF, "ATP binding protein involved in protein folding and vacuolar import of proteins; member of heat shock protein 70 (HSP70) family; associated with the chaperonin-containing T-complex; present	YLL024C	GO:0005618|GO:0005737|GO:0016020|GO:0005624|GO:0005739|GO:0005773|GO:0016787|GO:0005515|GO:0006457|GO:0006950|GO:0006810	S000003947	SSA2	sgd|Chr XII from 97485-95566, reverse complement, Verified ORF, "ATP binding protein involved in protein folding and vacuolar import of proteins; member of heat shock protein 70 (HSP70) family; associated with the chaperonin-containing T-complex; present	sgd|YLL024C|ref|NM_001181844|tc|TC17457	850636	ATP binding|ATP binding|ATPase activity|nucleotide binding|unfolded protein binding|unfolded protein binding|SRP-dependent cotranslational protein targeting to membrane, translocation|protein folding|protein folding|response to stress|response to stress|cell wall|chaperonin-containing T-complex|cytoplasm|cytoplasm|cytosol|extracellular region|fungal-type cell wall|fungal-type vacuole membrane|mit…	cell wall|cytoplasm|membrane|membrane fraction|mitochondrion|vacuole|hydrolase activity|protein binding|protein folding|response to stress|transport	514.268	4676.47
YPS3	0	3.00955	sgd|Chr XII from 390270-388744, reverse complement, Verified ORF, "Aspartic protease, member of the yapsin family of proteases involved in cell wall growth and maintenance; attached to the plasma membrane via a glycosylphosphatidylinositol (GPI) anchor" [	YLR121C	GO:0016020|GO:0005886|GO:0016787|GO:0008233|GO:0005198|GO:0031505	S000004111	YPS3	sgd|Chr XII from 390270-388744, reverse complement, Verified ORF, "Aspartic protease, member of the yapsin family of proteases involved in cell wall growth and maintenance; attached to the plasma membrane via a glycosylphosphatidylinositol (GPI) anchor" [	sgd|YLR121C|ref|NM_001182008|tc|TC17946	850812	aspartic-type endopeptidase activity|aspartic-type endopeptidase activity|aspartic-type endopeptidase activity|hydrolase activity|peptidase activity|structural constituent of cell wall|cellular protein metabolic process|cellular protein metabolic process|fungal-type cell wall organization|proteolysis|anchored to membrane|anchored to plasma membrane|anchored to plasma membrane|membrane|plasma memb…	membrane|plasma membrane|hydrolase activity|peptidase activity|structural molecule activity|fungal-type cell wall organization	361.888	3254.14
YOL019W	0	2.99491	sgd|Chr XV from 288898-290553, Uncharacterized ORF, "Protein of unknown function; green fluorescent protein (GFP)-fusion protein localizes to the cell periphery and vacuole" [YOL019W]	YOL019W	GO:0005737|GO:0016020|GO:0005886|GO:0005773|GO:0003674|GO:0008150	S000005379	YOL019W	sgd|Chr XV from 288898-290553, Uncharacterized ORF, "Protein of unknown function; green fluorescent protein (GFP)-fusion protein localizes to the cell periphery and vacuole" [YOL019W]	sgd|YOL019W|ref|NM_001183273|tc|NP259660	854141	molecular_function|biological_process|fungal-type vacuole|integral to membrane|membrane|plasma membrane|plasma membrane|vacuolar membrane|vacuole	cytoplasm|membrane|plasma membrane|vacuole|molecular_function|biological_process	277.478	2469.92
ULI1	0	2.99481	sgd|Chr VI from 206257-205748, reverse complement, Verified ORF, "Putative protein of unknown function involved in and induced by the endoplasmic reticulum unfolded protein response" [YFR026C]	YFR026C	GO:0005575|GO:0003674|GO:0042221|GO:0006950|GO:0023052	S000001922	ULI1	sgd|Chr VI from 206257-205748, reverse complement, Verified ORF, "Putative protein of unknown function involved in and induced by the endoplasmic reticulum unfolded protein response" [YFR026C]	sgd|YFR026C|ref|NM_001179991|tc|NP253093	850583	molecular_function|endoplasmic reticulum unfolded protein response|endoplasmic reticulum unfolded protein response|cellular_component	cellular_component|molecular_function|response to chemical stimulus|response to stress|signaling	84.5934	752.938
SCW10	0	2.9934	sgd|Chr XIII from 880232-879063, reverse complement, Verified ORF, "Cell wall protein with similarity to glucanases; may play a role in conjugation during mating based on mutant phenotype and its regulation by Ste12p" [YMR305C]	YMR305C	GO:0005618|GO:0005737|GO:0005783|GO:0005576|GO:0016787|GO:0000746	S000004921	SCW10	sgd|Chr XIII from 880232-879063, reverse complement, Verified ORF, "Cell wall protein with similarity to glucanases; may play a role in conjugation during mating based on mutant phenotype and its regulation by Ste12p" [YMR305C]	sgd|YMR305C|ref|NM_001182815|tc|TC21710	855352	catalytic activity|cation binding|glucosidase activity|hydrolase activity|hydrolase activity, acting on glycosyl bonds|hydrolase activity, hydrolyzing O-glycosyl compounds|carbohydrate metabolic process|cellular cell wall organization|conjugation with cellular fusion|metabolic process|cell wall|cytoplasm|endoplasmic reticulum|extracellular region|extracellular region|fungal-type cell wall	cell wall|cytoplasm|endoplasmic reticulum|extracellular region|hydrolase activity|conjugation	949.81	8445.68
HMX1	0	2.97045	sgd|Chr XII from 553677-552724, reverse complement, Verified ORF, "ER localized heme oxygenase, involved in heme degradation during iron starvation and in the oxidative stress response; expression is regulated by AFT1 and oxidative stress; relocates to th	YLR205C	GO:0005737|GO:0012505|GO:0005783|GO:0016020|GO:0005634|GO:0016491|GO:0019725|GO:0051186|GO:0046483|GO:0042221|GO:0006950	S000004195	HMX1	sgd|Chr XII from 553677-552724, reverse complement, Verified ORF, "ER localized heme oxygenase, involved in heme degradation during iron starvation and in the oxidative stress response; expression is regulated by AFT1 and oxidative stress; relocates to th	sgd|YLR205C|ref|NM_001182092|tc|TC19402	850902	heme oxygenase (decyclizing) activity|heme oxygenase (decyclizing) activity|heme oxygenase (decyclizing) activity|metal ion binding|cellular iron ion homeostasis|heme catabolic process|heme oxidation|oxidation-reduction process|response to oxidative stress|response to oxidative stress|endoplasmic reticulum|endoplasmic reticulum|endoplasmic reticulum membrane|integral to membrane|membrane|membrane…	cytoplasm|endomembrane system|endoplasmic reticulum|membrane|nucleus|oxidoreductase activity|cellular homeostasis|cofactor metabolic process|heterocycle metabolic process|response to chemical stimulus|response to stress	1228.01	10747.1
DSF2	0	2.96417	sgd|Chr II from 251016-248806, reverse complement, Uncharacterized ORF, "Deletion suppressor of mpt5 mutation" [YBR007C]	YBR007C	GO:0005575|GO:0003674|GO:0008150	S000000211	DSF2	sgd|Chr II from 251016-248806, reverse complement, Uncharacterized ORF, "Deletion suppressor of mpt5 mutation" [YBR007C]	sgd|YBR007C|ref|NM_001178355|tc|NP253431	852292	binding|molecular_function|biological_process|cellular_component	cellular_component|molecular_function|biological_process	196.964	1716.27
YOR385W	0	2.95561	sgd|Chr XV from 1065043-1065915, Uncharacterized ORF, "Putative protein of unknown function; green fluorescent protein (GFP)-fusion protein localizes to the cytoplasm; YOR385W is not an essential gene" [YOR385W]	YOR385W	GO:0005737|GO:0003674|GO:0008150	S000005912	YOR385W	sgd|Chr XV from 1065043-1065915, Uncharacterized ORF, "Putative protein of unknown function; green fluorescent protein (GFP)-fusion protein localizes to the cytoplasm; YOR385W is not an essential gene" [YOR385W]	sgd|YOR385W|ref|NM_001183805|tc|TC21239	854567	molecular_function|biological_process|cytoplasm|cytoplasm	cytoplasm|molecular_function|biological_process	1182.62	10244
YAR075W	0	2.95465	ens|Non-functional protein with homology IMP dehydrogenase; YAR073W/IMD1 and YAR075W comprise a continuous reading frame in some strains of S. cerevisiae. [Source:SGD;Acc:S000002145] [YAR075W]	YAR075W	GO:0005575|GO:0003674|GO:0008150		YAR075W	ens|Non-functional protein with homology IMP dehydrogenase; YAR073W/IMD1 and YAR075W comprise a continuous reading frame in some strains of S. cerevisiae. [Source:SGD;Acc:S000002145] [YAR075W]	ens|YAR075W|tc|TC20879	851301		cellular_component|molecular_function|biological_process	6.91791	59.8836
GFA1	0	2.94951	sgd|Chr XI from 245373-243220, reverse complement, Verified ORF, "Glutamine-fructose-6-phosphate amidotransferase, catalyzes the formation of glucosamine-6-P and glutamate from fructose-6-P and glutamine in the first step of chitin biosynthesis" [YKL104C]	YKL104C	GO:0005575|GO:0016740|GO:0044262	S000001587	GFA1	sgd|Chr XI from 245373-243220, reverse complement, Verified ORF, "Glutamine-fructose-6-phosphate amidotransferase, catalyzes the formation of glucosamine-6-P and glutamate from fructose-6-P and glutamine in the first step of chitin biosynthesis" [YKL104C]	sgd|YKL104C|ref|NM_001179670|tc|TC17274	853757	glutamine-fructose-6-phosphate transaminase (isomerizing) activity|glutamine-fructose-6-phosphate transaminase (isomerizing) activity|sugar binding|transaminase activity|transferase activity|carbohydrate biosynthetic process|carbohydrate metabolic process|fungal-type cell wall chitin biosynthetic process|glutamine metabolic process|metabolic process|cellular_component|cytoplasm	cellular_component|transferase activity|cellular carbohydrate metabolic process	705.46	6085
HXT4	0	2.94564	sgd|Chr VIII from 288811-287081, reverse complement, Verified ORF, "High-affinity glucose transporter of the major facilitator superfamily, expression is induced by low levels of glucose and repressed by high levels of glucose" [YHR092C]	YHR092C	GO:0016020|GO:0005624|GO:0005886|GO:0005215|GO:0006810	S000001134	HXT4	sgd|Chr VIII from 288811-287081, reverse complement, Verified ORF, "High-affinity glucose transporter of the major facilitator superfamily, expression is induced by low levels of glucose and repressed by high levels of glucose" [YHR092C]	sgd|YHR092C|ref|NM_001179222|tc|TC17655	856492	fructose transmembrane transporter activity|glucose transmembrane transporter activity|glucose transmembrane transporter activity|mannose transmembrane transporter activity|pentose transmembrane transporter activity|substrate-specific transmembrane transporter activity|transporter activity|carbohydrate transport|hexose transport|transmembrane transport|transport|integral to membrane|membrane|memb…	membrane|membrane fraction|plasma membrane|transporter activity|transport	674.759	5804.59
YOL037C	0	2.94401	ens|Dubious open reading frame unlikely to encode a protein, based on available experimental and comparative sequence data; partially overlaps the uncharacterized ORF YOL036W [Source:SGD;Acc:S000005397] [YOL037C]	YOL037C	GO:0005575|GO:0003674|GO:0008150		YOL037C	ens|Dubious open reading frame unlikely to encode a protein, based on available experimental and comparative sequence data; partially overlaps the uncharacterized ORF YOL036W [Source:SGD;Acc:S000005397] [YOL037C]	ens|YOL037C|tc|TC21617	854121	cellular_component unknown|molecular_function unknown|biological_process unknown	cellular_component|molecular_function|biological_process	18.5782	159.637
YMR304C-A	0	2.94106	ens|Dubious open reading frame unlikely to encode a protein, based on available experimental and comparative sequence data; partially overlaps the verified gene SCW10 [Source:SGD;Acc:S000004919] [YMR304C-A]	YMR304C-A	GO:0005575|GO:0003674|GO:0008150		YMR304C-A	ens|Dubious open reading frame unlikely to encode a protein, based on available experimental and comparative sequence data; partially overlaps the verified gene SCW10 [Source:SGD;Acc:S000004919] [YMR304C-A]	ens|YMR304C-A|tc|TC21710	855351	cellular_component unknown|molecular_function unknown|biological_process unknown	cellular_component|molecular_function|biological_process	3180.81	27276
HXT15	0	2.93854	sgd|Chr IV from 13360-11657, reverse complement, Verified ORF, "Protein of unknown function with similarity to hexose transporter family members, expression is induced by low levels of glucose and repressed by high levels of glucose" [YDL245C]	YDL245C	GO:0016020|GO:0005886|GO:0005215|GO:0006810	S000002404	HXT15	sgd|Chr IV from 13360-11657, reverse complement, Verified ORF, "Protein of unknown function with similarity to hexose transporter family members, expression is induced by low levels of glucose and repressed by high levels of glucose" [YDL245C]	sgd|YDL245C|sgd|YJR158W|sgd|YNR072W|ref|NM_001180305	851352	fructose transmembrane transporter activity|glucose transmembrane transporter activity|mannose transmembrane transporter activity|substrate-specific transmembrane transporter activity|transporter activity|carbohydrate transport|hexose transport|transmembrane transport|transmembrane transport|transport|integral to membrane|membrane|plasma membrane	membrane|plasma membrane|transporter activity|transport	4.29789	36.7908
INO1	0	2.91563	sgd|Chr X from 135933-134332, reverse complement, Verified ORF, "Inositol-3-phosphate synthase, involved in synthesis of inositol phosphates and inositol-containing phospholipids; transcription is coregulated with other phospholipid biosynthetic genes by	YJL153C	GO:0005737|GO:0016853|GO:0044262	S000003689	INO1	sgd|Chr X from 135933-134332, reverse complement, Verified ORF, "Inositol-3-phosphate synthase, involved in synthesis of inositol phosphates and inositol-containing phospholipids; transcription is coregulated with other phospholipid biosynthetic genes by	sgd|YJL153C|ref|NM_001181586|tc|TC17748	853288	binding|catalytic activity|inositol-3-phosphate synthase activity|inositol-3-phosphate synthase activity|isomerase activity|inositol biosynthetic process|inositol biosynthetic process|metabolic process|phospholipid biosynthetic process|cytoplasm|cytoplasm	cytoplasm|isomerase activity|cellular carbohydrate metabolic process	369.383	3112.18
CRH1	0	2.89283	sgd|Chr VII from 878192-876669, reverse complement, Verified ORF, "Chitin transglycosylase that functions in the transfer of chitin to beta(1-6) and beta(1-3) glucans in the cell wall; similar and functionally redundant to Utr2; localizes to sites of pola	YGR189C	GO:0005618|GO:0016740|GO:0031505	S000003421	CRH1	sgd|Chr VII from 878192-876669, reverse complement, Verified ORF, "Chitin transglycosylase that functions in the transfer of chitin to beta(1-6) and beta(1-3) glucans in the cell wall; similar and functionally redundant to Utr2; localizes to sites of pola	sgd|YGR189C|ref|NM_001181318|tc|TC17952	853102	hydrolase activity|hydrolase activity, acting on glycosyl bonds|hydrolase activity, hydrolyzing O-glycosyl compounds|transferase activity, transferring glycosyl groups|transferase activity, transferring glycosyl groups|carbohydrate metabolic process|cell wall chitin metabolic process|cell wall chitin metabolic process|cellular cell wall organization|fungal-type cell wall organization|fungal-type …	cell wall|transferase activity|fungal-type cell wall organization	1149.8	9535.57
CLB2	0	2.87852	sgd|Chr XVI from 771653-773128, Verified ORF, "B-type cyclin involved in cell cycle progression; activates Cdc28p to promote the transition from G2 to M phase; accumulates during G2 and M, then targeted via a destruction box motif for ubiquitin-mediated d	YPR119W	GO:0005933|GO:0005737|GO:0005856|GO:0005815|GO:0005634|GO:0030427|GO:0030234|GO:0007049|GO:0007010|GO:0006464	S000006323	CLB2	sgd|Chr XVI from 771653-773128, Verified ORF, "B-type cyclin involved in cell cycle progression; activates Cdc28p to promote the transition from G2 to M phase; accumulates during G2 and M, then targeted via a destruction box motif for ubiquitin-mediated d	sgd|YPR119W|ref|NM_001184216|tc|TC18020	856236	cyclin-dependent protein kinase regulator activity|G2/M transition of mitotic cell cycle|G2/M transition of mitotic cell cycle|cell cycle|cell division|mitosis|positive regulation of spindle pole body separation|regulation of cyclin-dependent protein kinase activity|cellular bud neck|cytoplasm|cytoplasm|cytoplasm|nucleus|nucleus|spindle|spindle pole body	cellular bud|cytoplasm|cytoskeleton|microtubule organizing center|nucleus|site of polarized growth|enzyme regulator activity|cell cycle|cytoskeleton organization|protein modification process	29.6378	243.368
HXK2	0	2.86564	sgd|Chr VII from 23935-25395, Verified ORF, "Hexokinase isoenzyme 2 that catalyzes phosphorylation of glucose in the cytosol; predominant hexokinase during growth on glucose; functions in the nucleus to repress expression of HXK1 and GLK1 and to induce ex	YGL253W	GO:0005737|GO:0005739|GO:0005634|GO:0016740|GO:0016070|GO:0044262|GO:0006091|GO:0042221|GO:0006351|GO:0006810	S000003222	HXK2	sgd|Chr VII from 23935-25395, Verified ORF, "Hexokinase isoenzyme 2 that catalyzes phosphorylation of glucose in the cytosol; predominant hexokinase during growth on glucose; functions in the nucleus to repress expression of HXK1 and GLK1 and to induce ex	sgd|YGL253W|ref|NM_001181119|gb|M14411	852639	ATP binding|catalytic activity|hexokinase activity|hexokinase activity|hexokinase activity|kinase activity|nucleotide binding|phosphotransferase activity, alcohol group as acceptor|transferase activity|carbohydrate metabolic process|fructose import|fructose metabolic process|glucose import|glucose metabolic process|glycolysis|glycolysis|glycolysis|mannose metabolic process|regulation of cell size…	cytoplasm|mitochondrion|nucleus|transferase activity|RNA metabolic process|cellular carbohydrate metabolic process|generation of precursor metabolites and energy|response to chemical stimulus|transcription, DNA-dependent|transport	3222.26	26224.1
PFS1	0	2.85578	sgd|Chr VIII from 475340-474627, reverse complement, Verified ORF, "Sporulation protein required for prospore membrane formation at selected spindle poles, ensures functionality of all four spindle pole bodies during meiosis II; not required for meiotic r	YHR185C	GO:0005575|GO:0003674|GO:0032989|GO:0030435	S000001228	PFS1	sgd|Chr VIII from 475340-474627, reverse complement, Verified ORF, "Sporulation protein required for prospore membrane formation at selected spindle poles, ensures functionality of all four spindle pole bodies during meiosis II; not required for meiotic r	sgd|YHR185C|ref|NM_001179316|tc|TC21929	856591	molecular_function|ascospore wall assembly|sporulation resulting in formation of a cellular spore|cellular_component|cytoplasm|cytoskeleton|nucleus|spindle pole body	cellular_component|molecular_function|cellular component morphogenesis|sporulation resulting in formation of a cellular spore	16	129.327
YDR209C	0	2.85159	ens|Dubious open reading frame unlikely to encode a protein, based on available experimental and comparative sequence data; partially overlaps uncharacterized gene YDR210W. [Source:SGD;Acc:S000002617] [YDR209C]	YDR209C	GO:0005575|GO:0003674|GO:0008150		YDR209C	ens|Dubious open reading frame unlikely to encode a protein, based on available experimental and comparative sequence data; partially overlaps uncharacterized gene YDR210W. [Source:SGD;Acc:S000002617] [YDR209C]	ens|YDR209C	851791	cellular_component unknown|molecular_function unknown|biological_process unknown	cellular_component|molecular_function|biological_process	2.58807	20.8586
YGL132W	0	2.84866	ens|Dubious open reading frame unlikely to encode a protein, based on available experimental and comparative sequence data; overlaps the verified gene SNT2/YGL131C [Source:SGD;Acc:S000003100] [YGL132W]	YGL132W	GO:0005575|GO:0003674|GO:0008150		YGL132W	ens|Dubious open reading frame unlikely to encode a protein, based on available experimental and comparative sequence data; overlaps the verified gene SNT2/YGL131C [Source:SGD;Acc:S000003100] [YGL132W]	ens|YGL132W	852745	cellular_component unknown|molecular_function unknown|biological_process unknown	cellular_component|molecular_function|biological_process	3.00177	24.1438
YDR034W-B	0	2.83138	sgd|Chr IV from 521314-521469, Uncharacterized ORF, "Predicted tail-anchored plasma membrane protein containing a conserved CYSTM module; related proteins in other organisms may be involved in response to stress; green fluorescent protein (GFP)-fusion pro	YDR034W-B	GO:0005575|GO:0003674|GO:0008150	S000007234	YDR034W-B	sgd|Chr IV from 521314-521469, Uncharacterized ORF, "Predicted tail-anchored plasma membrane protein containing a conserved CYSTM module; related proteins in other organisms may be involved in response to stress; green fluorescent protein (GFP)-fusion pro	sgd|YDR034W-B|ref|NM_001184327|tc|TC21240	851604	molecular_function|biological_process|cell cortex|cellular_component|cytoplasm	cellular_component|molecular_function|biological_process	978.509	7776.6
YEL057C	0	2.81575	sgd|Chr V from 45721-45020, reverse complement, Uncharacterized ORF, "Protein of unknown function involved in telomere maintenance; target of UME6 regulation" [YEL057C]	YEL057C	GO:0005575|GO:0003674|GO:0008150	S000000783	YEL057C	sgd|Chr V from 45721-45020, reverse complement, Uncharacterized ORF, "Protein of unknown function involved in telomere maintenance; target of UME6 regulation" [YEL057C]	sgd|YEL057C|ref|NM_001178872	856653	molecular_function|biological_process|cellular_component	cellular_component|molecular_function|biological_process	152	1194.99
PGK1	0	2.79694	sgd|Chr III from 137746-138996, Verified ORF, "3-phosphoglycerate kinase, catalyzes transfer of high-energy phosphoryl groups from the acyl phosphate of 1,3-bisphosphoglycerate to ADP to produce ATP; key enzyme in glycolysis and gluconeogenesis" [YCR012W]	YCR012W	GO:0005737|GO:0005624|GO:0005739|GO:0016740|GO:0044262|GO:0006091	S000000605	PGK1	sgd|Chr III from 137746-138996, Verified ORF, "3-phosphoglycerate kinase, catalyzes transfer of high-energy phosphoryl groups from the acyl phosphate of 1,3-bisphosphoglycerate to ADP to produce ATP; key enzyme in glycolysis and gluconeogenesis" [YCR012W]	sgd|YCR012W|ref|NM_001178725|tc|TC20241	850370	ATP binding|kinase activity|nucleotide binding|phosphoglycerate kinase activity|phosphoglycerate kinase activity|transferase activity|gluconeogenesis|glycolysis|glycolysis|cytoplasm|cytoplasm|mitochondrion|plasma membrane enriched fraction	cytoplasm|membrane fraction|mitochondrion|transferase activity|cellular carbohydrate metabolic process|generation of precursor metabolites and energy	8198.45	63619.7
YJL213W	0	2.76893	sgd|Chr X from 32163-33158, Verified ORF, "Protein of unknown function that may interact with ribosomes; periodically expressed during the yeast metabolic cycle; phosphorylated in vitro by the mitotic exit network (MEN) kinase complex, Dbf2p/Mob1p" [YJL21	YJL213W	GO:0005737|GO:0005840|GO:0003674|GO:0008150	S000003749	YJL213W	sgd|Chr X from 32163-33158, Verified ORF, "Protein of unknown function that may interact with ribosomes; periodically expressed during the yeast metabolic cycle; phosphorylated in vitro by the mitotic exit network (MEN) kinase complex, Dbf2p/Mob1p" [YJL21	sgd|YJL213W|ref|NM_001181646|tc|TC18893	853217	hydrolase activity|molecular_function|biological_process|ribosome	cytoplasm|ribosome|molecular_function|biological_process	127.499	970.36
GCN1	0	2.76303	sgd|Chr VII from 131525-139543, Verified ORF, "Positive regulator of the Gcn2p kinase activity, forms a complex with Gcn20p; proposed to stimulate Gcn2p activation by an uncharged tRNA" [YGL195W]	YGL195W	GO:0005737|GO:0005739|GO:0005840|GO:0003674|GO:0006412	S000003163	GCN1	sgd|Chr VII from 131525-139543, Verified ORF, "Positive regulator of the Gcn2p kinase activity, forms a complex with Gcn20p; proposed to stimulate Gcn2p activation by an uncharged tRNA" [YGL195W]	sgd|YGL195W|ref|NM_001181060|tc|TC16576	852680	binding|molecular_function|regulation of translation|regulation of translational elongation|regulation of translational elongation|cytosol|cytosolic ribosome|mitochondrion	cytoplasm|mitochondrion|ribosome|molecular_function|translation	261.878	1984.94
DOG2	0	2.73712	sgd|Chr VIII from 193545-192805, reverse complement, Verified ORF, "2-deoxyglucose-6-phosphate phosphatase, member of a family of low molecular weight phosphatases, similar to Dog1p, induced by oxidative and osmotic stress, confers 2-deoxyglucose resistan	YHR043C	GO:0005737|GO:0005634|GO:0016787|GO:0044262|GO:0044257	S000001085	DOG2	sgd|Chr VIII from 193545-192805, reverse complement, Verified ORF, "2-deoxyglucose-6-phosphate phosphatase, member of a family of low molecular weight phosphatases, similar to Dog1p, induced by oxidative and osmotic stress, confers 2-deoxyglucose resistan	sgd|YHR043C|ref|NM_001179173|tc|TC20031	856439	2-deoxyglucose-6-phosphatase activity|2-deoxyglucose-6-phosphatase activity|catalytic activity|hydrolase activity|ER-associated protein catabolic process|glucose metabolic process|metabolic process|cytoplasm|nucleus	cytoplasm|nucleus|hydrolase activity|cellular carbohydrate metabolic process|cellular protein catabolic process	245.797	1829.89
GWT1	0	2.72806	sgd|Chr X from 262552-261080, reverse complement, Verified ORF, "Protein involved in the inositol acylation of glucosaminyl phosphatidylinositol (GlcN-PI) to form glucosaminyl(acyl)phosphatidylinositol (GlcN(acyl)PI), an intermediate in the biosynthesis o	YJL091C	GO:0012505|GO:0016020|GO:0005624|GO:0016740|GO:0044255|GO:0006464	S000003627	GWT1	sgd|Chr X from 262552-261080, reverse complement, Verified ORF, "Protein involved in the inositol acylation of glucosaminyl phosphatidylinositol (GlcN-PI) to form glucosaminyl(acyl)phosphatidylinositol (GlcN(acyl)PI), an intermediate in the biosynthesis o	sgd|YJL091C|ref|NM_001181524|tc|TC18097	853354	acyltransferase activity|glucosaminyl-phosphotidylinositol O-acyltransferase activity|glucosaminyl-phosphotidylinositol O-acyltransferase activity|transferase activity|transferase activity, transferring acyl groups|GPI anchor biosynthetic process|GPI anchor biosynthetic process|endoplasmic reticulum|endoplasmic reticulum membrane|integral to membrane|integral to membrane|membrane|microsome|nuclea…	endomembrane system|membrane|membrane fraction|transferase activity|cellular lipid metabolic process|protein modification process	159.312	1178.61
SWI6	0	2.72639	sgd|Chr XII from 517940-520351, Verified ORF, "Transcription cofactor, forms complexes with Swi4p and Mbp1p to regulate transcription at the G1/S transition; involved in meiotic gene expression; cell wall stress induces phosphorylation by Mpk1p, which reg	YLR182W	GO:0005737|GO:0005634|GO:0005515|GO:0016070|GO:0007049|GO:0007126|GO:0042221|GO:0006950|GO:0023052|GO:0006351	S000004172	SWI6	sgd|Chr XII from 517940-520351, Verified ORF, "Transcription cofactor, forms complexes with Swi4p and Mbp1p to regulate transcription at the G1/S transition; involved in meiotic gene expression; cell wall stress induces phosphorylation by Mpk1p, which reg	sgd|YLR182W|ref|NM_001182069|tc|TC17117	850879	DNA binding|protein binding|transcription coactivator activity|transcription coactivator activity|UFP-specific transcription factor mRNA processing involved in endoplasmic reticulum unfolded protein response|meiosis|meiosis|regulation of transcription involved in G1/S phase of mitotic cell cycle|MBF transcription complex|MBF transcription complex|SBF transcription complex|SBF transcription comple…	cytoplasm|nucleus|protein binding|RNA metabolic process|cell cycle|meiosis|response to chemical stimulus|response to stress|signaling|transcription, DNA-dependent	183.997	1359.67
DDI3	0	2.71579	sgd|Chr XIV from 11452-12129, Uncharacterized ORF, "Protein of unknown function; expression is induced over 100-fold by DNA damage; induction decreased in rad6 and rad18 mutants" [YNL335W]	YNL335W	GO:0005575|GO:0003674|GO:0008150	S000005279	DDI3	sgd|Chr XIV from 11452-12129, Uncharacterized ORF, "Protein of unknown function; expression is induced over 100-fold by DNA damage; induction decreased in rad6 and rad18 mutants" [YNL335W]	sgd|YNL335W|sgd|YFL061W|ref|NM_001183173|ref|NM_001179906	855381	catalytic activity|lyase activity|molecular_function|biological_process|cellular_component	cellular_component|molecular_function|biological_process	41.7504	306.26
STU1	0	2.71528	sgd|Chr II from 158389-153848, reverse complement, Verified ORF, "Component of the mitotic spindle that binds to interpolar microtubules via its association with beta-tubulin (Tub2p); required for interpolar microtubules to provide an outward force on the	YBL034C	GO:0005737|GO:0005856|GO:0005815|GO:0005198|GO:0007010	S000000130	STU1	sgd|Chr II from 158389-153848, reverse complement, Verified ORF, "Component of the mitotic spindle that binds to interpolar microtubules via its association with beta-tubulin (Tub2p); required for interpolar microtubules to provide an outward force on the	sgd|YBL034C|ref|NM_001178274|tc|TC16638	852246	binding|structural constituent of cytoskeleton|cell cycle|cell division|microtubule nucleation|mitosis|chromosome, centromeric region|condensed chromosome kinetochore|cytoplasm|cytoskeleton|kinetochore|microtubule|nucleus|spindle|spindle pole body	cytoplasm|cytoskeleton|microtubule organizing center|structural molecule activity|cytoskeleton organization	187.499	1374.92
YMR122W-A	0	2.70557	sgd|Chr XIII from 511315-511569, Uncharacterized ORF, "Protein of unknown function; green fluorescent protein (GFP)-fusion protein localizes to the cytoplasm and endoplasmic reticulum" [YMR122W-A]	YMR122W-A	GO:0005737|GO:0005783|GO:0003674|GO:0008150	S000007524	YMR122W-A	sgd|Chr XIII from 511315-511569, Uncharacterized ORF, "Protein of unknown function; green fluorescent protein (GFP)-fusion protein localizes to the cytoplasm and endoplasmic reticulum" [YMR122W-A]	sgd|YMR122W-A|ref|NM_001184445|tc|TC20804	855152	molecular_function|biological_process|cytoplasm|endoplasmic reticulum|endoplasmic reticulum|endoplasmic reticulum membrane|integral to membrane|membrane	cytoplasm|endoplasmic reticulum|molecular_function|biological_process	3056.51	22262.7
YJL171C	0	2.69963	sgd|Chr X from 100894-99704, reverse complement, Verified ORF, "GPI-anchored cell wall protein of unknown function; induced in response to cell wall damaging agents and by mutations in genes involved in cell wall biogenesis; sequence similarity to YBR162C	YJL171C	GO:0005618|GO:0005737|GO:0005624|GO:0005739|GO:0003674|GO:0008150	S000003707	YJL171C	sgd|Chr X from 100894-99704, reverse complement, Verified ORF, "GPI-anchored cell wall protein of unknown function; induced in response to cell wall damaging agents and by mutations in genes involved in cell wall biogenesis; sequence similarity to YBR162C	sgd|YJL171C|ref|NM_001181604|tc|TC21028	853268	molecular_function|biological_process|endoplasmic reticulum|endoplasmic reticulum membrane|fungal-type cell wall|integral to membrane|membrane|mitochondrion|plasma membrane enriched fraction	cell wall|cytoplasm|membrane fraction|mitochondrion|molecular_function|biological_process	2237.79	16232.4
ACS2	0	2.69303	sgd|Chr XII from 447575-445524, reverse complement, Verified ORF, "Acetyl-coA synthetase isoform which, along with Acs1p, is the nuclear source of acetyl-coA for histone acetylation; mutants affect global transcription; required for growth on glucose; exp	YLR153C	GO:0005737|GO:0005730|GO:0005634|GO:0016874|GO:0051276|GO:0051186|GO:0006464	S000004143	ACS2	sgd|Chr XII from 447575-445524, reverse complement, Verified ORF, "Acetyl-coA synthetase isoform which, along with Acs1p, is the nuclear source of acetyl-coA for histone acetylation; mutants affect global transcription; required for growth on glucose; exp	sgd|YLR153C|ref|NM_001182040|tc|TC17356	850846	AMP binding|ATP binding|acetate-CoA ligase activity|acetate-CoA ligase activity|acid-ammonia (or amide) ligase activity|catalytic activity|ligase activity|nucleotide binding|acetyl-CoA biosynthetic process|histone acetylation|metabolic process|replicative cell aging|cytoplasm|cytosol|nucleolus|nucleus|nucleus	cytoplasm|nucleolus|nucleus|ligase activity|chromosome organization|cofactor metabolic process|protein modification process	378.741	2734.78
GAS5	0	2.68342	sgd|Chr XV from 268187-269641, Verified ORF, "1,3-beta-glucanosyltransferase, has similarity to Gas1p; localizes to the cell wall" [YOL030W]	YOL030W	GO:0005618|GO:0016020|GO:0005624|GO:0016740|GO:0008150	S000005390	GAS5	sgd|Chr XV from 268187-269641, Verified ORF, "1,3-beta-glucanosyltransferase, has similarity to Gas1p; localizes to the cell wall" [YOL030W]	sgd|YOL030W|ref|NM_001183284|tc|TC18051	854127	1,3-beta-glucanosyltransferase activity|1,3-beta-glucanosyltransferase activity|catalytic activity|cation binding|transferase activity|biological_process|carbohydrate metabolic process|cellular cell wall organization|anchored to membrane|cell wall|extracellular region|fungal-type cell wall|membrane|membrane fraction	cell wall|membrane|membrane fraction|transferase activity|biological_process	1414.92	10148.9
YLR050C	0	2.67045	sgd|Chr XII from 246072-245587, reverse complement, Uncharacterized ORF, "Putative protein of unknown function; green fluorescent protein (GFP)-fusion protein localizes to the endoplasmic reticulum; YLR050C is not an essential gene" [YLR050C]	YLR050C	GO:0005737|GO:0005783|GO:0016020|GO:0003674|GO:0008150	S000004040	YLR050C	sgd|Chr XII from 246072-245587, reverse complement, Uncharacterized ORF, "Putative protein of unknown function; green fluorescent protein (GFP)-fusion protein localizes to the endoplasmic reticulum; YLR050C is not an essential gene" [YLR050C]	sgd|YLR050C|ref|NM_001181937|tc|TC20820	850739	molecular_function|biological_process|endoplasmic reticulum|endoplasmic reticulum|endoplasmic reticulum membrane|integral to membrane|membrane	cytoplasm|endoplasmic reticulum|membrane|molecular_function|biological_process	246.836	1754.65
MYO1	0	2.66265	sgd|Chr VIII from 151666-157452, Verified ORF, "Type II myosin heavy chain, required for wild-type cytokinesis and cell separation; localizes to the actomyosin ring; binds to myosin light chains Mlc1p and Mlc2p through its IQ1 and IQ2 motifs respectively"	YHR023W	GO:0005938|GO:0005933|GO:0005737|GO:0005856|GO:0030427|GO:0016787|GO:0003774|GO:0007049|GO:0000910|GO:0007010	S000001065	MYO1	sgd|Chr VIII from 151666-157452, Verified ORF, "Type II myosin heavy chain, required for wild-type cytokinesis and cell separation; localizes to the actomyosin ring; binds to myosin light chains Mlc1p and Mlc2p through its IQ1 and IQ2 motifs respectively"	sgd|YHR023W|ref|NM_001179153|tc|NP254573|tc|TC17228	856418	ATP binding|actin binding|microfilament motor activity|motor activity|nucleotide binding|contractile ring contraction involved in cell cycle cytokinesis|contractile ring contraction involved in cell cycle cytokinesis|cytokinesis|cytokinesis|cytokinesis, actomyosin contractile ring assembly|cytokinesis, completion of separation|cellular bud neck|cellular bud neck contractile ring|incipient cellula…	cell cortex|cellular bud|cytoplasm|cytoskeleton|site of polarized growth|hydrolase activity|motor activity|cell cycle|cytokinesis|cytoskeleton organization	39.0359	275.993
SWI4	0	2.6549	sgd|Chr V from 385876-382595, reverse complement, Verified ORF, "DNA binding component of the SBF complex (Swi4p-Swi6p), a transcriptional activator that in concert with MBF (Mbp1-Swi6p) regulates late G1-specific transcription of targets including cyclin	YER111C	GO:0005694|GO:0005634|GO:0003677|GO:0016070|GO:0006351	S000000913	SWI4	sgd|Chr V from 385876-382595, reverse complement, Verified ORF, "DNA binding component of the SBF complex (Swi4p-Swi6p), a transcriptional activator that in concert with MBF (Mbp1-Swi6p) regulates late G1-specific transcription of targets including cyclin	sgd|YER111C|ref|NM_001179001|tc|TC16788	856847	DNA binding|DNA binding|sequence-specific DNA binding|sequence-specific DNA binding|sequence-specific DNA binding transcription factor activity|sequence-specific DNA binding transcription factor activity|sequence-specific DNA binding transcription factor activity|regulation of transcription, DNA-dependent|transcription, DNA-dependent|SBF transcription complex|SBF transcription complex|SBF transcr…	chromosome|nucleus|DNA binding|RNA metabolic process|transcription, DNA-dependent	98.4044	692.015
HXT13	0	2.64305	sgd|Chr V from 23231-21537, reverse complement, Verified ORF, "Hexose transporter, induced in the presence of non-fermentable carbon sources, induced by low levels of glucose, repressed by high levels of glucose" [YEL069C]	YEL069C	GO:0016020|GO:0005886|GO:0005215|GO:0006810	S000000795	HXT13	sgd|Chr V from 23231-21537, reverse complement, Verified ORF, "Hexose transporter, induced in the presence of non-fermentable carbon sources, induced by low levels of glucose, repressed by high levels of glucose" [YEL069C]	sgd|YEL069C|ref|NM_001178884|tc|TC17709	856640	fructose transmembrane transporter activity|glucose transmembrane transporter activity|mannose transmembrane transporter activity|substrate-specific transmembrane transporter activity|transporter activity|carbohydrate transport|hexose transport|transmembrane transport|transmembrane transport|transport|integral to membrane|membrane|plasma membrane	membrane|plasma membrane|transporter activity|transport	2.81464	19.6316
IMD2	0	2.63687	sgd|Chr VIII from 554396-555967, Verified ORF, "Inosine monophosphate dehydrogenase, catalyzes the rate-limiting step in GTP biosynthesis, expression is induced by mycophenolic acid resulting in resistance to the drug, expression is repressed by nutrient	YHR216W	GO:0005694|GO:0005737|GO:0016491|GO:0046483	S000001259	IMD2	sgd|Chr VIII from 554396-555967, Verified ORF, "Inosine monophosphate dehydrogenase, catalyzes the rate-limiting step in GTP biosynthesis, expression is induced by mycophenolic acid resulting in resistance to the drug, expression is repressed by nutrient	sgd|YHR216W|ref|NM_001179347	856626	IMP dehydrogenase activity|IMP dehydrogenase activity|catalytic activity|chromatin binding|metal ion binding|oxidoreductase activity|GMP biosynthetic process|GTP biosynthetic process|metabolic process|oxidation-reduction process|purine nucleotide biosynthetic process|chromatin|cytoplasm	chromosome|cytoplasm|oxidoreductase activity|heterocycle metabolic process	34.047	236.457
COS10	0	2.62084	sgd|Chr XIV from 779916-781040, Verified ORF, "Protein of unknown function, member of the DUP380 subfamily of conserved, often subtelomerically-encoded proteins" [YNR075W]	YNR075W	GO:0005737|GO:0012505|GO:0005783|GO:0016020|GO:0005634|GO:0003674|GO:0016044|GO:0006810|GO:0016192	S000005358	COS10	sgd|Chr XIV from 779916-781040, Verified ORF, "Protein of unknown function, member of the DUP380 subfamily of conserved, often subtelomerically-encoded proteins" [YNR075W]	sgd|YNR075W|ref|NM_001183252|tc|TC18648	855812	molecular_function|endocytosis|cytoplasm|endoplasmic reticulum|integral to membrane|membrane|nuclear envelope	cytoplasm|endomembrane system|endoplasmic reticulum|membrane|nucleus|molecular_function|cellular membrane organization|transport|vesicle-mediated transport	29.6014	203.31
CHS7	0	2.61245	sgd|Chr VIII from 383538-384488, Verified ORF, "Protein of unknown function, involved in chitin biosynthesis by regulating Chs3p export from the ER" [YHR142W]	YHR142W	GO:0005737|GO:0012505|GO:0005783|GO:0016020|GO:0005515|GO:0044262|GO:0006457|GO:0006810|GO:0016192	S000001184	CHS7	sgd|Chr VIII from 383538-384488, Verified ORF, "Protein of unknown function, involved in chitin biosynthesis by regulating Chs3p export from the ER" [YHR142W]	sgd|YHR142W|ref|NM_001179272|tc|TC18989	856545	unfolded protein binding|ER to Golgi vesicle-mediated transport|cellular cell wall organization|fungal-type cell wall chitin biosynthetic process|protein folding|protein transport|transport|endoplasmic reticulum|endoplasmic reticulum membrane|endoplasmic reticulum membrane|integral to membrane|membrane	cytoplasm|endomembrane system|endoplasmic reticulum|membrane|protein binding|cellular carbohydrate metabolic process|protein folding|transport|vesicle-mediated transport	752.496	5138.36
MSH2	0	2.60579	sgd|Chr XV from 147382-150276, Verified ORF, "Protein that forms heterodimers with Msh3p and Msh6p that bind to DNA mismatches to initiate the mismatch repair process; contains a Walker ATP-binding motif required for repair activity; Msh2p-Msh6p binds to	YOL090W	GO:0005694|GO:0005634|GO:0003677|GO:0016787|GO:0006259|GO:0016070|GO:0007049|GO:0007126|GO:0006950|GO:0006351	S000005450	MSH2	sgd|Chr XV from 147382-150276, Verified ORF, "Protein that forms heterodimers with Msh3p and Msh6p that bind to DNA mismatches to initiate the mismatch repair process; contains a Walker ATP-binding motif required for repair activity; Msh2p-Msh6p binds to	sgd|YOL090W|ref|NM_001183344	854063	ATP binding|ATP binding|ATPase activity|DNA binding|DNA insertion or deletion binding|Y-form DNA binding|double-strand/single-strand DNA junction binding|four-way junction DNA binding|guanine/thymine mispair binding|loop DNA binding|mismatched DNA binding|nucleotide binding|single base insertion or deletion binding|single base insertion or deletion binding|DNA recombination|DNA repair|chromatin s…	chromosome|nucleus|DNA binding|hydrolase activity|DNA metabolic process|RNA metabolic process|cell cycle|meiosis|response to stress|transcription, DNA-dependent	259.623	1764.65
TAD2	0	2.59834	sgd|Chr X from 381001-380249, reverse complement, Verified ORF, "Subunit of tRNA-specific adenosine-34 deaminase, forms a heterodimer with Tad3p that converts adenosine to inosine at the wobble position of several tRNAs" [YJL035C]	YJL035C	GO:0005737|GO:0005634|GO:0016787|GO:0016070	S000003572	TAD2	sgd|Chr X from 381001-380249, reverse complement, Verified ORF, "Subunit of tRNA-specific adenosine-34 deaminase, forms a heterodimer with Tad3p that converts adenosine to inosine at the wobble position of several tRNAs" [YJL035C]	sgd|YJL035C|ref|NM_001181469|tc|TC19437	853417	catalytic activity|hydrolase activity|metal ion binding|tRNA-specific adenosine deaminase activity|zinc ion binding|tRNA modification|tRNA processing|cytoplasm|nucleus	cytoplasm|nucleus|hydrolase activity|RNA metabolic process	220.345	1489.97
VBA3	0	2.58998	sgd|Chr III from 9706-11082, Verified ORF, "Permease of basic amino acids in the vacuolar membrane" [YCL069W]	YCL069W	GO:0005737|GO:0016020|GO:0005773|GO:0005215|GO:0006810	S000000574	VBA3	sgd|Chr III from 9706-11082, Verified ORF, "Permease of basic amino acids in the vacuolar membrane" [YCL069W]	sgd|YCL069W|sgd|YKR105C|ref|NM_001178710|ref|NM_001179895	850290	basic amino acid transmembrane transporter activity|basic amino acid transmembrane transporter activity|transporter activity|amino acid transport|basic amino acid transport|transmembrane transport|transmembrane transport|transmembrane transport|transport|fungal-type vacuole membrane|integral to membrane|membrane|vacuolar membrane|vacuole	cytoplasm|membrane|vacuole|transporter activity|transport	4.30539	28.9448
BNR1	0	2.58605	sgd|Chr IX from 41825-45952, Verified ORF, "Formin, nucleates the formation of linear actin filaments, involved in cell processes such as budding and mitotic spindle orientation which require the formation of polarized actin cables, functionally redundant	YIL159W	GO:0005933|GO:0030427|GO:0005515|GO:0007010|GO:0070271	S000001421	BNR1	sgd|Chr IX from 41825-45952, Verified ORF, "Formin, nucleates the formation of linear actin filaments, involved in cell processes such as budding and mitotic spindle orientation which require the formation of polarized actin cables, functionally redundant	sgd|YIL159W|ref|NM_001179507|tc|TC21983	854647	actin binding|binding|profilin binding|profilin binding|actin cytoskeleton organization|actin filament bundle assembly|barbed-end actin filament capping|cellular component organization|formin-nucleated actin cable assembly|formin-nucleated actin cable assembly|cellular bud neck	cellular bud|site of polarized growth|protein binding|cytoskeleton organization|protein complex biogenesis	74.2338	497.71
VIK1	0	2.58377	sgd|Chr XVI from 73006-71063, reverse complement, Verified ORF, "Protein that forms a complex with Kar3p at the spindle pole body, possible regulator of Kar3p function in microtubule-mediated processes; required for sister chromatid cohesion; has similari	YPL253C	GO:0005737|GO:0005856|GO:0005815|GO:0016787|GO:0003774|GO:0007049|GO:0051276|GO:0007059	S000006174	VIK1	sgd|Chr XVI from 73006-71063, reverse complement, Verified ORF, "Protein that forms a complex with Kar3p at the spindle pole body, possible regulator of Kar3p function in microtubule-mediated processes; required for sister chromatid cohesion; has similari	sgd|YPL253C|ref|NM_001184067|tc|TC17432	855822	microtubule motor activity|microtubule-based process|microtubule-based process|mitotic sister chromatid cohesion|mitotic sister chromatid cohesion|cytoplasm|cytoskeleton|kinesin complex|nucleus|spindle pole body|spindle pole body	cytoplasm|cytoskeleton|microtubule organizing center|hydrolase activity|motor activity|cell cycle|chromosome organization|chromosome segregation	47.8146	320.071
DDI2	0	2.58195	sgd|Chr VI from 9545-10222, Uncharacterized ORF, "Protein of unknown function; expression is induced over 100-fold by DNA damage; induction decreased in rad6 and rad18 mutants" [YFL061W]	YFL061W	GO:0005575|GO:0003674|GO:0008150	S000001833	DDI2	sgd|Chr VI from 9545-10222, Uncharacterized ORF, "Protein of unknown function; expression is induced over 100-fold by DNA damage; induction decreased in rad6 and rad18 mutants" [YFL061W]	sgd|YFL061W|sgd|YNL335W|ref|NM_001179906|ref|NM_001183173	850483	catalytic activity|lyase activity|molecular_function|biological_process|cellular_component	cellular_component|molecular_function|biological_process	46.6689	312.01
YNL040W	0	2.57376	sgd|Chr XIV from 553380-554750, Uncharacterized ORF, "Putative protein of unknown function with strong similarity to alanyl-tRNA synthases from Eubacteria; green fluorescent protein (GFP)-fusion protein localizes to the cytoplasm; YNL040W is not an essent	YNL040W	GO:0005737|GO:0003674|GO:0008150	S000004985	YNL040W	sgd|Chr XIV from 553380-554750, Uncharacterized ORF, "Putative protein of unknown function with strong similarity to alanyl-tRNA synthases from Eubacteria; green fluorescent protein (GFP)-fusion protein localizes to the cytoplasm; YNL040W is not an essent	sgd|YNL040W|ref|NM_001182879|tc|NP256404	855688	ATP binding|alanine-tRNA ligase activity|ligase activity, forming aminoacyl-tRNA and related compounds|metal ion binding|molecular_function|nucleotide binding|alanyl-tRNA aminoacylation|biological_process|tRNA aminoacylation|translation|cytoplasm|cytoplasm	cytoplasm|molecular_function|biological_process	285.711	1899.34
PRY2	0	2.57292	sgd|Chr XI from 463959-464948, Verified ORF, "Protein of unknown function" [YKR013W]	YKR013W	GO:0005737|GO:0005576|GO:0005773|GO:0003674|GO:0008150	S000001721	PRY2	sgd|Chr XI from 463959-464948, Verified ORF, "Protein of unknown function" [YKR013W]	sgd|YKR013W|ref|NM_001179803|tc|TC20748	853882	molecular_function|biological_process|extracellular region|extracellular region|fungal-type vacuole	cytoplasm|extracellular region|vacuole|molecular_function|biological_process	817.862	5433.78
VBA5	0	2.56867	sgd|Chr XI from 660464-658716, reverse complement, Uncharacterized ORF, "Putative transporter of the Major Facilitator Superfamily (MFS); proposed role as a basic amino acid permease based on phylogeny" [YKR105C]	YKR105C	GO:0016020|GO:0003674|GO:0008150	S000001813	VBA5	sgd|Chr XI from 660464-658716, reverse complement, Uncharacterized ORF, "Putative transporter of the Major Facilitator Superfamily (MFS); proposed role as a basic amino acid permease based on phylogeny" [YKR105C]	sgd|YKR105C|sgd|YCL069W|ref|NM_001179895|ref|NM_001178710	853980	molecular_function|transporter activity|amino acid transport|biological_process|transmembrane transport|transport|cellular_component|integral to membrane|membrane|vacuolar membrane|vacuole	membrane|molecular_function|biological_process	4.1572	27.5386
SMC2	0	2.56635	sgd|Chr VI from 220106-216594, reverse complement, Verified ORF, "Subunit of the condensin complex; essential SMC chromosomal ATPase family member that forms a complex with Smc4p to form the active ATPase; Smc2p/Smc4p complex binds DNA; required for clust	YFR031C	GO:0005694|GO:0005737|GO:0005739|GO:0005634|GO:0003677|GO:0016787|GO:0007049|GO:0051276|GO:0007059	S000001927	SMC2	sgd|Chr VI from 220106-216594, reverse complement, Verified ORF, "Subunit of the condensin complex; essential SMC chromosomal ATPase family member that forms a complex with Smc4p to form the active ATPase; Smc2p/Smc4p complex binds DNA; required for clust	sgd|YFR031C|ref|NM_001179996|tc|TC16741	850589	AT DNA binding|ATP binding|ATPase activity|DNA secondary structure binding|double-stranded DNA binding|nucleotide binding|cell cycle|cell division|chromosome condensation|chromosome organization|mitosis|mitotic chromosome condensation|mitotic chromosome condensation|mitotic sister chromatid segregation|tRNA gene clustering|chromosome|cytoplasm|mitochondrion|nuclear condensin complex|nuclear conde…	chromosome|cytoplasm|mitochondrion|nucleus|DNA binding|hydrolase activity|cell cycle|chromosome organization|chromosome segregation	692.851	4582.3
YPL141C	0	2.56283	sgd|Chr XVI from 286061-283464, reverse complement, Verified ORF, "Putative protein kinase; similar to Kin4p; green fluorescent protein (GFP)-fusion protein localizes to the cytoplasm; interacts with rRNA transcription and ribosome biogenesis factors and	YPL141C	GO:0005737|GO:0004672|GO:0016740|GO:0008150	S000006062	YPL141C	sgd|Chr XVI from 286061-283464, reverse complement, Verified ORF, "Putative protein kinase; similar to Kin4p; green fluorescent protein (GFP)-fusion protein localizes to the cytoplasm; interacts with rRNA transcription and ribosome biogenesis factors and	sgd|YPL141C|ref|NM_001183955|tc|NP254746	855962	ATP binding|kinase activity|nucleotide binding|protein kinase activity|protein kinase activity|protein serine/threonine kinase activity|transferase activity|biological_process|protein phosphorylation|cytoplasm|cytoplasm	cytoplasm|protein kinase activity|transferase activity|biological_process	186.403	1229.81
YGL230C	0	2.56089	sgd|Chr VII from 64215-63772, reverse complement, Uncharacterized ORF, "Putative protein of unknown function; non-essential gene" [YGL230C]	YGL230C	GO:0005575|GO:0003674|GO:0008150	S000003199	YGL230C	sgd|Chr VII from 64215-63772, reverse complement, Uncharacterized ORF, "Putative protein of unknown function; non-essential gene" [YGL230C]	sgd|YGL230C|ref|NM_001181096|tc|TC20454	852621	molecular_function|biological_process|cellular_component|integral to membrane|membrane	cellular_component|molecular_function|biological_process	16.8464	110.995
DPM1	0	2.55988	sgd|Chr XVI from 900755-901558, Verified ORF, "Dolichol phosphate mannose (Dol-P-Man) synthase of the ER membrane, catalyzes the formation of Dol-P-Man from Dol-P and GDP-Man; required for glycosyl phosphatidylinositol membrane anchoring, O mannosylation,	YPR183W	GO:0005737|GO:0012505|GO:0005783|GO:0016020|GO:0005740|GO:0005739|GO:0016740|GO:0044262|GO:0044255|GO:0006464	S000006387	DPM1	sgd|Chr XVI from 900755-901558, Verified ORF, "Dolichol phosphate mannose (Dol-P-Man) synthase of the ER membrane, catalyzes the formation of Dol-P-Man from Dol-P and GDP-Man; required for glycosyl phosphatidylinositol membrane anchoring, O mannosylation,	sgd|YPR183W|ref|NM_001184280|tc|TC19323	856313	dolichyl-phosphate beta-D-mannosyltransferase activity|dolichyl-phosphate beta-D-mannosyltransferase activity|transferase activity|transferase activity, transferring glycosyl groups|GPI anchor biosynthetic process|protein N-linked glycosylation|protein O-linked glycosylation|endoplasmic reticulum|endoplasmic reticulum|endoplasmic reticulum membrane|integral to membrane|membrane|mitochondrial oute…	cytoplasm|endomembrane system|endoplasmic reticulum|membrane|mitochondrial envelope|mitochondrion|transferase activity|cellular carbohydrate metabolic process|cellular lipid metabolic process|protein modification process	2923.46	19248.4
BFR1	0	2.55963	sgd|Chr XV from 720065-718653, reverse complement, Verified ORF, "Component of mRNP complexes associated with polyribosomes; implicated in secretion and nuclear segregation; multicopy suppressor of BFA (Brefeldin A) sensitivity" [YOR198C]	YOR198C	GO:0012505|GO:0016020|GO:0003723|GO:0016070|GO:0007049|GO:0007126	S000005724	BFR1	sgd|Chr XV from 720065-718653, reverse complement, Verified ORF, "Component of mRNP complexes associated with polyribosomes; implicated in secretion and nuclear segregation; multicopy suppressor of BFA (Brefeldin A) sensitivity" [YOR198C]	sgd|YOR198C|ref|NM_001183617|tc|TC18109	854373	RNA binding|mRNA metabolic process|meiosis|regulation of mitosis|nuclear outer membrane-endoplasmic reticulum membrane network|polysome|ribonucleoprotein complex	endomembrane system|membrane|RNA binding|RNA metabolic process|cell cycle|meiosis	1708.95	11249.9
YDR210W	0	2.55258	sgd|Chr IV from 871074-871301, Uncharacterized ORF, "Predicted tail-anchored plasma membrane protein containing a conserved CYSTM module; related proteins in other organisms may be involved in response to stress; green fluorescent protein (GFP)-fusion pro	YDR210W	GO:0005575|GO:0003674|GO:0008150	S000002618	YDR210W	sgd|Chr IV from 871074-871301, Uncharacterized ORF, "Predicted tail-anchored plasma membrane protein containing a conserved CYSTM module; related proteins in other organisms may be involved in response to stress; green fluorescent protein (GFP)-fusion pro	sgd|YDR210W|ref|NM_001180518|tc|TC21877	851790	molecular_function|biological_process|cellular_component|membrane|plasma membrane	cellular_component|molecular_function|biological_process	345.965	2266.37
YMR317W	0	2.55055	sgd|Chr XIII from 907364-910786, Uncharacterized ORF, "Putative protein of unknown function with some similarity to sialidase from Trypanosoma; YMR317W is not an essential gene" [YMR317W]	YMR317W	GO:0005575|GO:0003674|GO:0008150	S000004936	YMR317W	sgd|Chr XIII from 907364-910786, Uncharacterized ORF, "Putative protein of unknown function with some similarity to sialidase from Trypanosoma; YMR317W is not an essential gene" [YMR317W]	sgd|YMR317W|ref|NM_001182830|tc|NP258596	855366	molecular_function|biological_process|cellular_component	cellular_component|molecular_function|biological_process	22.9295	149.997
FPR2	0	2.54886	sgd|Chr IV from 1480425-1480832, Verified ORF, "Membrane-bound peptidyl-prolyl cis-trans isomerase (PPIase), binds to the drugs FK506 and rapamycin; expression pattern suggests possible involvement in ER protein trafficking" [YDR519W]	YDR519W	GO:0005737|GO:0012505|GO:0005783|GO:0016020|GO:0016853|GO:0008150	S000002927	FPR2	sgd|Chr IV from 1480425-1480832, Verified ORF, "Membrane-bound peptidyl-prolyl cis-trans isomerase (PPIase), binds to the drugs FK506 and rapamycin; expression pattern suggests possible involvement in ER protein trafficking" [YDR519W]	sgd|YDR519W|ref|NM_001180827|tc|TC21148	852131	FK506 binding|isomerase activity|peptidyl-prolyl cis-trans isomerase activity|peptidyl-prolyl cis-trans isomerase activity|biological_process|protein folding|endoplasmic reticulum|endoplasmic reticulum membrane|endoplasmic reticulum membrane|membrane	cytoplasm|endomembrane system|endoplasmic reticulum|membrane|isomerase activity|biological_process	462.568	3022.41
ENO1	0	2.54222	sgd|Chr VII from 1000927-1002240, Verified ORF, "Enolase I, a phosphopyruvate hydratase that catalyzes the conversion of 2-phosphoglycerate to phosphoenolpyruvate during glycolysis and the reverse reaction during gluconeogenesis; expression is repressed i	YGR254W	GO:0005737|GO:0005624|GO:0005739|GO:0005773|GO:0016829|GO:0044262|GO:0016044|GO:0006091|GO:0007033	S000003486	ENO1	sgd|Chr VII from 1000927-1002240, Verified ORF, "Enolase I, a phosphopyruvate hydratase that catalyzes the conversion of 2-phosphoglycerate to phosphoenolpyruvate during glycolysis and the reverse reaction during gluconeogenesis; expression is repressed i	sgd|YGR254W|ref|NM_001181383|tc|TC18282	853169	lyase activity|magnesium ion binding|metal ion binding|phosphopyruvate hydratase activity|phosphopyruvate hydratase activity|gluconeogenesis|glycolysis|glycolysis|regulation of vacuole fusion, non-autophagic|regulation of vacuole fusion, non-autophagic|cytoplasm|cytoplasm|fungal-type vacuole|mitochondrion|phosphopyruvate hydratase complex|phosphopyruvate hydratase complex|plasma membrane enriched…	cytoplasm|membrane fraction|mitochondrion|vacuole|lyase activity|cellular carbohydrate metabolic process|cellular membrane organization|generation of precursor metabolites and energy|vacuole organization	7047.6	45837.4
ERG6	0	2.53628	sgd|Chr XIII from 252990-251839, reverse complement, Verified ORF, "Delta(24)-sterol C-methyltransferase, converts zymosterol to fecosterol in the ergosterol biosynthetic pathway by methylating position C-24; localized to both lipid particles and mitochon	YML008C	GO:0005737|GO:0005783|GO:0016020|GO:0005740|GO:0005739|GO:0016740|	S000004467	ERG6	sgd|Chr XIII from 252990-251839, reverse complement, Verified ORF, "Delta(24)-sterol C-methyltransferase, converts zymosterol to fecosterol in the ergosterol biosynthetic pathway by methylating position C-24; localized to both lipid particles and mitochon	sgd|YML008C|ref|NM_001182363|tc|TC18585	855003	methyltransferase activity|sterol 24-C-methyltransferase activity|sterol 24-C-methyltransferase activity|transferase activity|ergosterol biosynthetic process|lipid biosynthetic process|metabolic process|steroid biosynthetic process|sterol biosynthetic process|endoplasmic reticulum|lipid particle|mitochondrial outer membrane|mitochondrion	cytoplasm|endoplasmic reticulum|membrane|mitochondrial envelope|mitochondrion|transferase activity|other	481.62	3119.58
BNA3	0	2.52471	sgd|Chr X from 323386-324720, Verified ORF, "Kynurenine aminotransferase, catalyzes formation of kynurenic acid from kynurenine; potential Cdc28p substrate" [YJL060W]	YJL060W	GO:0005737|GO:0005739|GO:0016740|GO:0046483	S000003596	BNA3	sgd|Chr X from 323386-324720, Verified ORF, "Kynurenine aminotransferase, catalyzes formation of kynurenic acid from kynurenine; potential Cdc28p substrate" [YJL060W]	sgd|YJL060W|ref|NM_001181493|tc|TC19690	853386	1-aminocyclopropane-1-carboxylate synthase activity|arylformamidase activity|catalytic activity|kynurenine-oxoglutarate transaminase activity|kynurenine-oxoglutarate transaminase activity|kynurenine-oxoglutarate transaminase activity|pyridoxal phosphate binding|transaminase activity|transferase activity|transferase activity, transferring nitrogenous groups|biosynthetic process|kynurenic acid bios…	cytoplasm|mitochondrion|transferase activity|heterocycle metabolic process	572.986	3681.74
YPR078C	0	2.52163	sgd|Chr XVI from 698265-697147, reverse complement, Uncharacterized ORF, "Putative protein of unknown function; possible role in DNA metabolism and/or in genome stability; expression is heat-inducible" [YPR078C]	YPR078C	GO:0005575|GO:0003674|GO:0008150	S000006282	YPR078C	sgd|Chr XVI from 698265-697147, reverse complement, Uncharacterized ORF, "Putative protein of unknown function; possible role in DNA metabolism and/or in genome stability; expression is heat-inducible" [YPR078C]	sgd|YPR078C|ref|NM_001184175|tc|TC21301	856193	molecular_function|biological_process|cellular_component	cellular_component|molecular_function|biological_process	7.46911	47.8905
SSK22	0	2.51655	sgd|Chr III from 246583-242588, reverse complement, Verified ORF, "MAP kinase kinase kinase of the HOG1 mitogen-activated signaling pathway; functionally redundant with, and homologous to, Ssk2p; interacts with and is activated by Ssk1p; phosphorylates Pb	YCR073C	GO:0005575|GO:0004672|GO:0004871|GO:0016740|GO:0006950|GO:0023052	S000000669	SSK22	sgd|Chr III from 246583-242588, reverse complement, Verified ORF, "MAP kinase kinase kinase of the HOG1 mitogen-activated signaling pathway; functionally redundant with, and homologous to, Ssk2p; interacts with and is activated by Ssk1p; phosphorylates Pb	sgd|YCR073C|ref|NM_001178783|tc|NP370151	850436	ATP binding|MAP kinase kinase kinase activity|kinase activity|nucleotide binding|protein kinase activity|protein serine/threonine kinase activity|transferase activity|MAPKKK cascade involved in osmosensory signaling pathway|MAPKKK cascade involved in osmosensory signaling pathway|protein phosphorylation|cellular_component	cellular_component|protein kinase activity|signal transducer activity|transferase activity|response to stress|signaling	749.977	4791.83
AZR1	0	2.51644	sgd|Chr VII from 942806-944647, Verified ORF, "Plasma membrane transporter of the major facilitator superfamily, involved in resistance to azole drugs such as ketoconazole and fluconazole" [YGR224W]	YGR224W	GO:0016020|GO:0005886|GO:0005215|GO:0042221|GO:0006810	S000003456	AZR1	sgd|Chr VII from 942806-944647, Verified ORF, "Plasma membrane transporter of the major facilitator superfamily, involved in resistance to azole drugs such as ketoconazole and fluconazole" [YGR224W]	sgd|YGR224W|ref|NM_001181353	853139	azole transporter activity|azole transport|transmembrane transport|transport|integral to membrane|membrane|plasma membrane|plasma membrane	membrane|plasma membrane|transporter activity|response to chemical stimulus|transport	13.3	84.9709
SMP1	0	2.51497	sgd|Chr II from 594864-593506, reverse complement, Verified ORF, "Putative transcription factor involved in regulating the response to osmotic stress; member of the MADS-box family of transcription factors" [YBR182C]	YBR182C	GO:0005737|GO:0005634|GO:0003677|GO:0016070|GO:0006950|GO:0006351	S000000386	SMP1	sgd|Chr II from 594864-593506, reverse complement, Verified ORF, "Putative transcription factor involved in regulating the response to osmotic stress; member of the MADS-box family of transcription factors" [YBR182C]	sgd|YBR182C|ref|NM_001178530|tc|TC18198	852480	DNA bending activity|DNA binding|sequence-specific DNA binding|sequence-specific DNA binding|sequence-specific DNA binding transcription factor activity|sequence-specific DNA binding transcription factor activity|sequence-specific DNA binding transcription factor activity|positive regulation of transcription from RNA polymerase II promoter|positive regulation of transcription from RNA polymerase …	cytoplasm|nucleus|DNA binding|RNA metabolic process|response to stress|transcription, DNA-dependent	168.171	1073.32
ERP1	0	2.51304	sgd|Chr I from 154724-154065, reverse complement, Verified ORF, "Protein that forms a heterotrimeric complex with Erp2p, Emp24p, and Erv25p; member, along with Emp24p and Erv25p, of the p24 family involved in ER to Golgi transport and localized to COPII-c	YAR002C-A	GO:0005737|GO:0016023|GO:0005739|GO:0003674|GO:0006810|GO:0016192	S000002129	ERP1	sgd|Chr I from 154724-154065, reverse complement, Verified ORF, "Protein that forms a heterotrimeric complex with Erp2p, Emp24p, and Erv25p; member, along with Emp24p and Erv25p, of the p24 family involved in ER to Golgi transport and localized to COPII-c	sgd|YAR002C-A|ref|NM_001180033|tc|TC19871	851264	molecular_function|ER to Golgi vesicle-mediated transport|protein transport|transport|vesicle-mediated transport|ER to Golgi transport vesicle|endoplasmic reticulum|endoplasmic reticulum membrane|integral to membrane|membrane|mitochondrion	cytoplasm|cytoplasmic membrane-bounded vesicle|mitochondrion|molecular_function|transport|vesicle-mediated transport	905.082	5768.78
ERG13	0	2.51113	sgd|Chr XIII from 20535-19060, reverse complement, Verified ORF, "3-hydroxy-3-methylglutaryl-CoA (HMG-CoA) synthase, catalyzes the formation of HMG-CoA from acetyl-CoA and acetoacetyl-CoA; involved in the second step in mevalonate biosynthesis" [YML126C]	YML126C	GO:0005737|GO:0005783|GO:0016740|	S000004595	ERG13	sgd|Chr XIII from 20535-19060, reverse complement, Verified ORF, "3-hydroxy-3-methylglutaryl-CoA (HMG-CoA) synthase, catalyzes the formation of HMG-CoA from acetyl-CoA and acetoacetyl-CoA; involved in the second step in mevalonate biosynthesis" [YML126C]	sgd|YML126C|ref|NM_001182489|tc|TC18023	854913	catalytic activity|hydroxymethylglutaryl-CoA synthase activity|hydroxymethylglutaryl-CoA synthase activity|transferase activity|ergosterol biosynthetic process|isoprenoid biosynthetic process|lipid biosynthetic process|metabolic process|steroid biosynthetic process|sterol biosynthetic process|endoplasmic reticulum	cytoplasm|endoplasmic reticulum|transferase activity|other	1138.9	7249.51
REE1	0	2.50901	sgd|Chr X from 23133-23729, Verified ORF, "Cytoplasmic protein involved in the regulation of enolase (ENO1); mRNA expression is induced by calcium shortage, copper deficiency (via Mac1p) and the presence of galactose (via Gal4p); mRNA expression is also r	YJL217W	GO:0005737|GO:0003674|GO:0008150	S000003753	REE1	sgd|Chr X from 23133-23729, Verified ORF, "Cytoplasmic protein involved in the regulation of enolase (ENO1); mRNA expression is induced by calcium shortage, copper deficiency (via Mac1p) and the presence of galactose (via Gal4p); mRNA expression is also r	sgd|YJL217W|ref|NM_001181650|tc|TC20314|tc|TC21620	853238	molecular_function|biological_process|cytoplasm	cytoplasm|molecular_function|biological_process	4067.38	25852.3
THI11	0	2.50625	sgd|Chr X from 729596-728574, reverse complement, Verified ORF, "Protein involved in synthesis of the thiamine precursor hydroxymethylpyrimidine (HMP); member of a subtelomeric gene family including THI5, THI11, THI12, and THI13" [YJR156C]	YJR156C	GO:0005575|GO:0005515|GO:0006725|GO:0046483|GO:0006766	S000003917	THI11	sgd|Chr X from 729596-728574, reverse complement, Verified ORF, "Protein involved in synthesis of the thiamine precursor hydroxymethylpyrimidine (HMP); member of a subtelomeric gene family including THI5, THI11, THI12, and THI13" [YJR156C]	sgd|YJR156C|sgd|YDL244W|sgd|YFL058W|sgd|YNL332W	853621	protein binding|thiamine biosynthetic process|thiamine biosynthetic process|cellular_component	cellular_component|protein binding|cellular aromatic compound metabolic process|heterocycle metabolic process|vitamin metabolic process	42.3847	268.881
SKM1	0	2.5058	sgd|Chr XV from 104326-106293, Verified ORF, "Member of the PAK family of serine/threonine protein kinases with similarity to Ste20p and Cla4p; involved in down-regulation of sterol uptake; proposed to be a downstream effector of Cdc42p during polarized g	YOL113W	GO:0016020|GO:0005634|GO:0005886|GO:0004672|GO:0016740|GO:0007049|GO:0000910|GO:0006464|GO:0006810	S000005473	SKM1	sgd|Chr XV from 104326-106293, Verified ORF, "Member of the PAK family of serine/threonine protein kinases with similarity to Ste20p and Cla4p; involved in down-regulation of sterol uptake; proposed to be a downstream effector of Cdc42p during polarized g	sgd|YOL113W|ref|NM_001183367|tc|TC17412	854036	ATP binding|kinase activity|nucleotide binding|protein kinase activity|protein serine/threonine kinase activity|protein serine/threonine kinase activity|transferase activity|cytokinetic cell separation|negative regulation of gene expression|negative regulation of gene expression|protein phosphorylation|protein phosphorylation|regulation of cell cycle|sterol import|nucleus|nucleus|plasma membrane	membrane|nucleus|plasma membrane|protein kinase activity|transferase activity|cell cycle|cytokinesis|protein modification process|transport	727.635	4614.54
CYC7	0	2.50556	sgd|Chr V from 79977-79636, reverse complement, Verified ORF, "Cytochrome c isoform 2, expressed under hypoxic conditions; electron carrier of the mitochondrial intermembrane space that transfers electrons from ubiquinone-cytochrome c oxidoreductase to cy	YEL039C	GO:0005737|GO:0005740|GO:0005739||GO:0045333|GO:0006091	S000000765	CYC7	sgd|Chr V from 79977-79636, reverse complement, Verified ORF, "Cytochrome c isoform 2, expressed under hypoxic conditions; electron carrier of the mitochondrial intermembrane space that transfers electrons from ubiquinone-cytochrome c oxidoreductase to cy	sgd|YEL039C|ref|NM_001178854	856672	electron carrier activity|electron carrier activity|heme binding|iron ion binding|metal ion binding|electron transport chain|mitochondrial electron transport, cytochrome c to oxygen|mitochondrial electron transport, ubiquinol to cytochrome c|transport|mitochondrial intermembrane space|mitochondrial intermembrane space|mitochondrion|mitochondrion|respiratory chain	cytoplasm|mitochondrial envelope|mitochondrion|other|cellular respiration|generation of precursor metabolites and energy	3705.63	23496.6
ERG28	0	2.49606	sgd|Chr V from 238016-237570, reverse complement, Verified ORF, "Endoplasmic reticulum membrane protein, may facilitate protein-protein interactions between the Erg26p dehydrogenase and the Erg27p 3-ketoreductase and/or tether these enzymes to the ER, als	YER044C	GO:0005737|GO:0012505|GO:0005783|GO:0016020|GO:0005515|	S000000846	ERG28	sgd|Chr V from 238016-237570, reverse complement, Verified ORF, "Endoplasmic reticulum membrane protein, may facilitate protein-protein interactions between the Erg26p dehydrogenase and the Erg27p 3-ketoreductase and/or tether these enzymes to the ER, als	sgd|YER044C|ref|NM_001178935|tc|TC20061	856767	protein binding, bridging|ergosterol biosynthetic process|ergosterol biosynthetic process|ergosterol biosynthetic process|lipid biosynthetic process|steroid biosynthetic process|sterol biosynthetic process|endoplasmic reticulum|endoplasmic reticulum membrane|endoplasmic reticulum membrane|integral to membrane|membrane	cytoplasm|endomembrane system|endoplasmic reticulum|membrane|protein binding|other	728.614	4589.69
DUR1,2	0	2.49442	sgd|2 SGDID:S000000412, Chr II from 642210-636703, reverse complement, Verified ORF, "Urea amidolyase, contains both urea carboxylase and allophanate hydrolase activities, degrades urea to CO2 and NH3; expression sensitive to nitrogen catabolite repressio	YBR208C	GO:0005737|GO:0016787|GO:0016874|GO:0046483	S000000412	DUR1,2	sgd|2 SGDID:S000000412, Chr II from 642210-636703, reverse complement, Verified ORF, "Urea amidolyase, contains both urea carboxylase and allophanate hydrolase activities, degrades urea to CO2 and NH3; expression sensitive to nitrogen catabolite repressio	sgd|YBR208C|ref|NM_001178556|tc|TC16604	852507	ATP binding|allophanate hydrolase activity|allophanate hydrolase activity|biotin binding|carbon-nitrogen ligase activity, with glutamine as amido-N-donor|catalytic activity|hydrolase activity|ligase activity|nucleotide binding|peptidyl-prolyl cis-trans isomerase activity|sequence-specific DNA binding transcription factor activity|urea carboxylase activity|urea carboxylase activity|allantoin catab…	cytoplasm|hydrolase activity|ligase activity|heterocycle metabolic process	1114.9	7014.98
GIN4	0	2.49247	sgd|Chr IV from 1465786-1462358, reverse complement, Verified ORF, "Protein kinase involved in bud growth and assembly of the septin ring, proposed to have kinase-dependent and kinase-independent activities; undergoes autophosphorylation; similar to Kcc4p	YDR507C	GO:0005933|GO:0030427|GO:0004672|GO:0016740|GO:0007114|GO:0007049|GO:0000910|GO:0007010|GO:0070271|GO:0006464	S000002915	GIN4	sgd|Chr IV from 1465786-1462358, reverse complement, Verified ORF, "Protein kinase involved in bud growth and assembly of the septin ring, proposed to have kinase-dependent and kinase-independent activities; undergoes autophosphorylation; similar to Kcc4p	sgd|YDR507C|ref|NM_001180815|tc|TC16755	852119	ATP binding|kinase activity|nucleotide binding|protein kinase activity|protein kinase activity|protein serine/threonine kinase activity|transferase activity|budding cell bud growth|budding cell bud growth|protein autophosphorylation|protein autophosphorylation|protein phosphorylation|protein phosphorylation|septin checkpoint|septin checkpoint|septin ring assembly|septin ring assembly|cellular bud…	cellular bud|site of polarized growth|protein kinase activity|transferase activity|cell budding|cell cycle|cytokinesis|cytoskeleton organization|protein complex biogenesis|protein modification process	223.486	1404.28
ERG2	0	2.4866	sgd|Chr XIII from 667537-668205, Verified ORF, "C-8 sterol isomerase, catalyzes the isomerization of the delta-8 double bond to the delta-7 position at an intermediate step in ergosterol biosynthesis" [YMR202W]	YMR202W	GO:0005737|GO:0005783|GO:0016853|	S000004815	ERG2	sgd|Chr XIII from 667537-668205, Verified ORF, "C-8 sterol isomerase, catalyzes the isomerization of the delta-8 double bond to the delta-7 position at an intermediate step in ergosterol biosynthesis" [YMR202W]	sgd|YMR202W|ref|NM_001182709|tc|TC19773|tc|TC21893	855242	C-8 sterol isomerase activity|C-8 sterol isomerase activity|isomerase activity|ergosterol biosynthetic process|ergosterol biosynthetic process|lipid biosynthetic process|steroid biosynthetic process|sterol biosynthetic process|endoplasmic reticulum|endoplasmic reticulum|endoplasmic reticulum membrane|integral to membrane|membrane	cytoplasm|endoplasmic reticulum|isomerase activity|other	1869.33	11698.3
CRG1	0	2.47787	sgd|Chr VIII from 519437-520312, Uncharacterized ORF, "mRNA binding protein and putative S-adenosylmethionine-dependent methyltransferase; mediates cantharidin resistance" [YHR209W]	YHR209W	GO:0005575|GO:0003723|GO:0016740|GO:0008150	S000001252	CRG1	sgd|Chr VIII from 519437-520312, Uncharacterized ORF, "mRNA binding protein and putative S-adenosylmethionine-dependent methyltransferase; mediates cantharidin resistance" [YHR209W]	sgd|YHR209W|ref|NM_001179340|tc|TC19165	856616	S-adenosylmethionine-dependent methyltransferase activity|mRNA binding|methyltransferase activity|transferase activity|biological_process|metabolic process|cellular_component|cytoplasm	cellular_component|RNA binding|transferase activity|biological_process	653.495	4064.92
OLA1	0	2.47654	sgd|Chr II from 291865-290681, reverse complement, Verified ORF, "P-loop ATPase with similarity to human OLA1 and bacterial YchF; identified as specifically interacting with the proteasome; protein levels are induced by hydrogen peroxide" [YBR025C]	YBR025C	GO:0005737|GO:0016787|GO:0008150	S000000229	OLA1	sgd|Chr II from 291865-290681, reverse complement, Verified ORF, "P-loop ATPase with similarity to human OLA1 and bacterial YchF; identified as specifically interacting with the proteasome; protein levels are induced by hydrogen peroxide" [YBR025C]	sgd|YBR025C|ref|NM_001178373|tc|TC18525	852313	ATPase activity|GTP binding|nucleotide binding|biological_process|cytoplasm|cytoplasm|intracellular	cytoplasm|hydrolase activity|biological_process	1479.69	9195.62
HOP2	0	2.47436	sgd|Chr VII from 435625-435679,435750-436351, intron sequence removed, Verified ORF, "Meiosis-specific protein that localizes to chromosomes, preventing synapsis between nonhomologous chromosomes and ensuring synapsis between homologs; complexes with Mnd1	YGL033W	GO:0005694|GO:0005634|GO:0003677|GO:0005515|GO:0006259|GO:0007049|GO:0051276|GO:0007126	S000003001	HOP2	sgd|Chr VII from 435625-435679,435750-436351, intron sequence removed, Verified ORF, "Meiosis-specific protein that localizes to chromosomes, preventing synapsis between nonhomologous chromosomes and ensuring synapsis between homologs; complexes with Mnd1	sgd|YGL033W|ref|NM_001180898|tc|NP257900|tc|TC20192	852850	DNA binding|double-stranded DNA binding|double-stranded DNA binding|protein binding|DNA recombination|meiosis|reciprocal meiotic recombination|synapsis|condensed nuclear chromosome|nucleus	chromosome|nucleus|DNA binding|protein binding|DNA metabolic process|cell cycle|chromosome organization|meiosis	5.71661	35.4724
PMI40	0	2.43608	sgd|Chr V from 158994-157736,159118-159088, reverse complement, intron sequence removed, Verified ORF, "Mannose-6-phosphate isomerase, catalyzes the interconversion of fructose-6-P and mannose-6-P; required for early steps in protein mannosylation" [YER00	YER003C	GO:0005737|GO:0005634|GO:0016853|GO:0044262|GO:0006464	S000000805	PMI40	sgd|Chr V from 158994-157736,159118-159088, reverse complement, intron sequence removed, Verified ORF, "Mannose-6-phosphate isomerase, catalyzes the interconversion of fructose-6-P and mannose-6-P; required for early steps in protein mannosylation" [YER00	sgd|YER003C|ref|NM_001178894|tc|TC18342	856720	isomerase activity|mannose-6-phosphate isomerase activity|mannose-6-phosphate isomerase activity|metal ion binding|zinc ion binding|GDP-mannose biosynthetic process|carbohydrate metabolic process|cell wall mannoprotein biosynthetic process|protein glycosylation|cytoplasm|cytoplasm|nucleus	cytoplasm|nucleus|isomerase activity|cellular carbohydrate metabolic process|protein modification process	4325.65	26138.4
RKR1	0	2.43556	sgd|Chr XIII from 768039-763351, reverse complement, Verified ORF, "RING domain E3 ubiquitin ligase; involved in the ubiquitin-mediated degradation of non-stop proteins; functional connections to chromatin modification; nuclear protein that also co-locali	YMR247C	GO:0005737|GO:0005634|GO:0005840|GO:0016874|GO:0016070|GO:0044257|GO:0051276|GO:0006464|GO:0006351	S000004861	RKR1	sgd|Chr XIII from 768039-763351, reverse complement, Verified ORF, "RING domain E3 ubiquitin ligase; involved in the ubiquitin-mediated degradation of non-stop proteins; functional connections to chromatin modification; nuclear protein that also co-locali	sgd|YMR247C|ref|NM_001182755|tc|NP259038	855289	binding|metal ion binding|ribosome binding|ubiquitin-protein ligase activity|zinc ion binding|chromatin modification|chromatin silencing at telomere|protein ubiquitination|protein ubiquitination|ubiquitin-dependent protein catabolic process|nucleus|ribosome	cytoplasm|nucleus|ribosome|ligase activity|RNA metabolic process|cellular protein catabolic process|chromosome organization|protein modification process|transcription, DNA-dependent	161.22	973.853
ERG25	0	2.43227	sgd|Chr VII from 610564-611493, Verified ORF, "C-4 methyl sterol oxidase, catalyzes the first of three steps required to remove two C-4 methyl groups from an intermediate in ergosterol biosynthesis; mutants accumulate the sterol intermediate 4,4-dimethylz	YGR060W	GO:0005737|GO:0012505|GO:0005783|GO:0016020|GO:0005886|GO:0016491|	S000003292	ERG25	sgd|Chr VII from 610564-611493, Verified ORF, "C-4 methyl sterol oxidase, catalyzes the first of three steps required to remove two C-4 methyl groups from an intermediate in ergosterol biosynthesis; mutants accumulate the sterol intermediate 4,4-dimethylz	sgd|YGR060W|ref|NM_001181189|tc|TC19043|tc|TC19313	852951	C-4 methylsterol oxidase activity|C-4 methylsterol oxidase activity|iron ion binding|oxidoreductase activity|ergosterol biosynthetic process|fatty acid biosynthetic process|lipid biosynthetic process|oxidation-reduction process|steroid biosynthetic process|sterol biosynthetic process|endoplasmic reticulum|endoplasmic reticulum membrane|endoplasmic reticulum membrane|integral to membrane|membrane|…	cytoplasm|endomembrane system|endoplasmic reticulum|membrane|plasma membrane|oxidoreductase activity|other	1680.6	10128.6
YNR065C	0	2.4239	sgd|Chr XIV from 753700-750350, reverse complement, Uncharacterized ORF, "Protein of unknown function; protein-protein interactions suggest a possible role in actin patch formation; YNR065C is not an essential gene" [YNR065C]	YNR065C	GO:0016020|GO:0003674|GO:0008150	S000005348	YNR065C	sgd|Chr XIV from 753700-750350, reverse complement, Uncharacterized ORF, "Protein of unknown function; protein-protein interactions suggest a possible role in actin patch formation; YNR065C is not an essential gene" [YNR065C]	sgd|YNR065C|ref|NM_001183242|tc|NP256014	855802	molecular_function|biological_process|cellular_component|integral to membrane|membrane	membrane|molecular_function|biological_process	353.212	2116.39
MAL12	0	2.42139	sgd|Chr VII from 1076599-1078353, Verified ORF, "Maltase (alpha-D-glucosidase), inducible protein involved in maltose catabolism; encoded in the MAL1 complex locus; hydrolyzes the disaccharides maltose, turanose, maltotriose, and sucrose" [YGR292W]	YGR292W	GO:0005624|GO:0016787|GO:0044262	S000003524	MAL12	sgd|Chr VII from 1076599-1078353, Verified ORF, "Maltase (alpha-D-glucosidase), inducible protein involved in maltose catabolism; encoded in the MAL1 complex locus; hydrolyzes the disaccharides maltose, turanose, maltotriose, and sucrose" [YGR292W]	sgd|YGR292W|sgd|YBR299W|ref|NM_001181421|ref|NM_001178647	853209	alpha-glucosidase activity|catalytic activity|cation binding|hydrolase activity|hydrolase activity, acting on glycosyl bonds|maltose alpha-glucosidase activity|sucrose alpha-glucosidase activity|carbohydrate metabolic process|maltose catabolic process|maltose metabolic process|metabolic process|sucrose catabolic process|plasma membrane enriched fraction	membrane fraction|hydrolase activity|cellular carbohydrate metabolic process	193.096	1154.99
PMA1	0	2.41947	sgd|Chr VII from 482666-479910, reverse complement, Verified ORF, "Plasma membrane H+-ATPase, pumps protons out of the cell; major regulator of cytoplasmic pH and plasma membrane potential; part of the P2 subgroup of cation-transporting ATPases" [YGL008C]	YGL008C	GO:0005737|GO:0016020|GO:0005624|GO:0005739|GO:0005886|GO:0016787|GO:0005215|GO:0006810	S000002976	PMA1	sgd|Chr VII from 482666-479910, reverse complement, Verified ORF, "Plasma membrane H+-ATPase, pumps protons out of the cell; major regulator of cytoplasmic pH and plasma membrane potential; part of the P2 subgroup of cation-transporting ATPases" [YGL008C]	sgd|YGL008C|ref|NM_001180873|tc|TC21366	852876	ATP binding|ATPase activity|ATPase activity, coupled to transmembrane movement of ions, phosphorylative mechanism|catalytic activity|hydrogen-exporting ATPase activity, phosphorylative mechanism|hydrogen-exporting ATPase activity, phosphorylative mechanism|hydrolase activity|hydrolase activity, acting on acid anhydrides, catalyzing transmembrane movement of substances|metal ion binding|nucleotide…	cytoplasm|membrane|membrane fraction|mitochondrion|plasma membrane|hydrolase activity|transporter activity|transport	1314.92	7854.64
DUN1	0	2.41251	sgd|Chr IV from 281848-280307, reverse complement, Verified ORF, "Cell-cycle checkpoint serine-threonine kinase required for DNA damage-induced transcription of certain target genes, phosphorylation of Rad55p and Sml1p, and transient G2/M arrest after DNA	YDL101C	GO:0005634|GO:0004672|GO:0016740|GO:0006259|GO:0007049|GO:0006464|GO:0006950	S000002259	DUN1	sgd|Chr IV from 281848-280307, reverse complement, Verified ORF, "Cell-cycle checkpoint serine-threonine kinase required for DNA damage-induced transcription of certain target genes, phosphorylation of Rad55p and Sml1p, and transient G2/M arrest after DNA	sgd|YDL101C|ref|NM_001180160|tc|TC17929	851457	ATP binding|kinase activity|nucleotide binding|protein kinase activity|protein kinase activity|protein serine/threonine kinase activity|transferase activity|DNA damage checkpoint|cell cycle checkpoint|protein phosphorylation|protein phosphorylation|replication fork protection|response to DNA damage stimulus|nucleus|nucleus	nucleus|protein kinase activity|transferase activity|DNA metabolic process|cell cycle|protein modification process|response to stress	170.633	1014.37
CIS3	0	2.40754	sgd|Chr X from 122948-122265, reverse complement, Verified ORF, "Mannose-containing glycoprotein constituent of the cell wall; member of the PIR (proteins with internal repeats) family" [YJL158C]	YJL158C	GO:0005618|GO:0005933|GO:0005737|GO:0005783|GO:0005576|GO:0016020|GO:0005886|GO:0030427|GO:0005198|GO:0031505	S000003694	CIS3	sgd|Chr X from 122948-122265, reverse complement, Verified ORF, "Mannose-containing glycoprotein constituent of the cell wall; member of the PIR (proteins with internal repeats) family" [YJL158C]	sgd|YJL158C|ref|NM_001181591|tc|TC19615	853282	structural constituent of cell wall|cellular cell wall organization|fungal-type cell wall organization|cell wall|cellular bud tip|endoplasmic reticulum|extracellular region|extracellular region|fungal-type cell wall|plasma membrane	cell wall|cellular bud|cytoplasm|endoplasmic reticulum|extracellular region|membrane|plasma membrane|site of polarized growth|structural molecule activity|fungal-type cell wall organization	3979.8	23577.5
YAL018C	0	2.39161	sgd|Chr I from 119541-118564, reverse complement, Uncharacterized ORF, "Putative protein of unknown function" [YAL018C]	YAL018C	GO:0016020|GO:0003674|GO:0008150	S000000016	YAL018C	sgd|Chr I from 119541-118564, reverse complement, Uncharacterized ORF, "Putative protein of unknown function" [YAL018C]	sgd|YAL018C|ref|NM_001178163|tc|TC20009	851215	molecular_function|biological_process|cellular_component|integral to membrane|membrane	membrane|molecular_function|biological_process	6.3741	37.3473
PMP1	0	2.39089	sgd|Chr III from 163067-162945, reverse complement, Verified ORF, "Small single-membrane span proteolipid that functions as a regulatory subunit of the plasma membrane H(+)-ATPase Pma1p, forms unique helix and positively charged cytoplasmic domain that is	YCR024C-A	GO:0016020|GO:0005886|GO:0030234|GO:0006810	S000000619	PMP1	sgd|Chr III from 163067-162945, reverse complement, Verified ORF, "Small single-membrane span proteolipid that functions as a regulatory subunit of the plasma membrane H(+)-ATPase Pma1p, forms unique helix and positively charged cytoplasmic domain that is	sgd|YCR024C-A|ref|NM_001178739|tc|TC22066	850389	enzyme regulator activity|cation transport|integral to membrane|membrane|membrane|plasma membrane|plasma membrane	membrane|plasma membrane|enzyme regulator activity|transport	1042.46	6104.99
OPT2	0	2.38706	sgd|Chr XVI from 926937-924304, reverse complement, Verified ORF, "Oligopeptide transporter; member of the OPT family, with potential orthologs in S. pombe and C. albicans; also plays a role in formation of mature vacuoles" [YPR194C]	YPR194C	GO:0016020|GO:0005886|GO:0005215|GO:0016044|GO:0006810|GO:0007033	S000006398	OPT2	sgd|Chr XVI from 926937-924304, reverse complement, Verified ORF, "Oligopeptide transporter; member of the OPT family, with potential orthologs in S. pombe and C. albicans; also plays a role in formation of mature vacuoles" [YPR194C]	sgd|YPR194C|ref|NM_001184291|tc|TC20815	856324	oligopeptide transporter activity|oligopeptide transporter activity|oligopeptide transport|oligopeptide transport|peptide transport|protein transport|transmembrane transport|transport|vacuole fusion, non-autophagic|integral to membrane|integral to plasma membrane|membrane	membrane|plasma membrane|transporter activity|cellular membrane organization|transport|vacuole organization	34.2383	199.978
GIT1	0	2.38655	sgd|Chr III from 298605-297049, reverse complement, Verified ORF, "Plasma membrane permease, mediates uptake of glycerophosphoinositol and glycerophosphocholine as sources of the nutrients inositol and phosphate; expression and transport rate are regulate	YCR098C	GO:0016020|GO:0005886|GO:0005215|GO:0006810	S000000695	GIT1	sgd|Chr III from 298605-297049, reverse complement, Verified ORF, "Plasma membrane permease, mediates uptake of glycerophosphoinositol and glycerophosphocholine as sources of the nutrients inositol and phosphate; expression and transport rate are regulate	sgd|YCR098C|ref|NM_001178805|tc|TC20347	850462	glycerophosphodiester transmembrane transporter activity|transporter activity|glycerophosphodiester transport|transmembrane transport|transmembrane transport|transport|integral to membrane|membrane|plasma membrane|plasma membrane	membrane|plasma membrane|transporter activity|transport	76.7812	448.307
APC1	0	2.38635	sgd|Chr XIV from 310636-315882, Verified ORF, "Largest subunit of the Anaphase-Promoting Complex/Cyclosome (APC/C), which is a ubiquitin-protein ligase required for degradation of anaphase inhibitors, including mitotic cyclins, during the metaphase/anapha	YNL172W	GO:0005634|GO:0016874|GO:0007049|GO:0044257|GO:0006464	S000005116	APC1	sgd|Chr XIV from 310636-315882, Verified ORF, "Largest subunit of the Anaphase-Promoting Complex/Cyclosome (APC/C), which is a ubiquitin-protein ligase required for degradation of anaphase inhibitors, including mitotic cyclins, during the metaphase/anapha	sgd|YNL172W|ref|NM_001183010|tc|TC21815	855549	ubiquitin-protein ligase activity|anaphase-promoting complex-dependent proteasomal ubiquitin-dependent protein catabolic process|anaphase-promoting complex-dependent proteasomal ubiquitin-dependent protein catabolic process|anaphase-promoting complex-dependent proteasomal ubiquitin-dependent protein catabolic process|cell cycle|cell division|cyclin catabolic process|mitosis|mitotic metaphase/anap…	nucleus|ligase activity|cell cycle|cellular protein catabolic process|protein modification process	184.989	1079.95
KAP122	0	2.38003	sgd|Chr VII from 461666-464911, Verified ORF, "Karyopherin beta, responsible for import of the Toa1p-Toa2p complex into the nucleus; binds to nucleoporins Nup1p and Nup2p; may play a role in regulation of pleiotropic drug resistance" [YGL016W]	YGL016W	GO:0005737|GO:0012505|GO:0016020|GO:0005634|GO:0005215|GO:0006810	S000002984	KAP122	sgd|Chr VII from 461666-464911, Verified ORF, "Karyopherin beta, responsible for import of the Toa1p-Toa2p complex into the nucleus; binds to nucleoporins Nup1p and Nup2p; may play a role in regulation of pleiotropic drug resistance" [YGL016W]	sgd|YGL016W|ref|NM_001180881|tc|TC16797	852868	binding|protein transporter activity|protein transporter activity|protein import into nucleus|protein import into nucleus|regulation of cell size|cytoplasm|nuclear pore	cytoplasm|endomembrane system|membrane|nucleus|transporter activity|transport	23.5086	136.641
CTF13	0	2.36839	sgd|Chr XIII from 455825-457261, Verified ORF, "Subunit of the CBF3 complex, which binds to the CDE III element of centromeres, bending the DNA upon binding, and may be involved in sister chromatid cohesion during mitosis" [YMR094W]	YMR094W	GO:0005694|GO:0005634|GO:0003677|GO:0051276|GO:0007010|GO:0070271	S000004700	CTF13	sgd|Chr XIII from 455825-457261, Verified ORF, "Subunit of the CBF3 complex, which binds to the CDE III element of centromeres, bending the DNA upon binding, and may be involved in sister chromatid cohesion during mitosis" [YMR094W]	sgd|YMR094W|ref|NM_001182594|tc|TC18659	855119	DNA bending activity|DNA binding|centromeric DNA binding|kinetochore assembly|septin ring assembly|CBF3 complex|chromosome, centromeric region|condensed nuclear chromosome kinetochore|nucleus	chromosome|nucleus|DNA binding|chromosome organization|cytoskeleton organization|protein complex biogenesis	3.13925	18.1
AXL2	0	2.36042	sgd|Chr IX from 85366-87837, Verified ORF, "Integral plasma membrane protein required for axial budding in haploid cells, localizes to the incipient bud site and bud neck; glycosylated by Pmt4p; potential Cdc28p substrate" [YIL140W]	YIL140W	GO:0005938|GO:0005933|GO:0005737|GO:0005856|GO:0016020|GO:0005886|GO:0030427|GO:0003674|GO:0007114|GO:0007049|GO:0000910	S000001402	AXL2	sgd|Chr IX from 85366-87837, Verified ORF, "Integral plasma membrane protein required for axial budding in haploid cells, localizes to the incipient bud site and bud neck; glycosylated by Pmt4p; potential Cdc28p substrate" [YIL140W]	sgd|YIL140W|ref|NM_001179488	854666	calcium ion binding|molecular_function|axial cellular bud site selection|cellular bud site selection|cellular bud neck|integral to membrane|integral to plasma membrane|membrane|plasma membrane|septin ring	cell cortex|cellular bud|cytoplasm|cytoskeleton|membrane|plasma membrane|site of polarized growth|molecular_function|cell budding|cell cycle|cytokinesis	284.268	1629.97
SIL1	0	2.35792	sgd|Chr XV from 267529-266264, reverse complement, Verified ORF, "Nucleotide exchange factor for the endoplasmic reticulum (ER) lumenal Hsp70 chaperone Kar2p, required for protein translocation into the ER; homolog of Yarrowia lipolytica SLS1; GrpE-like p	YOL031C	GO:0005737|GO:0005783|GO:0030234|GO:0006810	S000005391	SIL1	sgd|Chr XV from 267529-266264, reverse complement, Verified ORF, "Nucleotide exchange factor for the endoplasmic reticulum (ER) lumenal Hsp70 chaperone Kar2p, required for protein translocation into the ER; homolog of Yarrowia lipolytica SLS1; GrpE-like p	sgd|YOL031C|ref|NM_001183285|tc|TC18380	854126	adenyl-nucleotide exchange factor activity|adenyl-nucleotide exchange factor activity|SRP-dependent cotranslational protein targeting to membrane, translocation|SRP-dependent cotranslational protein targeting to membrane, translocation|protein transport|transmembrane transport|transport|endoplasmic reticulum|endoplasmic reticulum|endoplasmic reticulum lumen	cytoplasm|endoplasmic reticulum|enzyme regulator activity|transport	947.316	5422.45
ALG12	0	2.35766	sgd|Chr XIV from 678799-680454, Verified ORF, "Alpha-1,6-mannosyltransferase localized to the ER; responsible for the addition of the alpha-1,6 mannose to dolichol-linked Man7GlcNAc2, acts in the dolichol pathway for N-glycosylation" [YNR030W]	YNR030W	GO:0005737|GO:0005783|GO:0016020|GO:0016740|GO:0044262|GO:0006464	S000005313	ALG12	sgd|Chr XIV from 678799-680454, Verified ORF, "Alpha-1,6-mannosyltransferase localized to the ER; responsible for the addition of the alpha-1,6 mannose to dolichol-linked Man7GlcNAc2, acts in the dolichol pathway for N-glycosylation" [YNR030W]	sgd|YNR030W|ref|NM_001183207|tc|TC17756	855764	alpha-1,6-mannosyltransferase activity|transferase activity|transferase activity, transferring glycosyl groups|GPI anchor biosynthetic process|dolichol-linked oligosaccharide biosynthetic process|protein glycosylation|endoplasmic reticulum|endoplasmic reticulum|endoplasmic reticulum membrane|integral to membrane|intrinsic to endoplasmic reticulum membrane|membrane	cytoplasm|endoplasmic reticulum|membrane|transferase activity|cellular carbohydrate metabolic process|protein modification process	204.439	1170
YGR153W	0	2.35678	sgd|Chr VII from 796092-796745, Uncharacterized ORF, "Putative protein of unknown function" [YGR153W]	YGR153W	GO:0005575|GO:0003674|GO:0008150	S000003385	YGR153W	sgd|Chr VII from 796092-796745, Uncharacterized ORF, "Putative protein of unknown function" [YGR153W]	sgd|YGR153W|ref|NM_001181282|tc|TC19909	853057	molecular_function|biological_process|cellular_component	cellular_component|molecular_function|biological_process	223.764	1279.82
YIL001W	0	2.35461	sgd|Chr IX from 353940-355481, Uncharacterized ORF, "Putative protein of unknown function; contains a BTB/POZ domain which generally function in protein interactions; deletion slightly improved competitive fitness in rich media; GFP-tagged protein is loca	YIL001W	GO:0005737|GO:0003674|GO:0008150	S000001263	YIL001W	sgd|Chr IX from 353940-355481, Uncharacterized ORF, "Putative protein of unknown function; contains a BTB/POZ domain which generally function in protein interactions; deletion slightly improved competitive fitness in rich media; GFP-tagged protein is loca	sgd|YIL001W|ref|NM_001179351|tc|TC19748	854816	molecular_function|biological_process|cytoplasm	cytoplasm|molecular_function|biological_process	32.0024	182.762
PPZ1	0	2.35153	sgd|Chr XIII from 241536-239458, reverse complement, Verified ORF, "Serine/threonine protein phosphatase Z, isoform of Ppz2p; involved in regulation of potassium transport, which affects osmotic stability, cell cycle progression, and halotolerance" [YML01	YML016C	GO:0005737|GO:0016020|GO:0005634|GO:0005886|GO:0016787|GO:0004721|GO:0019725|GO:0006464	S000004478	PPZ1	sgd|Chr XIII from 241536-239458, reverse complement, Verified ORF, "Serine/threonine protein phosphatase Z, isoform of Ppz2p; involved in regulation of potassium transport, which affects osmotic stability, cell cycle progression, and halotolerance" [YML01	sgd|YML016C|ref|NM_001182374|tc|TC17331	854992	cofactor binding|hydrolase activity|magnesium-dependent protein serine/threonine phosphatase activity|metal ion binding|phosphoprotein phosphatase activity|protein serine/threonine phosphatase activity|cellular protein localization|cellular sodium ion homeostasis|cellular sodium ion homeostasis|protein dephosphorylation|cytoplasm|extrinsic to plasma membrane|nucleus	cytoplasm|membrane|nucleus|plasma membrane|hydrolase activity|phosphoprotein phosphatase activity|cellular homeostasis|protein modification process	220.991	1259.37
SWI1	0	2.3497	sgd|Chr XVI from 521014-524958, Verified ORF, "Subunit of the SWI/SNF chromatin remodeling complex, which regulates transcription by remodeling chromosomes; required for transcription of many genes, including ADH1, ADH2, GAL1, HO, INO1 and SUC2; can form	YPL016W	GO:0005634||GO:0016070|GO:0051276|GO:0006351	S000005937	SWI1	sgd|Chr XVI from 521014-524958, Verified ORF, "Subunit of the SWI/SNF chromatin remodeling complex, which regulates transcription by remodeling chromosomes; required for transcription of many genes, including ADH1, ADH2, GAL1, HO, INO1 and SUC2; can form	sgd|YPL016W|ref|NM_001183830|tc|TC16690	856091	DNA binding|metal ion binding|ATP-dependent chromatin remodeling|nucleosome mobilization|positive regulation of transcription, DNA-dependent|regulation of transcription from RNA polymerase II promoter|SWI/SNF complex|SWI/SNF complex|intracellular|nucleus	nucleus|other|RNA metabolic process|chromosome organization|transcription, DNA-dependent	245.542	1397.5
CSI2	0	2.34683	sgd|Chr XV from 312367-311342, reverse complement, Verified ORF, "Protein of unknown function; green fluorescent protein (GFP)- fusion protein localizes to the mother side of the bud neck and the vacuole; YOL007C is not an essential gene" [YOL007C]	YOL007C	GO:0005933|GO:0005737|GO:0030427|GO:0005773|GO:0003674|GO:0008150	S000005367	CSI2	sgd|Chr XV from 312367-311342, reverse complement, Verified ORF, "Protein of unknown function; green fluorescent protein (GFP)- fusion protein localizes to the mother side of the bud neck and the vacuole; YOL007C is not an essential gene" [YOL007C]	sgd|YOL007C|ref|NM_001183261|tc|NP255994	854155	molecular_function|biological_process|cellular bud neck|fungal-type vacuole	cellular bud|cytoplasm|site of polarized growth|vacuole|molecular_function|biological_process	61.7834	350.94
MLP2	0	2.34455	sgd|Chr IX from 68067-63028, reverse complement, Verified ORF, "Myosin-like protein associated with the nuclear envelope, connects the nuclear pore complex with the nuclear interior; involved in the Tel1p pathway that controls telomere length" [YIL149C]	YIL149C	GO:0005737|GO:0005856|GO:0012505|GO:0016020|GO:0005815|GO:0005739|GO:0005634||GO:0016070|GO:0007049|GO:0051276|GO:0007010|GO:0006351|GO:0006810	S000001411	MLP2	sgd|Chr IX from 68067-63028, reverse complement, Verified ORF, "Myosin-like protein associated with the nuclear envelope, connects the nuclear pore complex with the nuclear interior; involved in the Tel1p pathway that controls telomere length" [YIL149C]	sgd|YIL149C|ref|NM_001179497|tc|NP259585	854657	ribonucleoprotein binding|ribonucleoprotein binding|mRNA export from nucleus|mRNA export from nucleus|protein import into nucleus|protein import into nucleus|regulation of transcription, DNA-dependent|regulation of transcription, DNA-dependent|spindle pole body organization|mitochondrion|nuclear envelope|nuclear pore|nucleoplasm|nucleus|ribonucleoprotein complex|spindle pole body|spindle pole body	cytoplasm|cytoskeleton|endomembrane system|membrane|microtubule organizing center|mitochondrion|nucleus|other|RNA metabolic process|cell cycle|chromosome organization|cytoskeleton organization|transcription, DNA-dependent|transport	242.413	1374.77
SWA2	0	2.343	sgd|Chr IV from 1108101-1106095, reverse complement, Verified ORF, "Auxilin-like protein involved in vesicular transport; clathrin-binding protein required for uncoating of clathrin-coated vesicles" [YDR320C]	YDR320C	GO:0005737|GO:0012505|GO:0005783|GO:0016020|GO:0005515|GO:0046483|GO:0006810|GO:0016192	S000002728	SWA2	sgd|Chr IV from 1108101-1106095, reverse complement, Verified ORF, "Auxilin-like protein involved in vesicular transport; clathrin-binding protein required for uncoating of clathrin-coated vesicles" [YDR320C]	sgd|YDR320C|ref|NM_001180628|tc|TC20060	851918	binding|clathrin binding|heat shock protein binding|ubiquitin binding|clathrin coat disassembly|endoplasmic reticulum inheritance|positive regulation of ATPase activity|cytoplasm|endoplasmic reticulum|endoplasmic reticulum membrane|endoplasmic reticulum membrane|membrane	cytoplasm|endomembrane system|endoplasmic reticulum|membrane|protein binding|heterocycle metabolic process|transport|vesicle-mediated transport	455.201	2578.76
YBR190W	0	2.33866	ens|Dubious open reading frame unlikely to encode a protein, based on experimental and comparative sequence data; partially overlaps the verified ribosomal protein gene RPL21A/YBR191W [Source:SGD;Acc:S000000394] [YBR190W]	YBR190W	GO:0005575|GO:0003674|GO:0008150		YBR190W	ens|Dubious open reading frame unlikely to encode a protein, based on experimental and comparative sequence data; partially overlaps the verified ribosomal protein gene RPL21A/YBR191W [Source:SGD;Acc:S000000394] [YBR190W]	ens|YBR190W|tc|TC21613	852488	cellular_component unknown|molecular_function unknown|biological_process unknown	cellular_component|molecular_function|biological_process	2.69117	15.2
POL2	0	2.33848	sgd|Chr XIV from 148212-154880, Verified ORF, "Catalytic subunit of DNA polymerase (II) epsilon, a chromosomal DNA replication polymerase that exhibits processivity and proofreading exonuclease activity; also involved in DNA synthesis during DNA repair; i	YNL262W	GO:0005694|GO:0005634|GO:0003677|GO:0016779|GO:0016740|GO:0006259|GO:0016070|GO:0007049|GO:0051276|GO:0007059|GO:0006950|GO:0006351	S000005206	POL2	sgd|Chr XIV from 148212-154880, Verified ORF, "Catalytic subunit of DNA polymerase (II) epsilon, a chromosomal DNA replication polymerase that exhibits processivity and proofreading exonuclease activity; also involved in DNA synthesis during DNA repair; i	sgd|YNL262W|ref|NM_001183100|tc|TC16583	855459	DNA binding|DNA-directed DNA polymerase activity|DNA-directed DNA polymerase activity|double-stranded DNA binding|metal ion binding|nucleic acid binding|nucleotide binding|nucleotidyltransferase activity|transferase activity|zinc ion binding|DNA replication|DNA replication involved in S phase|DNA replication involved in S phase|DNA synthesis involved in DNA repair|chromatin silencing at telomere|…	chromosome|nucleus|DNA binding|nucleotidyltransferase activity|transferase activity|DNA metabolic process|RNA metabolic process|cell cycle|chromosome organization|chromosome segregation|response to stress|transcription, DNA-dependent	299.698	1692.51
GND1	0	2.33369	sgd|Chr VIII from 470960-472429, Verified ORF, "6-phosphogluconate dehydrogenase (decarboxylating), catalyzes an NADPH regenerating reaction in the pentose phosphate pathway; required for growth on D-glucono-delta-lactone and adaptation to oxidative stres	YHR183W	GO:0005737|GO:0005739|GO:0016491|GO:0044262|GO:0051186|GO:0046483|GO:0042221|GO:0006950	S000001226	GND1	sgd|Chr VIII from 470960-472429, Verified ORF, "6-phosphogluconate dehydrogenase (decarboxylating), catalyzes an NADPH regenerating reaction in the pentose phosphate pathway; required for growth on D-glucono-delta-lactone and adaptation to oxidative stres	sgd|YHR183W|ref|NM_001179314|tc|TC18029	856589	NADP binding|binding|catalytic activity|coenzyme binding|oxidoreductase activity|phosphogluconate dehydrogenase (decarboxylating) activity|phosphogluconate dehydrogenase (decarboxylating) activity|cellular response to oxidative stress|metabolic process|oxidation-reduction process|pentose-phosphate shunt|pentose-phosphate shunt, oxidative branch|pentose-phosphate shunt, oxidative branch|cytoplasm|…	cytoplasm|mitochondrion|oxidoreductase activity|cellular carbohydrate metabolic process|cofactor metabolic process|heterocycle metabolic process|response to chemical stimulus|response to stress	1876.5	10562.2
YBL029W	0	2.32884	sgd|Chr II from 166134-167264, Uncharacterized ORF, "Non-essential protein of unknown function" [YBL029W]	YBL029W	GO:0005737|GO:0005634|GO:0003674|GO:0008150	S000000125	YBL029W	sgd|Chr II from 166134-167264, Uncharacterized ORF, "Non-essential protein of unknown function" [YBL029W]	sgd|YBL029W|ref|NM_001178269	852252	molecular_function|biological_process|cytoplasm|nucleus	cytoplasm|nucleus|molecular_function|biological_process	52.4885	294.449
MAL32	0	2.32881	sgd|Chr II from 805351-807105, Verified ORF, "Maltase (alpha-D-glucosidase), inducible protein involved in maltose catabolism; encoded in the MAL3 complex locus; functional in genomic reference strain S288C; hydrolyzes the disaccharides maltose, turanose,	YBR299W	GO:0005624|GO:0016787|GO:0044262	S000000503	MAL32	sgd|Chr II from 805351-807105, Verified ORF, "Maltase (alpha-D-glucosidase), inducible protein involved in maltose catabolism; encoded in the MAL3 complex locus; functional in genomic reference strain S288C; hydrolyzes the disaccharides maltose, turanose,	sgd|YBR299W|sgd|YGR292W|ref|NM_001178647|ref|NM_001181421	852602	alpha-glucosidase activity|alpha-glucosidase activity|catalytic activity|cation binding|hydrolase activity|hydrolase activity, acting on glycosyl bonds|maltose alpha-glucosidase activity|sucrose alpha-glucosidase activity|carbohydrate metabolic process|maltose catabolic process|maltose catabolic process|maltose metabolic process|metabolic process|sucrose catabolic process|plasma membrane enriched…	membrane fraction|hydrolase activity|cellular carbohydrate metabolic process	141.825	795.594
THI12	0	2.3285	sgd|Chr XIV from 14832-15854, Verified ORF, "Protein involved in synthesis of the thiamine precursor hydroxymethylpyrimidine (HMP); member of a subtelomeric gene family including THI5, THI11, THI12, and THI13" [YNL332W]	YNL332W	GO:0005575|GO:0003674|GO:0006725|GO:0046483|GO:0006766	S000005276	THI12	sgd|Chr XIV from 14832-15854, Verified ORF, "Protein involved in synthesis of the thiamine precursor hydroxymethylpyrimidine (HMP); member of a subtelomeric gene family including THI5, THI11, THI12, and THI13" [YNL332W]	sgd|YNL332W|sgd|YFL058W|sgd|YJR156C|sgd|YDL244W	855384	molecular_function|thiamine biosynthetic process|thiamine biosynthetic process|cellular_component	cellular_component|molecular_function|cellular aromatic compound metabolic process|heterocycle metabolic process|vitamin metabolic process	106.926	599.692
THI5	0	2.32354	sgd|Chr VI from 12929-13951, Verified ORF, "Protein involved in synthesis of the thiamine precursor hydroxymethylpyrimidine (HMP); member of a subtelomeric gene family including THI5, THI11, THI12, and THI13" [YFL058W]	YFL058W	GO:0005575|GO:0003674|GO:0006725|GO:0046483|GO:0006766	S000001836	THI5	sgd|Chr VI from 12929-13951, Verified ORF, "Protein involved in synthesis of the thiamine precursor hydroxymethylpyrimidine (HMP); member of a subtelomeric gene family including THI5, THI11, THI12, and THI13" [YFL058W]	sgd|YFL058W|sgd|YDL244W|sgd|YJR156C|sgd|YNL332W	850486	molecular_function|thiamine biosynthetic process|thiamine biosynthetic process|cellular_component	cellular_component|molecular_function|cellular aromatic compound metabolic process|heterocycle metabolic process|vitamin metabolic process	106.634	596
RIM4	0	2.32201	sgd|Chr VIII from 56649-58790, Verified ORF, "Putative RNA-binding protein required for the expression of early and middle sporulation genes" [YHL024W]	YHL024W	GO:0005737|GO:0003723|GO:0006259|GO:0007049|GO:0007126|GO:0030435	S000001016	RIM4	sgd|Chr VIII from 56649-58790, Verified ORF, "Putative RNA-binding protein required for the expression of early and middle sporulation genes" [YHL024W]	sgd|YHL024W|ref|NM_001179104|tc|TC17283	856361	RNA binding|RNA binding|RNA binding|nucleic acid binding|nucleotide binding|meiosis|meiosis|meiosis|premeiotic DNA replication|reciprocal meiotic recombination|sporulation resulting in formation of a cellular spore|sporulation resulting in formation of a cellular spore|sporulation resulting in formation of a cellular spore|cytoplasm	cytoplasm|RNA binding|DNA metabolic process|cell cycle|meiosis|sporulation resulting in formation of a cellular spore	334.887	1869.77
YLR446W	0	2.32089	sgd|Chr XII from 1025214-1026515, Uncharacterized ORF, "Putative protein of unknown function with similarity to hexokinases; transcript is upregulated during sporulation and the unfolded protein response; YLR446W is not an essential gene" [YLR446W]	YLR446W	GO:0005575|GO:0003674|GO:0008150	S000004438	YLR446W	sgd|Chr XII from 1025214-1026515, Uncharacterized ORF, "Putative protein of unknown function with similarity to hexokinases; transcript is upregulated during sporulation and the unfolded protein response; YLR446W is not an essential gene" [YLR446W]	sgd|YLR446W|ref|NM_001182334|tc|TC18306	851167	ATP binding|hexokinase activity|kinase activity|molecular_function|nucleotide binding|phosphotransferase activity, alcohol group as acceptor|transferase activity|biological_process|carbohydrate metabolic process|glycolysis|cellular_component	cellular_component|molecular_function|biological_process	100.544	560.928
AIM14	0	2.31606	sgd|Chr VII from 200561-202273, Verified ORF, "Protein with similarity to iron/copper reductases (FRE1-8), possibly involved in iron homeostasis; may interact with ribosomes; null mutant displays elevated frequency of mitochondrial genome loss" [YGL160W]	YGL160W	GO:0005737|GO:0016020|GO:0005840|GO:0016491|GO:0008150	S000003128	AIM14	sgd|Chr VII from 200561-202273, Verified ORF, "Protein with similarity to iron/copper reductases (FRE1-8), possibly involved in iron homeostasis; may interact with ribosomes; null mutant displays elevated frequency of mitochondrial genome loss" [YGL160W]	sgd|YGL160W|ref|NM_001181025|tc|TC22036	852716	electron carrier activity|flavin adenine dinucleotide binding|iron ion binding|oxidoreductase activity|oxidoreductase activity, oxidizing metal ions|biological_process|integral to membrane|membrane|membrane|ribosome	cytoplasm|membrane|ribosome|oxidoreductase activity|biological_process	491.877	2734.99
UTR2	0	2.30525	sgd|Chr V from 78053-79456, Verified ORF, "Chitin transglycosylase that functions in the transfer of chitin to beta(1-6) and beta(1-3) glucans in the cell wall; similar to and functionally redundant with Crh1; glycosylphosphatidylinositol (GPI)-anchored p	YEL040W	GO:0005938|GO:0005618|GO:0005933|GO:0005737|GO:0005856|GO:0005624|GO:0030427|GO:0016740|GO:0031505	S000000766	UTR2	sgd|Chr V from 78053-79456, Verified ORF, "Chitin transglycosylase that functions in the transfer of chitin to beta(1-6) and beta(1-3) glucans in the cell wall; similar to and functionally redundant with Crh1; glycosylphosphatidylinositol (GPI)-anchored p	sgd|YEL040W|ref|NM_001178855|gb|S66130	856671	hydrolase activity|hydrolase activity, acting on glycosyl bonds|hydrolase activity, hydrolyzing O-glycosyl compounds|transferase activity, transferring glycosyl groups|transferase activity, transferring glycosyl groups|carbohydrate metabolic process|cell wall chitin metabolic process|cell wall chitin metabolic process|cellular cell wall organization|fungal-type cell wall organization|fungal-type …	cell cortex|cell wall|cellular bud|cytoplasm|cytoskeleton|membrane fraction|site of polarized growth|transferase activity|fungal-type cell wall organization	376.736	2079.13
ACB1	0	2.30387	sgd|Chr VII from 559994-559731, reverse complement, Verified ORF, "Acyl-CoA-binding protein, transports newly synthesized acyl-CoA esters from fatty acid synthetase (Fas1p-Fas2p) to acyl-CoA-consuming processes; subject to starvation-induced, Grh1p-mediat	YGR037C	GO:0005737|GO:0005576|GO:0005634|GO:0008289|GO:0005215|GO:0044255|GO:0006810	S000003269	ACB1	sgd|Chr VII from 559994-559731, reverse complement, Verified ORF, "Acyl-CoA-binding protein, transports newly synthesized acyl-CoA esters from fatty acid synthetase (Fas1p-Fas2p) to acyl-CoA-consuming processes; subject to starvation-induced, Grh1p-mediat	sgd|YGR037C|ref|NM_001181166|tc|TC21784	852925	binding|fatty-acyl-CoA binding|fatty-acyl-CoA binding|lipid binding|long-chain fatty acid transporter activity|chronological cell aging|fatty acid metabolic process|fatty acid metabolic process|long-chain fatty acid transport|transport|cytoplasm|extracellular region|extracellular region|nucleus	cytoplasm|extracellular region|nucleus|lipid binding|transporter activity|cellular lipid metabolic process|transport	3162.87	17438.5
YPL277C	0	2.29852	sgd|Chr XVI from 16868-15405, reverse complement, Uncharacterized ORF, "Putative protein of unknown function; localized to the membranes; gene expression regulated by copper levels" [YPL277C]	YPL277C	GO:0005624|GO:0003674|GO:0008150	S000006198	YPL277C	sgd|Chr XVI from 16868-15405, reverse complement, Uncharacterized ORF, "Putative protein of unknown function; localized to the membranes; gene expression regulated by copper levels" [YPL277C]	sgd|YPL277C|ref|NM_001184091|tc|NP255302	855852	molecular_function|biological_process|membrane fraction	membrane fraction|molecular_function|biological_process	337.832	1855.76
HMG1	0	2.29408	sgd|Chr XIII from 118898-115734, reverse complement, Verified ORF, "One of two isozymes of HMG-CoA reductase that catalyzes the conversion of HMG-CoA to mevalonate, which is a rate-limiting step in sterol biosynthesis; localizes to the nuclear envelope; o	YML075C	GO:0005737|GO:0012505|GO:0005783|GO:0016020|GO:0005634|GO:0016491|GO:0044255|GO:0051186	S000004540	HMG1	sgd|Chr XIII from 118898-115734, reverse complement, Verified ORF, "One of two isozymes of HMG-CoA reductase that catalyzes the conversion of HMG-CoA to mevalonate, which is a rate-limiting step in sterol biosynthesis; localizes to the nuclear envelope; o	sgd|YML075C|ref|NM_001182434|tc|TC16815	854900	NADP binding|coenzyme binding|hydroxymethylglutaryl-CoA reductase (NADPH) activity|hydroxymethylglutaryl-CoA reductase (NADPH) activity|hydroxymethylglutaryl-CoA reductase (NADPH) activity|oxidoreductase activity|oxidoreductase activity, acting on the CH-OH group of donors, NAD or NADP as acceptor|cholesterol biosynthetic process|coenzyme A metabolic process|ergosterol biosynthetic process|isopen…	cytoplasm|endomembrane system|endoplasmic reticulum|membrane|nucleus|oxidoreductase activity|cellular lipid metabolic process|cofactor metabolic process	984.931	5393.71
OSW2	0	2.29067	sgd|Chr XII from 250860-248717,250978-250948, reverse complement, intron sequence removed, Verified ORF, "Protein of unknown function proposed to be involved in the assembly of the spore wall" [YLR054C]	YLR054C	GO:0005737|GO:0016020|GO:0003674|GO:0032989|GO:0030435	S000004044	OSW2	sgd|Chr XII from 250860-248717,250978-250948, reverse complement, intron sequence removed, Verified ORF, "Protein of unknown function proposed to be involved in the assembly of the spore wall" [YLR054C]	sgd|YLR054C|ref|NM_001181941|tc|TC17932	850743	molecular_function|ascospore wall assembly|sporulation resulting in formation of a cellular spore|cytoplasm|cytoplasm|membrane|prospore membrane|prospore membrane	cytoplasm|membrane|molecular_function|cellular component morphogenesis|sporulation resulting in formation of a cellular spore	272.334	1487.85
APL3	0	2.28987	sgd|Chr II from 147209-150286, Verified ORF, "Alpha-adaptin, large subunit of the clathrin associated protein complex (AP-2); involved in vesicle mediated transport" [YBL037W]	YBL037W	GO:0005737|GO:0016023|GO:0012505|GO:0016020|GO:0005886|GO:0003674|GO:0006810|GO:0016192	S000000133	APL3	sgd|Chr II from 147209-150286, Verified ORF, "Alpha-adaptin, large subunit of the clathrin associated protein complex (AP-2); involved in vesicle mediated transport" [YBL037W]	sgd|YBL037W|ref|NM_001178277|tc|TC16846	852243	binding|molecular_function|protein transporter activity|intracellular protein transport|protein transport|vesicle-mediated transport|vesicle-mediated transport|vesicle-mediated transport|AP-2 adaptor complex|clathrin adaptor complex|coated pit|membrane|membrane coat|plasma membrane	cytoplasm|cytoplasmic membrane-bounded vesicle|endomembrane system|membrane|plasma membrane|molecular_function|transport|vesicle-mediated transport	401.097	2190.1
LAA1	0	2.28485	sgd|Chr X from 47433-41389, reverse complement, Verified ORF, "AP-1 accessory protein; colocalizes with clathrin to the late-Golgi apparatus; involved in TGN-endosome transport; physically interacts with AP-1; similar to the mammalian p200; may interact w	YJL207C	GO:0005794|GO:0005737|GO:0016023|GO:0012505|GO:0016020|GO:0005840|GO:0003674|GO:0006810|GO:0016192	S000003743	LAA1	sgd|Chr X from 47433-41389, reverse complement, Verified ORF, "AP-1 accessory protein; colocalizes with clathrin to the late-Golgi apparatus; involved in TGN-endosome transport; physically interacts with AP-1; similar to the mammalian p200; may interact w	sgd|YJL207C|ref|NM_001181640|tc|TC16592	853223	binding|molecular_function|protein localization|protein transport|retrograde transport, endosome to Golgi|retrograde transport, endosome to Golgi|transport|AP-1 adaptor complex|Golgi apparatus|clathrin-coated vesicle|ribosome	Golgi apparatus|cytoplasm|cytoplasmic membrane-bounded vesicle|endomembrane system|membrane|ribosome|molecular_function|transport|vesicle-mediated transport	502.376	2733.58
YBR184W	0	2.27956	sgd|Chr II from 597363-598934, Uncharacterized ORF, "Putative protein of unknown function; YBR184W is not an essential gene" [YBR184W]	YBR184W	GO:0005575|GO:0003674|GO:0008150	S000000388	YBR184W	sgd|Chr II from 597363-598934, Uncharacterized ORF, "Putative protein of unknown function; YBR184W is not an essential gene" [YBR184W]	sgd|YBR184W|ref|NM_001178532|tc|TC17877	852482	molecular_function|biological_process|cellular_component	cellular_component|molecular_function|biological_process	28.0856	152.263
SEC16	0	2.27621	sgd|Chr XVI from 387067-393654, Verified ORF, "COPII vesicle coat protein required for ER transport vesicle budding; Sec16p is bound to the periphery of ER membranes and may act to stabilize initial COPII complexes; interacts with Sec23p, Sec24p and Sec31	YPL085W	GO:0005737|GO:0016023|GO:0012505|GO:0016020|GO:0005515|GO:0016044|GO:0006810|GO:0016050|GO:0016192	S000006006	SEC16	sgd|Chr XVI from 387067-393654, Verified ORF, "COPII vesicle coat protein required for ER transport vesicle budding; Sec16p is bound to the periphery of ER membranes and may act to stabilize initial COPII complexes; interacts with Sec23p, Sec24p and Sec31	sgd|YPL085W|ref|NM_001183899|tc|TC16585	856020	protein anchor|COPII vesicle coating|autophagy|protein transport|transport|vesicle-mediated transport|ER to Golgi transport vesicle membrane|endoplasmic reticulum|endoplasmic reticulum membrane|membrane	cytoplasm|cytoplasmic membrane-bounded vesicle|endomembrane system|membrane|protein binding|cellular membrane organization|transport|vesicle organization|vesicle-mediated transport	907.683	4909.5
KAR2	0	2.27293	sgd|Chr X from 381327-383375, Verified ORF, "ATPase involved in protein import into the ER, also acts as a chaperone to mediate protein folding in the ER and may play a role in ER export of soluble proteins; regulates the unfolded protein response via int	YJL034W	GO:0005737|GO:0005783|GO:0016787|GO:0005515|GO:0044257|GO:0000746|GO:0006997|GO:0042221|GO:0006950|GO:0006810	S000003571	KAR2	sgd|Chr X from 381327-383375, Verified ORF, "ATPase involved in protein import into the ER, also acts as a chaperone to mediate protein folding in the ER and may play a role in ER export of soluble proteins; regulates the unfolded protein response via int	sgd|YJL034W|ref|NM_001181468|tc|TC17320	853418	ATP binding|ATPase activity|nucleotide binding|unfolded protein binding|ER-associated protein catabolic process|SRP-dependent cotranslational protein targeting to membrane, translocation|karyogamy involved in conjugation with cellular fusion|karyogamy involved in conjugation with cellular fusion|posttranslational protein targeting to membrane, translocation|posttranslational protein targeting to …	cytoplasm|endoplasmic reticulum|hydrolase activity|protein binding|cellular protein catabolic process|conjugation|nucleus organization|response to chemical stimulus|response to stress|transport	12313.4	66449.8
YHR173C	0	2.26688	ens|Dubious ORF unlikely to encode a functional protein, based on available experimental and comparative sequence data [Source:SGD;Acc:S000001216] [YHR173C]	YHR173C	GO:0005575|GO:0003674|GO:0008150		YHR173C	ens|Dubious ORF unlikely to encode a functional protein, based on available experimental and comparative sequence data [Source:SGD;Acc:S000001216] [YHR173C]	ens|YHR173C|tc|NP961933	856578	cellular_component unknown|molecular_function unknown|biological_process unknown	cellular_component|molecular_function|biological_process	2.79123	15
ECM8	0	2.25997	sgd|Chr II from 390227-391291, Verified ORF, "Non-essential protein of unknown function" [YBR076W]	YBR076W	GO:0005575|GO:0003674|GO:0031505	S000000280	ECM8	sgd|Chr II from 390227-391291, Verified ORF, "Non-essential protein of unknown function" [YBR076W]	sgd|YBR076W|ref|NM_001178424|tc|TC18852	852368	molecular_function|cellular cell wall organization|fungal-type cell wall organization|cellular_component	cellular_component|molecular_function|fungal-type cell wall organization	31.6923	169.499
NUP192	0	2.2593	sgd|Chr X from 373799-368748, reverse complement, Verified ORF, "Essential structural subunit of the nuclear pore complex (NPC), localizes to the nuclear periphery of nuclear pores, homologous to human p205" [YJL039C]	YJL039C	GO:0012505|GO:0016020|GO:0005634|GO:0005198|GO:0006997|GO:0006810	S000003576	NUP192	sgd|Chr X from 373799-368748, reverse complement, Verified ORF, "Essential structural subunit of the nuclear pore complex (NPC), localizes to the nuclear periphery of nuclear pores, homologous to human p205" [YJL039C]	sgd|YJL039C|ref|NM_001181473|tc|TC21718	853410	structural constituent of nuclear pore|structural constituent of nuclear pore|mRNA transport|nuclear pore organization|nuclear pore organization|nucleocytoplasmic transport|protein transport|transmembrane transport|transport|integral to membrane|membrane|nuclear membrane|nuclear pore|nuclear pore|nuclear pore|nucleus	endomembrane system|membrane|nucleus|structural molecule activity|nucleus organization|transport	170.798	913.055
SCC2	0	2.2581	sgd|Chr IV from 821295-825776, Verified ORF, "Subunit of cohesin loading factor (Scc2p-Scc4p), a complex required for loading of cohesin complexes onto chromosomes; involved in establishing sister chromatid cohesion during DSB repair via histone H2AX; evo	YDR180W	GO:0005694|GO:0005634|GO:0003674|GO:0006259|GO:0007049|GO:0051276|GO:0007059|GO:0006950	S000002588	SCC2	sgd|Chr IV from 821295-825776, Verified ORF, "Subunit of cohesin loading factor (Scc2p-Scc4p), a complex required for loading of cohesin complexes onto chromosomes; involved in establishing sister chromatid cohesion during DSB repair via histone H2AX; evo	sgd|YDR180W|ref|NM_001180488|tc|TC16643	851761	binding|molecular_function|2-micrometer plasmid partitioning|DNA repair|cell cycle|double-strand break repair|establishment of mitotic sister chromatid cohesion|establishment of protein localization to chromatin|mitotic chromosome condensation|protein localization to chromatin|rDNA condensation|response to DNA damage stimulus|tRNA gene clustering|transcription-dependent tethering of RNA polymeras…	chromosome|nucleus|molecular_function|DNA metabolic process|cell cycle|chromosome organization|chromosome segregation|response to stress	34.4964	184.258
YNL120C	0	2.24787	ens|Dubious open reading frame unlikely to encode a protein, based on available experimental and comparative sequence data; deletion enhances replication of Brome mosaic virus in S. cerevisiae, but likely due to effects on the overlapping gene [Source:SGD	YNL120C	GO:0005575|GO:0003674|GO:0008150		YNL120C	ens|Dubious open reading frame unlikely to encode a protein, based on available experimental and comparative sequence data; deletion enhances replication of Brome mosaic virus in S. cerevisiae, but likely due to effects on the overlapping gene [Source:SGD	ens|YNL120C	855604	cellular_component unknown|molecular_function unknown|biological_process unknown	cellular_component|molecular_function|biological_process	6.88209	36.5
DNA2	0	2.24779	sgd|Chr VIII from 429178-424610, reverse complement, Verified ORF, "Tripartite DNA replication factor with single-stranded DNA-dependent ATPase, ATP-dependent nuclease, and helicase activities; required for Okazaki fragment processing; involved in DNA rep	YHR164C	GO:0005694|GO:0005737|GO:0005634|GO:0003677|GO:0004386|GO:0016787|GO:0006259|GO:0007049|GO:0051276|GO:0006950	S000001207	DNA2	sgd|Chr VIII from 429178-424610, reverse complement, Verified ORF, "Tripartite DNA replication factor with single-stranded DNA-dependent ATPase, ATP-dependent nuclease, and helicase activities; required for Okazaki fragment processing; involved in DNA rep	sgd|YHR164C|ref|NM_001179295|tc|NP961925	856569	5'-flap endonuclease activity|ATP binding|ATP-dependent DNA helicase activity|ATP-dependent DNA helicase activity|DNA binding|DNA strand annealing activity|helicase activity|hydrolase activity|nucleotide binding|single-stranded DNA specific endodeoxyribonuclease activity|DNA repair|DNA repair|DNA replication|DNA-dependent DNA replication|DNA-dependent DNA replication|lagging strand elongation|lag…	chromosome|cytoplasm|nucleus|DNA binding|helicase activity|hydrolase activity|DNA metabolic process|cell cycle|chromosome organization|response to stress	239.466	1269.96
ERG1	0	2.24571	sgd|Chr VII from 848423-846933, reverse complement, Verified ORF, "Squalene epoxidase, catalyzes the epoxidation of squalene to 2,3-oxidosqualene; plays an essential role in the ergosterol-biosynthesis pathway and is the specific target of the antifungal	YGR175C	GO:0005737|GO:0005783|GO:0016491|	S000003407	ERG1	sgd|Chr VII from 848423-846933, reverse complement, Verified ORF, "Squalene epoxidase, catalyzes the epoxidation of squalene to 2,3-oxidosqualene; plays an essential role in the ergosterol-biosynthesis pathway and is the specific target of the antifungal	sgd|YGR175C|ref|NM_001181304|tc|TC21695	853086	drug binding|flavin adenine dinucleotide binding|oxidoreductase activity|squalene monooxygenase activity|squalene monooxygenase activity|squalene monooxygenase activity|ergosterol biosynthetic process|metabolic process|oxidation-reduction process|endoplasmic reticulum|endoplasmic reticulum|endoplasmic reticulum membrane|integral to membrane|lipid particle|membrane|microsome	cytoplasm|endoplasmic reticulum|oxidoreductase activity|other	1403	7429.83
HEM15	0	2.23962	sgd|Chr XV from 662401-663582, Verified ORF, "Ferrochelatase, a mitochondrial inner membrane protein, catalyzes the insertion of ferrous iron into protoporphyrin IX, the eighth and final step in the heme biosynthetic pathway" [YOR176W]	YOR176W	GO:0005737|GO:0016020|GO:0005740|GO:0005739|GO:0016829|GO:0051186|GO:0046483	S000005702	HEM15	sgd|Chr XV from 662401-663582, Verified ORF, "Ferrochelatase, a mitochondrial inner membrane protein, catalyzes the insertion of ferrous iron into protoporphyrin IX, the eighth and final step in the heme biosynthetic pathway" [YOR176W]	sgd|YOR176W|ref|NM_001183595|tc|TC18536	854347	ferrochelatase activity|ferrochelatase activity|ferrochelatase activity|lyase activity|heme biosynthetic process|heme biosynthetic process|porphyrin biosynthetic process|membrane|mitochondrial inner membrane|mitochondrial inner membrane|mitochondrion|mitochondrion	cytoplasm|membrane|mitochondrial envelope|mitochondrion|lyase activity|cofactor metabolic process|heterocycle metabolic process	2332.27	12298.9
TOS6	0	2.23418	sgd|Chr XIV from 65744-66052, Uncharacterized ORF, "Glycosylphosphatidylinositol-dependent cell wall protein, expression is periodic and decreases in respone to ergosterol perturbation or upon entry into stationary phase; depletion increases resistance to	YNL300W	GO:0005618|GO:0003674|GO:0008150	S000005244	TOS6	sgd|Chr XIV from 65744-66052, Uncharacterized ORF, "Glycosylphosphatidylinositol-dependent cell wall protein, expression is periodic and decreases in respone to ergosterol perturbation or upon entry into stationary phase; depletion increases resistance to	sgd|YNL300W|ref|NM_001183138|tc|TC21624	855416	molecular_function|biological_process|anchored to membrane|cell wall|extracellular region|fungal-type cell wall|membrane	cell wall|molecular_function|biological_process	48.711	255.904
HXT16	0	2.23008	sgd|Chr X from 732440-734143, Verified ORF, "Protein of unknown function with similarity to hexose transporter family members, expression is repressed by high levels of glucose" [YJR158W]	YJR158W	GO:0016020|GO:0005886|GO:0005215|GO:0006810	S000003919	HXT16	sgd|Chr X from 732440-734143, Verified ORF, "Protein of unknown function with similarity to hexose transporter family members, expression is repressed by high levels of glucose" [YJR158W]	sgd|YJR158W|sgd|YDL245C|sgd|YNR072W|ref|NM_001181816	853623	fructose transmembrane transporter activity|glucose transmembrane transporter activity|mannose transmembrane transporter activity|substrate-specific transmembrane transporter activity|transporter activity|carbohydrate transport|hexose transport|transmembrane transport|transport|integral to membrane|membrane|plasma membrane	membrane|plasma membrane|transporter activity|transport	7.57255	39.6697
SAM2	0	2.22826	sgd|Chr IV from 1454464-1453310, reverse complement, Verified ORF, "S-adenosylmethionine synthetase, catalyzes transfer of the adenosyl group of ATP to the sulfur atom of methionine; one of two differentially regulated isozymes (Sam1p and Sam2p)" [YDR502C	YDR502C	GO:0005575|GO:0016740|GO:0006520|GO:0051186|GO:0046483	S000002910	SAM2	sgd|Chr IV from 1454464-1453310, reverse complement, Verified ORF, "S-adenosylmethionine synthetase, catalyzes transfer of the adenosyl group of ATP to the sulfur atom of methionine; one of two differentially regulated isozymes (Sam1p and Sam2p)" [YDR502C	sgd|YDR502C|ref|NM_001180810|tc|TC18579	852113	ATP binding|metal ion binding|methionine adenosyltransferase activity|methionine adenosyltransferase activity|nucleotide binding|transferase activity|S-adenosylmethionine biosynthetic process|methionine metabolic process|one-carbon metabolic process|cellular_component	cellular_component|transferase activity|cellular amino acid metabolic process|cofactor metabolic process|heterocycle metabolic process	550.639	2880.96
YOR387C	0	2.22789	sgd|Chr XV from 1070241-1069621, reverse complement, Uncharacterized ORF, "Putative protein of unknown function; regulated by the metal-responsive Aft1p transcription factor; highly inducible in zinc-depleted conditions; localizes to the soluble fraction"	YOR387C	|GO:0003674|GO:0008150	S000005914	YOR387C	sgd|Chr XV from 1070241-1069621, reverse complement, Uncharacterized ORF, "Putative protein of unknown function; regulated by the metal-responsive Aft1p transcription factor; highly inducible in zinc-depleted conditions; localizes to the soluble fraction"	sgd|YOR387C|ref|NM_001183807|tc|TC20172	854569	molecular_function|biological_process|cytoplasm|cytosol|soluble fraction	other|molecular_function|biological_process	3.69592	19.3321
PDR12	0	2.20956	sgd|Chr XVI from 450377-445842, reverse complement, Verified ORF, "Plasma membrane ATP-binding cassette (ABC) transporter, weak-acid-inducible multidrug transporter required for weak organic acid resistance; induced by sorbate and benzoate and regulated b	YPL058C	GO:0016020|GO:0005886|GO:0016787|GO:0005215|GO:0006810	S000005979	PDR12	sgd|Chr XVI from 450377-445842, reverse complement, Verified ORF, "Plasma membrane ATP-binding cassette (ABC) transporter, weak-acid-inducible multidrug transporter required for weak organic acid resistance; induced by sorbate and benzoate and regulated b	sgd|YPL058C|ref|NM_001183872|tc|NP254674	856049	ATP binding|ATPase activity|ATPase activity, coupled to transmembrane movement of substances|nucleoside-triphosphatase activity|nucleotide binding|organic acid transmembrane transporter activity|xenobiotic-transporting ATPase activity|organic acid transport|propionate metabolic process|transport|transport|integral to membrane|membrane|plasma membrane|plasma membrane	membrane|plasma membrane|hydrolase activity|transporter activity|transport	166.904	861.994
YPR077C	0	2.20823	ens|Dubious open reading frame unlikely to encode a functional protein, based on available experimental and comparative sequence data; expression increased by deletion of NAP1 [Source:SGD;Acc:S000006281] [YPR077C]	YPR077C	GO:0005575|GO:0003674|GO:0008150		YPR077C	ens|Dubious open reading frame unlikely to encode a functional protein, based on available experimental and comparative sequence data; expression increased by deletion of NAP1 [Source:SGD;Acc:S000006281] [YPR077C]	ens|YPR077C|tc|TC21301	856192	cellular_component unknown|molecular_function unknown|biological_process unknown	cellular_component|molecular_function|biological_process	291.479	1503.99
ECM33	0	2.20767	sgd|Chr II from 393123-393180,393511-394742, intron sequence removed, Verified ORF, "GPI-anchored protein of unknown function, has a possible role in apical bud growth; GPI-anchoring on the plasma membrane crucial to function; phosphorylated in mitochondr	YBR078W	GO:0005618|GO:0005737|GO:0016020|GO:0005624|GO:0005739|GO:0005886|GO:0003674|GO:0031505	S000000282	ECM33	sgd|Chr II from 393123-393180,393511-394742, intron sequence removed, Verified ORF, "GPI-anchored protein of unknown function, has a possible role in apical bud growth; GPI-anchoring on the plasma membrane crucial to function; phosphorylated in mitochondr	sgd|YBR078W|ref|NM_001178426|tc|TC18125	852370	molecular_function|cellular cell wall organization|fungal-type cell wall organization|anchored to membrane|cell wall|extracellular region|fungal-type cell wall|membrane|membrane fraction|mitochondrion|plasma membrane|plasma membrane|plasma membrane enriched fraction	cell wall|cytoplasm|membrane|membrane fraction|mitochondrion|plasma membrane|molecular_function|fungal-type cell wall organization	7899.86	40746.3
HIR3	0	2.20428	sgd|Chr X from 695696-690750, reverse complement, Verified ORF, "Subunit of the HIR complex, a nucleosome assembly complex involved in regulation of histone gene transcription; involved in position-dependent gene silencing and nucleosome reassembly" [YJR1	YJR140C	GO:0005634|GO:0003677|GO:0016070|GO:0007049|GO:0051276|GO:0006351	S000003901	HIR3	sgd|Chr X from 695696-690750, reverse complement, Verified ORF, "Subunit of the HIR complex, a nucleosome assembly complex involved in regulation of histone gene transcription; involved in position-dependent gene silencing and nucleosome reassembly" [YJR1	sgd|YJR140C|ref|NM_001181798|tc|TC16705	853605	DNA binding|nucleosome binding|transcription corepressor activity|DNA replication-independent nucleosome assembly|regulation of transcription involved in G1/S phase of mitotic cell cycle|transcription elongation from RNA polymerase II promoter|HIR complex|HIR complex|nucleus|nucleus	nucleus|DNA binding|RNA metabolic process|cell cycle|chromosome organization|transcription, DNA-dependent	308.985	1589.97
BFA1	0	2.20015	sgd|Chr X from 534027-535751, Verified ORF, "Component of the GTPase-activating Bfa1p-Bub2p complex involved in multiple cell cycle checkpoint pathways that control exit from mitosis" [YJR053W]	YJR053W	GO:0005737|GO:0005856|GO:0005815|GO:0030234|GO:0007049	S000003814	BFA1	sgd|Chr X from 534027-535751, Verified ORF, "Component of the GTPase-activating Bfa1p-Bub2p complex involved in multiple cell cycle checkpoint pathways that control exit from mitosis" [YJR053W]	sgd|YJR053W|ref|NM_001181711|tc|TC17670	853513	GTPase activator activity|cell cycle|cell division|mitosis|mitotic cell cycle spindle orientation checkpoint|mitotic cell cycle spindle orientation checkpoint|regulation of exit from mitosis|cytoplasm|cytoskeleton|spindle pole|spindle pole body	cytoplasm|cytoskeleton|microtubule organizing center|enzyme regulator activity|cell cycle	26.5725	136.345
TOS4	0	2.19704	sgd|Chr XII from 522012-520543, reverse complement, Verified ORF, "Forkhead Associated domain containing protein and putative transcription factor found associated with chromatin; target of SBF transcription factor; expression is periodic and peaks in G1;	YLR183C	GO:0005694|GO:0005737|GO:0005739|GO:0005634||GO:0006950	S000004173	TOS4	sgd|Chr XII from 522012-520543, reverse complement, Verified ORF, "Forkhead Associated domain containing protein and putative transcription factor found associated with chromatin; target of SBF transcription factor; expression is periodic and peaks in G1;	sgd|YLR183C|ref|NM_001182070|tc|NP255101	850880	chromatin binding|response to DNA damage stimulus|Rpd3L-Expanded complex|cytoplasm|mitochondrion|nuclear chromatin|nucleus|nucleus	chromosome|cytoplasm|mitochondrion|nucleus|other|response to stress	116.473	596.343
PRP8	0	2.19226	sgd|Chr VIII from 436948-429707, reverse complement, Verified ORF, "Component of the U4/U6-U5 snRNP complex, involved in the second catalytic step of splicing; mutations of human Prp8 cause retinitis pigmentosa" [YHR165C]	YHR165C	GO:0005634|GO:0003723|GO:0016070	S000001208	PRP8	sgd|Chr VIII from 436948-429707, reverse complement, Verified ORF, "Component of the U4/U6-U5 snRNP complex, involved in the second catalytic step of splicing; mutations of human Prp8 cause retinitis pigmentosa" [YHR165C]	sgd|YHR165C|ref|NM_001179296|tc|TC16579	856570	RNA binding|U5 snRNA binding|second spliceosomal transesterification activity|RNA splicing|assembly of spliceosomal tri-snRNP|mRNA processing|nuclear mRNA 3'-splice site recognition|nuclear mRNA splicing, via spliceosome|U4/U6 x U5 tri-snRNP complex|U5 snRNP|nucleus|nucleus|ribonucleoprotein complex|spliceosomal complex	nucleus|RNA binding|RNA metabolic process	1514.6	7729.07
YNL235C	0	2.192	ens|Dubious open reading frame unlikely to encode a protein, based on available experimental and comparative sequence data; partially overlaps the verified ORF SIN4/YNL236W, a subunit of the mediator complex [Source:SGD;Acc:S000005179] [YNL235C]	YNL235C	GO:0005575|GO:0003674|GO:0008150		YNL235C	ens|Dubious open reading frame unlikely to encode a protein, based on available experimental and comparative sequence data; partially overlaps the verified ORF SIN4/YNL236W, a subunit of the mediator complex [Source:SGD;Acc:S000005179] [YNL235C]	ens|YNL235C	855486	cellular_component unknown|molecular_function unknown|biological_process unknown	cellular_component|molecular_function|biological_process	4.82149	24.6
VPS15	0	2.19048	sgd|Chr II from 436951-441315, Verified ORF, "Myristoylated serine/threonine protein kinase involved in vacuolar protein sorting; functions as a membrane-associated complex with Vps34p; active form recruits Vps34p to the Golgi membrane; interacts with the	YBR097W	GO:0005794|GO:0005737|GO:0012505|GO:0016020|GO:0005739|GO:0005515|GO:0004672|GO:0016740|GO:0007031|GO:0006464|GO:0006950|GO:0023052|GO:0006810|GO:0007033|GO:0016192	S000000301	VPS15	sgd|Chr II from 436951-441315, Verified ORF, "Myristoylated serine/threonine protein kinase involved in vacuolar protein sorting; functions as a membrane-associated complex with Vps34p; active form recruits Vps34p to the Golgi membrane; interacts with the	sgd|YBR097W|ref|NM_001178445|tc|TC16654	852394	ATP binding|binding|kinase activity|nucleotide binding|protein kinase activity|protein serine/threonine kinase activity|protein serine/threonine kinase activity|transferase activity|ubiquitin binding|inositol lipid-mediated signaling|late endosome to vacuole transport|macroautophagy|peroxisome degradation|protein phosphorylation|protein phosphorylation|protein retention in Golgi apparatus|protein…	Golgi apparatus|cytoplasm|endomembrane system|membrane|mitochondrion|protein binding|protein kinase activity|transferase activity|peroxisome organization|protein modification process|response to stress|signaling|transport|vacuole organization|vesicle-mediated transport	142.246	724.999
SLH1	0	2.18862	sgd|Chr VII from 1031791-1037694, Verified ORF, "Putative RNA helicase related to Ski2p, involved in translation inhibition of non-poly(A) mRNAs; required for repressing propagation of dsRNA viruses" [YGR271W]	YGR271W	GO:0005737|GO:0005840|GO:0004386|GO:0016787|GO:0006412	S000003503	SLH1	sgd|Chr VII from 1031791-1037694, Verified ORF, "Putative RNA helicase related to Ski2p, involved in translation inhibition of non-poly(A) mRNAs; required for repressing propagation of dsRNA viruses" [YGR271W]	sgd|YGR271W|ref|NM_001181400|tc|TC16593	853187	ATP binding|ATP-dependent helicase activity|RNA helicase activity|helicase activity|hydrolase activity|nucleic acid binding|nucleoside-triphosphatase activity|nucleotide binding|regulation of translation|regulation of translation|regulation of translation|response to virus|translation|cytoplasm|cytoplasm|polysomal ribosome	cytoplasm|ribosome|helicase activity|hydrolase activity|translation	313.031	1593.4
SWI5	0	2.18302	sgd|Chr IV from 750742-748613, reverse complement, Verified ORF, "Transcription factor that activates transcription of genes expressed at the M/G1 phase boundary and in G1 phase; localization to the nucleus occurs during G1 and appears to be regulated by	YDR146C	GO:0005737|GO:0005634|GO:0003677|GO:0016070|GO:0007049|GO:0006351	S000002553	SWI5	sgd|Chr IV from 750742-748613, reverse complement, Verified ORF, "Transcription factor that activates transcription of genes expressed at the M/G1 phase boundary and in G1 phase; localization to the nucleus occurs during G1 and appears to be regulated by	sgd|YDR146C|ref|NM_001180453|tc|TC17291	851724	DNA binding|metal ion binding|nucleic acid binding|sequence-specific DNA binding|zinc ion binding|regulation of transcription involved in G1 phase of mitotic cell cycle|cytoplasm|cytoplasm|intracellular|nucleus|nucleus	cytoplasm|nucleus|DNA binding|RNA metabolic process|cell cycle|transcription, DNA-dependent	148.275	751.826
PBI2	0	2.1792	sgd|Chr XIV from 605384-605611, Verified ORF, "Cytosolic inhibitor of vacuolar proteinase B (PRB1), required for efficient vacuole inheritance; with thioredoxin forms protein complex LMA1, which assists in priming SNARE molecules and promotes vacuole fusi	YNL015W	GO:0005737|GO:0005773|GO:0030234|GO:0016044|GO:0007033	S000004960	PBI2	sgd|Chr XIV from 605384-605611, Verified ORF, "Cytosolic inhibitor of vacuolar proteinase B (PRB1), required for efficient vacuole inheritance; with thioredoxin forms protein complex LMA1, which assists in priming SNARE molecules and promotes vacuole fusi	sgd|YNL015W|ref|NM_001182854|tc|TC21875	855717	endopeptidase inhibitor activity|peptidase inhibitor activity|serine-type endopeptidase inhibitor activity|protein transport|regulation of proteolysis|transport|vacuole fusion, non-autophagic|cytoplasm|cytoplasm|fungal-type vacuole|nucleus	cytoplasm|vacuole|enzyme regulator activity|cellular membrane organization|vacuole organization	3914.85	19797.7
YCR102W-A	0	2.17511	ens|Dubious open reading frame unlikely to encode a protein, based on available experimental and comparative sequence data [Source:SGD;Acc:S000007231] [YCR102W-A]	YCR102W-A	GO:0005575|GO:0003674|GO:0008150		YCR102W-A	ens|Dubious open reading frame unlikely to encode a protein, based on available experimental and comparative sequence data [Source:SGD;Acc:S000007231] [YCR102W-A]	ens|YCR102W-A|tc|TC21934	850467	cellular_component unknown|molecular_function unknown|biological_process unknown	cellular_component|molecular_function|biological_process	5.7698	29.0957
ASG7	0	2.17346	sgd|Chr X from 101779-101150, reverse complement, Verified ORF, "Protein that regulates signaling from a G protein beta subunit Ste4p and its relocalization within the cell; specific to a-cells and induced by alpha-factor" [YJL170C]	YJL170C	GO:0016020|GO:0005886|GO:0003674|GO:0000746	S000003706	ASG7	sgd|Chr X from 101779-101150, reverse complement, Verified ORF, "Protein that regulates signaling from a G protein beta subunit Ste4p and its relocalization within the cell; specific to a-cells and induced by alpha-factor" [YJL170C]	sgd|YJL170C|ref|NM_001181603|tc|NP257144	853269	molecular_function|conjugation with cellular fusion|endomembrane system|integral to membrane|membrane|plasma membrane	membrane|plasma membrane|molecular_function|conjugation	25.2968	127.42
GEA2	0	2.17149	sgd|Chr V from 111421-115800, Verified ORF, "Guanine nucleotide exchange factor for ADP ribosylation factors (ARFs), involved in vesicular transport between the Golgi and ER, Golgi organization, and actin cytoskeleton organization; similar to but not func	YEL022W	GO:0005794|GO:0005737|GO:0016020|GO:0030234|GO:0007010|GO:0006950|GO:0006810|GO:0016050|GO:0016192	S000000748	GEA2	sgd|Chr V from 111421-115800, Verified ORF, "Guanine nucleotide exchange factor for ADP ribosylation factors (ARFs), involved in vesicular transport between the Golgi and ER, Golgi organization, and actin cytoskeleton organization; similar to but not func	sgd|YEL022W|ref|NM_001178837|tc|NP252837	856691	ARF guanyl-nucleotide exchange factor activity|ARF guanyl-nucleotide exchange factor activity|guanyl-nucleotide exchange factor activity|ER to Golgi vesicle-mediated transport|actin cytoskeleton organization|intra-Golgi vesicle-mediated transport|macroautophagy|regulation of ARF protein signal transduction|retrograde vesicle-mediated transport, Golgi to ER|secretory granule organization|Golgi cis…	Golgi apparatus|cytoplasm|membrane|enzyme regulator activity|cytoskeleton organization|response to stress|transport|vesicle organization|vesicle-mediated transport	421.343	2119.41
YMR103C	0	2.17025	ens|Dubious open reading frame unlikely to encode a protein, based on available experimental and comparative sequence data [Source:SGD;Acc:S000004709] [YMR103C]	YMR103C	GO:0005575|GO:0003674|GO:0008150		YMR103C	ens|Dubious open reading frame unlikely to encode a protein, based on available experimental and comparative sequence data [Source:SGD;Acc:S000004709] [YMR103C]	ens|YMR103C|tc|TC21349	855129	cellular_component unknown|molecular_function unknown|biological_process unknown	cellular_component|molecular_function|biological_process	1909.31	9595.83
YBR027C	0	2.16895	ens|Dubious open reading frame unlikely to encode a protein, based on available experimental and comparative sequence data [Source:SGD;Acc:S000000231] [YBR027C]	YBR027C	GO:0005575|GO:0003674|GO:0008150		YBR027C	ens|Dubious open reading frame unlikely to encode a protein, based on available experimental and comparative sequence data [Source:SGD;Acc:S000000231] [YBR027C]	ens|YBR027C|tc|NP258436	852315	cellular_component unknown|molecular_function unknown|biological_process unknown	cellular_component|molecular_function|biological_process	2.70847	13.6
MOT1	0	2.16642	sgd|Chr XVI from 404083-398480, reverse complement, Verified ORF, "Essential abundant protein involved in regulation of transcription, removes Spt15p (TBP) from DNA via its C-terminal ATPase activity, forms a complex with TBP that binds TATA DNA with high	YPL082C	GO:0005694|GO:0005737|GO:0005739|GO:0005634|GO:0003677|GO:0016787|GO:0005515|GO:0016070|GO:0070271|GO:0042254|GO:0006351	S000006003	MOT1	sgd|Chr XVI from 404083-398480, reverse complement, Verified ORF, "Essential abundant protein involved in regulation of transcription, removes Spt15p (TBP) from DNA via its C-terminal ATPase activity, forms a complex with TBP that binds TATA DNA with high	sgd|YPL082C|ref|NM_001183896|tc|TC16603	856023	ATP binding|ATPase activity|DNA binding|TBP-class protein binding|binding|helicase activity|hydrolase activity|nucleic acid binding|nucleotide binding|rDNA binding|rRNA processing|regulation of RNA polymerase II transcriptional preinitiation complex assembly|regulation of transcription from RNA polymerase II promoter|transcription of nuclear rRNA large RNA polymerase I transcript|transcription of…	chromosome|cytoplasm|mitochondrion|nucleus|DNA binding|hydrolase activity|protein binding|RNA metabolic process|protein complex biogenesis|ribosome biogenesis|transcription, DNA-dependent	813.965	4080
RIF1	0	2.16489	sgd|Chr II from 757106-751356, reverse complement, Verified ORF, "Protein that binds to the Rap1p C-terminus and acts synergistically with Rif2p to help control telomere length and establish telomeric silencing; deletion results in telomere elongation" [Y	YBR275C	GO:0005694|GO:0005634|GO:0003677|GO:0006259|GO:0016070|GO:0051276|GO:0006351	S000000479	RIF1	sgd|Chr II from 757106-751356, reverse complement, Verified ORF, "Protein that binds to the Rap1p C-terminus and acts synergistically with Rif2p to help control telomere length and establish telomeric silencing; deletion results in telomere elongation" [Y	sgd|YBR275C|ref|NM_001178623|tc|TC16596	852578	telomeric DNA binding|telomeric DNA binding|cell cycle|chromatin silencing at silent mating-type cassette|telomere capping|telomere maintenance|chromosome, telomeric region|nuclear telomere cap complex|nucleus	chromosome|nucleus|DNA binding|DNA metabolic process|RNA metabolic process|chromosome organization|transcription, DNA-dependent	261.236	1308.05
CDC5	0	2.16066	sgd|Chr XIII from 271136-269019, reverse complement, Verified ORF, "Polo-like kinase with multiple functions in mitosis and cytokinesis through substrate phosphorylation, also functions in adaptation to DNA damage during meiosis; has similarity to Xenopus	YMR001C	GO:0005933|GO:0005856|GO:0005634|GO:0030427|GO:0004672|GO:0016740|GO:0006259|GO:0007049|GO:0051276|GO:0007059|GO:0007010|GO:0007126|GO:0006464	S000004603	CDC5	sgd|Chr XIII from 271136-269019, reverse complement, Verified ORF, "Polo-like kinase with multiple functions in mitosis and cytokinesis through substrate phosphorylation, also functions in adaptation to DNA damage during meiosis; has similarity to Xenopus	sgd|YMR001C|ref|NM_001182497|tc|TC20772	855013	ATP binding|kinase activity|nucleotide binding|polo kinase kinase activity|protein kinase activity|protein kinase activity|protein kinase activity|protein serine/threonine kinase activity|transferase activity|DNA-dependent DNA replication|DNA-dependent DNA replication|cell cycle|cell division|mitosis|positive regulation of spindle pole body separation|positive regulation of spindle pole body sepa…	cellular bud|cytoskeleton|nucleus|site of polarized growth|protein kinase activity|transferase activity|DNA metabolic process|cell cycle|chromosome organization|chromosome segregation|cytoskeleton organization|meiosis|protein modification process	70.2775	350.86
COS1	0	2.16	sgd|Chr XIV from 8330-9475, Verified ORF, "Protein of unknown function, member of the DUP380 subfamily of conserved, often subtelomerically-encoded proteins" [YNL336W]	YNL336W	GO:0005737|GO:0016020|GO:0005773|GO:0003674|GO:0008150	S000005280	COS1	sgd|Chr XIV from 8330-9475, Verified ORF, "Protein of unknown function, member of the DUP380 subfamily of conserved, often subtelomerically-encoded proteins" [YNL336W]	sgd|YNL336W|ref|NM_001183174|tc|TC19982	855380	molecular_function|biological_process|fungal-type vacuole|integral to membrane|membrane	cytoplasm|membrane|vacuole|molecular_function|biological_process	1319.9	6586.61
SET4	0	2.15992	sgd|Chr X from 225055-226737, Verified ORF, "Protein of unknown function, contains a SET domain" [YJL105W]	YJL105W	GO:0005575|GO:0003674|GO:0008150	S000003641	SET4	sgd|Chr X from 225055-226737, Verified ORF, "Protein of unknown function, contains a SET domain" [YJL105W]	sgd|YJL105W|ref|NM_001181538|tc|TC17724	853339	metal ion binding|molecular_function|zinc ion binding|biological_process|chromatin modification|cellular_component	cellular_component|molecular_function|biological_process	80.2993	400.689
ACA1	0	2.15909	sgd|Chr V from 241501-240032, reverse complement, Verified ORF, "Basic leucine zipper (bZIP) transcription factor of the ATF/CREB family, may regulate transcription of genes involved in utilization of non-optimal carbon sources" [YER045C]	YER045C	GO:0005634||GO:0016070|GO:0006351	S000000847	ACA1	sgd|Chr V from 241501-240032, reverse complement, Verified ORF, "Basic leucine zipper (bZIP) transcription factor of the ATF/CREB family, may regulate transcription of genes involved in utilization of non-optimal carbon sources" [YER045C]	sgd|YER045C|ref|NM_001178936|tc|NP252780	856769	DNA binding|protein dimerization activity|sequence-specific DNA binding|sequence-specific DNA binding transcription factor activity|regulation of transcription, DNA-dependent|transcription initiation from RNA polymerase II promoter|nucleus|nucleus	nucleus|other|RNA metabolic process|transcription, DNA-dependent	132.34	659.994
MEC1	0	2.15718	sgd|Chr II from 505668-512774, Verified ORF, "Genome integrity checkpoint protein and PI kinase superfamily member; signal transducer required for cell cycle arrest and transcriptional responses prompted by damaged or unreplicated DNA; monitors and partic	YBR136W	GO:0005737|GO:0005739|GO:0005634|GO:0004672|GO:0016740|GO:0006259|GO:0007049|GO:0051276|GO:0007126|GO:0006464|GO:0006950	S000000340	MEC1	sgd|Chr II from 505668-512774, Verified ORF, "Genome integrity checkpoint protein and PI kinase superfamily member; signal transducer required for cell cycle arrest and transcriptional responses prompted by damaged or unreplicated DNA; monitors and partic	sgd|YBR136W|ref|NM_001178484|tc|TC16581	852433	ATP binding|binding|kinase activity|nucleotide binding|phosphotransferase activity, alcohol group as acceptor|protein kinase activity|protein serine/threonine kinase activity|transferase activity|DNA damage checkpoint|DNA damage induced protein phosphorylation|DNA recombination|DNA repair|DNA replication|chromatin modification|histone phosphorylation|histone phosphorylation|meiosis|nucleobase, nu…	cytoplasm|mitochondrion|nucleus|protein kinase activity|transferase activity|DNA metabolic process|cell cycle|chromosome organization|meiosis|protein modification process|response to stress	107.976	537.775
SPS22	0	2.15387	sgd|Chr III from 42165-43556, Verified ORF, "Protein of unknown function, redundant with Sps2p for the organization of the beta-glucan layer of the spore wall" [YCL048W]	YCL048W	GO:0016020|GO:0005886|GO:0003674|GO:0032989|GO:0031505|GO:0030435	S000000553	SPS22	sgd|Chr III from 42165-43556, Verified ORF, "Protein of unknown function, redundant with Sps2p for the organization of the beta-glucan layer of the spore wall" [YCL048W]	sgd|YCL048W|ref|NM_001178693|tc|TC19454	850309	molecular_function|ascospore wall assembly|fungal-type cell wall organization|sporulation resulting in formation of a cellular spore|anchored to membrane|membrane|plasma membrane|plasma membrane	membrane|plasma membrane|molecular_function|cellular component morphogenesis|fungal-type cell wall organization|sporulation resulting in formation of a cellular spore	27.2463	135.388
DIN7	0	2.15128	sgd|Chr IV from 995534-994242, reverse complement, Verified ORF, "Mitochondrial nuclease functioning in DNA repair and replication, modulates the stability of the mitochondrial genome, induced by exposure to mutagens, also induced during meiosis at a time	YDR263C	GO:0005737|GO:0005739|GO:0016787|GO:0006259|GO:0006950	S000002671	DIN7	sgd|Chr IV from 995534-994242, reverse complement, Verified ORF, "Mitochondrial nuclease functioning in DNA repair and replication, modulates the stability of the mitochondrial genome, induced by exposure to mutagens, also induced during meiosis at a time	sgd|YDR263C|ref|NM_001180571|tc|TC18327	851856	DNA binding|catalytic activity|endonuclease activity|hydrolase activity|metal ion binding|nuclease activity|nuclease activity|DNA repair|DNA repair|DNA repair|response to DNA damage stimulus|mitochondrion|nucleus	cytoplasm|mitochondrion|hydrolase activity|DNA metabolic process|response to stress	85.0105	421.665
YBR138C	0	2.143	sgd|Chr II from 515336-513762, reverse complement, Uncharacterized ORF, "Cytoplasmic protein of unknown function, potentially phosphorylated by Cdc28p; YBR138C is not an essential gene" [YBR138C]	YBR138C	GO:0005737|GO:0003674|GO:0008150	S000000342	YBR138C	sgd|Chr II from 515336-513762, reverse complement, Uncharacterized ORF, "Cytoplasmic protein of unknown function, potentially phosphorylated by Cdc28p; YBR138C is not an essential gene" [YBR138C]	sgd|YBR138C|ref|NM_001178486|tc|TC17875	852435	molecular_function|biological_process|cytoplasm	cytoplasm|molecular_function|biological_process	175	863.062
PMT2	0	2.14206	sgd|Chr I from 108551-106272, reverse complement, Verified ORF, "Protein O-mannosyltransferase, transfers mannose residues from dolichyl phosphate-D-mannose to protein Ser/Thr residues; involved in ER quality control; acts in a complex with Pmt1p, can ins	YAL023C	GO:0005737|GO:0012505|GO:0005783|GO:0016020|GO:0016740|GO:0044262|GO:0044257|GO:0006464|GO:0042221|GO:0006950|GO:0006810	S000000021	PMT2	sgd|Chr I from 108551-106272, reverse complement, Verified ORF, "Protein O-mannosyltransferase, transfers mannose residues from dolichyl phosphate-D-mannose to protein Ser/Thr residues; involved in ER quality control; acts in a complex with Pmt1p, can ins	sgd|YAL023C|ref|NM_001178168|tc|TC20527	851210	dolichyl-phosphate-mannose-protein mannosyltransferase activity|dolichyl-phosphate-mannose-protein mannosyltransferase activity|dolichyl-phosphate-mannose-protein mannosyltransferase activity|mannosyltransferase activity|transferase activity|transferase activity, transferring glycosyl groups|ER-associated misfolded protein catabolic process|protein O-linked glycosylation|protein O-linked glycosyl…	cytoplasm|endomembrane system|endoplasmic reticulum|membrane|transferase activity|cellular carbohydrate metabolic process|cellular protein catabolic process|protein modification process|response to chemical stimulus|response to stress|transport	1843.22	9084.4
GIP1	0	2.13757	sgd|Chr II from 330092-328173, reverse complement, Verified ORF, "Meiosis-specific regulatory subunit of the Glc7p protein phosphatase, regulates spore wall formation and septin organization, required for expression of some late meiotic genes and for norm	YBR045C	GO:0005737|GO:0016020|GO:0030234|GO:0005515|GO:0032989|GO:0030435	S000000249	GIP1	sgd|Chr II from 330092-328173, reverse complement, Verified ORF, "Meiosis-specific regulatory subunit of the Glc7p protein phosphatase, regulates spore wall formation and septin organization, required for expression of some late meiotic genes and for norm	sgd|YBR045C|ref|NM_001178393|tc|TC17668	852334	protein phosphatase 1 binding|protein phosphatase 1 binding|protein phosphatase type 1 regulator activity|ascospore wall assembly|regulation of phosphoprotein phosphatase activity|prospore membrane|protein phosphatase type 1 complex	cytoplasm|membrane|enzyme regulator activity|protein binding|cellular component morphogenesis|sporulation resulting in formation of a cellular spore	103.995	510.952
CCH1	0	2.1356	sgd|Chr VII from 924696-930815, Verified ORF, "Voltage-gated high-affinity calcium channel involved in calcium influx in response to some environmental stresses as well as exposure to mating pheromones; interacts and co-localizes with Mid1p, suggesting Cc	YGR217W	GO:0016020|GO:0005886|GO:0005215|GO:0006810	S000003449	CCH1	sgd|Chr VII from 924696-930815, Verified ORF, "Voltage-gated high-affinity calcium channel involved in calcium influx in response to some environmental stresses as well as exposure to mating pheromones; interacts and co-localizes with Mid1p, suggesting Cc	sgd|YGR217W|ref|NM_001181346|tc|TC17032	853131	calcium channel activity|calcium channel activity|calcium channel activity|ion channel activity|voltage-gated calcium channel activity|voltage-gated ion channel activity|calcium ion transport|calcium ion transport|calcium ion transport|ion transport|response to stress|transmembrane transport|transport|integral to membrane|membrane|plasma membrane|plasma membrane	membrane|plasma membrane|transporter activity|transport	245.487	1204.49
YGL157W	0	2.13175	sgd|Chr VII from 209006-210049, Verified ORF, "NADPH-dependent aldehyde reductase, utilizes aromatic and alophatic aldehyde substrates; member of the short-chain dehydrogenase/reductase superfamily" [YGL157W]	YGL157W	GO:0005737|GO:0005634|GO:0016491|GO:0008150	S000003125	YGL157W	sgd|Chr VII from 209006-210049, Verified ORF, "NADPH-dependent aldehyde reductase, utilizes aromatic and alophatic aldehyde substrates; member of the short-chain dehydrogenase/reductase superfamily" [YGL157W]	sgd|YGL157W|ref|NM_001181022|tc|TC20419	852720	binding|carbonyl reductase (NADPH) activity|catalytic activity|coenzyme binding|oxidoreductase activity|oxidoreductase activity|biological_process|cellular metabolic process|metabolic process|oxidation-reduction process|cytoplasm|cytoplasm|nucleus|nucleus	cytoplasm|nucleus|oxidoreductase activity|biological_process	230.911	1129.96
YOR314W-A	0	2.12989	ens|Dubious open reading frame unlikely to encode a protein, based on available experimental and comparative sequence data [Source:SGD;Acc:S000007629] [YOR314W-A]	YOR314W-A	GO:0005575|GO:0003674|GO:0008150		YOR314W-A	ens|Dubious open reading frame unlikely to encode a protein, based on available experimental and comparative sequence data [Source:SGD;Acc:S000007629] [YOR314W-A]	ens|YOR314W-A	854492	cellular_component unknown|molecular_function unknown|biological_process unknown	cellular_component|molecular_function|biological_process	3.06927	15
TRS130	0	2.12643	sgd|Chr XIII from 706887-703579, reverse complement, Verified ORF, "One of 10 subunits of the transport protein particle (TRAPP) complex of the cis-Golgi which mediates vesicle docking and fusion; involved in ER to Golgi membrane traffic; mutation activat	YMR218C	GO:0005794|GO:0005737|GO:0030234|GO:0046483|GO:0023052|GO:0006810|GO:0016192	S000004831	TRS130	sgd|Chr XIII from 706887-703579, reverse complement, Verified ORF, "One of 10 subunits of the transport protein particle (TRAPP) complex of the cis-Golgi which mediates vesicle docking and fusion; involved in ER to Golgi membrane traffic; mutation activat	sgd|YMR218C|ref|NM_001182725|tc|NP259400	855258	Rab guanyl-nucleotide exchange factor activity|Rab guanyl-nucleotide exchange factor activity|Rab guanyl-nucleotide exchange factor activity|early endosome to Golgi transport|intra-Golgi vesicle-mediated transport|regulation of Rab GTPase activity|transport|Golgi apparatus|TRAPP complex|early endosome|trans-Golgi network	Golgi apparatus|cytoplasm|enzyme regulator activity|heterocycle metabolic process|signaling|transport|vesicle-mediated transport	102.563	500.045
YOR389W	0	2.12286	sgd|Chr XV from 1074213-1076087, Uncharacterized ORF, "Putative protein of unknown function; expression regulated by copper levels" [YOR389W]	YOR389W	GO:0005575|GO:0003674|GO:0008150	S000005916	YOR389W	sgd|Chr XV from 1074213-1076087, Uncharacterized ORF, "Putative protein of unknown function; expression regulated by copper levels" [YOR389W]	sgd|YOR389W|ref|NM_001183809|tc|TC21663	854571	molecular_function|biological_process|cellular_component|extracellular region	cellular_component|molecular_function|biological_process	189.832	923.227
YGL007W	0	2.1205	ens|Dubious ORF located in the upstream region of PMA1, deletion leads to polyamine resistance due to downregulation of PMA1 [Source:SGD;Acc:S000002975] [YGL007W]	YGL007W	GO:0005575|GO:0003674|GO:0008150		YGL007W	ens|Dubious ORF located in the upstream region of PMA1, deletion leads to polyamine resistance due to downregulation of PMA1 [Source:SGD;Acc:S000002975] [YGL007W]	ens|YGL007W|tc|TC21276	852877	cellular_component unknown|molecular_function unknown|biological_process unknown	cellular_component|molecular_function|biological_process	23.2998	113.131
SPH1	0	2.11819	sgd|Chr XII from 762342-760750, reverse complement, Verified ORF, "Protein involved in shmoo formation and bipolar bud site selection; homologous to Spa2p, localizes to sites of polarized growth in a cell cycle dependent- and Spa2p-dependent manner, inter	YLR313C	GO:0005938|GO:0005933|GO:0005737|GO:0030427|GO:0005515|GO:0007114|GO:0007049|GO:0000910|GO:0007010|GO:0007124|GO:0023052	S000004305	SPH1	sgd|Chr XII from 762342-760750, reverse complement, Verified ORF, "Protein involved in shmoo formation and bipolar bud site selection; homologous to Spa2p, localizes to sites of polarized growth in a cell cycle dependent- and Spa2p-dependent manner, inter	sgd|YLR313C|ref|NM_001182202|tc|TC17466	851023	actin binding|cytoskeletal regulatory protein binding|Rho protein signal transduction|actin filament organization|bipolar cellular bud site selection|conjugation|establishment of cell polarity|pseudohyphal growth|regulation of cell shape|cellular bud neck|cellular bud neck|cellular bud tip|cellular bud tip|cytoplasm|cytoskeleton|incipient cellular bud site|mating projection|polarisome	cell cortex|cellular bud|cytoplasm|site of polarized growth|protein binding|cell budding|cell cycle|cytokinesis|cytoskeleton organization|pseudohyphal growth|signaling	43.0102	208.499
TPM1	0	2.1136	sgd|Chr XIV from 479165-478566, reverse complement, Verified ORF, "Major isoform of tropomyosin; binds to and stabilizes actin cables and filaments, which direct polarized cell growth and the distribution of several organelles; acetylated by the NatB comp	YNL079C	GO:0005938|GO:0005933|GO:0005737|GO:0005856|GO:0030427|GO:0005515|GO:0007114|GO:0007010|GO:0007005|GO:0007124|GO:0006810|GO:0007033|GO:0016192	S000005023	TPM1	sgd|Chr XIV from 479165-478566, reverse complement, Verified ORF, "Major isoform of tropomyosin; binds to and stabilizes actin cables and filaments, which direct polarized cell growth and the distribution of several organelles; acetylated by the NatB comp	sgd|YNL079C|ref|NM_001182917|tc|TC20352|tc|TC20299	855645	actin lateral binding|actin filament bundle assembly|actin filament organization|actin polymerization or depolymerization|budding cell apical bud growth|budding cell isotropic bud growth|establishment of cell polarity|exocytosis|filamentous growth|intracellular mRNA localization|mitochondrion inheritance|pseudohyphal growth|vacuole inheritance|vesicle-mediated transport|actin filament bundle|cell…	cell cortex|cellular bud|cytoplasm|cytoskeleton|site of polarized growth|protein binding|cell budding|cytoskeleton organization|mitochondrion organization|pseudohyphal growth|transport|vacuole organization|vesicle-mediated transport	6694.18	32348.1
YML057C-A	0	2.11314	ens|Dubious open reading frame unlikely to encode a protein, based on available experimental and comparative sequence data; overlaps the verified gene CMP2/YML057W [Source:SGD;Acc:S000004522] [YML057C-A]	YML057C-A	GO:0005575|GO:0003674|GO:0008150		YML057C-A	ens|Dubious open reading frame unlikely to encode a protein, based on available experimental and comparative sequence data; overlaps the verified gene CMP2/YML057W [Source:SGD;Acc:S000004522] [YML057C-A]	ens|YML057C-A|tc|TC17565	854947	cellular_component unknown|molecular_function unknown|biological_process unknown	cellular_component|molecular_function|biological_process	19.4516	93.9659
MET5	0	2.11309	sgd|Chr X from 683285-678957, reverse complement, Verified ORF, "Sulfite reductase beta subunit, involved in amino acid biosynthesis, transcription repressed by methionine" [YJR137C]	YJR137C	GO:0005737|GO:0016491|GO:0031505	S000003898	MET5	sgd|Chr X from 683285-678957, reverse complement, Verified ORF, "Sulfite reductase beta subunit, involved in amino acid biosynthesis, transcription repressed by methionine" [YJR137C]	sgd|YJR137C|ref|NM_001181795|tc|TC16658	853602	4 iron, 4 sulfur cluster binding|FMN binding|catalytic activity|heme binding|iron ion binding|iron-sulfur cluster binding|metal ion binding|oxidoreductase activity|sulfite reductase (NADPH) activity|sulfite reductase (NADPH) activity|sulfite reductase (NADPH) activity|cellular amino acid biosynthetic process|cysteine biosynthetic process|fungal-type cell wall organization|metabolic process|methio…	cytoplasm|oxidoreductase activity|fungal-type cell wall organization	751.36	3629.51
GPM2	0	2.11082	sgd|Chr IV from 413953-414888, Verified ORF, "Homolog of Gpm1p phosphoglycerate mutase, which converts 3-phosphoglycerate to 2-phosphoglycerate in glycolysis; may be non-functional derivative of a gene duplication event" [YDL021W]	YDL021W	GO:0005737|GO:0016853|GO:0003674|GO:0008150	S000002179	GPM2	sgd|Chr IV from 413953-414888, Verified ORF, "Homolog of Gpm1p phosphoglycerate mutase, which converts 3-phosphoglycerate to 2-phosphoglycerate in glycolysis; may be non-functional derivative of a gene duplication event" [YDL021W]	sgd|YDL021W|ref|NM_001180080|tc|TC19024	851541	catalytic activity|intramolecular transferase activity, phosphotransferases|isomerase activity|molecular_function|phosphoglycerate mutase activity|phosphoglycerate mutase activity|biological_process|glycolysis|metabolic process|cytoplasm|cytoplasm|cytosol	cytoplasm|isomerase activity|molecular_function|biological_process	1232.52	5944.42
CHS1	0	2.10771	sgd|Chr XIV from 276502-279897, Verified ORF, "Chitin synthase I, requires activation from zymogenic form in order to catalyze the transfer of N-acetylglucosamine (GlcNAc) to chitin; required for repairing the chitin septum during cytokinesis; transcripti	YNL192W	GO:0005737|GO:0016023|GO:0016020|GO:0005624|GO:0005886|GO:0016740|GO:0007114|GO:0000910	S000005136	CHS1	sgd|Chr XIV from 276502-279897, Verified ORF, "Chitin synthase I, requires activation from zymogenic form in order to catalyze the transfer of N-acetylglucosamine (GlcNAc) to chitin; required for repairing the chitin septum during cytokinesis; transcripti	sgd|YNL192W|ref|NM_001183030|tc|TC16761	855529	chitin synthase activity|chitin synthase activity|transferase activity|transferase activity, transferring glycosyl groups|cell budding|cellular cell wall organization|chitin biosynthetic process|cytokinesis, completion of separation|chitosome|integral to membrane|membrane|membrane fraction|plasma membrane|plasma membrane	cytoplasm|cytoplasmic membrane-bounded vesicle|membrane|membrane fraction|plasma membrane|transferase activity|cell budding|cytokinesis	854.625	4112.98
PGI1	0	2.10735	sgd|Chr II from 613900-612236, reverse complement, Verified ORF, "Glycolytic enzyme phosphoglucose isomerase, catalyzes the interconversion of glucose-6-phosphate and fructose-6-phosphate; required for cell cycle progression and completion of the gluconeo	YBR196C	GO:0005737|GO:0005624|GO:0005739|GO:0016853|GO:0044262|GO:0051186|GO:0006091|GO:0046483	S000000400	PGI1	sgd|Chr II from 613900-612236, reverse complement, Verified ORF, "Glycolytic enzyme phosphoglucose isomerase, catalyzes the interconversion of glucose-6-phosphate and fructose-6-phosphate; required for cell cycle progression and completion of the gluconeo	sgd|YBR196C|ref|NM_001178544|tc|TC17749	852495	glucose-6-phosphate isomerase activity|glucose-6-phosphate isomerase activity|isomerase activity|gluconeogenesis|gluconeogenesis|glycolysis|glycolysis|pentose-phosphate shunt|cytoplasm|cytosol|mitochondrion|plasma membrane enriched fraction	cytoplasm|membrane fraction|mitochondrion|isomerase activity|cellular carbohydrate metabolic process|cofactor metabolic process|generation of precursor metabolites and energy|heterocycle metabolic process	8989.19	43250.7
YLR064W	0	2.10685	sgd|Chr XII from 265456-266277, Verified ORF, "Putative protein of unknown function; localizes to the endoplasmic reticulum with some nuclear pore complex association; highly conserved across species, orthologous to human TMEM33 and paralogous to Per33p;	YLR064W	GO:0005737|GO:0012505|GO:0005783|GO:0016020|GO:0005634|GO:0003674|GO:0008150	S000004054	YLR064W	sgd|Chr XII from 265456-266277, Verified ORF, "Putative protein of unknown function; localizes to the endoplasmic reticulum with some nuclear pore complex association; highly conserved across species, orthologous to human TMEM33 and paralogous to Per33p;	sgd|YLR064W|ref|NM_001181951|tc|TC19269	850753	molecular_function|biological_process|endoplasmic reticulum|endoplasmic reticulum|endoplasmic reticulum membrane|integral to membrane|membrane|nuclear pore	cytoplasm|endomembrane system|endoplasmic reticulum|membrane|nucleus|molecular_function|biological_process	646.591	3109.93
CDC10	0	2.10093	sgd|Chr III from 118348-117380, reverse complement, Verified ORF, "Component of the septin ring of the mother-bud neck that is required for cytokinesis; septins recruit proteins to the neck and can act as a barrier to diffusion at the membrane, and they c	YCR002C	GO:0005938|GO:0005933|GO:0005737|GO:0005856|GO:0030427|GO:0016787|GO:0008289|GO:0005198|GO:0007114|GO:0007049|GO:0032989|GO:0000746|GO:0000910|GO:0031505|GO:0042221|GO:0030435	S000000595	CDC10	sgd|Chr III from 118348-117380, reverse complement, Verified ORF, "Component of the septin ring of the mother-bud neck that is required for cytokinesis; septins recruit proteins to the neck and can act as a barrier to diffusion at the membrane, and they c	sgd|YCR002C|ref|NM_001178715|tc|TC18938	850358	1-phosphatidylinositol binding|GTP binding|GTPase activity|nucleotide binding|structural constituent of cytoskeleton|ascospore wall assembly|axial cellular bud site selection|bipolar cellular bud site selection|cell cycle|cell division|cell morphogenesis|cell morphogenesis involved in conjugation with cellular fusion|conjugation with cellular fusion|cytokinesis|establishment of cell polarity|fung…	cell cortex|cellular bud|cytoplasm|cytoskeleton|site of polarized growth|hydrolase activity|lipid binding|structural molecule activity|cell budding|cell cycle|cellular component morphogenesis|conjugation|cytokinesis|fungal-type cell wall organization|response to chemical stimulus|sporulation resulting in formation of a cellular spore	1152.98	5522.79
YOL160W	0	2.09632	ens|Dubious open reading frame unlikely to encode a protein, based on available experimental and comparative sequence data [Source:SGD;Acc:S000005520] [YOL160W]	YOL160W	GO:0005575|GO:0003674|GO:0008150		YOL160W	ens|Dubious open reading frame unlikely to encode a protein, based on available experimental and comparative sequence data [Source:SGD;Acc:S000005520] [YOL160W]	ens|YOL160W|tc|TC21448	854004	cellular_component unknown|molecular_function unknown|biological_process unknown	cellular_component|molecular_function|biological_process	3.92444	18.7382
MPD1	0	2.09462	sgd|Chr XV from 853077-852121, reverse complement, Verified ORF, "Member of the protein disulfide isomerase (PDI) family; interacts with and inhibits the chaperone activity of Cne1p; MPD1 overexpression in a pdi1 null mutant suppresses defects in Pdi1p fu	YOR288C	GO:0005737|GO:0005773|GO:0016853|GO:0016491|GO:0006457	S000005814	MPD1	sgd|Chr XV from 853077-852121, reverse complement, Verified ORF, "Member of the protein disulfide isomerase (PDI) family; interacts with and inhibits the chaperone activity of Cne1p; MPD1 overexpression in a pdi1 null mutant suppresses defects in Pdi1p fu	sgd|YOR288C|ref|NM_001183707|tc|TC18973	854462	isomerase activity|protein disulfide isomerase activity|protein disulfide isomerase activity|protein disulfide isomerase activity|protein disulfide isomerase activity|protein disulfide isomerase activity|protein disulfide oxidoreductase activity|protein disulfide oxidoreductase activity|protein disulfide oxidoreductase activity|cell redox homeostasis|protein folding|endoplasmic reticulum|endoplas…	cytoplasm|vacuole|isomerase activity|oxidoreductase activity|protein folding	725.424	3459.64
CUP1-1	0	2.0855	sgd|Chr VIII from 212720-212535, reverse complement, Verified ORF, "Metallothionein, binds copper and mediates resistance to high concentrations of copper and cadmium; locus is variably amplified in different strains, with two copies, CUP1-1 and CUP1-2, i	YHR053C	GO:0005737|GO:0016491|GO:0042221|GO:0006950	S000001095	CUP1-1	sgd|Chr VIII from 212720-212535, reverse complement, Verified ORF, "Metallothionein, binds copper and mediates resistance to high concentrations of copper and cadmium; locus is variably amplified in different strains, with two copies, CUP1-1 and CUP1-2, i	sgd|YHR053C|sgd|YHR055C|ref|NM_001179183|ref|NM_001179185	856450	antioxidant activity|cadmium ion binding|copper ion binding|metal ion binding|superoxide dismutase activity|detoxification of cadmium ion|detoxification of copper ion|removal of superoxide radicals|removal of superoxide radicals|response to copper ion|cytosol	cytoplasm|oxidoreductase activity|response to chemical stimulus|response to stress	12247.5	58041.8
YLR419W	0	2.08387	sgd|Chr XII from 958428-962735, Uncharacterized ORF, "Putative helicase with limited sequence similarity to human Rb protein; the authentic, non-tagged protein is detected in highly purified mitochondria in high-throughput studies; YLR419W is not an essen	YLR419W	GO:0005737|GO:0005739|GO:0003674|GO:0008150	S000004411	YLR419W	sgd|Chr XII from 958428-962735, Uncharacterized ORF, "Putative helicase with limited sequence similarity to human Rb protein; the authentic, non-tagged protein is detected in highly purified mitochondria in high-throughput studies; YLR419W is not an essen	sgd|YLR419W|ref|NM_001182307|tc|TC20449	851137	ATP binding|ATP-dependent helicase activity|helicase activity|hydrolase activity|molecular_function|nucleic acid binding|nucleoside-triphosphatase activity|nucleotide binding|biological_process|cytoplasm|cytoplasm|mitochondrion	cytoplasm|mitochondrion|molecular_function|biological_process	110.01	520.756
THI4	0	2.077	sgd|Chr VII from 780399-781379, Verified ORF, "Thiazole synthase, catalyzes formation of a thiazole intermediate during thiamine biosynthesis; required for mitochondrial genome stability in response to DNA damaging agents" [YGR144W]	YGR144W	GO:0005737|GO:0005739|GO:0003674|GO:0006725|GO:0046483|GO:0007005|GO:0006766	S000003376	THI4	sgd|Chr VII from 780399-781379, Verified ORF, "Thiazole synthase, catalyzes formation of a thiazole intermediate during thiamine biosynthesis; required for mitochondrial genome stability in response to DNA damaging agents" [YGR144W]	sgd|YGR144W|ref|NM_001181273|tc|TC18918	853047	molecular_function|mitochondrial genome maintenance|thiamine biosynthetic process|thiamine biosynthetic process|cytosol|mitochondrion|mitochondrion	cytoplasm|mitochondrion|molecular_function|cellular aromatic compound metabolic process|heterocycle metabolic process|mitochondrion organization|vitamin metabolic process	154.842	729.496
YGL177W	0	2.07517	ens|Dubious open reading frame unlikely to encode a functional protein, based on available experimental and comparative sequence data [Source:SGD;Acc:S000003145] [YGL177W]	YGL177W	GO:0005575|GO:0003674|GO:0008150		YGL177W	ens|Dubious open reading frame unlikely to encode a functional protein, based on available experimental and comparative sequence data [Source:SGD;Acc:S000003145] [YGL177W]	ens|YGL177W|tc|TC21425	852698	cellular_component unknown|molecular_function unknown|biological_process unknown	cellular_component|molecular_function|biological_process	69.2788	325.975
ERG26	0	2.07478	sgd|Chr VII from 496502-495453, reverse complement, Verified ORF, "C-3 sterol dehydrogenase, catalyzes the second of three steps required to remove two C-4 methyl groups from an intermediate in ergosterol biosynthesis" [YGL001C]	YGL001C	GO:0005737|GO:0012505|GO:0005783|GO:0016020|GO:0016491|	S000002969	ERG26	sgd|Chr VII from 496502-495453, reverse complement, Verified ORF, "C-3 sterol dehydrogenase, catalyzes the second of three steps required to remove two C-4 methyl groups from an intermediate in ergosterol biosynthesis" [YGL001C]	sgd|YGL001C|ref|NM_001180866|tc|TC18782	852883	3-beta-hydroxy-delta5-steroid dehydrogenase activity|C-3 sterol dehydrogenase (C-4 sterol decarboxylase) activity|binding|catalytic activity|oxidoreductase activity|sterol-4-alpha-carboxylate 3-dehydrogenase (decarboxylating) activity|ergosterol biosynthetic process|lipid biosynthetic process|metabolic process|oxidation-reduction process|steroid biosynthetic process|sterol biosynthetic process|en…	cytoplasm|endomembrane system|endoplasmic reticulum|membrane|oxidoreductase activity|other	1011.23	4756.81
PET122	0	2.07471	sgd|Chr V from 474805-474041, reverse complement, Verified ORF, "Mitochondrial translational activator specific for the COX3 mRNA, acts together with Pet54p and Pet494p; located in the mitochondrial inner membrane" [YER153C]	YER153C	GO:0005737|GO:0016020|GO:0005740|GO:0005739|GO:0003723|GO:0007005|GO:0070271|GO:0006412	S000000955	PET122	sgd|Chr V from 474805-474041, reverse complement, Verified ORF, "Mitochondrial translational activator specific for the COX3 mRNA, acts together with Pet54p and Pet494p; located in the mitochondrial inner membrane" [YER153C]	sgd|YER153C|ref|NM_001179043|tc|TC19411	856897	translation initiation factor activity|translation regulator activity|mitochondrial respiratory chain complex IV biogenesis|positive regulation of mitochondrial translation|regulation of translation|translational initiation|membrane|mitochondrial envelope|mitochondrial inner membrane|mitochondrial inner membrane|mitochondrion|mitochondrion	cytoplasm|membrane|mitochondrial envelope|mitochondrion|RNA binding|mitochondrion organization|protein complex biogenesis|translation	10692.5	50295.1
YPL278C	0	2.07146	sgd|Chr XVI from 15355-15053, reverse complement, Uncharacterized ORF, "Putative protein of unknown function; gene expression regulated by copper levels" [YPL278C]	YPL278C	GO:0005575|GO:0003674|GO:0008150	S000006199	YPL278C	sgd|Chr XVI from 15355-15053, reverse complement, Uncharacterized ORF, "Putative protein of unknown function; gene expression regulated by copper levels" [YPL278C]	sgd|YPL278C|sgd|YOR389W|ref|NM_001184092|ref|NM_001183809	855851	molecular_function|biological_process|cellular_component	cellular_component|molecular_function|biological_process	622.248	2920.33
CHC1	0	2.0702	sgd|Chr VII from 107504-102543, reverse complement, Verified ORF, "Clathrin heavy chain, subunit of the major coat protein involved in intracellular protein transport and endocytosis; two heavy chains form the clathrin triskelion structural component; the	YGL206C	GO:0005737|GO:0016023|GO:0012505|GO:0016020|GO:0005198|GO:0016044|GO:0006810|GO:0016192	S000003174	CHC1	sgd|Chr VII from 107504-102543, reverse complement, Verified ORF, "Clathrin heavy chain, subunit of the major coat protein involved in intracellular protein transport and endocytosis; two heavy chains form the clathrin triskelion structural component; the	sgd|YGL206C|ref|NM_001181071|tc|TC16617	852666	binding|structural molecule activity|structural molecule activity|endocytosis|endocytosis|intracellular protein transport|vesicle-mediated transport|vesicle-mediated transport|clathrin coat of coated pit|clathrin coat of trans-Golgi network vesicle|clathrin vesicle coat|coated pit|cytoplasmic vesicle|cytoplasmic vesicle membrane|membrane	cytoplasm|cytoplasmic membrane-bounded vesicle|endomembrane system|membrane|structural molecule activity|cellular membrane organization|transport|vesicle-mediated transport	1007.25	4723.07
TKL1	0	2.05967	sgd|Chr XVI from 694838-692796, reverse complement, Verified ORF, "Transketolase, similar to Tkl2p; catalyzes conversion of xylulose-5-phosphate and ribose-5-phosphate to sedoheptulose-7-phosphate and glyceraldehyde-3-phosphate in the pentose phosphate pa	YPR074C	GO:0005737|GO:0016740|GO:0044262|GO:0051186|GO:0046483	S000006278	TKL1	sgd|Chr XVI from 694838-692796, reverse complement, Verified ORF, "Transketolase, similar to Tkl2p; catalyzes conversion of xylulose-5-phosphate and ribose-5-phosphate to sedoheptulose-7-phosphate and glyceraldehyde-3-phosphate in the pentose phosphate pa	sgd|YPR074C|ref|NM_001184171|tc|TC17360	856188	catalytic activity|metal ion binding|transferase activity|transketolase activity|transketolase activity|transketolase activity|metabolic process|pentose-phosphate shunt|pentose-phosphate shunt|cytoplasm	cytoplasm|transferase activity|cellular carbohydrate metabolic process|cofactor metabolic process|heterocycle metabolic process	1451.89	6758.55
YSP2	0	2.05675	sgd|Chr IV from 1124925-1120609, reverse complement, Verified ORF, "Protein involved in programmed cell death; mutant shows resistance to cell death induced by amiodarone or intracellular acidification" [YDR326C]	YDR326C	GO:0005737|GO:0005739|GO:0003674|	S000002734	YSP2	sgd|Chr IV from 1124925-1120609, reverse complement, Verified ORF, "Protein involved in programmed cell death; mutant shows resistance to cell death induced by amiodarone or intracellular acidification" [YDR326C]	sgd|YDR326C|ref|NM_001180634|tc|TC21661	851926	molecular_function|apoptosis|apoptosis|integral to membrane|membrane|mitochondrial membrane|mitochondrion|mitochondrion	cytoplasm|mitochondrion|molecular_function|other	183.993	854.749
ERP2	0	2.0556	sgd|Chr I from 138345-137698, reverse complement, Verified ORF, "Protein that forms a heterotrimeric complex with Erp1p, Emp24p, and Erv25p; member, along with Emp24p and Erv25p, of the p24 family involved in ER to Golgi transport and localized to COPII-c	YAL007C	GO:0005737|GO:0016023|GO:0003674|GO:0006810|GO:0016192	S000000005	ERP2	sgd|Chr I from 138345-137698, reverse complement, Verified ORF, "Protein that forms a heterotrimeric complex with Erp1p, Emp24p, and Erv25p; member, along with Emp24p and Erv25p, of the p24 family involved in ER to Golgi transport and localized to COPII-c	sgd|YAL007C|ref|NM_001178152|tc|TC19965	851226	molecular_function|ER to Golgi vesicle-mediated transport|protein transport|transport|vesicle-mediated transport|ER to Golgi transport vesicle|endoplasmic reticulum|endoplasmic reticulum membrane|integral to membrane|membrane	cytoplasm|cytoplasmic membrane-bounded vesicle|molecular_function|transport|vesicle-mediated transport	396.386	1839.97
SPS2	0	2.05195	sgd|Chr IV from 1485303-1483795, reverse complement, Verified ORF, "Protein expressed during sporulation, redundant with Sps22p for organization of the beta-glucan layer of the spore wall; S. pombe ortholog is a spore wall component" [YDR522C]	YDR522C	GO:0005618|GO:0005624|GO:0003674|GO:0032989|GO:0030435	S000002930	SPS2	sgd|Chr IV from 1485303-1483795, reverse complement, Verified ORF, "Protein expressed during sporulation, redundant with Sps22p for organization of the beta-glucan layer of the spore wall; S. pombe ortholog is a spore wall component" [YDR522C]	sgd|YDR522C|ref|NM_001180830|tc|TC18123	852134	molecular_function|ascospore formation|ascospore wall assembly|meiosis|sporulation resulting in formation of a cellular spore|anchored to membrane|fungal-type cell wall|membrane|plasma membrane|plasma membrane enriched fraction	cell wall|membrane fraction|molecular_function|cellular component morphogenesis|sporulation resulting in formation of a cellular spore	2.98047	13.8
PBP2	0	2.05092	sgd|Chr II from 683428-684669, Verified ORF, "RNA binding protein with similarity to mammalian heterogeneous nuclear RNP K protein, involved in the regulation of telomere position effect and telomere length" [YBR233W]	YBR233W	GO:0005737|GO:0003723|GO:0006259|GO:0051276	S000000437	PBP2	sgd|Chr II from 683428-684669, Verified ORF, "RNA binding protein with similarity to mammalian heterogeneous nuclear RNP K protein, involved in the regulation of telomere position effect and telomere length" [YBR233W]	sgd|YBR233W|ref|NM_001178581|tc|TC19432	852533	RNA binding|molecular_function|biological_process|cytoplasm|nucleus|ribonucleoprotein complex	cytoplasm|RNA binding|DNA metabolic process|chromosome organization	122.27	565.725
YOL162W	0	2.04327	sgd|Chr XV from 10119-10766, Uncharacterized ORF, "Putative protein of unknown function; member of the Dal5p subfamily of the major facilitator family" [YOL162W]	YOL162W	GO:0016020|GO:0005215|GO:0006810	S000005522	YOL162W	sgd|Chr XV from 10119-10766, Uncharacterized ORF, "Putative protein of unknown function; member of the Dal5p subfamily of the major facilitator family" [YOL162W]	sgd|YOL162W|ref|NM_001183415|tc|TC20731	854002	transmembrane transporter activity|transmembrane transport|transport|integral to membrane|membrane|membrane	membrane|transporter activity|transport	26.0712	119.989
GCN2	0	2.04198	sgd|Chr IV from 1030049-1025070, reverse complement, Verified ORF, "Protein kinase, phosphorylates the alpha-subunit of translation initiation factor eIF2 (Sui2p) in response to starvation; activated by uncharged tRNAs and the Gcn1p-Gcn20p complex; contri	YDR283C	GO:0005737|GO:0005840|GO:0005515|GO:0004672|GO:0016740|GO:0007049|GO:0006520|GO:0006464|GO:0006950|GO:0006412	S000002691	GCN2	sgd|Chr IV from 1030049-1025070, reverse complement, Verified ORF, "Protein kinase, phosphorylates the alpha-subunit of translation initiation factor eIF2 (Sui2p) in response to starvation; activated by uncharged tRNAs and the Gcn1p-Gcn20p complex; contri	sgd|YDR283C|ref|NM_001180591|tc|TC16623	851877	ATP binding|aminoacyl-tRNA ligase activity|eukaryotic translation initiation factor 2alpha kinase activity|kinase activity|ligase activity|nucleotide binding|protein homodimerization activity|protein kinase activity|protein kinase activity|protein serine/threonine kinase activity|transferase activity|DNA damage checkpoint|cellular amino acid biosynthetic process|cellular amino acid biosynthetic p…	cytoplasm|ribosome|protein binding|protein kinase activity|transferase activity|cell cycle|cellular amino acid metabolic process|protein modification process|response to stress|translation	515.144	2368.76
SRL3	0	2.04187	sgd|Chr XI from 611525-612265, Verified ORF, "Cytoplasmic protein that, when overexpressed, suppresses the lethality of a rad53 null mutation; potential Cdc28p substrate" [YKR091W]	YKR091W	GO:0005737|GO:0003674|	S000001799	SRL3	sgd|Chr XI from 611525-612265, Verified ORF, "Cytoplasmic protein that, when overexpressed, suppresses the lethality of a rad53 null mutation; potential Cdc28p substrate" [YKR091W]	sgd|YKR091W|ref|NM_001179881|tc|TC20950	853966	molecular_function|nucleobase, nucleoside, nucleotide and nucleic acid metabolic process|cytoplasm|cytoplasm	cytoplasm|molecular_function|other	2029.78	9332.74
DPB2	0	2.03844	sgd|Chr XVI from 888974-891043, Verified ORF, "Second largest subunit of DNA polymerase II (DNA polymerase epsilon), required for normal yeast chromosomal replication; expression peaks at the G1/S phase boundary; potential Cdc28p substrate" [YPR175W]	YPR175W	GO:0005694|GO:0005737|GO:0005634|GO:0003677|GO:0016779|GO:0016740|GO:0006259|GO:0006950	S000006379	DPB2	sgd|Chr XVI from 888974-891043, Verified ORF, "Second largest subunit of DNA polymerase II (DNA polymerase epsilon), required for normal yeast chromosomal replication; expression peaks at the G1/S phase boundary; potential Cdc28p substrate" [YPR175W]	sgd|YPR175W|ref|NM_001184272|tc|TC17342	856305	DNA binding|DNA-directed DNA polymerase activity|DNA-directed DNA polymerase activity|double-stranded DNA binding|nucleotidyltransferase activity|transferase activity|DNA replication|cell cycle|lagging strand elongation|leading strand elongation|mismatch repair|nucleotide-excision repair|cytoplasm|cytoplasm|epsilon DNA polymerase complex|nucleus|nucleus|replication fork	chromosome|cytoplasm|nucleus|DNA binding|nucleotidyltransferase activity|transferase activity|DNA metabolic process|response to stress	100.501	460.996
YER077C	0	2.03746	sgd|Chr V from 316600-314534, reverse complement, Uncharacterized ORF, "Putative protein of unknown function; green fluorescent protein (GFP)-fusion protein localizes to the mitochondrion; null mutation results in a decrease in plasma membrane electron tr	YER077C	GO:0005737|GO:0005739|GO:0003674|GO:0008150	S000000879	YER077C	sgd|Chr V from 316600-314534, reverse complement, Uncharacterized ORF, "Putative protein of unknown function; green fluorescent protein (GFP)-fusion protein localizes to the mitochondrion; null mutation results in a decrease in plasma membrane electron tr	sgd|YER077C|ref|NM_001178968|tc|NP252732	856810	molecular_function|biological_process|mitochondrion	cytoplasm|mitochondrion|molecular_function|biological_process	267.443	1225.93
DRS2	0	2.03698	sgd|Chr I from 99697-95630, reverse complement, Verified ORF, "Aminophospholipid translocase (flippase) that maintains membrane lipid asymmetry in post-Golgi secretory vesicles; contributes to clathrin-coated vesicle formation and endocytosis; mutations i	YAL026C	GO:0005794|GO:0005737|GO:0016020|GO:0016787|GO:0005215|GO:0016044|GO:0042254|GO:0006810|GO:0016192	S000000024	DRS2	sgd|Chr I from 99697-95630, reverse complement, Verified ORF, "Aminophospholipid translocase (flippase) that maintains membrane lipid asymmetry in post-Golgi secretory vesicles; contributes to clathrin-coated vesicle formation and endocytosis; mutations i	sgd|YAL026C|ref|NM_001178171|tc|TC16679	851207	ATP binding|ATPase activity, coupled to transmembrane movement of ions, phosphorylative mechanism|catalytic activity|hydrolase activity|hydrolase activity, acting on acid anhydrides, catalyzing transmembrane movement of substances|magnesium ion binding|nucleotide binding|phospholipid-translocating ATPase activity|phospholipid-translocating ATPase activity|phospholipid-translocating ATPase activit…	Golgi apparatus|cytoplasm|membrane|hydrolase activity|transporter activity|cellular membrane organization|ribosome biogenesis|transport|vesicle-mediated transport	144.593	662.575
PDS5	0	2.035	sgd|Chr XIII from 420029-416196, reverse complement, Verified ORF, "Protein required for establishment and maintenance of sister chromatid condensation and cohesion, colocalizes with cohesin on chromosomes, may function as a protein-protein interaction sc	YMR076C	GO:0005694|GO:0005634|GO:0005198|GO:0006259|GO:0007049|GO:0051276|GO:0007059|GO:0007126|GO:0006950	S000004681	PDS5	sgd|Chr XIII from 420029-416196, reverse complement, Verified ORF, "Protein required for establishment and maintenance of sister chromatid condensation and cohesion, colocalizes with cohesin on chromosomes, may function as a protein-protein interaction sc	sgd|YMR076C|ref|NM_001182575|tc|TC21703	855099	binding|structural molecule activity|cell cycle|cell division|double-strand break repair|meiosis|mitosis|mitotic chromosome condensation|mitotic sister chromatid cohesion|synapsis|condensed nuclear chromosome|nucleus	chromosome|nucleus|structural molecule activity|DNA metabolic process|cell cycle|chromosome organization|chromosome segregation|meiosis|response to stress	255.67	1169.96
PHO3	0	2.03179	sgd|Chr II from 429101-427698, reverse complement, Verified ORF, "Constitutively expressed acid phosphatase similar to Pho5p; brought to the cell surface by transport vesicles; hydrolyzes thiamin phosphates in the periplasmic space, increasing cellular th	YBR092C	|GO:0016787|GO:0006725|GO:0046483|GO:0006766	S000000296	PHO3	sgd|Chr II from 429101-427698, reverse complement, Verified ORF, "Constitutively expressed acid phosphatase similar to Pho5p; brought to the cell surface by transport vesicles; hydrolyzes thiamin phosphates in the periplasmic space, increasing cellular th	sgd|YBR092C|ref|NM_001178440|tc|TC18122	852389	acid phosphatase activity|acid phosphatase activity|hydrolase activity|phosphate metabolic process|phosphate metabolic process|thiamine-containing compound metabolic process|cell wall-bounded periplasmic space|cell wall-bounded periplasmic space	other|hydrolase activity|cellular aromatic compound metabolic process|heterocycle metabolic process|vitamin metabolic process	80.0346	365.429
YCL049C	0	2.02933	sgd|Chr III from 40724-39786, reverse complement, Uncharacterized ORF, "Protein of unknown function; localizes to membrane fraction; YCL049C is not an essential gene" [YCL049C]	YCL049C	GO:0005624|GO:0003674|GO:0008150	S000000554	YCL049C	sgd|Chr III from 40724-39786, reverse complement, Uncharacterized ORF, "Protein of unknown function; localizes to membrane fraction; YCL049C is not an essential gene" [YCL049C]	sgd|YCL049C|ref|NM_001178694|tc|TC20045	850308	molecular_function|biological_process|membrane fraction	membrane fraction|molecular_function|biological_process	550.106	2507.45
CUP1-2	0	2.02657	sgd|Chr VIII from 214718-214533, reverse complement, Verified ORF, "Metallothionein, binds copper and mediates resistance to high concentrations of copper and cadmium; locus is variably amplified in different strains, with two copies, CUP1-1 and CUP1-2, i	YHR055C	GO:0005737|GO:0016491|GO:0042221|GO:0006950	S000001097	CUP1-2	sgd|Chr VIII from 214718-214533, reverse complement, Verified ORF, "Metallothionein, binds copper and mediates resistance to high concentrations of copper and cadmium; locus is variably amplified in different strains, with two copies, CUP1-1 and CUP1-2, i	sgd|YHR055C|sgd|YHR053C|ref|NM_001179183|ref|NM_001179185	856452	antioxidant activity|cadmium ion binding|copper ion binding|metal ion binding|superoxide dismutase activity|detoxification of cadmium ion|detoxification of copper ion|removal of superoxide radicals|removal of superoxide radicals|response to copper ion|cytosol	cytoplasm|oxidoreductase activity|response to chemical stimulus|response to stress	13298.5	60500
TPO4	0	2.02623	sgd|Chr XV from 836431-834452, reverse complement, Verified ORF, "Polyamine transport protein, recognizes spermine, putrescine, and spermidine; localizes to the plasma membrane; member of the major facilitator superfamily" [YOR273C]	YOR273C	GO:0005737|GO:0016020|GO:0005886|GO:0005773|GO:0005215|GO:0006810	S000005799	TPO4	sgd|Chr XV from 836431-834452, reverse complement, Verified ORF, "Polyamine transport protein, recognizes spermine, putrescine, and spermidine; localizes to the plasma membrane; member of the major facilitator superfamily" [YOR273C]	sgd|YOR273C|ref|NM_001183692|tc|TC17403	854447	antiporter activity|spermidine transmembrane transporter activity|spermine transmembrane transporter activity|transporter activity|spermidine transport|spermine transport|transmembrane transport|transport|fungal-type vacuole membrane|integral to membrane|membrane|plasma membrane|plasma membrane	cytoplasm|membrane|plasma membrane|vacuole|transporter activity|transport	1754.42	7979.7
IRR1	0	2.02541	sgd|Chr IX from 307929-304477, reverse complement, Verified ORF, "Subunit of the cohesin complex, which is required for sister chromatid cohesion during mitosis and meiosis and interacts with centromeres and chromosome arms, essential for viability" [YIL0	YIL026C	GO:0005694|GO:0005634||GO:0007049|GO:0051276|GO:0007059|GO:0000746|GO:0031505	S000001288	IRR1	sgd|Chr IX from 307929-304477, reverse complement, Verified ORF, "Subunit of the cohesin complex, which is required for sister chromatid cohesion during mitosis and meiosis and interacts with centromeres and chromosome arms, essential for viability" [YIL0	sgd|YIL026C|ref|NM_001179376|tc|TC16751	854786	binding|chromatin binding|cell cycle|cell division|chromosome segregation|cytogamy|fungal-type cell wall organization|mitosis|mitotic sister chromatid cohesion|spore germination|chromosome|chromosome, centromeric region|nuclear mitotic cohesin complex|nucleus|nucleus	chromosome|nucleus|other|cell cycle|chromosome organization|chromosome segregation|conjugation|fungal-type cell wall organization	367.377	1670
GLT1	0	2.02304	sgd|Chr IV from 155640-149203, reverse complement, Verified ORF, "NAD(+)-dependent glutamate synthase (GOGAT), synthesizes glutamate from glutamine and alpha-ketoglutarate; with Gln1p, forms the secondary pathway for glutamate biosynthesis from ammonia; e	YDL171C	GO:0005737|GO:0005739|GO:0016491|GO:0006520	S000002330	GLT1	sgd|Chr IV from 155640-149203, reverse complement, Verified ORF, "NAD(+)-dependent glutamate synthase (GOGAT), synthesizes glutamate from glutamine and alpha-ketoglutarate; with Gln1p, forms the secondary pathway for glutamate biosynthesis from ammonia; e	sgd|YDL171C|ref|NM_001180231|tc|TC16588	851383	3 iron, 4 sulfur cluster binding|FMN binding|catalytic activity|flavin adenine dinucleotide binding|glutamate synthase (NADH) activity|glutamate synthase (NADH) activity|glutamate synthase (NADH) activity|glutamate synthase activity|glutamate synthase activity, NADH or NADPH as acceptor|iron ion binding|iron-sulfur cluster binding|metal ion binding|oxidoreductase activity|oxidoreductase activity,…	cytoplasm|mitochondrion|oxidoreductase activity|cellular amino acid metabolic process	2729.75	12388.3
SEN1	0	2.02061	sgd|Chr XII from 993434-1000129, Verified ORF, "Presumed helicase required for RNA polymerase II transcription termination and processing of RNAs; homolog of Senataxin which causes Ataxia-Oculomotor Apraxia 2 and a dominant form of amyotrophic lateral scl	YLR430W	GO:0005634|GO:0004386|GO:0016787|GO:0016070|GO:0042254|GO:0006351	S000004422	SEN1	sgd|Chr XII from 993434-1000129, Verified ORF, "Presumed helicase required for RNA polymerase II transcription termination and processing of RNAs; homolog of Senataxin which causes Ataxia-Oculomotor Apraxia 2 and a dominant form of amyotrophic lateral scl	sgd|YLR430W|ref|NM_001182318|gb|M74589	851150	ATP binding|ATP-dependent 5'-3' DNA helicase activity|ATP-dependent 5'-3' RNA helicase activity|ATP-dependent DNA helicase activity|DNA binding|DNA-dependent ATPase activity|RNA-dependent ATPase activity|helicase activity|hydrolase activity|nuclease activity|nucleotide binding|DNA repair|rRNA processing|snRNA processing|snoRNA processing|tRNA processing|tRNA processing|termination of RNA polymera…	nucleus|helicase activity|hydrolase activity|RNA metabolic process|ribosome biogenesis|transcription, DNA-dependent	591.797	2681.23
DAN4	0	2.01769	sgd|Chr X from 715740-712255, reverse complement, Verified ORF, "Cell wall mannoprotein with similarity to Tir1p, Tir2p, Tir3p, and Tir4p; expressed under anaerobic conditions, completely repressed during aerobic growth" [YJR151C]	YJR151C	GO:0005618|GO:0003674|GO:0008150	S000003912	DAN4	sgd|Chr X from 715740-712255, reverse complement, Verified ORF, "Cell wall mannoprotein with similarity to Tir1p, Tir2p, Tir3p, and Tir4p; expressed under anaerobic conditions, completely repressed during aerobic growth" [YJR151C]	sgd|YJR151C|ref|NM_001181809|tc|NP256905	853616	molecular_function|biological_process|response to stress|anchored to membrane|cell wall|extracellular region|fungal-type cell wall|membrane	cell wall|molecular_function|biological_process	692.558	3131.39
YBL065W	0	2.01692	ens|Dubious open reading frame unlikely to encode a protein, based on available experimental and comparative sequence data; partially overlaps verified ORF SEF1/YBL066C; YBL065W is a non-essential gene [Source:SGD;Acc:S000000161] [YBL065W]	YBL065W	GO:0005575|GO:0003674|GO:0008150		YBL065W	ens|Dubious open reading frame unlikely to encode a protein, based on available experimental and comparative sequence data; partially overlaps verified ORF SEF1/YBL066C; YBL065W is a non-essential gene [Source:SGD;Acc:S000000161] [YBL065W]	ens|YBL065W	852213	cellular_component unknown|molecular_function unknown|biological_process unknown	cellular_component|molecular_function|biological_process	136.592	617.272
YNR062C	0	2.01687	sgd|Chr XIV from 745343-744360, reverse complement, Uncharacterized ORF, "Putative membrane protein of unknown function" [YNR062C]	YNR062C	GO:0016020|GO:0003674|GO:0008150	S000005345	YNR062C	sgd|Chr XIV from 745343-744360, reverse complement, Uncharacterized ORF, "Putative membrane protein of unknown function" [YNR062C]	sgd|YNR062C|ref|NM_001183239|tc|NP256017	855799	molecular_function|biological_process|integral to membrane|integral to membrane|membrane	membrane|molecular_function|biological_process	33.9285	153.32
SEO1	0	2.01597	sgd|Chr I from 9016-7235, reverse complement, Verified ORF, "Putative permease, member of the allantoate transporter subfamily of the major facilitator superfamily; mutation confers resistance to ethionine sulfoxide" [YAL067C]	YAL067C	GO:0016020|GO:0005215|GO:0006810	S000000062	SEO1	sgd|Chr I from 9016-7235, reverse complement, Verified ORF, "Putative permease, member of the allantoate transporter subfamily of the major facilitator superfamily; mutation confers resistance to ethionine sulfoxide" [YAL067C]	sgd|YAL067C|ref|NM_001178208|tc|TC17590	851230	transporter activity|transmembrane transport|transport|transport|integral to membrane|membrane|membrane	membrane|transporter activity|transport	134.485	607.346
CUR1	0	2.01515	sgd|Chr XVI from 843262-844020, Verified ORF, "Protein of unknown function involved in destabilization of [URE3] prions; similar in sequence to Btn2p" [YPR158W]	YPR158W	GO:0005634|GO:0003674|GO:0008150	S000006362	CUR1	sgd|Chr XVI from 843262-844020, Verified ORF, "Protein of unknown function involved in destabilization of [URE3] prions; similar in sequence to Btn2p" [YPR158W]	sgd|YPR158W|ref|NM_001184255|tc|NP254923	856281	molecular_function|biological_process|nucleus|nucleus	nucleus|molecular_function|biological_process	292.447	1319.96
HOS3	0	2.01447	sgd|Chr XVI from 329606-331699, Verified ORF, "Trichostatin A-insensitive homodimeric histone deacetylase (HDAC) with specificity in vitro for histones H3, H4, H2A, and H2B; similar to Hda1p, Rpd3p, Hos1p, and Hos2p; deletion results in increased histone	YPL116W	GO:0005933|GO:0005737|GO:0005634|GO:0030427|GO:0016787|GO:0016070|GO:0007049|GO:0051276|GO:0006464|GO:0006351	S000006037	HOS3	sgd|Chr XVI from 329606-331699, Verified ORF, "Trichostatin A-insensitive homodimeric histone deacetylase (HDAC) with specificity in vitro for histones H3, H4, H2A, and H2B; similar to Hda1p, Rpd3p, Hos1p, and Hos2p; deletion results in increased histone	sgd|YPL116W|ref|NM_001183930|tc|TC17315	855987	histone deacetylase activity|hydrolase activity|chromatin modification|histone deacetylation|regulation of transcription involved in G1/S phase of mitotic cell cycle|regulation of transcription involved in G1/S phase of mitotic cell cycle|cellular bud neck|cytoplasm|nucleus|nucleus	cellular bud|cytoplasm|nucleus|site of polarized growth|hydrolase activity|RNA metabolic process|cell cycle|chromosome organization|protein modification process|transcription, DNA-dependent	233.991	1055.63
ERD2	0	2.01389	sgd|Chr II from 142749-142112,142868-142847, reverse complement, intron sequence removed, Verified ORF, "HDEL receptor, an integral membrane protein that binds to the HDEL motif in proteins destined for retention in the endoplasmic reticulum; has a role i	YBL040C	GO:0005737|GO:0012505|GO:0005783|GO:0016020||GO:0006810|GO:0016192	S000000136	ERD2	sgd|Chr II from 142749-142112,142868-142847, reverse complement, intron sequence removed, Verified ORF, "HDEL receptor, an integral membrane protein that binds to the HDEL motif in proteins destined for retention in the endoplasmic reticulum; has a role i	sgd|YBL040C|ref|NM_001178280|tc|TC19853	852240	ER retention sequence binding|HDEL sequence binding|HDEL sequence binding|HDEL sequence binding|receptor activity|ER to Golgi vesicle-mediated transport|protein retention in ER lumen|protein retention in ER lumen|protein transport|transport|vesicle-mediated transport|endoplasmic reticulum|endoplasmic reticulum membrane|integral to endoplasmic reticulum membrane|integral to membrane|membrane	cytoplasm|endomembrane system|endoplasmic reticulum|membrane|other|transport|vesicle-mediated transport	1825.65	8232.92
CYB5	0	2.01304	sgd|Chr XIV from 417302-416940, reverse complement, Verified ORF, "Cytochrome b5, involved in the sterol and lipid biosynthesis pathways; acts as an electron donor to support sterol C5-6 desaturation" [YNL111C]	YNL111C	GO:0005737|GO:0012505|GO:0005783|GO:0016020|GO:0005624||	S000005055	CYB5	sgd|Chr XIV from 417302-416940, reverse complement, Verified ORF, "Cytochrome b5, involved in the sterol and lipid biosynthesis pathways; acts as an electron donor to support sterol C5-6 desaturation" [YNL111C]	sgd|YNL111C|ref|NM_001182949|tc|TC21348	855612	electron carrier activity|heme binding|metal ion binding|electron transport chain|sterol biosynthetic process|transport|endoplasmic reticulum|endoplasmic reticulum membrane|endoplasmic reticulum membrane|integral to membrane|membrane|microsome|microsome	cytoplasm|endomembrane system|endoplasmic reticulum|membrane|membrane fraction|other|other	101.539	457.631
LTE1	0	2.01135	sgd|Chr I from 105872-101565, reverse complement, Verified ORF, "Protein similar to GDP/GTP exchange factors but without detectable GEF activity; required for asymmetric localization of Bfa1p at daughter-directed spindle pole bodies and for mitotic exit a	YAL024C	GO:0005933|GO:0030234|GO:0007049|GO:0006810|GO:0016192	S000000022	LTE1	sgd|Chr I from 105872-101565, reverse complement, Verified ORF, "Protein similar to GDP/GTP exchange factors but without detectable GEF activity; required for asymmetric localization of Bfa1p at daughter-directed spindle pole bodies and for mitotic exit a	sgd|YAL024C|ref|NM_001178169|tc|TC16659	851209	guanyl-nucleotide exchange factor activity|guanyl-nucleotide exchange factor activity|guanyl-nucleotide exchange factor activity|guanyl-nucleotide exchange factor activity|cell cycle|cell division|mitosis|mitotic cell cycle spindle orientation checkpoint|regulation of exit from mitosis|regulation of small GTPase mediated signal transduction|small GTPase mediated signal transduction|vesicle-mediat…	cellular bud|enzyme regulator activity|cell cycle|transport|vesicle-mediated transport	140.596	632.914
LCB5	0	2.01077	sgd|Chr XII from 665844-667907, Verified ORF, "Minor sphingoid long-chain base kinase, paralog of Lcb4p responsible for few percent of the total activity, possibly involved in synthesis of long-chain base phosphates, which function as signaling molecules"	YLR260W	GO:0005624|GO:0016740|GO:0044255|GO:0006950|GO:0023052	S000004250	LCB5	sgd|Chr XII from 665844-667907, Verified ORF, "Minor sphingoid long-chain base kinase, paralog of Lcb4p responsible for few percent of the total activity, possibly involved in synthesis of long-chain base phosphates, which function as signaling molecules"	sgd|YLR260W|ref|NM_001182147|tc|TC21807	850964	ATP binding|D-erythro-sphingosine kinase activity|diacylglycerol kinase activity|kinase activity|nucleotide binding|sphinganine kinase activity|transferase activity|activation of protein kinase C activity by G-protein coupled receptor protein signaling pathway|calcium-mediated signaling|lipid metabolic process|response to heat|sphingolipid metabolic process|sphingolipid metabolic process|Golgi ap…	membrane fraction|transferase activity|cellular lipid metabolic process|response to stress|signaling	357.565	1608.99
YEL076C-A	0	2.01032	sgd|Chr V from 4322-4185,5114-4602, reverse complement, intron sequence removed, Uncharacterized ORF, "Putative protein of unknown function" [YEL076C-A]	YEL076C-A	GO:0005575|GO:0003674|GO:0008150	S000002955	YEL076C-A	sgd|Chr V from 4322-4185,5114-4602, reverse complement, intron sequence removed, Uncharacterized ORF, "Putative protein of unknown function" [YEL076C-A]	sgd|YEL076C-A|sgd|YLR464W|ref|NM_001180855|ref|NM_001182352	856632	molecular_function|biological_process|cellular_component	cellular_component|molecular_function|biological_process	47.9237	215.582
YPR174C	0	2.00741	sgd|Chr XVI from 888708-888043, reverse complement, Uncharacterized ORF, "Protein of unknown function; green fluorescent protein (GFP)-fusion protein localizes to the nuclear periphery; potential Cdc28p substrate" [YPR174C]	YPR174C	GO:0005737|GO:0005856|GO:0012505|GO:0005815|GO:0005634|GO:0003674|GO:0008150	S000006378	YPR174C	sgd|Chr XVI from 888708-888043, reverse complement, Uncharacterized ORF, "Protein of unknown function; green fluorescent protein (GFP)-fusion protein localizes to the nuclear periphery; potential Cdc28p substrate" [YPR174C]	sgd|YPR174C|ref|NM_001184271|tc|TC19787	856304	molecular_function|biological_process|cytoplasm|cytoskeleton|membrane|nuclear envelope|nuclear membrane|nucleus|spindle pole body|spindle pole body	cytoplasm|cytoskeleton|endomembrane system|microtubule organizing center|nucleus|molecular_function|biological_process	756.191	3394.82
UFD4	0	2.0072	sgd|Chr XI from 425875-421424, reverse complement, Verified ORF, "Ubiquitin-protein ligase (E3) that interacts with Rpt4p and Rpt6p, two subunits of the 19S particle of the 26S proteasome; cytoplasmic E3 involved in the degradation of ubiquitin fusion pro	YKL010C	GO:0005737|GO:0005739|GO:0016874|GO:0006464	S000001493	UFD4	sgd|Chr XI from 425875-421424, reverse complement, Verified ORF, "Ubiquitin-protein ligase (E3) that interacts with Rpt4p and Rpt6p, two subunits of the 19S particle of the 26S proteasome; cytoplasmic E3 involved in the degradation of ubiquitin fusion pro	sgd|YKL010C|ref|NM_001179576|tc|TC16645	853859	acid-amino acid ligase activity|binding|ligase activity|ubiquitin-protein ligase activity|protein modification process|protein monoubiquitination|protein polyubiquitination|cytoplasm|intracellular|mitochondrion	cytoplasm|mitochondrion|ligase activity|protein modification process	896.314	4023.31
SMT3	0	2.00704	sgd|Chr IV from 1469400-1469705, Verified ORF, "Ubiquitin-like protein of the SUMO family, conjugated to lysine residues of target proteins; regulates chromatid cohesion, chromosome segregation, APC-mediated proteolysis, DNA replication and septin ring dy	YDR510W	GO:0005938|GO:0005694|GO:0005737|GO:0005856|GO:0005634||GO:0006464	S000002918	SMT3	sgd|Chr IV from 1469400-1469705, Verified ORF, "Ubiquitin-like protein of the SUMO family, conjugated to lysine residues of target proteins; regulates chromatid cohesion, chromosome segregation, APC-mediated proteolysis, DNA replication and septin ring dy	sgd|YDR510W|ref|NM_001180818|tc|TC21642	852122	protein tag|protein tag|protein sumoylation|condensed nuclear chromosome|nucleus|septin ring	cell cortex|chromosome|cytoplasm|cytoskeleton|nucleus|other|protein modification process	621.355	2788.77
POL1	0	2.00677	sgd|Chr XIV from 430087-434493, Verified ORF, "Catalytic subunit of the DNA polymerase I alpha-primase complex, required for the initiation of DNA replication during mitotic DNA synthesis and premeiotic DNA synthesis" [YNL102W]	YNL102W	GO:0005694|GO:0005737|GO:0005739|GO:0005634|GO:0016779|GO:0016740|GO:0006259|GO:0006950	S000005046	POL1	sgd|Chr XIV from 430087-434493, Verified ORF, "Catalytic subunit of the DNA polymerase I alpha-primase complex, required for the initiation of DNA replication during mitotic DNA synthesis and premeiotic DNA synthesis" [YNL102W]	sgd|YNL102W|ref|NM_001182940|tc|TC16649	855621	DNA binding|DNA-directed DNA polymerase activity|DNA-directed DNA polymerase activity|nucleic acid binding|nucleoside binding|nucleotide binding|nucleotidyltransferase activity|transferase activity|DNA replication|DNA replication|DNA synthesis involved in DNA repair|DNA-dependent DNA replication initiation|RNA-dependent DNA replication|lagging strand elongation|nucleobase, nucleoside, nucleotide …	chromosome|cytoplasm|mitochondrion|nucleus|nucleotidyltransferase activity|transferase activity|DNA metabolic process|response to stress	153.909	690.65
HNT1	0	2.00301	sgd|Chr IV from 239398-239019,239606-239510, reverse complement, intron sequence removed, Verified ORF, "Adenosine 5'-monophosphoramidase; interacts physically and genetically with Kin28p, a CDK and TFIIK subunit, and genetically with CAK1; member of the	YDL125C	GO:0005737|GO:0005634|GO:0016787|	S000002283	HNT1	sgd|Chr IV from 239398-239019,239606-239510, reverse complement, intron sequence removed, Verified ORF, "Adenosine 5'-monophosphoramidase; interacts physically and genetically with Kin28p, a CDK and TFIIK subunit, and genetically with CAK1; member of the	sgd|YDL125C|ref|NM_001180184|tc|TC20866	851432	catalytic activity|hydrolase activity|hydrolase activity|nucleotide binding|nucleotide metabolic process|cytoplasm|nucleus	cytoplasm|nucleus|hydrolase activity|other	5491.91	24580.3
GIC1	0	2.0028	sgd|Chr VIII from 222478-221534, reverse complement, Verified ORF, "Protein of unknown function involved in initiation of budding and cellular polarization, interacts with Cdc42p via the Cdc42/Rac-interactive binding (CRIB) domain" [YHR061C]	YHR061C	GO:0005938|GO:0005933|GO:0005737|GO:0005856|GO:0030427|GO:0030234|GO:0005515|GO:0007114|GO:0007049|GO:0000910|GO:0023052	S000001103	GIC1	sgd|Chr VIII from 222478-221534, reverse complement, Verified ORF, "Protein of unknown function involved in initiation of budding and cellular polarization, interacts with Cdc42p via the Cdc42/Rac-interactive binding (CRIB) domain" [YHR061C]	sgd|YHR061C|ref|NM_001179191|tc|TC21998	856458	Rho GTPase activator activity|Rho GTPase activator activity|Rho GTPase activator activity|Rho GTPase binding|Rho protein signal transduction|axial cellular bud site selection|establishment of cell polarity|regulation of cell shape|regulation of exit from mitosis|regulation of exit from mitosis|actin cap|cell cortex|cellular bud neck|cellular bud neck|cellular bud tip|cellular bud tip|cytoplasm|cy…	cell cortex|cellular bud|cytoplasm|cytoskeleton|site of polarized growth|enzyme regulator activity|protein binding|cell budding|cell cycle|cytokinesis|signaling	38.6484	172.954
YLR331C	0	2.00231	ens|Dubious open reading frame, unlikely to encode a protein; not conserved in closely related Saccharomyces species; 98% of ORF overlaps the verified gene MID2 [Source:SGD;Acc:S000004323] [YLR331C]	YLR331C	GO:0005575|GO:0003674|GO:0008150		YLR331C	ens|Dubious open reading frame, unlikely to encode a protein; not conserved in closely related Saccharomyces species; 98% of ORF overlaps the verified gene MID2 [Source:SGD;Acc:S000004323] [YLR331C]	ens|YLR331C	851043		cellular_component|molecular_function|biological_process	29.7784	133.215
YHR212W-A	0	1.99719	sgd|Chr VIII from 538742-538945, Uncharacterized ORF, "Putative protein of unknown function; identified by gene-trapping, microarray-based expression analysis, and genome-wide homology searching" [YHR212W-A]	YHR212W-A	GO:0005575|GO:0003674|GO:0008150	S000028650	YHR212W-A	sgd|Chr VIII from 538742-538945, Uncharacterized ORF, "Putative protein of unknown function; identified by gene-trapping, microarray-based expression analysis, and genome-wide homology searching" [YHR212W-A]	sgd|YHR212W-A|ref|NM_001184598|tc|TC21922	1466531	molecular_function|biological_process|cellular_component	cellular_component|molecular_function|biological_process	3.61173	16.1
COS4	0	1.99484	sgd|Chr VI from 6426-7565, Verified ORF, "Protein of unknown function, member of the DUP380 subfamily of conserved, often subtelomerically-encoded proteins" [YFL062W]	YFL062W	GO:0005737|GO:0016020|GO:0005773|GO:0003674|GO:0008150	S000001832	COS4	sgd|Chr VI from 6426-7565, Verified ORF, "Protein of unknown function, member of the DUP380 subfamily of conserved, often subtelomerically-encoded proteins" [YFL062W]	sgd|YFL062W|sgd|YGR295C|sgd|YNL336W|ref|NM_001179905	850482	molecular_function|biological_process|fungal-type vacuole|integral to membrane|membrane	cytoplasm|membrane|vacuole|molecular_function|biological_process	6133.89	27298.4
SPC24	0	1.98881	sgd|Chr XIII from 501891-501250, reverse complement, Verified ORF, "Component of the evolutionarily conserved kinetochore-associated Ndc80 complex (Ndc80p-Nuf2p-Spc24p-Spc25p); involved in chromosome segregation, spindle checkpoint activity and kinetochor	YMR117C	GO:0005694|GO:0005634|GO:0005198|GO:0007059|GO:0007010	S000004723	SPC24	sgd|Chr XIII from 501891-501250, reverse complement, Verified ORF, "Component of the evolutionarily conserved kinetochore-associated Ndc80 complex (Ndc80p-Nuf2p-Spc24p-Spc25p); involved in chromosome segregation, spindle checkpoint activity and kinetochor	sgd|YMR117C|ref|NM_001182617|tc|NP258815	855144	structural constituent of cytoskeleton|cell cycle|cell division|chromosome segregation|chromosome segregation|microtubule nucleation|mitosis|Ndc80 complex|chromosome, centromeric region|condensed chromosome kinetochore|condensed nuclear chromosome kinetochore|condensed nuclear chromosome kinetochore|condensed nuclear chromosome kinetochore|condensed nuclear chromosome, centromeric region|condense…	chromosome|nucleus|structural molecule activity|chromosome segregation|cytoskeleton organization	33.0466	146.458
YET2	0	1.98761	sgd|Chr XIII from 350381-350863, Verified ORF, "Protein of unknown function that may interact with ribosomes, based on co-purification experiments; homolog of human BAP31 protein" [YMR040W]	YMR040W	GO:0005737|GO:0016020|GO:0005840|GO:0003674|GO:0008150	S000004643	YET2	sgd|Chr XIII from 350381-350863, Verified ORF, "Protein of unknown function that may interact with ribosomes, based on co-purification experiments; homolog of human BAP31 protein" [YMR040W]	sgd|YMR040W|ref|NM_001182537|tc|TC20886	855056	molecular_function|biological_process|intracellular protein transport|protein transport|transport|vesicle-mediated transport|endoplasmic reticulum|endoplasmic reticulum membrane|integral to membrane|integral to membrane|membrane|ribosome	cytoplasm|membrane|ribosome|molecular_function|biological_process	637.784	2824.23
STB2	0	1.98737	sgd|Chr XIII from 382898-380346, reverse complement, Verified ORF, "Protein that interacts with Sin3p in a two-hybrid assay and is part of a large protein complex with Sin3p and Stb1p" [YMR053C]	YMR053C	GO:0005694|GO:0005634||GO:0051276|GO:0006464	S000004657	STB2	sgd|Chr XIII from 382898-380346, reverse complement, Verified ORF, "Protein that interacts with Sin3p in a two-hybrid assay and is part of a large protein complex with Sin3p and Stb1p" [YMR053C]	sgd|YMR053C|ref|NM_001182551|tc|TC17040	855075	histone deacetylation|Sin3-type complex|Sin3-type complex|nucleus	chromosome|nucleus|other|chromosome organization|protein modification process	344.395	1524.8
GAS3	0	1.98461	sgd|Chr XIII from 696796-698370, Verified ORF, "Putative 1,3-beta-glucanosyltransferase, has similarity to Gas1p; localizes to the cell wall" [YMR215W]	YMR215W	GO:0005618|GO:0016020|GO:0005624|GO:0016740|GO:0008150	S000004828	GAS3	sgd|Chr XIII from 696796-698370, Verified ORF, "Putative 1,3-beta-glucanosyltransferase, has similarity to Gas1p; localizes to the cell wall" [YMR215W]	sgd|YMR215W|ref|NM_001182722|tc|TC17873	855255	1,3-beta-glucanosyltransferase activity|1,3-beta-glucanosyltransferase activity|catalytic activity|cation binding|transferase activity|biological_process|carbohydrate metabolic process|cellular cell wall organization|anchored to membrane|cell wall|extracellular region|fungal-type cell wall|membrane|membrane fraction|plasma membrane enriched fraction	cell wall|membrane|membrane fraction|transferase activity|biological_process	689.065	3044.96
SCS3	0	1.97721	sgd|Chr VII from 270997-272139, Verified ORF, "Protein required for inositol prototrophy, identified as an ortholog of the FIT family of proteins involved in triglyceride droplet biosynthesis; disputed role in the synthesis of inositol phospholipids from	YGL126W	GO:0005737|GO:0005783|GO:0016020|GO:0003674|GO:0044255	S000003094	SCS3	sgd|Chr VII from 270997-272139, Verified ORF, "Protein required for inositol prototrophy, identified as an ortholog of the FIT family of proteins involved in triglyceride droplet biosynthesis; disputed role in the synthesis of inositol phospholipids from	sgd|YGL126W|ref|NM_001180991|tc|TC18605	852751	molecular_function|phospholipid biosynthetic process|phospholipid metabolic process|endoplasmic reticulum|integral to membrane|membrane	cytoplasm|endoplasmic reticulum|membrane|molecular_function|cellular lipid metabolic process	877.795	3859.12
DFM1	0	1.97296	sgd|Chr IV from 1294394-1293369, reverse complement, Verified ORF, "ER localized derlin-like family member involved in ER stress and homeostasis; not involved in ERAD or substrate retrotranslocation; interacts with CDC48; contains four transmembrane domai	YDR411C	GO:0005737|GO:0012505|GO:0005783|GO:0016020|GO:0003674|GO:0044257|GO:0042221|GO:0006950|GO:0023052	S000002819	DFM1	sgd|Chr IV from 1294394-1293369, reverse complement, Verified ORF, "ER localized derlin-like family member involved in ER stress and homeostasis; not involved in ERAD or substrate retrotranslocation; interacts with CDC48; contains four transmembrane domai	sgd|YDR411C|ref|NM_001180719|tc|TC20753	852020	molecular_function|ER-associated protein catabolic process|endoplasmic reticulum unfolded protein response|endoplasmic reticulum unfolded protein response|response to stress|Doa10p ubiquitin ligase complex|Hrd1p ubiquitin ligase ERAD-L complex|endoplasmic reticulum|endoplasmic reticulum|endoplasmic reticulum membrane|integral to membrane|membrane	cytoplasm|endomembrane system|endoplasmic reticulum|membrane|molecular_function|cellular protein catabolic process|response to chemical stimulus|response to stress|signaling	674.513	2956.69
CHS2	0	1.97157	sgd|Chr II from 311898-314789, Verified ORF, "Chitin synthase II; catalyzes transfer of N-acetylglucosamine (GlcNAc) to chitin upon activation of zymogenic form; required for chitin synthesis in the primary septum during cytokinesis; localization regulate	YBR038W	GO:0005933|GO:0016020|GO:0030427|GO:0016740|GO:0007049|GO:0000910	S000000242	CHS2	sgd|Chr II from 311898-314789, Verified ORF, "Chitin synthase II; catalyzes transfer of N-acetylglucosamine (GlcNAc) to chitin upon activation of zymogenic form; required for chitin synthesis in the primary septum during cytokinesis; localization regulate	sgd|YBR038W|ref|NM_001178386|tc|TC16899	852326	chitin synthase activity|chitin synthase activity|transferase activity|transferase activity, transferring glycosyl groups|cellular cell wall organization|chitin biosynthetic process|contractile ring contraction involved in cell cycle cytokinesis|cytokinesis|cellular bud neck|integral to membrane|membrane	cellular bud|membrane|site of polarized growth|transferase activity|cell cycle|cytokinesis	296.093	1296.66
BUD4	0	1.97143	sgd|Chr X from 598735-603078, Verified ORF, "Protein involved in bud-site selection and required for axial budding pattern; localizes with septins to bud neck in mitosis and may constitute an axial landmark for next round of budding; potential Cdc28p subs	YJR092W	GO:0005938|GO:0005933|GO:0005737|GO:0005856|GO:0030427||GO:0007114|GO:0007049|GO:0000910	S000003852	BUD4	sgd|Chr X from 598735-603078, Verified ORF, "Protein involved in bud-site selection and required for axial budding pattern; localizes with septins to bud neck in mitosis and may constitute an axial landmark for next round of budding; potential Cdc28p subs	sgd|YJR092W|ref|NM_001181749|tc|TC16657	853554	GTP binding|axial cellular bud site selection|cell cycle|cell division|cellular bud site selection|cellular bud neck|cellular bud neck contractile ring	cell cortex|cellular bud|cytoplasm|cytoskeleton|site of polarized growth|other|cell budding|cell cycle|cytokinesis	321.968	1409.83
TC19329	0	1.9704	tc|Rep: Heat shock protein - Saccharomyces cerevisiae (strain YJM789) (Baker's yeast), partial (80%) [TC19329]	TC19329			TC19329	tc|Rep: Heat shock protein - Saccharomyces cerevisiae (strain YJM789) (Baker's yeast), partial (80%) [TC19329]	tc|TC19329				3679.43	16100
ARG4	0	1.9684	sgd|Chr VIII from 141402-140011, reverse complement, Verified ORF, "Argininosuccinate lyase, catalyzes the final step in the arginine biosynthesis pathway" [YHR018C]	YHR018C	GO:0005737|GO:0016829|GO:0006520	S000001060	ARG4	sgd|Chr VIII from 141402-140011, reverse complement, Verified ORF, "Argininosuccinate lyase, catalyzes the final step in the arginine biosynthesis pathway" [YHR018C]	sgd|YHR018C|ref|NM_001179148|tc|TC18142	856411	argininosuccinate lyase activity|argininosuccinate lyase activity|catalytic activity|lyase activity|arginine biosynthetic process|arginine biosynthetic process via ornithine|arginine biosynthetic process via ornithine|cellular amino acid biosynthetic process|cytosol	cytoplasm|lyase activity|cellular amino acid metabolic process	736.394	3217.76
BNA4	0	1.96805	sgd|Chr II from 39145-40527, Verified ORF, "Kynurenine 3-mono oxygenase, required for the de novo biosynthesis of NAD from tryptophan via kynurenine; expression regulated by Hst1p; putative therapeutic target for Huntington disease" [YBL098W]	YBL098W	GO:0005737|GO:0016020|GO:0005740|GO:0005739|GO:0016491|GO:0051186|GO:0046483|GO:0006766	S000000194	BNA4	sgd|Chr II from 39145-40527, Verified ORF, "Kynurenine 3-mono oxygenase, required for the de novo biosynthesis of NAD from tryptophan via kynurenine; expression regulated by Hst1p; putative therapeutic target for Huntington disease" [YBL098W]	sgd|YBL098W|ref|NM_001178338|tc|TC18151	852179	kynurenine 3-monooxygenase activity|kynurenine 3-monooxygenase activity|monooxygenase activity|oxidoreductase activity|de novo NAD biosynthetic process from tryptophan|metabolic process|oxidation-reduction process|pyridine nucleotide biosynthetic process|mitochondrial outer membrane|mitochondrion|mitochondrion	cytoplasm|membrane|mitochondrial envelope|mitochondrion|oxidoreductase activity|cofactor metabolic process|heterocycle metabolic process|vitamin metabolic process	398.062	1738.95
DOP1	0	1.95956	sgd|Chr IV from 739997-734901, reverse complement, Verified ORF, "Golgi-localized, leucine-zipper domain containing protein; involved in endosome to Golgi transport, organization of the ER, establishing cell polarity, and morphogenesis; detected in highly	YDR141C	GO:0005794|GO:0005737|GO:0005739|GO:0003674|GO:0032989|GO:0006810|GO:0016192	S000002548	DOP1	sgd|Chr IV from 739997-734901, reverse complement, Verified ORF, "Golgi-localized, leucine-zipper domain containing protein; involved in endosome to Golgi transport, organization of the ER, establishing cell polarity, and morphogenesis; detected in highly	sgd|YDR141C|ref|NM_001180448|tc|TC21724	851719	binding|molecular_function|Golgi to endosome transport|cell morphogenesis|cell morphogenesis|endoplasmic reticulum organization|protein transport|transport|Golgi apparatus|Golgi membrane|cytoplasm|endosome|membrane|mitochondrion|trans-Golgi network	Golgi apparatus|cytoplasm|mitochondrion|molecular_function|cellular component morphogenesis|transport|vesicle-mediated transport	516.605	2243.57
PMT3	0	1.95586	sgd|Chr XV from 916030-918291, Verified ORF, "Protein O-mannosyltransferase, transfers mannose residues from dolichyl phosphate-D-mannose to protein serine/threonine residues; acts in a complex with Pmt5p, can instead interact with Pmt1p in some condition	YOR321W	GO:0005737|GO:0005783|GO:0016020|GO:0016740|GO:0044262|GO:0006464	S000005848	PMT3	sgd|Chr XV from 916030-918291, Verified ORF, "Protein O-mannosyltransferase, transfers mannose residues from dolichyl phosphate-D-mannose to protein serine/threonine residues; acts in a complex with Pmt5p, can instead interact with Pmt1p in some condition	sgd|YOR321W|ref|NM_001183741|tc|TC17208	854499	dolichyl-phosphate-mannose-protein mannosyltransferase activity|dolichyl-phosphate-mannose-protein mannosyltransferase activity|dolichyl-phosphate-mannose-protein mannosyltransferase activity|mannosyltransferase activity|transferase activity|transferase activity, transferring glycosyl groups|protein O-linked glycosylation|protein O-linked glycosylation|protein O-linked glycosylation|endoplasmic r…	cytoplasm|endoplasmic reticulum|membrane|transferase activity|cellular carbohydrate metabolic process|protein modification process	358.586	1553.33
HAC1	0	1.95275	sgd|Chr VI from 75179-75839,76092-76147, intron sequence removed, Verified ORF, "Basic leucine zipper (bZIP) transcription factor (ATF/CREB1 homolog) that regulates the unfolded protein response, via UPRE binding, and membrane biogenesis; ER stress-induce	YFL031W	GO:0005634|GO:0003677|GO:0016070|GO:0044255|GO:0042221|GO:0006950|GO:0023052|GO:0006351	S000001863	HAC1	sgd|Chr VI from 75179-75839,76092-76147, intron sequence removed, Verified ORF, "Basic leucine zipper (bZIP) transcription factor (ATF/CREB1 homolog) that regulates the unfolded protein response, via UPRE binding, and membrane biogenesis; ER stress-induce	sgd|YFL031W|ref|NM_001179935|tc|TC21560	850513	DNA binding|protein dimerization activity|sequence-specific DNA binding|sequence-specific DNA binding|sequence-specific DNA binding transcription factor activity|sequence-specific DNA binding transcription factor activity|endoplasmic reticulum unfolded protein response|phospholipid metabolic process|positive regulation of transcription from RNA polymerase II promoter involved in unfolded protein …	nucleus|DNA binding|RNA metabolic process|cellular lipid metabolic process|response to chemical stimulus|response to stress|signaling|transcription, DNA-dependent	3584.72	15494.8
YMR147W	0	1.95018	sgd|Chr XIII from 559199-559870, Uncharacterized ORF, "Putative protein of unknown function" [YMR147W]	YMR147W	GO:0005575|GO:0003674|GO:0008150	S000004755	YMR147W	sgd|Chr XIII from 559199-559870, Uncharacterized ORF, "Putative protein of unknown function" [YMR147W]	sgd|YMR147W|ref|NM_001182649|tc|TC19753	855178	molecular_function|biological_process|cellular_component	cellular_component|molecular_function|biological_process	116.118	501.024
PAN5	0	1.95003	sgd|Chr VIII from 225169-224030, reverse complement, Verified ORF, "2-dehydropantoate 2-reductase, part of the pantothenic acid pathway, structurally homologous to E. coli panE" [YHR063C]	YHR063C	GO:0005737|GO:0016491|GO:0006520|GO:0051186|GO:0006766	S000001105	PAN5	sgd|Chr VIII from 225169-224030, reverse complement, Verified ORF, "2-dehydropantoate 2-reductase, part of the pantothenic acid pathway, structurally homologous to E. coli panE" [YHR063C]	sgd|YHR063C|ref|NM_001179193|tc|TC20129	856460	2-dehydropantoate 2-reductase activity|2-dehydropantoate 2-reductase activity|NADP binding|binding|catalytic activity|coenzyme binding|oxidoreductase activity|metabolic process|oxidation-reduction process|pantothenate biosynthetic process|pantothenate biosynthetic process|cytoplasm|cytoplasm|soluble fraction	cytoplasm|oxidoreductase activity|cellular amino acid metabolic process|cofactor metabolic process|vitamin metabolic process	234.516	1011.77
COS8	0	1.9493	sgd|Chr VIII from 6401-7546, Verified ORF, "Nuclear membrane protein, member of the DUP380 subfamily of conserved, often subtelomerically-encoded proteins; regulation suggests a potential role in the unfolded protein response" [YHL048W]	YHL048W	GO:0012505|GO:0016020|GO:0005634|GO:0003674|GO:0008150	S000001040	COS8	sgd|Chr VIII from 6401-7546, Verified ORF, "Nuclear membrane protein, member of the DUP380 subfamily of conserved, often subtelomerically-encoded proteins; regulation suggests a potential role in the unfolded protein response" [YHL048W]	sgd|YHL048W|ref|NM_001179128|tc|TC18598	856337	molecular_function|biological_process|integral to membrane|membrane|nuclear envelope	endomembrane system|membrane|nucleus|molecular_function|biological_process	958.451	4132.99
PRM5	0	1.94883	sgd|Chr IX from 141569-140613, reverse complement, Verified ORF, "Pheromone-regulated protein, predicted to have 1 transmembrane segment; induced during cell integrity signaling" [YIL117C]	YIL117C	GO:0016020|GO:0003674|GO:0008150	S000001379	PRM5	sgd|Chr IX from 141569-140613, reverse complement, Verified ORF, "Pheromone-regulated protein, predicted to have 1 transmembrane segment; induced during cell integrity signaling" [YIL117C]	sgd|YIL117C|ref|NM_001179465|tc|TC18969	854689	molecular_function|biological_process|integral to membrane|integral to membrane|membrane	membrane|molecular_function|biological_process	2558.77	11030.2
CDC45	0	1.94746	sgd|Chr XII from 345941-343989, reverse complement, Verified ORF, "DNA replication initiation factor; recruited to MCM pre-RC complexes at replication origins; promotes release of MCM from Mcm10p, recruits elongation machinery; mutants in human homolog ma	YLR103C	GO:0005694|GO:0005634|GO:0003677|GO:0006259|GO:0016070|GO:0007049|GO:0006950|GO:0006351	S000004093	CDC45	sgd|Chr XII from 345941-343989, reverse complement, Verified ORF, "DNA replication initiation factor; recruited to MCM pre-RC complexes at replication origins; promotes release of MCM from Mcm10p, recruits elongation machinery; mutants in human homolog ma	sgd|YLR103C|ref|NM_001181990|tc|TC17424	850793	DNA replication origin binding|chromatin binding|DNA replication|DNA-dependent DNA replication initiation|DNA-dependent DNA replication initiation|DNA-dependent DNA replication initiation|S phase of mitotic cell cycle|S phase of mitotic cell cycle|cell cycle|double-strand break repair via break-induced replication|pre-replicative complex assembly|regulation of chromatin silencing at telomere|DNA …	chromosome|nucleus|DNA binding|DNA metabolic process|RNA metabolic process|cell cycle|response to stress|transcription, DNA-dependent	87.7699	377.995
WSC3	0	1.94729	sgd|Chr XV from 115808-114138, reverse complement, Verified ORF, "Partially redundant sensor-transducer of the stress-activated PKC1-MPK1 signaling pathway involved in maintenance of cell wall integrity; involved in the response to heat shock and other st	YOL105C	GO:0005624|GO:0030427|GO:0004871|GO:0007010|GO:0031505|GO:0007031|GO:0006950|GO:0023052	S000005465	WSC3	sgd|Chr XV from 115808-114138, reverse complement, Verified ORF, "Partially redundant sensor-transducer of the stress-activated PKC1-MPK1 signaling pathway involved in maintenance of cell wall integrity; involved in the response to heat shock and other st	sgd|YOL105C|ref|NM_001183359|tc|TC17742	854046	transmembrane receptor activity|transmembrane receptor activity|Rho protein signal transduction|Rho protein signal transduction|actin cytoskeleton organization|cellular cell wall organization|fungal-type cell wall organization|peroxisome degradation|response to heat|response to heat|integral to membrane|mating projection tip|membrane|membrane fraction	membrane fraction|site of polarized growth|signal transducer activity|cytoskeleton organization|fungal-type cell wall organization|peroxisome organization|response to stress|signaling	488.255	2102.49
YJL132W	0	1.94328	sgd|Chr X from 161914-164166, Uncharacterized ORF, "Putative protein of unknown function; localizes to the membrane fraction; possible Zap1p-regulated target gene induced by zinc deficiency; YJL132W is a non-essential gene" [YJL132W]	YJL132W	GO:0005624|GO:0003674|GO:0008150	S000003668	YJL132W	sgd|Chr X from 161914-164166, Uncharacterized ORF, "Putative protein of unknown function; localizes to the membrane fraction; possible Zap1p-regulated target gene induced by zinc deficiency; YJL132W is a non-essential gene" [YJL132W]	sgd|YJL132W|ref|NM_001181565|tc|TC17215	853309	molecular_function|biological_process|integral to membrane|membrane|membrane fraction	membrane fraction|molecular_function|biological_process	217.362	933.397
PHR1	0	1.94273	sgd|Chr XV from 1066839-1068536, Verified ORF, "DNA photolyase involved in photoreactivation, repairs pyrimidine dimers in the presence of visible light; induced by DNA damage; regulated by transcriptional repressor Rph1p" [YOR386W]	YOR386W	GO:0005737|GO:0005739|GO:0005634|GO:0003723|GO:0016829|GO:0006259|GO:0006950	S000005913	PHR1	sgd|Chr XV from 1066839-1068536, Verified ORF, "DNA photolyase involved in photoreactivation, repairs pyrimidine dimers in the presence of visible light; induced by DNA damage; regulated by transcriptional repressor Rph1p" [YOR386W]	sgd|YOR386W|ref|NM_001183806|tc|TC17707	854568	DNA binding|DNA photolyase activity|deoxyribodipyrimidine photo-lyase activity|deoxyribodipyrimidine photo-lyase activity|deoxyribodipyrimidine photo-lyase activity|lyase activity|mRNA binding|nucleotide binding|DNA repair|photoreactive repair|protein-chromophore linkage|response to DNA damage stimulus|mitochondrion|mitochondrion|nucleus|nucleus	cytoplasm|mitochondrion|nucleus|RNA binding|lyase activity|DNA metabolic process|response to stress	846.829	3635.05
HXT1	0	1.93973	sgd|Chr VIII from 292625-290913, reverse complement, Verified ORF, "Low-affinity glucose transporter of the major facilitator superfamily, expression is induced by Hxk2p in the presence of glucose and repressed by Rgt1p when glucose is limiting" [YHR094C]	YHR094C	GO:0016020|GO:0005624|GO:0005886|GO:0005215|GO:0006810	S000001136	HXT1	sgd|Chr VIII from 292625-290913, reverse complement, Verified ORF, "Low-affinity glucose transporter of the major facilitator superfamily, expression is induced by Hxk2p in the presence of glucose and repressed by Rgt1p when glucose is limiting" [YHR094C]	sgd|YHR094C|ref|NM_001179224|tc|TC17683	856494	fructose transmembrane transporter activity|galactose transmembrane transporter activity|glucose transmembrane transporter activity|mannose transmembrane transporter activity|pentose transmembrane transporter activity|substrate-specific transmembrane transporter activity|transporter activity|carbohydrate transport|glucose transport|mannose transport|transmembrane transport|transport|integral to m…	membrane|membrane fraction|plasma membrane|transporter activity|transport	228.533	978.948
ECI1	0	1.93848	sgd|Chr XII from 707040-706198, reverse complement, Verified ORF, "Peroxisomal delta3,delta2-enoyl-CoA isomerase, hexameric protein that converts 3-hexenoyl-CoA to trans-2-hexenoyl-CoA, essential for the beta-oxidation of unsaturated fatty acids, oleate-i	YLR284C	GO:0005737|GO:0005777|GO:0016853|GO:0044255	S000004274	ECI1	sgd|Chr XII from 707040-706198, reverse complement, Verified ORF, "Peroxisomal delta3,delta2-enoyl-CoA isomerase, hexameric protein that converts 3-hexenoyl-CoA to trans-2-hexenoyl-CoA, essential for the beta-oxidation of unsaturated fatty acids, oleate-i	sgd|YLR284C|ref|NM_001182171|tc|TC19230	850990	catalytic activity|dodecenoyl-CoA delta-isomerase activity|dodecenoyl-CoA delta-isomerase activity|dodecenoyl-CoA delta-isomerase activity|isomerase activity|fatty acid beta-oxidation|fatty acid metabolic process|lipid metabolic process|metabolic process|peroxisome|peroxisome	cytoplasm|peroxisome|isomerase activity|cellular lipid metabolic process	1814.66	7766.6
DYN3	0	1.93829	sgd|Chr XIII from 865350-864412, reverse complement, Verified ORF, "Dynein light intermediate chain (LIC); localizes with dynein, null mutant is defective in nuclear migration" [YMR299C]	YMR299C	GO:0005737|GO:0005856|GO:0016787|GO:0003774|GO:0006810	S000004914	DYN3	sgd|Chr XIII from 865350-864412, reverse complement, Verified ORF, "Dynein light intermediate chain (LIC); localizes with dynein, null mutant is defective in nuclear migration" [YMR299C]	sgd|YMR299C|ref|NM_001182808|tc|TC20585	855345	motor activity|motor activity|motor activity|nuclear migration along microtubule|cytoplasm|cytoplasmic dynein complex|cytoplasmic microtubule|cytoskeleton|dynein complex|microtubule	cytoplasm|cytoskeleton|hydrolase activity|motor activity|transport	236.947	1013.98
STF2	0	1.93366	sgd|Chr VII from 508364-508110, reverse complement, Verified ORF, "Protein involved in regulation of the mitochondrial F1F0-ATP synthase; Stf1p and Stf2p may act as stabilizing factors that enhance inhibitory action of the Inh1p protein" [YGR008C]	YGR008C	GO:0005737|GO:0016020|GO:0005740|GO:0005739|GO:0003674|GO:0046483	S000003240	STF2	sgd|Chr VII from 508364-508110, reverse complement, Verified ORF, "Protein involved in regulation of the mitochondrial F1F0-ATP synthase; Stf1p and Stf2p may act as stabilizing factors that enhance inhibitory action of the Inh1p protein" [YGR008C]	sgd|YGR008C|ref|NM_001181137|tc|TC21811	852891	molecular_function|regulation of ATPase activity|mitochondrial proton-transporting ATP synthase complex|mitochondrion	cytoplasm|membrane|mitochondrial envelope|mitochondrion|molecular_function|heterocycle metabolic process	6916.6	29503.8
USO1	0	1.93193	sgd|Chr IV from 345665-351037, Verified ORF, "Essential protein involved in the vesicle-mediated ER to Golgi transport step of secretion; binds membranes and functions during vesicle docking to the Golgi; required for assembly of the ER-to-Golgi SNARE com	YDL058W	GO:0005794|GO:0005737|GO:0016023|GO:0012505|GO:0016020|GO:0003674|GO:0016044|GO:0070271|GO:0006810|GO:0016050|GO:0016192	S000002216	USO1	sgd|Chr IV from 345665-351037, Verified ORF, "Essential protein involved in the vesicle-mediated ER to Golgi transport step of secretion; binds membranes and functions during vesicle docking to the Golgi; required for assembly of the ER-to-Golgi SNARE com	sgd|YDL058W|ref|NM_001180117|tc|NP263531|tc|TC16607	851501	binding|molecular_function|protein transporter activity|ER to Golgi vesicle-mediated transport|Golgi vesicle docking|SNARE complex assembly|intracellular protein transport|protein transport|transport|vesicle fusion with Golgi apparatus|ER to Golgi transport vesicle membrane|Golgi apparatus|Golgi membrane|Golgi membrane|cytoplasm|cytoplasmic vesicle|cytoplasmic vesicle membrane|cytoskeleton|endopl…	Golgi apparatus|cytoplasm|cytoplasmic membrane-bounded vesicle|endomembrane system|membrane|molecular_function|cellular membrane organization|protein complex biogenesis|transport|vesicle organization|vesicle-mediated transport	854.324	3639.88
CSH1	0	1.93126	sgd|Chr II from 561634-562764, Verified ORF, "Probable catalytic subunit of a mannosylinositol phosphorylceramide (MIPC) synthase, forms a complex with probable regulatory subunit Csg2p; function in sphingolipid biosynthesis is overlapping with that of Su	YBR161W	GO:0005737|GO:0016020|GO:0005773|GO:0016740|GO:0044255	S000000365	CSH1	sgd|Chr II from 561634-562764, Verified ORF, "Probable catalytic subunit of a mannosylinositol phosphorylceramide (MIPC) synthase, forms a complex with probable regulatory subunit Csg2p; function in sphingolipid biosynthesis is overlapping with that of Su	sgd|YBR161W|ref|NM_001178509|tc|TC18630	852458	mannosyltransferase activity|mannosyltransferase activity|transferase activity|transferase activity, transferring glycosyl groups|glycosphingolipid biosynthetic process|glycosphingolipid biosynthetic process|sphingolipid biosynthetic process|fungal-type vacuole|integral to membrane|membrane|vacuolar membrane|vacuole	cytoplasm|membrane|vacuole|transferase activity|cellular lipid metabolic process	133.761	569.63
HOP1	0	1.93029	sgd|Chr IX from 226602-228419, Verified ORF, "Meiosis-specific DNA binding protein that displays Red1p dependent localization to the unsynapsed axial-lateral elements of the synaptonemal complex; required for homologous chromosome synapsis and chiasma for	YIL072W	GO:0005694|GO:0005634|GO:0003677|GO:0007049|GO:0051276|GO:0007126	S000001334	HOP1	sgd|Chr IX from 226602-228419, Verified ORF, "Meiosis-specific DNA binding protein that displays Red1p dependent localization to the unsynapsed axial-lateral elements of the synaptonemal complex; required for homologous chromosome synapsis and chiasma for	sgd|YIL072W|ref|NM_001179422|tc|TC19057	854738	DNA binding|four-way junction DNA binding|metal ion binding|meiosis|meiotic recombination checkpoint|mitosis|synapsis|synaptonemal complex assembly|chromosome|condensed nuclear chromosome|lateral element|nucleus	chromosome|nucleus|DNA binding|cell cycle|chromosome organization|meiosis	130.07	553.539
MYO2	0	1.92741	sgd|Chr XV from 925721-930445, Verified ORF, "One of two type V myosin motors (along with MYO4) involved in actin-based transport of cargos; required for the polarized delivery of secretory vesicles, the vacuole, late Golgi elements, peroxisomes, and the	YOR326W	GO:0005933|GO:0005737|GO:0005856|GO:0016020|GO:0030427|GO:0005773|GO:0016787|GO:0003774|GO:0005515|GO:0007114|GO:0007049|GO:0032989|GO:0016044|GO:0000910|GO:0007010|GO:0007005|GO:0007031|GO:0006810|GO:0007033|GO:0016192	S000005853	MYO2	sgd|Chr XV from 925721-930445, Verified ORF, "One of two type V myosin motors (along with MYO4) involved in actin-based transport of cargos; required for the polarized delivery of secretory vesicles, the vacuole, late Golgi elements, peroxisomes, and the	sgd|YOR326W|ref|NM_001183746|tc|TC16627	854504	ATP binding|actin binding|actin filament binding|calmodulin binding|calmodulin binding|microfilament motor activity|motor activity|nucleotide binding|Golgi inheritance|budding cell apical bud growth|cell cycle|cell division|establishment of mitotic spindle orientation|establishment of mitotic spindle orientation|membrane addition at site of cytokinesis|membrane addition at site of cytokinesis|mem…	cellular bud|cytoplasm|cytoskeleton|membrane|site of polarized growth|vacuole|hydrolase activity|motor activity|protein binding|cell budding|cell cycle|cellular component morphogenesis|cellular membrane organization|cytokinesis|cytoskeleton organization|mitochondrion organization|peroxisome organization|transport|vacuole organization|vesicle-mediated transport	677.111	2875.83
YOL014W	0	1.92448	sgd|Chr XV from 299693-300067, Uncharacterized ORF, "Putative protein of unknown function" [YOL014W]	YOL014W	GO:0005575|GO:0003674|GO:0008150	S000005374	YOL014W	sgd|Chr XV from 299693-300067, Uncharacterized ORF, "Putative protein of unknown function" [YOL014W]	sgd|YOL014W|ref|NM_001183268|tc|TC21291	854146	molecular_function|biological_process|cellular_component	cellular_component|molecular_function|biological_process	66.845	283.328
MYO3	0	1.91935	sgd|Chr XI from 200167-196349, reverse complement, Verified ORF, "One of two type I myosins; localizes to actin cortical patches; deletion of MYO3 has little effect on growth, but myo3 myo5 double deletion causes severe defects in growth and actin cytoske	YKL129C	GO:0005938|GO:0005737|GO:0005856|GO:0016787|GO:0003774|GO:0007114|GO:0007049|GO:0016044|GO:0000910|GO:0031505|GO:0006950|GO:0006810|GO:0016192	S000001612	MYO3	sgd|Chr XI from 200167-196349, reverse complement, Verified ORF, "One of two type I myosins; localizes to actin cortical patches; deletion of MYO3 has little effect on growth, but myo3 myo5 double deletion causes severe defects in growth and actin cytoske	sgd|YKL129C|ref|NM_001179695|tc|TC16704	853729	ATP binding|actin binding|hydrolase activity|microfilament motor activity|motor activity|nucleotide binding|actin cortical patch localization|bipolar cellular bud site selection|endocytosis|exocytosis|fungal-type cell wall organization|response to osmotic stress|actin cortical patch|actin cortical patch|cytoplasm|cytoskeleton|myosin complex	cell cortex|cytoplasm|cytoskeleton|hydrolase activity|motor activity|cell budding|cell cycle|cellular membrane organization|cytokinesis|fungal-type cell wall organization|response to stress|transport|vesicle-mediated transport	1177.92	4975
UTP20	0	1.91682	sgd|Chr II from 227636-235117, Verified ORF, "Component of the small-subunit (SSU) processome, which is involved in the biogenesis of the 18S rRNA" [YBL004W]	YBL004W	GO:0005737|GO:0005730|GO:0005634|GO:0003674|GO:0016070|GO:0042254	S000000100	UTP20	sgd|Chr II from 227636-235117, Verified ORF, "Component of the small-subunit (SSU) processome, which is involved in the biogenesis of the 18S rRNA" [YBL004W]	sgd|YBL004W|ref|NM_001178244|tc|TC16700	852282	binding|molecular_function|endonucleolytic cleavage in 5'-ETS of tricistronic rRNA transcript (SSU-rRNA, 5.8S rRNA, LSU-rRNA)|endonucleolytic cleavage in ITS1 to separate SSU-rRNA from 5.8S rRNA and LSU-rRNA from tricistronic rRNA transcript (SSU-rRNA, 5.8S rRNA, LSU-rRNA)|endonucleolytic cleavage to generate mature 5'-end of SSU-rRNA from (SSU-rRNA, 5.8S rRNA, LSU-rRNA)|rRNA processing|ribosome …	cytoplasm|nucleolus|nucleus|molecular_function|RNA metabolic process|ribosome biogenesis	210.209	886.274
WSC2	0	1.91623	sgd|Chr XIV from 106695-105184, reverse complement, Verified ORF, "Partially redundant sensor-transducer of the stress-activated PKC1-MPK1 signaling pathway involved in maintenance of cell wall integrity and recovery from heat shock; secretory pathway Wsc	YNL283C	GO:0005933|GO:0005737|GO:0005624|GO:0030427|GO:0004871|GO:0007010|GO:0031505|GO:0006950|GO:0023052	S000005227	WSC2	sgd|Chr XIV from 106695-105184, reverse complement, Verified ORF, "Partially redundant sensor-transducer of the stress-activated PKC1-MPK1 signaling pathway involved in maintenance of cell wall integrity and recovery from heat shock; secretory pathway Wsc	sgd|YNL283C|ref|NM_001183121|tc|NP256147	855438	transmembrane receptor activity|transmembrane receptor activity|Rho protein signal transduction|Rho protein signal transduction|actin cytoskeleton organization|cellular cell wall organization|fungal-type cell wall organization|fungal-type cell wall organization|response to heat|response to heat|cellular bud|cytoplasm|integral to membrane|mating projection tip|membrane|membrane fraction|plasma mem…	cellular bud|cytoplasm|membrane fraction|site of polarized growth|signal transducer activity|cytoskeleton organization|fungal-type cell wall organization|response to stress|signaling	590.243	2487.54
NTE1	0	1.91266	sgd|Chr XIII from 158258-153219, reverse complement, Verified ORF, "Serine esterase, homolog of human neuropathy target esterase (NTE); Nte1p-mediated phosphatidylcholine turnover influences transcription factor Opi1p localization, affecting transcription	YML059C	GO:0005737|GO:0005783|GO:0016020|GO:0016787|GO:0044255	S000004524	NTE1	sgd|Chr XIII from 158258-153219, reverse complement, Verified ORF, "Serine esterase, homolog of human neuropathy target esterase (NTE); Nte1p-mediated phosphatidylcholine turnover influences transcription factor Opi1p localization, affecting transcription	sgd|YML059C|ref|NM_001182418|tc|NP258686	854943	carboxylesterase activity|hydrolase activity|lysophospholipase activity|lysophospholipase activity|lipid catabolic process|lipid metabolic process|metabolic process|phosphatidylcholine catabolic process|phosphatidylcholine metabolic process|regulation of phospholipid biosynthetic process|endoplasmic reticulum|endoplasmic reticulum|endoplasmic reticulum membrane|integral to membrane|membrane	cytoplasm|endoplasmic reticulum|membrane|hydrolase activity|cellular lipid metabolic process	500.949	2105.99
PET10	0	1.91128	sgd|Chr XI from 525074-524223, reverse complement, Verified ORF, "Protein of unknown function that co-purifies with lipid particles; expression pattern suggests a role in respiratory growth; computational analysis of large-scale protein-protein interactio	YKR046C	GO:0005737|GO:0003674|GO:0045333|GO:0006091	S000001754	PET10	sgd|Chr XI from 525074-524223, reverse complement, Verified ORF, "Protein of unknown function that co-purifies with lipid particles; expression pattern suggests a role in respiratory growth; computational analysis of large-scale protein-protein interactio	sgd|YKR046C|ref|NM_001179836|tc|TC19639	853920	molecular_function|aerobic respiration|lipid particle|lipid particle|membrane	cytoplasm|molecular_function|cellular respiration|generation of precursor metabolites and energy	4499.45	18897.6
TIF4632	0	1.90848	sgd|Chr VII from 409604-406860, reverse complement, Verified ORF, "Translation initiation factor eIF4G, subunit of the mRNA cap-binding protein complex (eIF4F) that also contains eIF4E (Cdc33p); associates with the poly(A)-binding protein Pab1p, also inte	YGL049C	GO:0005737|GO:0005840|GO:0003723|GO:0006412	S000003017	TIF4632	sgd|Chr VII from 409604-406860, reverse complement, Verified ORF, "Translation initiation factor eIF4G, subunit of the mRNA cap-binding protein complex (eIF4F) that also contains eIF4E (Cdc33p); associates with the poly(A)-binding protein Pab1p, also inte	sgd|YGL049C|ref|NM_001180914|tc|TC16952	852833	RNA binding|binding|translation initiation factor activity|translation initiation factor activity|RNA metabolic process|regulation of translation|stress granule assembly|translation|translational initiation|cytoplasm|eukaryotic translation initiation factor 4F complex|eukaryotic translation initiation factor 4F complex|ribosome|stress granule	cytoplasm|ribosome|RNA binding|translation	265.109	1111.29
SRB8	0	1.90802	sgd|Chr III from 254371-258654, Verified ORF, "Subunit of the RNA polymerase II mediator complex; associates with core polymerase subunits to form the RNA polymerase II holoenzyme; essential for transcriptional regulation; involved in glucose repression"	YCR081W	GO:0005634||GO:0016070|GO:0042221|GO:0006351	S000000677	SRB8	sgd|Chr III from 254371-258654, Verified ORF, "Subunit of the RNA polymerase II mediator complex; associates with core polymerase subunits to form the RNA polymerase II holoenzyme; essential for transcriptional regulation; involved in glucose repression"	sgd|YCR081W|ref|NM_001178787|tc|TC21854	850442	negative regulation of transcription from RNA polymerase II promoter|positive regulation of transcription by galactose|regulation of transcription from RNA polymerase II promoter|mediator complex|mediator complex|nucleus	nucleus|other|RNA metabolic process|response to chemical stimulus|transcription, DNA-dependent	155.676	652.36
YGR137W	0	1.9072	ens|Dubious open reading frame unlikely to encode a functional protein, based on available experimental and comparative sequence data [Source:SGD;Acc:S000003369] [YGR137W]	YGR137W	GO:0005575|GO:0003674|GO:0008150		YGR137W	ens|Dubious open reading frame unlikely to encode a functional protein, based on available experimental and comparative sequence data [Source:SGD;Acc:S000003369] [YGR137W]	ens|YGR137W|tc|TC19576	853038	cellular_component unknown|molecular_function unknown|biological_process unknown	cellular_component|molecular_function|biological_process	2690.66	11268.8
SMC1	0	1.90703	sgd|Chr VI from 119429-123106, Verified ORF, "Subunit of the multiprotein cohesin complex, essential protein involved in chromosome segregation and in double-strand DNA break repair; SMC chromosomal ATPase family member, binds DNA with a preference for DN	YFL008W	GO:0005694|GO:0005634|GO:0003677|GO:0016787|GO:0006259|GO:0007049|GO:0051276|GO:0007059|GO:0006950	S000001886	SMC1	sgd|Chr VI from 119429-123106, Verified ORF, "Subunit of the multiprotein cohesin complex, essential protein involved in chromosome segregation and in double-strand DNA break repair; SMC chromosomal ATPase family member, binds DNA with a preference for DN	sgd|YFL008W|ref|NM_001179958|tc|TC16716	850540	AT DNA binding|ATP binding|ATPase activity|DNA secondary structure binding|double-stranded DNA binding|nucleotide binding|cell cycle|cell division|chromosome organization|double-strand break repair|mitosis|mitotic sister chromatid cohesion|mitotic sister chromatid segregation|chromosome|nuclear mitotic cohesin complex|nucleus	chromosome|nucleus|DNA binding|hydrolase activity|DNA metabolic process|cell cycle|chromosome organization|chromosome segregation|response to stress	692.478	2899.84
ABF2	0	1.90476	sgd|Chr XIII from 411569-412120, Verified ORF, "Mitochondrial DNA-binding protein involved in mitochondrial DNA replication and recombination, member of HMG1 DNA-binding protein family; activity may be regulated by protein kinase A phosphorylation" [YMR07	YMR072W	GO:0005694|GO:0005737|GO:0005739|GO:0003677|GO:0007005	S000004676	ABF2	sgd|Chr XIII from 411569-412120, Verified ORF, "Mitochondrial DNA-binding protein involved in mitochondrial DNA replication and recombination, member of HMG1 DNA-binding protein family; activity may be regulated by protein kinase A phosphorylation" [YMR07	sgd|YMR072W|ref|NM_001182570|gb|AJ223169|tc|NP252377	855094	DNA bending activity|DNA binding|DNA binding|mitochondrial DNA packaging|mitochondrial genome maintenance|mitochondrion inheritance|mitochondrial chromosome|mitochondrial nucleoid|mitochondrion|mitochondrion|nucleus	chromosome|cytoplasm|mitochondrion|DNA binding|mitochondrion organization	949.494	3969.89
YGR287C	0	1.90371	sgd|Chr VII from 1068991-1067222, reverse complement, Verified ORF, "Major isomaltase (alpha-1,6-glucosidase) required for isomaltose utilization; has specificity for isomaltose, palatinose, and methyl-alpha-glucoside; member of the IMA isomaltase family"	YGR287C	GO:0005737|GO:0005739|GO:0005840|GO:0016787|GO:0044262	S000003519	YGR287C	sgd|Chr VII from 1068991-1067222, reverse complement, Verified ORF, "Major isomaltase (alpha-1,6-glucosidase) required for isomaltose utilization; has specificity for isomaltose, palatinose, and methyl-alpha-glucoside; member of the IMA isomaltase family"	sgd|YGR287C|ref|NM_001181416|gb|AB109221|tc|TC17608	853204	catalytic activity|cation binding|hydrolase activity|hydrolase activity, acting on glycosyl bonds|oligo-1,6-glucosidase activity|oligo-1,6-glucosidase activity|carbohydrate metabolic process|disaccharide catabolic process|disaccharide catabolic process|maltose metabolic process|metabolic process|mitochondrion|mitochondrion|ribosome	cytoplasm|mitochondrion|ribosome|hydrolase activity|cellular carbohydrate metabolic process	66.1798	276.5
COS5	0	1.90178	sgd|Chr X from 743999-742848, reverse complement, Verified ORF, "Protein of unknown function, member the DUP380 subfamily of conserved, often subtelomerically-encoded proteins" [YJR161C]	YJR161C	GO:0005737|GO:0016020|GO:0005773|GO:0003674|GO:0008150	S000003922	COS5	sgd|Chr X from 743999-742848, reverse complement, Verified ORF, "Protein of unknown function, member the DUP380 subfamily of conserved, often subtelomerically-encoded proteins" [YJR161C]	sgd|YJR161C|sgd|YBR302C|sgd|YML132W|sgd|YFL062W	853626	molecular_function|biological_process|fungal-type vacuole|integral to membrane|membrane	cytoplasm|membrane|vacuole|molecular_function|biological_process	2612.66	10901.1
SUR7	0	1.89979	sgd|Chr XIII from 170402-171310, Verified ORF, "Plasma membrane protein that localizes to furrow-like invaginations (MCC patches); component of eisosomes; associated with endocytosis, along with Pil1p and Lsp1p; sporulation and plasma membrane sphingolipi	YML052W	GO:0005938|GO:0005618|GO:0005737|GO:0016020|GO:0005624|GO:0005739|GO:0005886|GO:0003674|GO:0016044|GO:0030435|GO:0006810|GO:0016192	S000004516	SUR7	sgd|Chr XIII from 170402-171310, Verified ORF, "Plasma membrane protein that localizes to furrow-like invaginations (MCC patches); component of eisosomes; associated with endocytosis, along with Pil1p and Lsp1p; sporulation and plasma membrane sphingolipi	sgd|YML052W|ref|NM_001182410|tc|TC19089	854953	molecular_function|ascospore formation|endocytosis|endocytosis|endocytosis|sporulation resulting in formation of a cellular spore|actin cortical patch|ascospore wall|cell cortex|eisosome|integral to membrane|integral to membrane|membrane|membrane fraction|membrane raft|mitochondrion|plasma membrane|plasma membrane	cell cortex|cell wall|cytoplasm|membrane|membrane fraction|mitochondrion|plasma membrane|molecular_function|cellular membrane organization|sporulation resulting in formation of a cellular spore|transport|vesicle-mediated transport	332.645	1386.03
TDH2	0	1.89416	sgd|Chr X from 454681-453683, reverse complement, Verified ORF, "Glyceraldehyde-3-phosphate dehydrogenase, isozyme 2, involved in glycolysis and gluconeogenesis; tetramer that catalyzes the reaction of glyceraldehyde-3-phosphate to 1,3 bis-phosphoglycerat	YJR009C	GO:0005618|GO:0005737|GO:0005624|GO:0005739|GO:0016491|GO:0044262|GO:0006091	S000003769	TDH2	sgd|Chr X from 454681-453683, reverse complement, Verified ORF, "Glyceraldehyde-3-phosphate dehydrogenase, isozyme 2, involved in glycolysis and gluconeogenesis; tetramer that catalyzes the reaction of glyceraldehyde-3-phosphate to 1,3 bis-phosphoglycerat	sgd|YJR009C|ref|NM_001181666	853465	NAD binding|binding|catalytic activity|glyceraldehyde-3-phosphate dehydrogenase (NAD+) (phosphorylating) activity|glyceraldehyde-3-phosphate dehydrogenase (NAD+) (phosphorylating) activity|glyceraldehyde-3-phosphate dehydrogenase activity|oxidoreductase activity|apoptosis|gluconeogenesis|glucose metabolic process|glycolysis|glycolysis|metabolic process|oxidation-reduction process|reactive oxygen …	cell wall|cytoplasm|membrane fraction|mitochondrion|oxidoreductase activity|cellular carbohydrate metabolic process|generation of precursor metabolites and energy	3281.3	13618.8
YDR357C	0	1.89216	sgd|Chr IV from 1189567-1189199, reverse complement, Uncharacterized ORF, "Protein of unknown function; likely member of BLOC complex involved in endosomal cargo sorting; null mutant is sensitive to drug inducing secretion of vacuolar cargo; green fluores	YDR357C	GO:0005737|GO:0003674|GO:0008150	S000002765	YDR357C	sgd|Chr IV from 1189567-1189199, reverse complement, Uncharacterized ORF, "Protein of unknown function; likely member of BLOC complex involved in endosomal cargo sorting; null mutant is sensitive to drug inducing secretion of vacuolar cargo; green fluores	sgd|YDR357C|ref|NM_001180665	851959	molecular_function|biological_process|cytoplasm|cytoplasm	cytoplasm|molecular_function|biological_process	354.829	1470.66
YAL004W	0	1.8918	ens|Dubious open reading frame unlikely to encode a protein, based on available experimental and comparative sequence data; completely overlaps verified gene SSA1/YAL005C [Source:SGD;Acc:S000002136] [YAL004W]	YAL004W	GO:0005575|GO:0003674|GO:0008150		YAL004W	ens|Dubious open reading frame unlikely to encode a protein, based on available experimental and comparative sequence data; completely overlaps verified gene SSA1/YAL005C [Source:SGD;Acc:S000002136] [YAL004W]	ens|YAL004W	851258	cellular_component unknown|molecular_function unknown|biological_process unknown	cellular_component|molecular_function|biological_process	99.2996	411.463
YDL086W	0	1.88561	sgd|Chr IV from 301413-302234, Uncharacterized ORF, "Putative protein of unknown function; the authentic, non-tagged protein is detected in highly purified mitochondria in high-throughput studies; YDL086W is not an essential gene" [YDL086W]	YDL086W	GO:0005737|GO:0005739|GO:0016787|GO:0008150	S000002244	YDL086W	sgd|Chr IV from 301413-302234, Uncharacterized ORF, "Putative protein of unknown function; the authentic, non-tagged protein is detected in highly purified mitochondria in high-throughput studies; YDL086W is not an essential gene" [YDL086W]	sgd|YDL086W|ref|NM_001180145|tc|TC19953	851472	carboxymethylenebutenolidase activity|carboxymethylenebutenolidase activity|hydrolase activity|biological_process|cytoplasm|mitochondrion	cytoplasm|mitochondrion|hydrolase activity|biological_process	7338.38	30277.6
TDH3	0	1.88331	sgd|Chr VII from 883810-882812, reverse complement, Verified ORF, "Glyceraldehyde-3-phosphate dehydrogenase, isozyme 3, involved in glycolysis and gluconeogenesis; tetramer that catalyzes the reaction of glyceraldehyde-3-phosphate to 1,3 bis-phosphoglycer	YGR192C	GO:0005618|GO:0005737|GO:0005624|GO:0005739|GO:0016491|GO:0044262|GO:0006091	S000003424	TDH3	sgd|Chr VII from 883810-882812, reverse complement, Verified ORF, "Glyceraldehyde-3-phosphate dehydrogenase, isozyme 3, involved in glycolysis and gluconeogenesis; tetramer that catalyzes the reaction of glyceraldehyde-3-phosphate to 1,3 bis-phosphoglycer	sgd|YGR192C|ref|NM_001181321|tc|TC22068|tc|TC18887	853106	NAD binding|binding|catalytic activity|glyceraldehyde-3-phosphate dehydrogenase (NAD+) (phosphorylating) activity|glyceraldehyde-3-phosphate dehydrogenase (NAD+) (phosphorylating) activity|glyceraldehyde-3-phosphate dehydrogenase activity|oxidoreductase activity|apoptosis|gluconeogenesis|glucose metabolic process|glycolysis|glycolysis|metabolic process|oxidation-reduction process|reactive oxygen …	cell wall|cytoplasm|membrane fraction|mitochondrion|oxidoreductase activity|cellular carbohydrate metabolic process|generation of precursor metabolites and energy	6719.97	27681.9
CLN1	0	1.88287	sgd|Chr XIII from 662644-664284, Verified ORF, "G1 cyclin involved in regulation of the cell cycle; activates Cdc28p kinase to promote the G1 to S phase transition; late G1 specific expression depends on transcription factor complexes, MBF (Swi6p-Mbp1p) a	YMR199W	GO:0005737|GO:0005634|GO:0030234|GO:0007049|GO:0006464	S000004812	CLN1	sgd|Chr XIII from 662644-664284, Verified ORF, "G1 cyclin involved in regulation of the cell cycle; activates Cdc28p kinase to promote the G1 to S phase transition; late G1 specific expression depends on transcription factor complexes, MBF (Swi6p-Mbp1p) a	sgd|YMR199W|ref|NM_001182706|tc|TC17781	855239	cyclin-dependent protein kinase regulator activity|cell cycle|cell division|regulation of cyclin-dependent protein kinase activity|cytoplasm|nucleus	cytoplasm|nucleus|enzyme regulator activity|cell cycle|protein modification process	349.625	1439.79
COS2	0	1.88272	sgd|Chr II from 811479-810340, reverse complement, Verified ORF, "Protein of unknown function, member of the DUP380 subfamily of conserved, often subtelomerically-encoded proteins" [YBR302C]	YBR302C	GO:0005737|GO:0016020|GO:0005773|GO:0003674|GO:0008150	S000000506	COS2	sgd|Chr II from 811479-810340, reverse complement, Verified ORF, "Protein of unknown function, member of the DUP380 subfamily of conserved, often subtelomerically-encoded proteins" [YBR302C]	sgd|YBR302C|sgd|YML132W|ref|NM_001178650|ref|NM_001182495	852605	molecular_function|biological_process|fungal-type vacuole|integral to membrane|membrane	cytoplasm|membrane|vacuole|molecular_function|biological_process	10898.1	44874.9
GEA1	0	1.87704	sgd|Chr X from 490812-486586, reverse complement, Verified ORF, "Guanine nucleotide exchange factor for ADP ribosylation factors (ARFs), involved in vesicular transport between the Golgi and ER, Golgi organization, and actin cytoskeleton organization; sim	YJR031C	GO:0005794|GO:0005737|GO:0016023|GO:0016020|GO:0030234|GO:0007010|GO:0006950|GO:0006810|GO:0016192	S000003792	GEA1	sgd|Chr X from 490812-486586, reverse complement, Verified ORF, "Guanine nucleotide exchange factor for ADP ribosylation factors (ARFs), involved in vesicular transport between the Golgi and ER, Golgi organization, and actin cytoskeleton organization; sim	sgd|YJR031C|ref|NM_001181689|tc|TC16666	853488	ARF guanyl-nucleotide exchange factor activity|ARF guanyl-nucleotide exchange factor activity|guanyl-nucleotide exchange factor activity|ER to Golgi vesicle-mediated transport|actin cytoskeleton organization|intra-Golgi vesicle-mediated transport|intra-Golgi vesicle-mediated transport|macroautophagy|regulation of ARF protein signal transduction|retrograde vesicle-mediated transport, Golgi to ER|G…	Golgi apparatus|cytoplasm|cytoplasmic membrane-bounded vesicle|membrane|enzyme regulator activity|cytoskeleton organization|response to stress|transport|vesicle-mediated transport	202.746	831.562
YBR071W	0	1.87688	sgd|Chr II from 380411-381046, Uncharacterized ORF, "Putative protein of unknown function; (GFP)-fusion and epitope-tagged proteins localize to the cytoplasm; mRNA expression may be regulated by the cell cycle and/or cell wall stress" [YBR071W]	YBR071W	GO:0005737|GO:0003674|GO:0008150	S000000275	YBR071W	sgd|Chr II from 380411-381046, Uncharacterized ORF, "Putative protein of unknown function; (GFP)-fusion and epitope-tagged proteins localize to the cytoplasm; mRNA expression may be regulated by the cell cycle and/or cell wall stress" [YBR071W]	sgd|YBR071W|ref|NM_001178419|tc|TC21708|tc|TC20529	852363	molecular_function|biological_process|cytoplasm	cytoplasm|molecular_function|biological_process	2088.47	8564.88
CWH41	0	1.87648	sgd|Chr VII from 446143-443642, reverse complement, Verified ORF, "Processing alpha glucosidase I, ER type II integral membrane N-glycoprotein involved in assembly of cell wall beta 1,6 glucan and asparagine-linked protein glycosylation; also involved in	YGL027C	GO:0005737|GO:0012505|GO:0005783|GO:0016020|GO:0016787|GO:0044262|GO:0006464	S000002995	CWH41	sgd|Chr VII from 446143-443642, reverse complement, Verified ORF, "Processing alpha glucosidase I, ER type II integral membrane N-glycoprotein involved in assembly of cell wall beta 1,6 glucan and asparagine-linked protein glycosylation; also involved in	sgd|YGL027C|ref|NM_001180892|tc|TC17067	852857	catalytic activity|hydrolase activity|hydrolase activity, acting on glycosyl bonds|mannosyl-oligosaccharide glucosidase activity|mannosyl-oligosaccharide glucosidase activity|mannosyl-oligosaccharide glucosidase activity|mannosyl-oligosaccharide glucosidase activity|fungal-type cell wall biogenesis|metabolic process|oligosaccharide metabolic process|protein N-linked glycosylation|endoplasmic reti…	cytoplasm|endomembrane system|endoplasmic reticulum|membrane|hydrolase activity|cellular carbohydrate metabolic process|protein modification process	443.747	1819.31
SEC27	0	1.8762	sgd|Chr VII from 249869-249886,250087-252738, intron sequence removed, Verified ORF, "Essential beta'-coat protein of the COPI coatomer, involved in ER-to-Golgi and Golgi-to-ER transport; contains WD40 domains that mediate cargo selective interactions; 45	YGL137W	GO:0005794|GO:0005737|GO:0016023|GO:0012505|GO:0016020|GO:0005515|GO:0006810|GO:0016192	S000003105	SEC27	sgd|Chr VII from 249869-249886,250087-252738, intron sequence removed, Verified ORF, "Essential beta'-coat protein of the COPI coatomer, involved in ER-to-Golgi and Golgi-to-ER transport; contains WD40 domains that mediate cargo selective interactions; 45	sgd|YGL137W|ref|NM_001181002|tc|TC16984	852740	structural molecule activity|ubiquitin binding|ER to Golgi vesicle-mediated transport|intracellular protein transport|late endosome to vacuole transport via multivesicular body sorting pathway|late endosome to vacuole transport via multivesicular body sorting pathway|protein transport|retrograde vesicle-mediated transport, Golgi to ER|transport|vesicle-mediated transport|COPI coated vesicle membr…	Golgi apparatus|cytoplasm|cytoplasmic membrane-bounded vesicle|endomembrane system|membrane|protein binding|transport|vesicle-mediated transport	1363.45	5588.92
YIR040C	0	1.87397	ens|Dubious open reading frame unlikely to encode a protein, based on experimental and comparative sequence data [Source:SGD;Acc:S000001479] [YIR040C]	YIR040C	GO:0005575|GO:0003674|GO:0008150		YIR040C	ens|Dubious open reading frame unlikely to encode a protein, based on experimental and comparative sequence data [Source:SGD;Acc:S000001479] [YIR040C]	ens|YIR040C	854858	cellular_component unknown|molecular_function unknown|biological_process unknown	cellular_component|molecular_function|biological_process	3.73832	15.3
EXG1	0	1.86897	sgd|Chr XII from 728955-730301, Verified ORF, "Major exo-1,3-beta-glucanase of the cell wall, involved in cell wall beta-glucan assembly; exists as three differentially glycosylated isoenzymes" [YLR300W]	YLR300W	GO:0005618|GO:0005576|GO:0016787|GO:0044262|GO:0031505	S000004291	EXG1	sgd|Chr XII from 728955-730301, Verified ORF, "Major exo-1,3-beta-glucanase of the cell wall, involved in cell wall beta-glucan assembly; exists as three differentially glycosylated isoenzymes" [YLR300W]	sgd|YLR300W|ref|NM_001182188|tc|TC18224	851007	catalytic activity|cation binding|glucan exo-1,3-beta-glucosidase activity|glucan exo-1,3-beta-glucosidase activity|hydrolase activity|hydrolase activity, acting on glycosyl bonds|hydrolase activity, hydrolyzing O-glycosyl compounds|carbohydrate metabolic process|cellular cell wall organization|cellular glucan metabolic process|cellular glucan metabolic process|fungal-type cell wall organization|…	cell wall|extracellular region|hydrolase activity|cellular carbohydrate metabolic process|fungal-type cell wall organization	1696.42	6919.06
YPS1	0	1.86796	sgd|Chr XII from 388220-386511, reverse complement, Verified ORF, "Aspartic protease, member of the yapsin family of proteases involved in cell wall growth and maintenance; attached to the plasma membrane via a glycosylphosphatidylinositol (GPI) anchor" [	YLR120C	GO:0005618|GO:0016787|GO:0008233|GO:0031505	S000004110	YPS1	sgd|Chr XII from 388220-386511, reverse complement, Verified ORF, "Aspartic protease, member of the yapsin family of proteases involved in cell wall growth and maintenance; attached to the plasma membrane via a glycosylphosphatidylinositol (GPI) anchor" [	sgd|YLR120C|ref|NM_001182007|tc|TC21158	850811	aspartic-type endopeptidase activity|aspartic-type endopeptidase activity|hydrolase activity|peptidase activity|fungal-type cell wall organization|protein processing|proteolysis|anchored to membrane|fungal-type cell wall|membrane|plasma membrane	cell wall|hydrolase activity|peptidase activity|fungal-type cell wall organization	794.701	3239.01
SCJ1	0	1.86709	sgd|Chr XIII from 695350-696483, Verified ORF, "One of several homologs of bacterial chaperone DnaJ, located in the ER lumen where it cooperates with Kar2p to mediate maturation of proteins" [YMR214W]	YMR214W	GO:0005737|GO:0005783|GO:0005515|GO:0044257|GO:0006457|GO:0042221|GO:0006950	S000004827	SCJ1	sgd|Chr XIII from 695350-696483, Verified ORF, "One of several homologs of bacterial chaperone DnaJ, located in the ER lumen where it cooperates with Kar2p to mediate maturation of proteins" [YMR214W]	sgd|YMR214W|ref|NM_001182721|tc|TC18469	855254	chaperone binding|chaperone binding|heat shock protein binding|metal ion binding|unfolded protein binding|ER-associated protein catabolic process|protein folding|protein folding in endoplasmic reticulum|protein transport|response to unfolded protein|transport|endoplasmic reticulum|endoplasmic reticulum lumen|endoplasmic reticulum lumen	cytoplasm|endoplasmic reticulum|protein binding|cellular protein catabolic process|protein folding|response to chemical stimulus|response to stress	2774.17	11300
GAL10	0	1.8634	sgd|Chr II from 278352-276253, reverse complement, Verified ORF, "UDP-glucose-4-epimerase, catalyzes the interconversion of UDP-galactose and UDP-D-glucose in galactose metabolism; also catalyzes the conversion of alpha-D-glucose or alpha-D-galactose to t	YBR019C	|GO:0016853|GO:0044262	S000000223	GAL10	sgd|Chr II from 278352-276253, reverse complement, Verified ORF, "UDP-glucose-4-epimerase, catalyzes the interconversion of UDP-galactose and UDP-D-glucose in galactose metabolism; also catalyzes the conversion of alpha-D-glucose or alpha-D-galactose to t	sgd|YBR019C|ref|NM_001178367|tc|TC17698	852307	UDP-glucose 4-epimerase activity|UDP-glucose 4-epimerase activity|UDP-glucose 4-epimerase activity|aldose 1-epimerase activity|aldose 1-epimerase activity|binding|carbohydrate binding|catalytic activity|coenzyme binding|isomerase activity|carbohydrate metabolic process|cellular metabolic process|galactose catabolic process via UDP-galactose|galactose catabolic process via UDP-galactose|galactose …	other|isomerase activity|cellular carbohydrate metabolic process	4.67487	18.9934
YBR284W	0	1.86323	sgd|Chr II from 771239-773632, Uncharacterized ORF, "Putative protein of unknown function; YBR284W is not an essential gene; null mutant exhibits decreased resistance to rapamycin and wortmannin and synthetic phenotype with alpha-synuclein" [YBR284W]	YBR284W	GO:0005575|GO:0003674|GO:0008150	S000000488	YBR284W	sgd|Chr II from 771239-773632, Uncharacterized ORF, "Putative protein of unknown function; YBR284W is not an essential gene; null mutant exhibits decreased resistance to rapamycin and wortmannin and synthetic phenotype with alpha-synuclein" [YBR284W]	sgd|YBR284W|ref|NM_001178632|tc|TC17125	852587	deaminase activity|hydrolase activity, acting on carbon-nitrogen (but not peptide) bonds, in cyclic amidines|molecular_function|biological_process|purine base metabolic process|purine ribonucleoside monophosphate biosynthetic process|cellular_component|integral to membrane|membrane	cellular_component|molecular_function|biological_process	40.1118	162.951
IME1	0	1.86322	sgd|Chr X from 605651-604569, reverse complement, Verified ORF, "Master regulator of meiosis that is active only during meiotic events, activates transcription of early meiotic genes through interaction with Ume6p, degraded by the 26S proteasome following	YJR094C	GO:0005634||GO:0016070|GO:0007049|GO:0007126|GO:0007124|GO:0006351	S000003854	IME1	sgd|Chr X from 605651-604569, reverse complement, Verified ORF, "Master regulator of meiosis that is active only during meiotic events, activates transcription of early meiotic genes through interaction with Ume6p, degraded by the 26S proteasome following	sgd|YJR094C|ref|NM_001181751|tc|TC18730	853556	meiosis|meiosis|sporulation resulting in formation of a cellular spore|nucleus|nucleus	nucleus|other|RNA metabolic process|cell cycle|meiosis|pseudohyphal growth|transcription, DNA-dependent	271.984	1104.9
ERG27	0	1.85549	sgd|Chr XII from 341810-342853, Verified ORF, "3-keto sterol reductase, catalyzes the last of three steps required to remove two C-4 methyl groups from an intermediate in ergosterol biosynthesis; mutants are sterol auxotrophs" [YLR100W]	YLR100W	GO:0005737|GO:0012505|GO:0005783|GO:0016020|GO:0005740|GO:0005739|GO:0016491|	S000004090	ERG27	sgd|Chr XII from 341810-342853, Verified ORF, "3-keto sterol reductase, catalyzes the last of three steps required to remove two C-4 methyl groups from an intermediate in ergosterol biosynthesis; mutants are sterol auxotrophs" [YLR100W]	sgd|YLR100W|ref|NM_001181987|tc|TC18798	850790	3-keto sterol reductase activity|3-keto sterol reductase activity|binding|catalytic activity|oxidoreductase activity|ergosterol biosynthetic process|lipid biosynthetic process|metabolic process|oxidation-reduction process|steroid biosynthetic process|endoplasmic reticulum|endoplasmic reticulum|endoplasmic reticulum membrane|endoplasmic reticulum membrane|lipid particle|membrane|mitochondrial oute…	cytoplasm|endomembrane system|endoplasmic reticulum|membrane|mitochondrial envelope|mitochondrion|oxidoreductase activity|other	1764.99	7131.75
LDB17	0	1.85164	sgd|Chr IV from 192750-194225, Verified ORF, "Protein involved in the regulation of endocytosis; transiently recruited to actin cortical patches in a SLA1-dependent manner after late coat component assembly; GFP-fusion protein localizes to the periphery,	YDL146W	GO:0005938|GO:0005933|GO:0005737|GO:0005856|GO:0030427|GO:0003674|GO:0016044|GO:0006810|GO:0016192	S000002305	LDB17	sgd|Chr IV from 192750-194225, Verified ORF, "Protein involved in the regulation of endocytosis; transiently recruited to actin cortical patches in a SLA1-dependent manner after late coat component assembly; GFP-fusion protein localizes to the periphery,	sgd|YDL146W|ref|NM_001180206|tc|TC18018	851409	molecular_function|endocytosis|actin cortical patch|cellular bud|cellular bud|cellular bud neck|cellular bud neck|cytoplasm|cytoplasm	cell cortex|cellular bud|cytoplasm|cytoskeleton|site of polarized growth|molecular_function|cellular membrane organization|transport|vesicle-mediated transport	146.891	591.956
SLM5	0	1.84894	sgd|Chr III from 162222-160744, reverse complement, Verified ORF, "Mitochondrial asparaginyl-tRNA synthetase" [YCR024C]	YCR024C	GO:0005737|GO:0005739|GO:0016874|GO:0016070|GO:0006520|GO:0007005|GO:0006412	S000000618	SLM5	sgd|Chr III from 162222-160744, reverse complement, Verified ORF, "Mitochondrial asparaginyl-tRNA synthetase" [YCR024C]	sgd|YCR024C|ref|NM_001178738|tc|TC20764	850388	ATP binding|aminoacyl-tRNA ligase activity|asparagine-tRNA ligase activity|asparagine-tRNA ligase activity|aspartate-tRNA ligase activity|ligase activity|nucleic acid binding|nucleotide binding|asparaginyl-tRNA aminoacylation|asparaginyl-tRNA aminoacylation|aspartyl-tRNA aminoacylation|mitochondrial asparaginyl-tRNA aminoacylation|tRNA aminoacylation for protein translation|translation|cytoplasm|…	cytoplasm|mitochondrion|ligase activity|RNA metabolic process|cellular amino acid metabolic process|mitochondrion organization|translation	298.325	1199.97
YKL161C	0	1.84744	sgd|Chr XI from 150687-149386, reverse complement, Verified ORF, "Protein kinase implicated in the Slt2p mitogen-activated (MAP) kinase signaling pathway; interacts with numerous components in the mating pheromone and CWI MAPK pathways; associates with Rl	YKL161C	GO:0005575|GO:0004672|GO:0016740|GO:0008150	S000001644	YKL161C	sgd|Chr XI from 150687-149386, reverse complement, Verified ORF, "Protein kinase implicated in the Slt2p mitogen-activated (MAP) kinase signaling pathway; interacts with numerous components in the mating pheromone and CWI MAPK pathways; associates with Rl	sgd|YKL161C|ref|NM_001179727|tc|TC18311	853696	ATP binding|kinase activity|nucleotide binding|protein kinase activity|protein kinase activity|protein serine/threonine kinase activity|transferase activity|biological_process|protein phosphorylation|cellular_component	cellular_component|protein kinase activity|transferase activity|biological_process	248.665	999.186
HRP1	0	1.84539	sgd|Chr XV from 87844-89448, Verified ORF, "Subunit of cleavage factor I, a five-subunit complex required for the cleavage and polyadenylation of pre-mRNA 3' ends; RRM-containing heteronuclear RNA binding protein and hnRNPA/B family member that binds to p	YOL123W	GO:0005737|GO:0005634|GO:0003723|GO:0016070	S000005483	HRP1	sgd|Chr XV from 87844-89448, Verified ORF, "Subunit of cleavage factor I, a five-subunit complex required for the cleavage and polyadenylation of pre-mRNA 3' ends; RRM-containing heteronuclear RNA binding protein and hnRNPA/B family member that binds to p	sgd|YOL123W|ref|NM_001183377|tc|TC22085	853997	RNA binding|RNA binding|mRNA binding|nucleic acid binding|nucleotide binding|mRNA cleavage|mRNA polyadenylation|mRNA polyadenylation|mRNA processing|nuclear-transcribed mRNA catabolic process, nonsense-mediated decay|cytoplasm|cytoplasm|mRNA cleavage factor complex|nucleus|nucleus|stress granule	cytoplasm|nucleus|RNA binding|RNA metabolic process	469.251	1882.86
LSB1	0	1.84501	sgd|Chr VII from 762428-763153, Verified ORF, "Protein containing an N-terminal SH3 domain; binds Las17p, which is a homolog of human Wiskott-Aldrich Syndrome protein involved in actin patch assembly and actin polymerization" [YGR136W]	YGR136W	GO:0005737|GO:0005634|GO:0003674|GO:0008150	S000003368	LSB1	sgd|Chr VII from 762428-763153, Verified ORF, "Protein containing an N-terminal SH3 domain; binds Las17p, which is a homolog of human Wiskott-Aldrich Syndrome protein involved in actin patch assembly and actin polymerization" [YGR136W]	sgd|YGR136W|ref|NM_001181265|tc|TC19576	853037	molecular_function|biological_process|cytoplasm|nucleus	cytoplasm|nucleus|molecular_function|biological_process	545.928	2189.95
YOR248W	0	1.84292	ens|Dubious open reading frame unlikely to encode a functional protein, based on available experimental and comparative sequence data [Source:SGD;Acc:S000005774] [YOR248W]	YOR248W	GO:0005575|GO:0003674|GO:0008150		YOR248W	ens|Dubious open reading frame unlikely to encode a functional protein, based on available experimental and comparative sequence data [Source:SGD;Acc:S000005774] [YOR248W]	ens|YOR248W|tc|TC21696	854422	cellular_component unknown|molecular_function unknown|biological_process unknown	cellular_component|molecular_function|biological_process	1510.18	6049.22
CLP1	0	1.84166	sgd|Chr XV from 802307-800970, reverse complement, Verified ORF, "Subunit of cleavage factor I (CFI), involved in both the endonucleolyitc cleavage and polyadenylation steps of mRNA 3'-end maturation" [YOR250C]	YOR250C	GO:0005634|GO:0003723|GO:0016070	S000005776	CLP1	sgd|Chr XV from 802307-800970, reverse complement, Verified ORF, "Subunit of cleavage factor I (CFI), involved in both the endonucleolyitc cleavage and polyadenylation steps of mRNA 3'-end maturation" [YOR250C]	sgd|YOR250C|ref|NM_001183669|tc|TC18243	854424	ATP binding|RNA binding|nucleotide binding|mRNA 3'-end processing|mRNA cleavage|mRNA polyadenylation|mRNA processing|mRNA cleavage factor complex|nucleus	nucleus|RNA binding|RNA metabolic process	359.497	1438.75
CDA1	0	1.84106	sgd|Chr XII from 745620-746525, Verified ORF, "Chitin deacetylase, together with Cda2p involved in the biosynthesis ascospore wall component, chitosan; required for proper rigidity of the ascospore wall" [YLR307W]	YLR307W	GO:0005618|GO:0016787|GO:0032989|GO:0030435	S000004298	CDA1	sgd|Chr XII from 745620-746525, Verified ORF, "Chitin deacetylase, together with Cda2p involved in the biosynthesis ascospore wall component, chitosan; required for proper rigidity of the ascospore wall" [YLR307W]	sgd|YLR307W|ref|NM_001182195|tc|TC19095	851016	catalytic activity|chitin deacetylase activity|chitin deacetylase activity|chitin deacetylase activity|hydrolase activity|hydrolase activity, acting on carbon-nitrogen (but not peptide) bonds|ascospore wall assembly|ascospore wall assembly|carbohydrate metabolic process|chitin catabolic process|polysaccharide catabolic process|sporulation resulting in formation of a cellular spore|chitosan layer …	cell wall|hydrolase activity|cellular component morphogenesis|sporulation resulting in formation of a cellular spore	84.9854	339.981
HXT14	0	1.84106	sgd|Chr XIV from 40329-38707, reverse complement, Verified ORF, "Protein with similarity to hexose transporter family members, expression is induced in low glucose and repressed in high glucose; the authentic, non-tagged protein is detected in highly puri	YNL318C	GO:0005737|GO:0016020|GO:0005739|GO:0005886|GO:0005215|GO:0006810	S000005262	HXT14	sgd|Chr XIV from 40329-38707, reverse complement, Verified ORF, "Protein with similarity to hexose transporter family members, expression is induced in low glucose and repressed in high glucose; the authentic, non-tagged protein is detected in highly puri	sgd|YNL318C|ref|NM_001183156|tc|TC20803	855398	galactose transmembrane transporter activity|substrate-specific transmembrane transporter activity|transporter activity|carbohydrate transport|hexose transport|transmembrane transport|transport|integral to membrane|membrane|mitochondrion|plasma membrane	cytoplasm|membrane|mitochondrion|plasma membrane|transporter activity|transport	6.62307	26.4953
SEC7	0	1.83971	sgd|Chr IV from 802222-796193, reverse complement, Verified ORF, "Guanine nucleotide exchange factor (GEF) for ADP ribosylation factors involved in proliferation of the Golgi, intra-Golgi transport and ER-to-Golgi transport; found in the cytoplasm and on	YDR170C	GO:0005794|GO:0005737|GO:0016023|GO:0016020|GO:0030234|GO:0006950|GO:0006810|GO:0007033|GO:0016192	S000002577	SEC7	sgd|Chr IV from 802222-796193, reverse complement, Verified ORF, "Guanine nucleotide exchange factor (GEF) for ADP ribosylation factors involved in proliferation of the Golgi, intra-Golgi transport and ER-to-Golgi transport; found in the cytoplasm and on	sgd|YDR170C|ref|NM_001180477|tc|TC16605	851748	ARF guanyl-nucleotide exchange factor activity|ARF guanyl-nucleotide exchange factor activity|binding|ER to Golgi vesicle-mediated transport|autophagic vacuole assembly|intra-Golgi vesicle-mediated transport|protein transport|regulation of ARF protein signal transduction|transport|Golgi apparatus|Golgi-associated vesicle|cytoplasm|cytosol|intracellular|late endosome|trans-Golgi network	Golgi apparatus|cytoplasm|cytoplasmic membrane-bounded vesicle|membrane|enzyme regulator activity|response to stress|transport|vacuole organization|vesicle-mediated transport	1036.63	4143.12
SEC28	0	1.83915	sgd|Chr IX from 216658-217548, Verified ORF, "Epsilon-COP subunit of the coatomer; regulates retrograde Golgi-to-ER protein traffic; stabilizes Cop1p, the alpha-COP and the coatomer complex; non-essential for cell growth" [YIL076W]	YIL076W	GO:0005794|GO:0005737|GO:0016023|GO:0012505|GO:0016020|GO:0003674|GO:0016044|GO:0006810|GO:0016050|GO:0016192	S000001338	SEC28	sgd|Chr IX from 216658-217548, Verified ORF, "Epsilon-COP subunit of the coatomer; regulates retrograde Golgi-to-ER protein traffic; stabilizes Cop1p, the alpha-COP and the coatomer complex; non-essential for cell growth" [YIL076W]	sgd|YIL076W|ref|NM_001179426|tc|TC19123	854734	binding|molecular_function|structural molecule activity|ER to Golgi vesicle-mediated transport|late endosome to vacuole transport via multivesicular body sorting pathway|late endosome to vacuole transport via multivesicular body sorting pathway|protein transport|retrograde vesicle-mediated transport, Golgi to ER|transport|vesicle coating|vesicle coating|vesicle-mediated transport|COPI coated vesi…	Golgi apparatus|cytoplasm|cytoplasmic membrane-bounded vesicle|endomembrane system|membrane|molecular_function|cellular membrane organization|transport|vesicle organization|vesicle-mediated transport	1214.52	4852.22
GYL1	0	1.83583	sgd|Chr XIII from 647118-649280, Verified ORF, "Putative GTPase activating protein (GAP) that may have a role in polarized exocytosis; stimulates Gyp5p GAP activity on Ypt1p, colocalizes with Gyp5p at sites of polarized growth; interacts with Gyp5p, Rvs16	YMR192W	GO:0005794|GO:0005933|GO:0005737|GO:0016023|GO:0016020|GO:0005739|GO:0005886|GO:0030427|GO:0005515|GO:0006810|GO:0016192	S000004804	GYL1	sgd|Chr XIII from 647118-649280, Verified ORF, "Putative GTPase activating protein (GAP) that may have a role in polarized exocytosis; stimulates Gyp5p GAP activity on Ypt1p, colocalizes with Gyp5p at sites of polarized growth; interacts with Gyp5p, Rvs16	sgd|YMR192W|ref|NM_001182698|tc|NP258968	855230	Rab GTPase activator activity|protein binding|ER to Golgi vesicle-mediated transport|ER to Golgi vesicle-mediated transport|regulation of Rab GTPase activity|regulation of exocytosis|regulation of exocytosis|Golgi-associated vesicle|cellular bud|cellular bud neck|cellular bud tip|cytoplasm|incipient cellular bud site|intracellular|mitochondrion|plasma membrane	Golgi apparatus|cellular bud|cytoplasm|cytoplasmic membrane-bounded vesicle|membrane|mitochondrion|plasma membrane|site of polarized growth|protein binding|transport|vesicle-mediated transport	83.8488	334.221
EMP24	0	1.83503	sgd|Chr VII from 123305-122694, reverse complement, Verified ORF, "Integral membrane component of endoplasmic reticulum-derived COPII-coated vesicles, which function in ER to Golgi transport" [YGL200C]	YGL200C	GO:0005737|GO:0016023|GO:0005783|GO:0016020|GO:0003674|GO:0006810|GO:0016050|GO:0016192	S000003168	EMP24	sgd|Chr VII from 123305-122694, reverse complement, Verified ORF, "Integral membrane component of endoplasmic reticulum-derived COPII-coated vesicles, which function in ER to Golgi transport" [YGL200C]	sgd|YGL200C|ref|NM_001181065|tc|TC21706	852675	molecular_function|ER to Golgi vesicle-mediated transport|ER to Golgi vesicle-mediated transport|protein retention in ER lumen|protein transport|transport|vesicle organization|vesicle organization|vesicle-mediated transport|ER to Golgi transport vesicle|Golgi apparatus|Golgi membrane|endoplasmic reticulum|endoplasmic reticulum|endoplasmic reticulum membrane|integral to membrane|integral to membra…	cytoplasm|cytoplasmic membrane-bounded vesicle|endoplasmic reticulum|membrane|molecular_function|transport|vesicle organization|vesicle-mediated transport	4466.41	17793.2
TRL1	0	1.83468	sgd|Chr X from 272485-270002, reverse complement, Verified ORF, "tRNA ligase, required for tRNA splicing and for both splicing and translation of HAC1 mRNA in the UPR; has phosphodiesterase, polynucleotide kinase, and ligase activities; localized at the i	YJL087C	GO:0012505|GO:0016020|GO:0005634|GO:0016787|GO:0016874|GO:0016740|GO:0016070|GO:0042221|GO:0006950|GO:0023052|GO:0006412	S000003623	TRL1	sgd|Chr X from 272485-270002, reverse complement, Verified ORF, "tRNA ligase, required for tRNA splicing and for both splicing and translation of HAC1 mRNA in the UPR; has phosphodiesterase, polynucleotide kinase, and ligase activities; localized at the i	sgd|YJL087C|ref|NM_001181520|tc|TC17077	853358	2',3'-cyclic-nucleotide 3'-phosphodiesterase activity|ATP binding|GTP-dependent polyribonucleotide 5'-hydroxyl-kinase activity|RNA ligase (ATP) activity|RNA ligase (ATP) activity|catalytic activity|endonuclease activity|hydrolase activity|kinase activity|ligase activity|nuclease activity|nucleotide binding|transferase activity|UFP-specific transcription factor mRNA processing involved in endoplas…	endomembrane system|membrane|nucleus|hydrolase activity|ligase activity|transferase activity|RNA metabolic process|response to chemical stimulus|response to stress|signaling|translation	55.7347	221.98
ALK1	0	1.8346	sgd|Chr VII from 454785-457067, Verified ORF, "Protein kinase; accumulation and phosphorylation are periodic during the cell cycle; phosphorylated in response to DNA damage; contains characteristic motifs for degradation via the APC pathway; similar to Al	YGL021W	GO:0005575|GO:0004672|GO:0016740|GO:0007049|GO:0006464	S000002989	ALK1	sgd|Chr VII from 454785-457067, Verified ORF, "Protein kinase; accumulation and phosphorylation are periodic during the cell cycle; phosphorylated in response to DNA damage; contains characteristic motifs for degradation via the APC pathway; similar to Al	sgd|YGL021W|ref|NM_001180886|tc|TC17199	852863	ATP binding|kinase activity|nucleotide binding|protein kinase activity|protein serine/threonine kinase activity|protein serine/threonine kinase activity|transferase activity|cell cycle|mitosis|protein phosphorylation|response to DNA damage stimulus|cellular_component	cellular_component|protein kinase activity|transferase activity|cell cycle|protein modification process	466.79	1859.03
SES1	0	1.83224	sgd|Chr IV from 489508-490896, Verified ORF, "Cytosolic seryl-tRNA synthetase, class II aminoacyl-tRNA synthetase that aminoacylates tRNA(Ser), displays tRNA-dependent amino acid recognition which enhances discrimination of the serine substrate, interacts	YDR023W	GO:0005737|GO:0016874|GO:0016070|GO:0006520|GO:0006412	S000002430	SES1	sgd|Chr IV from 489508-490896, Verified ORF, "Cytosolic seryl-tRNA synthetase, class II aminoacyl-tRNA synthetase that aminoacylates tRNA(Ser), displays tRNA-dependent amino acid recognition which enhances discrimination of the serine substrate, interacts	sgd|YDR023W|ref|NM_001180331|tc|TC19967	851587	ATP binding|aminoacyl-tRNA ligase activity|ligase activity|nucleotide binding|serine-tRNA ligase activity|serine-tRNA ligase activity|seryl-tRNA aminoacylation|seryl-tRNA aminoacylation|tRNA aminoacylation for protein translation|translation|cytoplasm|cytoplasm	cytoplasm|ligase activity|RNA metabolic process|cellular amino acid metabolic process|translation	1176.07	4676.16
TUS1	0	1.83008	sgd|Chr XII from 982894-986817, Verified ORF, "Guanine nucleotide exchange factor (GEF) that functions to modulate Rho1p activity as part of the cell integrity signaling pathway; multicopy suppressor of tor2 mutation and ypk1 ypk2 double mutation; potenti	YLR425W	GO:0005575|GO:0030234|GO:0031505|GO:0023052	S000004417	TUS1	sgd|Chr XII from 982894-986817, Verified ORF, "Guanine nucleotide exchange factor (GEF) that functions to modulate Rho1p activity as part of the cell integrity signaling pathway; multicopy suppressor of tor2 mutation and ypk1 ypk2 double mutation; potenti	sgd|YLR425W|ref|NM_001182313|tc|NP255050	851145	Rho guanyl-nucleotide exchange factor activity|Rho guanyl-nucleotide exchange factor activity|guanyl-nucleotide exchange factor activity|small GTPase regulator activity|fungal-type cell wall organization|fungal-type cell wall organization|regulation of Rho protein signal transduction|signal transduction|signal transduction|cellular_component|intracellular	cellular_component|enzyme regulator activity|fungal-type cell wall organization|signaling	545.076	2164.02
HXT17	0	1.82976	sgd|Chr XIV from 772657-774351, Verified ORF, "Hexose transporter, up-regulated in media containing raffinose and galactose at pH 7.7 versus pH 4.7, repressed by high levels of glucose" [YNR072W]	YNR072W	GO:0016020|GO:0005886|GO:0005215|GO:0006810	S000005355	HXT17	sgd|Chr XIV from 772657-774351, Verified ORF, "Hexose transporter, up-regulated in media containing raffinose and galactose at pH 7.7 versus pH 4.7, repressed by high levels of glucose" [YNR072W]	sgd|YNR072W|sgd|YDL245C|sgd|YJR158W|sgd|YEL069C	855809	fructose transmembrane transporter activity|glucose transmembrane transporter activity|mannose transmembrane transporter activity|substrate-specific transmembrane transporter activity|transporter activity|carbohydrate transport|hexose transport|transmembrane transport|transport|integral to membrane|membrane|plasma membrane	membrane|plasma membrane|transporter activity|transport	30.4	120.665
MYO5	0	1.8247	sgd|Chr XIII from 486587-490246, Verified ORF, "One of two type I myosins; contains proline-rich tail homology 2 (TH2) and SH3 domains; MYO5 deletion has little effect on growth, but myo3 myo5 double deletion causes severe defects in growth and actin cyto	YMR109W	GO:0005938|GO:0005737|GO:0005856|GO:0030427|GO:0016787|GO:0003774|GO:0007114|GO:0007049|GO:0016044|GO:0000910|GO:0031505|GO:0006950|GO:0006810|GO:0016192	S000004715	MYO5	sgd|Chr XIII from 486587-490246, Verified ORF, "One of two type I myosins; contains proline-rich tail homology 2 (TH2) and SH3 domains; MYO5 deletion has little effect on growth, but myo3 myo5 double deletion causes severe defects in growth and actin cyto	sgd|YMR109W|ref|NM_001182609|tc|NP258805	855136	ATP binding|actin binding|hydrolase activity|microfilament motor activity|motor activity|nucleotide binding|actin cortical patch localization|actin cortical patch localization|bipolar cellular bud site selection|endocytosis|exocytosis|fungal-type cell wall organization|receptor-mediated endocytosis|response to osmotic stress|response to salt stress|response to salt stress|actin cortical patch|act…	cell cortex|cytoplasm|cytoskeleton|site of polarized growth|hydrolase activity|motor activity|cell budding|cell cycle|cellular membrane organization|cytokinesis|fungal-type cell wall organization|response to stress|transport|vesicle-mediated transport	547.357	2164.99
MSA2	0	1.8212	sgd|Chr XI from 583653-584744, Verified ORF, "Putative transcriptional activator, that interacts with G1-specific transcription factor, MBF and G1-specific promoters; ortholog of Msa2p, an MBF and SBF activator that regulates G1-specific transcription and	YKR077W	GO:0005737|GO:0005634|GO:0003674|GO:0016070|GO:0007049|GO:0006351	S000001785	MSA2	sgd|Chr XI from 583653-584744, Verified ORF, "Putative transcriptional activator, that interacts with G1-specific transcription factor, MBF and G1-specific promoters; ortholog of Msa2p, an MBF and SBF activator that regulates G1-specific transcription and	sgd|YKR077W|ref|NM_001179867|tc|TC18720	853952	molecular_function|regulation of transcription involved in G1 phase of mitotic cell cycle|cytoplasm|nucleus	cytoplasm|nucleus|molecular_function|RNA metabolic process|cell cycle|transcription, DNA-dependent	86.2153	340.186
SEC59	0	1.81896	sgd|Chr XIII from 296738-295179, reverse complement, Verified ORF, "Dolichol kinase, catalyzes the terminal step in dolichyl monophosphate (Dol-P) biosynthesis; required for viability and for normal rates of lipid intermediate synthesis and protein N-glyc	YMR013C	GO:0005737|GO:0012505|GO:0005783|GO:0016020|GO:0016740|GO:0044262|GO:0006464	S000004615	SEC59	sgd|Chr XIII from 296738-295179, reverse complement, Verified ORF, "Dolichol kinase, catalyzes the terminal step in dolichyl monophosphate (Dol-P) biosynthesis; required for viability and for normal rates of lipid intermediate synthesis and protein N-glyc	sgd|YMR013C|ref|NM_001182509|tc|TC17898	855026	dolichol kinase activity|dolichol kinase activity|kinase activity|transferase activity|transferase activity, transferring phosphorus-containing groups|protein glycosylation|endoplasmic reticulum|endoplasmic reticulum membrane|endoplasmic reticulum membrane|endoplasmic reticulum membrane|integral to membrane|membrane	cytoplasm|endomembrane system|endoplasmic reticulum|membrane|transferase activity|cellular carbohydrate metabolic process|protein modification process	364.928	1437.68
GAS4	0	1.81894	sgd|Chr XV from 71300-72715, Verified ORF, "1,3-beta-glucanosyltransferase, involved with Gas2p in spore wall assembly; has similarity to Gas1p; localizes to the cell wall" [YOL132W]	YOL132W	GO:0005618|GO:0016020|GO:0016740|GO:0032989|GO:0030435	S000005492	GAS4	sgd|Chr XV from 71300-72715, Verified ORF, "1,3-beta-glucanosyltransferase, involved with Gas2p in spore wall assembly; has similarity to Gas1p; localizes to the cell wall" [YOL132W]	sgd|YOL132W|ref|NM_001183386|tc|TC18105	853988	1,3-beta-glucanosyltransferase activity|1,3-beta-glucanosyltransferase activity|catalytic activity|cation binding|transferase activity|ascospore wall assembly|ascospore wall assembly|carbohydrate metabolic process|cellular cell wall organization|anchored to membrane|fungal-type cell wall|membrane|plasma membrane	cell wall|membrane|transferase activity|cellular component morphogenesis|sporulation resulting in formation of a cellular spore	22.8437	89.9946
SAM1	0	1.81856	sgd|Chr XII from 515262-516410, Verified ORF, "S-adenosylmethionine synthetase, catalyzes transfer of the adenosyl group of ATP to the sulfur atom of methionine; one of two differentially regulated isozymes (Sam1p and Sam2p)" [YLR180W]	YLR180W	GO:0005737|GO:0016740|GO:0006520|GO:0051186|GO:0046483	S000004170	SAM1	sgd|Chr XII from 515262-516410, Verified ORF, "S-adenosylmethionine synthetase, catalyzes transfer of the adenosyl group of ATP to the sulfur atom of methionine; one of two differentially regulated isozymes (Sam1p and Sam2p)" [YLR180W]	sgd|YLR180W|ref|NM_001182067|tc|TC18603	850877	ATP binding|metal ion binding|methionine adenosyltransferase activity|methionine adenosyltransferase activity|methionine adenosyltransferase activity|nucleotide binding|transferase activity|S-adenosylmethionine biosynthetic process|methionine metabolic process|one-carbon metabolic process|cytoplasm	cytoplasm|transferase activity|cellular amino acid metabolic process|cofactor metabolic process|heterocycle metabolic process	1142.54	4499.95
LRG1	0	1.81832	sgd|Chr IV from 22823-25876, Verified ORF, "Putative GTPase-activating protein (GAP) involved in the Pkc1p-mediated signaling pathway that controls cell wall integrity; appears to specifically regulate 1,3-beta-glucan synthesis" [YDL240W]	YDL240W	GO:0005933|GO:0005737|GO:0005739|GO:0030427|GO:0030234|GO:0023052	S000002399	LRG1	sgd|Chr IV from 22823-25876, Verified ORF, "Putative GTPase-activating protein (GAP) involved in the Pkc1p-mediated signaling pathway that controls cell wall integrity; appears to specifically regulate 1,3-beta-glucan synthesis" [YDL240W]	sgd|YDL240W|ref|NM_001180300|tc|TC16877	851358	GTPase activator activity|Rho GTPase activator activity|metal ion binding|zinc ion binding|fungal-type cell wall biogenesis|signal transduction|small GTPase mediated signal transduction|small GTPase mediated signal transduction|sporulation resulting in formation of a cellular spore|cellular bud|cellular bud neck|cellular bud neck|cytoplasm|cytoplasm|intracellular|mitochondrion	cellular bud|cytoplasm|mitochondrion|site of polarized growth|enzyme regulator activity|signaling	55.6342	219.082
YCR023C	0	1.81727	sgd|Chr III from 160373-158538, reverse complement, Verified ORF, "Vacuolar membrane protein of unknown function; member of the multidrug resistance family; YCR023C is not an essential gene" [YCR023C]	YCR023C	GO:0005737|GO:0016020|GO:0005773|GO:0003674|GO:0008150	S000000617	YCR023C	sgd|Chr III from 160373-158538, reverse complement, Verified ORF, "Vacuolar membrane protein of unknown function; member of the multidrug resistance family; YCR023C is not an essential gene" [YCR023C]	sgd|YCR023C|ref|NM_001178737|tc|NP370104	850387	molecular_function|biological_process|transmembrane transport|transport|fungal-type vacuole membrane|integral to membrane|membrane	cytoplasm|membrane|vacuole|molecular_function|biological_process	175.465	690.459
HDA2	0	1.81711	sgd|Chr IV from 1054647-1052623, reverse complement, Verified ORF, "Subunit of a possibly tetrameric trichostatin A-sensitive class II histone deacetylase complex containing an Hda1p homodimer and an Hda2p-Hda3p heterodimer; involved in telomere maintenan	YDR295C	GO:0005694|GO:0005634|GO:0003677|GO:0016787|GO:0016070|GO:0051276|GO:0006464|GO:0006351	S000002703	HDA2	sgd|Chr IV from 1054647-1052623, reverse complement, Verified ORF, "Subunit of a possibly tetrameric trichostatin A-sensitive class II histone deacetylase complex containing an Hda1p homodimer and an Hda2p-Hda3p heterodimer; involved in telomere maintenan	sgd|YDR295C|ref|NM_001180603|tc|NP259908	851889	DNA binding|chromatin binding|histone deacetylase activity|chromatin modification|gene silencing by RNA|gene silencing involved in chronological cell aging|gene silencing involved in chronological cell aging|histone deacetylation|histone deacetylation|negative regulation of transcription from RNA polymerase II promoter|HDA1 complex|HDA1 complex|nucleus|nucleus	chromosome|nucleus|DNA binding|hydrolase activity|RNA metabolic process|chromosome organization|protein modification process|transcription, DNA-dependent	263.082	1035.12
YPL136W	0	1.81406	ens|Dubious open reading frame unlikely to encode a protein, based on available experimental and comparative sequence data; completely overlaps the verified gene GIP3/YPL137C [Source:SGD;Acc:S000006057] [YPL136W]	YPL136W	GO:0005575|GO:0003674|GO:0008150		YPL136W	ens|Dubious open reading frame unlikely to encode a protein, based on available experimental and comparative sequence data; completely overlaps the verified gene GIP3/YPL137C [Source:SGD;Acc:S000006057] [YPL136W]	ens|YPL136W	855966	cellular_component unknown|molecular_function unknown|biological_process unknown	cellular_component|molecular_function|biological_process	40.8448	160.368
GOR1	0	1.813	sgd|Chr XIV from 122170-121118, reverse complement, Verified ORF, "Glyoxylate reductase; null mutation results in increased biomass after diauxic shift; the authentic, non-tagged protein is detected in highly purified mitochondria in high-throughput studi	YNL274C	GO:0005737|GO:0005739|GO:0005634|GO:0016491|	S000005218	GOR1	sgd|Chr XIV from 122170-121118, reverse complement, Verified ORF, "Glyoxylate reductase; null mutation results in increased biomass after diauxic shift; the authentic, non-tagged protein is detected in highly purified mitochondria in high-throughput studi	sgd|YNL274C|ref|NM_001183112|tc|TC18776	855447	NAD binding|binding|catalytic activity|cofactor binding|glyoxylate reductase activity|oxidoreductase activity|oxidoreductase activity, acting on the CH-OH group of donors, NAD or NADP as acceptor|oxidoreductase activity, acting on the CH-OH group of donors, NAD or NADP as acceptor|glyoxylate catabolic process|metabolic process|metabolic process|oxidation-reduction process|cytoplasm|mitochondrion|…	cytoplasm|mitochondrion|nucleus|oxidoreductase activity|other	2008.66	7880.78
TUB2	0	1.81278	sgd|Chr VI from 56336-57709, Verified ORF, "Beta-tubulin; associates with alpha-tubulin (Tub1p and Tub3p) to form tubulin dimer, which polymerizes to form microtubules" [YFL037W]	YFL037W	GO:0005737|GO:0005856|GO:0005815|GO:0005634|GO:0005198|GO:0007049|GO:0051276|GO:0007059|GO:0000746|GO:0007126|GO:0006810	S000001857	TUB2	sgd|Chr VI from 56336-57709, Verified ORF, "Beta-tubulin; associates with alpha-tubulin (Tub1p and Tub3p) to form tubulin dimer, which polymerizes to form microtubules" [YFL037W]	sgd|YFL037W|ref|NM_001179929|tc|TC18197	850506	GTP binding|GTPase activity|nucleotide binding|structural constituent of cytoskeleton|structural molecule activity|homologous chromosome segregation|microtubule-based movement|microtubule-based process|mitotic sister chromatid segregation|nuclear migration along microtubule|nuclear migration involved in conjugation with cellular fusion|protein polymerization|response to antibiotic|cytoplasm|cytop…	cytoplasm|cytoskeleton|microtubule organizing center|nucleus|structural molecule activity|cell cycle|chromosome organization|chromosome segregation|conjugation|meiosis|transport	806.419	3163.41
ERO1	0	1.8126	sgd|Chr XIII from 13174-11483, reverse complement, Verified ORF, "Thiol oxidase required for oxidative protein folding in the endoplasmic reticulum" [YML130C]	YML130C	GO:0005737|GO:0005783|GO:0016491|GO:0006457|GO:0006464	S000004599	ERO1	sgd|Chr XIII from 13174-11483, reverse complement, Verified ORF, "Thiol oxidase required for oxidative protein folding in the endoplasmic reticulum" [YML130C]	sgd|YML130C|ref|NM_001182493|tc|TC17716	854909	electron carrier activity|electron carrier activity|flavin adenine dinucleotide binding|oxidoreductase activity|oxidoreductase activity, acting on a sulfur group of donors, disulfide as acceptor|thiol oxidase activity|electron transport chain|oxidation-reduction process|protein folding|protein thiol-disulfide exchange|protein thiol-disulfide exchange|transport|endoplasmic reticulum|endoplasmic re…	cytoplasm|endoplasmic reticulum|oxidoreductase activity|protein folding|protein modification process	3122.5	12247.5
COS3	0	1.80863	sgd|Chr XIII from 7244-8383, Verified ORF, "Protein involved in salt resistance; interacts with sodium:hydrogen antiporter Nha1p; member of the DUP380 subfamily of conserved, often subtelomerically-encoded proteins" [YML132W]	YML132W	GO:0005737|GO:0016020|GO:0005624|GO:0005773|GO:0003674|GO:0019725	S000004601	COS3	sgd|Chr XIII from 7244-8383, Verified ORF, "Protein involved in salt resistance; interacts with sodium:hydrogen antiporter Nha1p; member of the DUP380 subfamily of conserved, often subtelomerically-encoded proteins" [YML132W]	sgd|YML132W|sgd|YBR302C|ref|NM_001178650|ref|NM_001182495	854907	molecular_function|cellular sodium ion homeostasis|fungal-type vacuole|integral to membrane|membrane|membrane fraction	cytoplasm|membrane|membrane fraction|vacuole|molecular_function|cellular homeostasis	11344.6	44374.7
ECM11	0	1.80576	sgd|Chr IV from 1353725-1354633, Verified ORF, "Non-essential protein apparently involved in meiosis, GFP fusion protein is present in discrete clusters in the nucleus throughout mitosis; may be involved in maintaining chromatin structure" [YDR446W]	YDR446W	GO:0005634|GO:0003674|GO:0006259|GO:0007049|GO:0031505|GO:0007126	S000002854	ECM11	sgd|Chr IV from 1353725-1354633, Verified ORF, "Non-essential protein apparently involved in meiosis, GFP fusion protein is present in discrete clusters in the nucleus throughout mitosis; may be involved in maintaining chromatin structure" [YDR446W]	sgd|YDR446W|ref|NM_001180754|tc|TC19283	852057	molecular_function|cellular cell wall organization|fungal-type cell wall organization|reciprocal meiotic recombination|nucleus|nucleus	nucleus|molecular_function|DNA metabolic process|cell cycle|fungal-type cell wall organization|meiosis	3.48381	13.6
MVD1	0	1.80406	sgd|Chr XIV from 701895-703085, Verified ORF, "Mevalonate pyrophosphate decarboxylase, essential enzyme involved in the biosynthesis of isoprenoids and sterols, including ergosterol; acts as a homodimer" [YNR043W]	YNR043W	GO:0005737|GO:0016829|	S000005326	MVD1	sgd|Chr XIV from 701895-703085, Verified ORF, "Mevalonate pyrophosphate decarboxylase, essential enzyme involved in the biosynthesis of isoprenoids and sterols, including ergosterol; acts as a homodimer" [YNR043W]	sgd|YNR043W|ref|NM_001183220	855779	ATP binding|diphosphomevalonate decarboxylase activity|diphosphomevalonate decarboxylase activity|diphosphomevalonate decarboxylase activity|kinase activity|lyase activity|nucleotide binding|isoprenoid biosynthetic process|lipid biosynthetic process|phosphorylation|steroid biosynthetic process|sterol biosynthetic process|sterol biosynthetic process|cytoplasm	cytoplasm|lyase activity|other	423.947	1653.04
KAP114	0	1.8028	sgd|Chr VII from 45445-48459, Verified ORF, "Karyopherin, responsible for nuclear import of Spt15p, Sua7p, histones H2A and H2B, and Nap1p; amino terminus shows similarity to those of other importins, particularly Cse1p; localization is primarily nuclear"	YGL241W	GO:0005737|GO:0016020|GO:0005634|GO:0005215|GO:0006810	S000003210	KAP114	sgd|Chr VII from 45445-48459, Verified ORF, "Karyopherin, responsible for nuclear import of Spt15p, Sua7p, histones H2A and H2B, and Nap1p; amino terminus shows similarity to those of other importins, particularly Cse1p; localization is primarily nuclear"	sgd|YGL241W|ref|NM_001181107|tc|TC16863	852610	binding|protein transporter activity|protein transporter activity|protein transporter activity|protein transporter activity|intracellular protein transport|mRNA transport|protein import into nucleus|protein import into nucleus|protein transport|transcription factor import into nucleus|transcription factor import into nucleus|transmembrane transport|transport|cytoplasm|cytoplasm|nuclear pore|nucle…	cytoplasm|membrane|nucleus|transporter activity|transport	368.348	1435
CDC3	0	1.80048	sgd|Chr XII from 764137-762575, reverse complement, Verified ORF, "Component of the septin ring of the mother-bud neck that is required for cytokinesis; septins recruit proteins to the neck and can act as a barrier to diffusion at the membrane, and they c	YLR314C	GO:0005938|GO:0005618|GO:0005933|GO:0005737|GO:0005856|GO:0016020|GO:0030427|GO:0008289|GO:0005198|GO:0007114|GO:0007049|GO:0032989|GO:0000910|GO:0031505	S000004306	CDC3	sgd|Chr XII from 764137-762575, reverse complement, Verified ORF, "Component of the septin ring of the mother-bud neck that is required for cytokinesis; septins recruit proteins to the neck and can act as a barrier to diffusion at the membrane, and they c	sgd|YLR314C|ref|NM_001182203|tc|TC17895	851024	1-phosphatidylinositol binding|GTP binding|nucleotide binding|structural constituent of cytoskeleton|axial cellular bud site selection|cell cycle|cell division|cell morphogenesis|cytokinesis|establishment of cell polarity|fungal-type cell wall organization|ascospore wall|cellular bud neck|cellular bud neck septin ring|mating projection base|membrane|prospore membrane|septin complex|septin complex…	cell cortex|cell wall|cellular bud|cytoplasm|cytoskeleton|membrane|site of polarized growth|lipid binding|structural molecule activity|cell budding|cell cycle|cellular component morphogenesis|cytokinesis|fungal-type cell wall organization	56.6794	220.454
UBC4	0	1.80026	sgd|Chr II from 407027-406628,407169-407123, reverse complement, intron sequence removed, Verified ORF, "Ubiquitin-conjugating enzyme (E2), mediates degradation of abnormal or excess proteins, including calmodulin and histone H3; interacts with many SCF u	YBR082C	|GO:0016874|GO:0005515|GO:0044257|GO:0006464|GO:0006950	S000000286	UBC4	sgd|Chr II from 407027-406628,407169-407123, reverse complement, intron sequence removed, Verified ORF, "Ubiquitin-conjugating enzyme (E2), mediates degradation of abnormal or excess proteins, including calmodulin and histone H3; interacts with many SCF u	sgd|YBR082C|ref|NM_001178430|tc|TC20058	852376	ATP binding|ligase activity|nucleotide binding|small conjugating protein ligase activity|ubiquitin binding|ubiquitin binding|ubiquitin-protein ligase activity|ubiquitin-protein ligase activity|post-translational protein modification|protein monoubiquitination|protein polyubiquitination|protein ubiquitination|regulation of protein metabolic process|response to stress|response to stress|response to…	other|ligase activity|protein binding|cellular protein catabolic process|protein modification process|response to stress	2432.97	9461.63
NDE1	0	1.79702	sgd|Chr XIII from 556475-554793, reverse complement, Verified ORF, "Mitochondrial external NADH dehydrogenase, a type II NAD(P)H:quinone oxidoreductase that catalyzes the oxidation of cytosolic NADH; Nde1p and Nde2p provide cytosolic NADH to the mitochond	YMR145C	GO:0005737|GO:0005739|GO:0016491|GO:0044262|GO:0051186|GO:0006091|GO:0046483	S000004753	NDE1	sgd|Chr XIII from 556475-554793, reverse complement, Verified ORF, "Mitochondrial external NADH dehydrogenase, a type II NAD(P)H:quinone oxidoreductase that catalyzes the oxidation of cytosolic NADH; Nde1p and Nde2p provide cytosolic NADH to the mitochond	sgd|YMR145C|ref|NM_001182647|tc|TC17725	855176	NADH dehydrogenase (ubiquinone) activity|NADH dehydrogenase activity|NADH dehydrogenase activity|flavin adenine dinucleotide binding|oxidoreductase activity|NADH oxidation|chronological cell aging|glucose catabolic process to ethanol|oxidation-reduction process|mitochondrial intermembrane space|mitochondrion|mitochondrion|mitochondrion	cytoplasm|mitochondrion|oxidoreductase activity|cellular carbohydrate metabolic process|cofactor metabolic process|generation of precursor metabolites and energy|heterocycle metabolic process	10798.1	41898.9
FSH3	0	1.7957	sgd|Chr XV from 845792-844992, reverse complement, Verified ORF, "Putative serine hydrolase; likely target of Cyc8p-Tup1p-Rfx1p transcriptional regulation; sequence is similar to S. cerevisiae Fsh1p and Fsh2p and the human candidate tumor suppressor OVCA2	YOR280C	GO:0005575|GO:0003674|GO:0008150	S000005806	FSH3	sgd|Chr XV from 845792-844992, reverse complement, Verified ORF, "Putative serine hydrolase; likely target of Cyc8p-Tup1p-Rfx1p transcriptional regulation; sequence is similar to S. cerevisiae Fsh1p and Fsh2p and the human candidate tumor suppressor OVCA2	sgd|YOR280C|ref|NM_001183699|tc|TC19327	854454	carboxylesterase activity|hydrolase activity|molecular_function|biological_process|cellular_component	cellular_component|molecular_function|biological_process	209.995	814.073
AAD15	0	1.79252	sgd|Chr XV from 2078-1647, reverse complement, Verified ORF, "Putative aryl-alcohol dehydrogenase with similarity to P. chrysosporium aryl-alcohol dehydrogenase; mutational analysis has not yet revealed a physiological role" [YOL165C]	YOL165C	GO:0005575|GO:0016491|	S000005525	AAD15	sgd|Chr XV from 2078-1647, reverse complement, Verified ORF, "Putative aryl-alcohol dehydrogenase with similarity to P. chrysosporium aryl-alcohol dehydrogenase; mutational analysis has not yet revealed a physiological role" [YOL165C]	sgd|YOL165C|ref|NM_001183418	853999	aryl-alcohol dehydrogenase activity|oxidoreductase activity|cellular aldehyde metabolic process|oxidation-reduction process|cellular_component	cellular_component|oxidoreductase activity|other	62.1508	240.406
MMP1	0	1.79118	sgd|Chr XII from 17956-19707, Verified ORF, "High-affinity S-methylmethionine permease, required for utilization of S-methylmethionine as a sulfur source; has similarity to S-adenosylmethionine permease Sam3p" [YLL061W]	YLL061W	GO:0016020|GO:0005886|GO:0005215|GO:0006810	S000003984	MMP1	sgd|Chr XII from 17956-19707, Verified ORF, "High-affinity S-methylmethionine permease, required for utilization of S-methylmethionine as a sulfur source; has similarity to S-adenosylmethionine permease Sam3p" [YLL061W]	sgd|YLL061W|ref|NM_001181881|tc|TC17636	850665	S-methylmethionine transmembrane transporter activity|S-methylmethionine transmembrane transporter activity|amino acid transmembrane transporter activity|S-methylmethionine transport|amino acid transport|transmembrane transport|transport|endoplasmic reticulum|integral to membrane|membrane|plasma membrane|plasma membrane	membrane|plasma membrane|transporter activity|transport	477.279	1844.45
YJR061W	0	1.78901	sgd|Chr X from 550511-553318, Uncharacterized ORF, "Putative protein of unknown function; non-essential gene with similarity to Mnn4, a putative membrane protein involved in glycosylation; transcription repressed by Rm101p" [YJR061W]	YJR061W	GO:0005575|GO:0003674|GO:0008150	S000003822	YJR061W	sgd|Chr X from 550511-553318, Uncharacterized ORF, "Putative protein of unknown function; non-essential gene with similarity to Mnn4, a putative membrane protein involved in glycosylation; transcription repressed by Rm101p" [YJR061W]	sgd|YJR061W|ref|NM_001181719|tc|TC16925	853524	molecular_function|biological_process|cellular_component	cellular_component|molecular_function|biological_process	388.505	1499.12
NUP188	0	1.7866	sgd|Chr XIII from 67549-62582, reverse complement, Verified ORF, "Subunit of the nuclear pore complex (NPC), involved in the structural organization of the complex and of the nuclear envelope, also involved in nuclear envelope permeability, interacts with	YML103C	GO:0012505|GO:0016020|GO:0005634|GO:0005198|GO:0006997|GO:0006950|GO:0042254|GO:0006810	S000004571	NUP188	sgd|Chr XIII from 67549-62582, reverse complement, Verified ORF, "Subunit of the nuclear pore complex (NPC), involved in the structural organization of the complex and of the nuclear envelope, also involved in nuclear envelope permeability, interacts with	sgd|YML103C|ref|NM_001182465|tc|TC16616	854868	structural molecule activity|NLS-bearing substrate import into nucleus|mRNA export from nucleus|mRNA transport|mRNA-binding (hnRNP) protein import into nucleus|nuclear pore organization|nucleocytoplasmic transport|protein export from nucleus|protein import into nucleus|protein transport|rRNA export from nucleus|ribosomal protein import into nucleus|snRNA export from nucleus|snRNP protein import i…	endomembrane system|membrane|nucleus|structural molecule activity|nucleus organization|response to stress|ribosome biogenesis|transport	384.156	1479.87
SNO4	0	1.78572	sgd|Chr XIII from 919079-918366, reverse complement, Uncharacterized ORF, "Possible chaperone and cysteine protease, similar to bacterial Hsp31 and yeast Hsp31p, Hsp32p, and Hsp33p; DJ-1/ThiJ/PfpI superfamily member; predicted involvement in pyridoxine me	YMR322C	GO:0005575|GO:0016787|GO:0008233|GO:0005515|GO:0008150	S000004941	SNO4	sgd|Chr XIII from 919079-918366, reverse complement, Uncharacterized ORF, "Possible chaperone and cysteine protease, similar to bacterial Hsp31 and yeast Hsp31p, Hsp32p, and Hsp33p; DJ-1/ThiJ/PfpI superfamily member; predicted involvement in pyridoxine me	sgd|YMR322C|sgd|YOR391C|sgd|YPL280W|ref|NM_001182835	855372	cysteine-type peptidase activity|hydrolase activity|peptidase activity|unfolded protein binding|biological_process|cellular_component	cellular_component|hydrolase activity|peptidase activity|protein binding|biological_process	869.157	3346.17
PEP3	0	1.78565	sgd|Chr XII from 434641-437397, Verified ORF, "Component of CORVET tethering complex; vacuolar peripheral membrane protein that promotes vesicular docking/fusion reactions in conjunction with SNARE proteins, required for vacuolar biogenesis" [YLR148W]	YLR148W	GO:0005737|GO:0016020|GO:0005773|GO:0008289|GO:0005515|GO:0016044|GO:0070271|GO:0006810|GO:0007033|GO:0016050|GO:0016192	S000004138	PEP3	sgd|Chr XII from 434641-437397, Verified ORF, "Component of CORVET tethering complex; vacuolar peripheral membrane protein that promotes vesicular docking/fusion reactions in conjunction with SNARE proteins, required for vacuolar biogenesis" [YLR148W]	sgd|YLR148W|ref|NM_001182035|tc|TC16946	850840	metal ion binding|phosphatidylinositol binding|protein binding, bridging|zinc ion binding|Golgi to endosome transport|intracellular protein transport|late endosome to vacuole transport|protein transport|regulation of SNARE complex assembly|regulation of vacuole fusion, non-autophagic|transport|vacuole fusion, non-autophagic|vacuole fusion, non-autophagic|vesicle docking involved in exocytosis|ves…	cytoplasm|membrane|vacuole|lipid binding|protein binding|cellular membrane organization|protein complex biogenesis|transport|vacuole organization|vesicle organization|vesicle-mediated transport	228.511	879.708
YFR056C	0	1.78531	ens|Dubious open reading frame unlikely to encode a protein based on available experimental and comparative sequence data; partially overlaps the uncharacterized gene YFR055W [Source:SGD;Acc:S000001951] [YFR056C]	YFR056C	GO:0005575|GO:0003674|GO:0008150		YFR056C	ens|Dubious open reading frame unlikely to encode a protein based on available experimental and comparative sequence data; partially overlaps the uncharacterized gene YFR055W [Source:SGD;Acc:S000001951] [YFR056C]	ens|YFR056C	850617	cellular_component unknown|molecular_function unknown|biological_process unknown	cellular_component|molecular_function|biological_process	13.3	51.1894
SEC63	0	1.78527	sgd|Chr XV from 807023-805032, reverse complement, Verified ORF, "Essential subunit of Sec63 complex (Sec63p, Sec62p, Sec66p and Sec72p); with Sec61 complex, Kar2p/BiP and Lhs1p forms a channel competent for SRP-dependent and post-translational SRP-indepe	YOR254C	GO:0005737|GO:0012505|GO:0005783|GO:0016020|GO:0005739|GO:0005215|GO:0006810	S000005780	SEC63	sgd|Chr XV from 807023-805032, reverse complement, Verified ORF, "Essential subunit of Sec63 complex (Sec63p, Sec62p, Sec66p and Sec72p); with Sec61 complex, Kar2p/BiP and Lhs1p forms a channel competent for SRP-dependent and post-translational SRP-indepe	sgd|YOR254C|ref|NM_001183673|tc|TC20636	854428	heat shock protein binding|protein transporter activity|unfolded protein binding|SRP-dependent cotranslational protein targeting to membrane|cytosol to ER transport|posttranslational protein targeting to membrane|posttranslational protein targeting to membrane, translocation|protein folding|protein transport|transport|Sec62/Sec63 complex|endoplasmic reticulum|endoplasmic reticulum membrane|endopl…	cytoplasm|endomembrane system|endoplasmic reticulum|membrane|mitochondrion|transporter activity|transport	1054.89	4059.99
LAP4	0	1.78508	sgd|Chr XI from 247682-246138, reverse complement, Verified ORF, "Vacuolar aminopeptidase yscI; zinc metalloproteinase that belongs to the peptidase family M18; often used as a marker protein in studies of autophagy and cytosol to vacuole targeting (CVT)	YKL103C	GO:0005737|GO:0005773|GO:0016787|GO:0008233|GO:0044257	S000001586	LAP4	sgd|Chr XI from 247682-246138, reverse complement, Verified ORF, "Vacuolar aminopeptidase yscI; zinc metalloproteinase that belongs to the peptidase family M18; often used as a marker protein in studies of autophagy and cytosol to vacuole targeting (CVT)	sgd|YKL103C|ref|NM_001179669|tc|TC17921	853758	aminopeptidase activity|hydrolase activity|metal ion binding|metalloaminopeptidase activity|metallopeptidase activity|peptidase activity|zinc ion binding|proteolysis|vacuolar protein catabolic process|fungal-type vacuole|vacuole	cytoplasm|vacuole|hydrolase activity|peptidase activity|cellular protein catabolic process	9064.69	34882.7
YGL260W	0	1.78395	sgd|Chr VII from 6860-7090, Uncharacterized ORF, "Putative protein of unknown function; transcription is significantly increased in a NAP1 deletion background; deletion mutant has increased accumulation of nickel and selenium" [YGL260W]	YGL260W	GO:0005575|GO:0003674|GO:0008150	S000003229	YGL260W	sgd|Chr VII from 6860-7090, Uncharacterized ORF, "Putative protein of unknown function; transcription is significantly increased in a NAP1 deletion background; deletion mutant has increased accumulation of nickel and selenium" [YGL260W]	sgd|YGL260W|ref|NM_001181126|ens|YIR040C|ens|YJL222W-B	852631	molecular_function|biological_process|cellular_component	cellular_component|molecular_function|biological_process	4.56754	17.563
PFK26	0	1.78309	sgd|Chr IX from 165761-163278, reverse complement, Verified ORF, "6-phosphofructo-2-kinase, inhibited by phosphoenolpyruvate and sn-glycerol 3-phosphate; has negligible fructose-2,6-bisphosphatase activity; transcriptional regulation involves protein kina	YIL107C	GO:0005737|GO:0016740|GO:0044262|GO:0006091	S000001369	PFK26	sgd|Chr IX from 165761-163278, reverse complement, Verified ORF, "6-phosphofructo-2-kinase, inhibited by phosphoenolpyruvate and sn-glycerol 3-phosphate; has negligible fructose-2,6-bisphosphatase activity; transcriptional regulation involves protein kina	sgd|YIL107C|ref|NM_001179455	854699	6-phosphofructo-2-kinase activity|6-phosphofructo-2-kinase activity|6-phosphofructo-2-kinase activity|ATP binding|catalytic activity|kinase activity|nucleotide binding|transferase activity|fructose 2,6-bisphosphate metabolic process|fructose 2,6-bisphosphate metabolic process|fructose metabolic process|regulation of glycolysis|cytoplasm	cytoplasm|transferase activity|cellular carbohydrate metabolic process|generation of precursor metabolites and energy	2065.25	7936.53
YMR018W	0	1.78176	sgd|Chr XIII from 310208-311752, Uncharacterized ORF, "Putative protein of unknown function with similarity to human PEX5Rp (peroxin protein 5 related protein); transcription increases during colony development similar to genes involved in peroxisome biog	YMR018W	GO:0005575|GO:0003674|GO:0008150	S000004620	YMR018W	sgd|Chr XIII from 310208-311752, Uncharacterized ORF, "Putative protein of unknown function with similarity to human PEX5Rp (peroxin protein 5 related protein); transcription increases during colony development similar to genes involved in peroxisome biog	sgd|YMR018W|ref|NM_001182514|tc|TC17922	855032	binding|molecular_function|biological_process|cellular_component	cellular_component|molecular_function|biological_process	52.4626	201.423
DNF3	0	1.78087	sgd|Chr XIII from 583921-578951, reverse complement, Verified ORF, "Aminophospholipid translocase (flippase) that maintains membrane lipid asymmetry in post-Golgi secretory vesicles; localizes to the trans-Golgi network; likely involved in protein transpo	YMR162C	GO:0005794|GO:0005737|GO:0016023|GO:0016020|GO:0016787|GO:0005215|GO:0016044|GO:0006810	S000004772	DNF3	sgd|Chr XIII from 583921-578951, reverse complement, Verified ORF, "Aminophospholipid translocase (flippase) that maintains membrane lipid asymmetry in post-Golgi secretory vesicles; localizes to the trans-Golgi network; likely involved in protein transpo	sgd|YMR162C|ref|NM_001182666|tc|TC22014	855197	ATP binding|ATPase activity, coupled to transmembrane movement of ions, phosphorylative mechanism|catalytic activity|hydrolase activity|hydrolase activity, acting on acid anhydrides, catalyzing transmembrane movement of substances|magnesium ion binding|nucleotide binding|phospholipid-translocating ATPase activity|phospholipid-translocating ATPase activity|phospholipid-translocating ATPase activit…	Golgi apparatus|cytoplasm|cytoplasmic membrane-bounded vesicle|membrane|hydrolase activity|transporter activity|cellular membrane organization|transport	345.3	1324.91
SIS1	0	1.78061	sgd|Chr XIV from 619565-618507, reverse complement, Verified ORF, "Type II HSP40 co-chaperone that interacts with the HSP70 protein Ssa1p; not functionally redundant with Ydj1p due to due to substrate specificity; shares similarity with bacterial DnaJ pro	YNL007C	GO:0005737|GO:0005840|GO:0005515|GO:0006457|GO:0006412	S000004952	SIS1	sgd|Chr XIV from 619565-618507, reverse complement, Verified ORF, "Type II HSP40 co-chaperone that interacts with the HSP70 protein Ssa1p; not functionally redundant with Ydj1p due to due to substrate specificity; shares similarity with bacterial DnaJ pro	sgd|YNL007C|ref|NM_001182846|tc|TC18765	855725	DNA binding|heat shock protein binding|unfolded protein binding|unfolded protein binding|cell cycle|protein folding|protein folding|protein folding|translational initiation|cytoplasm|cytosolic small ribosomal subunit|nucleus	cytoplasm|ribosome|protein binding|protein folding|translation	7828.69	30033.3
YOR333C	0	1.78016	ens|Dubious open reading frame, unlikely to encode a functional protein; overlaps 5' end of MRS2 gene required for respiratory growth [Source:SGD;Acc:S000005860] [YOR333C]	YOR333C	GO:0005575|GO:0003674|GO:0008150		YOR333C	ens|Dubious open reading frame, unlikely to encode a functional protein; overlaps 5' end of MRS2 gene required for respiratory growth [Source:SGD;Acc:S000005860] [YOR333C]	ens|YOR333C|tc|TC21110	854512		cellular_component|molecular_function|biological_process	4.61526	17.7
YBR137W	0	1.77941	sgd|Chr II from 513044-513583, Verified ORF, "Protein of unknown function; localized to the cytoplasm; binds to Replication Protein A (RPA); also interacts with Sgt2p; YBR137W is not an essential gene" [YBR137W]	YBR137W	GO:0005737|GO:0003674|GO:0008150	S000000341	YBR137W	sgd|Chr II from 513044-513583, Verified ORF, "Protein of unknown function; localized to the cytoplasm; binds to Replication Protein A (RPA); also interacts with Sgt2p; YBR137W is not an essential gene" [YBR137W]	sgd|YBR137W|ref|NM_001178485|tc|TC19785	852434	molecular_function|biological_process|TRC complex|cytoplasm|cytoplasm	cytoplasm|molecular_function|biological_process	1638.52	6280.63
YOL057W	0	1.77937	sgd|Chr XV from 220767-222902, Verified ORF, "Dipeptidyl-peptidase III; cleaves dipeptides from the amino terminus of target proteins; highly active on synthetic substrate Arg-Arg-2-naphthylamide; mammalian ortholog may be a biomarker for some cancers" [Y	YOL057W	GO:0005737|GO:0005634|GO:0016787|GO:0008233|	S000005418	YOL057W	sgd|Chr XV from 220767-222902, Verified ORF, "Dipeptidyl-peptidase III; cleaves dipeptides from the amino terminus of target proteins; highly active on synthetic substrate Arg-Arg-2-naphthylamide; mammalian ortholog may be a biomarker for some cancers" [Y	sgd|YOL057W|ref|NM_001183312|tc|TC17901	854097	aminopeptidase activity|dipeptidyl-peptidase activity|dipeptidyl-peptidase activity|dipeptidyl-peptidase activity|hydrolase activity|metal ion binding|metallopeptidase activity|peptidase activity|proteolysis|proteolysis|cytoplasm|cytoplasm|nucleus	cytoplasm|nucleus|hydrolase activity|peptidase activity|other	316.124	1211.7
TAF2	0	1.77649	sgd|Chr III from 205397-201174, reverse complement, Verified ORF, "TFIID subunit (150 kDa), involved in RNA polymerase II transcription initiation" [YCR042C]	YCR042C	GO:0005634||GO:0016070|GO:0006351	S000000638	TAF2	sgd|Chr III from 205397-201174, reverse complement, Verified ORF, "TFIID subunit (150 kDa), involved in RNA polymerase II transcription initiation" [YCR042C]	sgd|YCR042C|ref|NM_001178756|tc|TC16668	850409	chromatin binding|RNA polymerase II transcriptional preinitiation complex assembly|nucleus|transcription factor TFIID complex	nucleus|other|RNA metabolic process|transcription, DNA-dependent	909.26	3478.26
TOS1	0	1.77504	sgd|Chr II from 564570-563203, reverse complement, Verified ORF, "Covalently-bound cell wall protein of unknown function; identified as a cell cycle regulated SBF target gene; deletion mutants are highly resistant to treatment with beta-1,3-glucanase; has	YBR162C	GO:0005618|GO:0005737|GO:0005773|GO:0003674|GO:0008150	S000000366	TOS1	sgd|Chr II from 564570-563203, reverse complement, Verified ORF, "Covalently-bound cell wall protein of unknown function; identified as a cell cycle regulated SBF target gene; deletion mutants are highly resistant to treatment with beta-1,3-glucanase; has	sgd|YBR162C|ref|NM_001178510|tc|TC18183	852459	molecular_function|biological_process|extracellular region|fungal-type cell wall|fungal-type vacuole	cell wall|cytoplasm|vacuole|molecular_function|biological_process	2324.95	8884.82
SKI2	0	1.77502	sgd|Chr XII from 919019-915156, reverse complement, Verified ORF, "Ski complex component and putative RNA helicase, mediates 3'-5' RNA degradation by the cytoplasmic exosome; null mutants have superkiller phenotype of increased viral dsRNAs and are synthe	YLR398C	GO:0005737|GO:0004386|GO:0016787|GO:0016070	S000004390	SKI2	sgd|Chr XII from 919019-915156, reverse complement, Verified ORF, "Ski complex component and putative RNA helicase, mediates 3'-5' RNA degradation by the cytoplasmic exosome; null mutants have superkiller phenotype of increased viral dsRNAs and are synthe	sgd|YLR398C|ref|NM_001182286|gb|L13469|tc|TC16698	851114	ATP binding|ATP-dependent helicase activity|DNA binding|RNA binding|RNA helicase activity|helicase activity|hydrolase activity|hydrolase activity, acting on acid anhydrides, in phosphorus-containing anhydrides|nucleic acid binding|nucleotide binding|nuclear-transcribed mRNA catabolic process, 3'-5' exonucleolytic nonsense-mediated decay|nuclear-transcribed mRNA catabolic process, 3'-5' exonucleol…	cytoplasm|helicase activity|hydrolase activity|RNA metabolic process	1008.2	3852.79
ETR1	0	1.77068	sgd|Chr II from 294019-292877, reverse complement, Verified ORF, "2-enoyl thioester reductase, member of the medium chain dehydrogenase/reductase family; localized to in mitochondria, where it has a probable role in fatty acid synthesis" [YBR026C]	YBR026C	GO:0005737|GO:0005739|GO:0016491|GO:0044255|GO:0045333|GO:0006091	S000000230	ETR1	sgd|Chr II from 294019-292877, reverse complement, Verified ORF, "2-enoyl thioester reductase, member of the medium chain dehydrogenase/reductase family; localized to in mitochondria, where it has a probable role in fatty acid synthesis" [YBR026C]	sgd|YBR026C|ref|NM_001178374|tc|TC18607	852314	DNA binding|binding|catalytic activity|enoyl-[acyl-carrier-protein] reductase (NADPH, B-specific) activity|enoyl-[acyl-carrier-protein] reductase activity|oxidoreductase activity|trans-2-enoyl-CoA reductase (NADPH) activity|zinc ion binding|aerobic respiration|fatty acid biosynthetic process|fatty acid biosynthetic process|lipid biosynthetic process|metabolic process|oxidation-reduction process|m…	cytoplasm|mitochondrion|oxidoreductase activity|cellular lipid metabolic process|cellular respiration|generation of precursor metabolites and energy	1388.7	5290.96
YPL088W	0	1.77066	sgd|Chr XVI from 381965-382993, Uncharacterized ORF, "Putative aryl alcohol dehydrogenase; transcription is activated by paralogous transcription factors Yrm1p and Yrr1p along with genes involved in multidrug resistance" [YPL088W]	YPL088W	GO:0005575|GO:0016491|	S000006009	YPL088W	sgd|Chr XVI from 381965-382993, Uncharacterized ORF, "Putative aryl alcohol dehydrogenase; transcription is activated by paralogous transcription factors Yrm1p and Yrr1p along with genes involved in multidrug resistance" [YPL088W]	sgd|YPL088W|ref|NM_001183902|tc|TC21947	856017	aryl-alcohol dehydrogenase activity|oxidoreductase activity|cellular aldehyde metabolic process|oxidation-reduction process|cellular_component	cellular_component|oxidoreductase activity|other	405.864	1546.31
LYS2	0	1.76908	sgd|Chr II from 473926-469748, reverse complement, Verified ORF, "Alpha aminoadipate reductase, catalyzes the reduction of alpha-aminoadipate to alpha-aminoadipate 6-semialdehyde, which is the fifth step in biosynthesis of lysine; activation requires post	YBR115C	GO:0005737|GO:0016491|GO:0006520	S000000319	LYS2	sgd|Chr II from 473926-469748, reverse complement, Verified ORF, "Alpha aminoadipate reductase, catalyzes the reduction of alpha-aminoadipate to alpha-aminoadipate 6-semialdehyde, which is the fifth step in biosynthesis of lysine; activation requires post	sgd|YBR115C|ref|NM_001178463|tc|TC16670	852412	L-aminoadipate-semialdehyde dehydrogenase activity|L-aminoadipate-semialdehyde dehydrogenase activity|L-aminoadipate-semialdehyde dehydrogenase activity|acyl carrier activity|binding|catalytic activity|cofactor binding|ligase activity|oxidoreductase activity|phosphopantetheine binding|cellular amino acid biosynthetic process|lysine biosynthetic process|lysine biosynthetic process via aminoadipic …	cytoplasm|oxidoreductase activity|cellular amino acid metabolic process	357.315	1359.85
YLR104W	0	1.76497	sgd|Chr XII from 346585-346980, Uncharacterized ORF, "Putative protein of unknown function; mutant is deficient in amounts of cell wall mannosylphosphate and has long chronological lifespan; genetic interactions suggest a role in ER-associated protein deg	YLR104W	GO:0005575|GO:0003674|GO:0044257	S000004094	YLR104W	sgd|Chr XII from 346585-346980, Uncharacterized ORF, "Putative protein of unknown function; mutant is deficient in amounts of cell wall mannosylphosphate and has long chronological lifespan; genetic interactions suggest a role in ER-associated protein deg	sgd|YLR104W|ref|NM_001181991|tc|TC21190	850794	molecular_function|ER-associated protein catabolic process|cellular_component	cellular_component|molecular_function|cellular protein catabolic process	199.229	756.061
PIR3	0	1.75894	sgd|Chr XI from 144401-145378, Verified ORF, "O-glycosylated covalently-bound cell wall protein required for cell wall stability; expression is cell cycle regulated, peaking in M/G1 and also subject to regulation by the cell integrity pathway" [YKL163W]	YKL163W	GO:0005618|GO:0005198|GO:0031505	S000001646	PIR3	sgd|Chr XI from 144401-145378, Verified ORF, "O-glycosylated covalently-bound cell wall protein required for cell wall stability; expression is cell cycle regulated, peaking in M/G1 and also subject to regulation by the cell integrity pathway" [YKL163W]	sgd|YKL163W|ref|NM_001179729|tc|NP260347|tc|TC18924	853693	structural constituent of cell wall|cellular cell wall organization|fungal-type cell wall organization|cell wall|extracellular region|fungal-type cell wall	cell wall|structural molecule activity|fungal-type cell wall organization	10398.5	39296.8
PDR5	0	1.75681	sgd|Chr XV from 619840-624375, Verified ORF, "Plasma membrane ATP-binding cassette (ABC) transporter, multidrug transporter actively regulated by Pdr1p; also involved in steroid transport, cation resistance, and cellular detoxification during exponential	YOR153W	GO:0005737|GO:0016020|GO:0005739|GO:0005886|GO:0016787|GO:0005215|GO:0042221|GO:0006810	S000005679	PDR5	sgd|Chr XV from 619840-624375, Verified ORF, "Plasma membrane ATP-binding cassette (ABC) transporter, multidrug transporter actively regulated by Pdr1p; also involved in steroid transport, cation resistance, and cellular detoxification during exponential	sgd|YOR153W|ref|NM_001183572|tc|NP254413|tc|TC16639	854324	ATP binding|ATPase activity|ATPase activity, coupled to transmembrane movement of substances|nucleoside-triphosphatase activity|nucleotide binding|xenobiotic-transporting ATPase activity|drug transport|response to antibiotic|response to cycloheximide|response to drug|response to drug|transport|integral to membrane|membrane|mitochondrion|plasma membrane|plasma membrane	cytoplasm|membrane|mitochondrion|plasma membrane|hydrolase activity|transporter activity|response to chemical stimulus|transport	699.022	2637.79
TFC4	0	1.75512	sgd|Chr VII from 589469-586392, reverse complement, Verified ORF, "One of six subunits of the RNA polymerase III transcription initiation factor complex (TFIIIC); part of the TauA domain of TFIIIC that binds BoxA DNA promoter sites of tRNA and similar gen	YGR047C	GO:0005634||GO:0016070|GO:0006351	S000003279	TFC4	sgd|Chr VII from 589469-586392, reverse complement, Verified ORF, "One of six subunits of the RNA polymerase III transcription initiation factor complex (TFIIIC); part of the TauA domain of TFIIIC that binds BoxA DNA promoter sites of tRNA and similar gen	sgd|YGR047C|ref|NM_001181176|tc|TC16845	852938	DNA binding|binding|transcription initiation from RNA polymerase III promoter|nucleus|transcription factor TFIIIC complex	nucleus|other|RNA metabolic process|transcription, DNA-dependent	194.275	732.244
YMR102C	0	1.75214	sgd|Chr XIII from 472352-469848, reverse complement, Uncharacterized ORF, "Protein of unknown function; transcription is activated by paralogous transcription factors Yrm1p and Yrr1p along with genes involved in multidrug resistance; mutant shows increase	YMR102C	GO:0005575|GO:0003674|GO:0008150	S000004708	YMR102C	sgd|Chr XIII from 472352-469848, reverse complement, Uncharacterized ORF, "Protein of unknown function; transcription is activated by paralogous transcription factors Yrm1p and Yrr1p along with genes involved in multidrug resistance; mutant shows increase	sgd|YMR102C|ref|NM_001182602|tc|NP259487	855128	molecular_function|biological_process|cellular_component	cellular_component|molecular_function|biological_process	331.998	1248.76
TCB1	0	1.75085	sgd|Chr XV from 486779-483219, reverse complement, Verified ORF, "Lipid-binding protein containing three calcium and lipid binding domains; non-tagged protein localizes to mitochondria and GFP-fusion protein localizes to the cell periphery; C-termini of T	YOR086C	GO:0005737|GO:0005624|GO:0005739|GO:0008289|GO:0008150	S000005612	TCB1	sgd|Chr XV from 486779-483219, reverse complement, Verified ORF, "Lipid-binding protein containing three calcium and lipid binding domains; non-tagged protein localizes to mitochondria and GFP-fusion protein localizes to the cell periphery; C-termini of T	sgd|YOR086C|ref|NM_001183505|tc|TC16730	854253	calcium-dependent phospholipid binding|lipid binding|lipid binding|metal ion binding|biological_process|integral to membrane|membrane|mitochondrion|plasma membrane|plasma membrane enriched fraction	cytoplasm|membrane fraction|mitochondrion|lipid binding|biological_process	982.484	3692.15
CWP2	0	1.74767	sgd|Chr XI from 259253-259531, Verified ORF, "Covalently linked cell wall mannoprotein, major constituent of the cell wall; plays a role in stabilizing the cell wall; involved in low pH resistance; precursor is GPI-anchored" [YKL096W-A]	YKL096W-A	GO:0005618|GO:0005198|GO:0031505	S000001956	CWP2	sgd|Chr XI from 259253-259531, Verified ORF, "Covalently linked cell wall mannoprotein, major constituent of the cell wall; plays a role in stabilizing the cell wall; involved in low pH resistance; precursor is GPI-anchored" [YKL096W-A]	sgd|YKL096W-A|ref|NM_001180025|tc|TC20817|tc|TC21747	853765	structural constituent of cell wall|fungal-type cell wall organization|fungal-type cell wall organization|regulation of pH|anchored to membrane|cell wall|extracellular region|fungal-type cell wall|membrane	cell wall|structural molecule activity|fungal-type cell wall organization	9254.02	34699.8
PPQ1	0	1.74636	sgd|Chr XVI from 208157-209806, Verified ORF, "Putative protein serine/threonine phosphatase; null mutation enhances efficiency of translational suppressors" [YPL179W]	YPL179W	GO:0005737|GO:0016787|GO:0004721|GO:0006464|GO:0006412	S000006100	PPQ1	sgd|Chr XVI from 208157-209806, Verified ORF, "Putative protein serine/threonine phosphatase; null mutation enhances efficiency of translational suppressors" [YPL179W]	sgd|YPL179W|ref|NM_001183993|tc|TC17772	855923	cofactor binding|hydrolase activity|magnesium-dependent protein serine/threonine phosphatase activity|metal ion binding|phosphoprotein phosphatase activity|protein serine/threonine phosphatase activity|protein dephosphorylation|regulation of translation|cytoplasm	cytoplasm|hydrolase activity|phosphoprotein phosphatase activity|protein modification process|translation	2159.63	8090.61
SPC97	0	1.74521	sgd|Chr VIII from 448335-450806, Verified ORF, "Component of the microtubule-nucleating Tub4p (gamma-tubulin) complex; interacts with Spc110p at the spindle pole body (SPB) inner plaque and with Spc72p at the SPB outer plaque" [YHR172W]	YHR172W	GO:0005737|GO:0005856|GO:0005815|GO:0005198|GO:0007010	S000001215	SPC97	sgd|Chr VIII from 448335-450806, Verified ORF, "Component of the microtubule-nucleating Tub4p (gamma-tubulin) complex; interacts with Spc110p at the spindle pole body (SPB) inner plaque and with Spc72p at the SPB outer plaque" [YHR172W]	sgd|YHR172W|ref|NM_001179303|tc|TC21655	856577	structural constituent of cytoskeleton|microtubule cytoskeleton organization|microtubule nucleation|cytoplasm|cytoskeleton|gamma-tubulin small complex, spindle pole body|inner plaque of spindle pole body|microtubule|microtubule organizing center|nucleus|outer plaque of spindle pole body|spindle pole|spindle pole body	cytoplasm|cytoskeleton|microtubule organizing center|structural molecule activity|cytoskeleton organization	24.1495	90.3995
ERG20	0	1.74506	sgd|Chr X from 105014-106072, Verified ORF, "Farnesyl pyrophosphate synthetase, has both dimethylallyltranstransferase and geranyltranstransferase activities; catalyzes the formation of C15 farnesyl pyrophosphate units for isoprenoid and sterol biosynthes	YJL167W	GO:0005737|GO:0005783|GO:0016740|GO:0044255	S000003703	ERG20	sgd|Chr X from 105014-106072, Verified ORF, "Farnesyl pyrophosphate synthetase, has both dimethylallyltranstransferase and geranyltranstransferase activities; catalyzes the formation of C15 farnesyl pyrophosphate units for isoprenoid and sterol biosynthes	sgd|YJL167W|ref|NM_001181600|tc|TC18767	853272	dimethylallyltranstransferase activity|dimethylallyltranstransferase activity|geranyltranstransferase activity|geranyltranstransferase activity|metal ion binding|transferase activity|cholesterol biosynthetic process|ergosterol biosynthetic process|farnesyl diphosphate biosynthetic process|isoprenoid biosynthetic process|isoprenoid biosynthetic process|lipid biosynthetic process|steroid biosynthet…	cytoplasm|endoplasmic reticulum|transferase activity|cellular lipid metabolic process	5462.3	20445
[truncated: 1,470 more rows]

## Sheet: Down
Gene Name	5A_Fold	6A_Fold	Description	Orf ID	GOID	SGID	GeneName	Description	accessions	GeneID	GO_NCBI	Goterm_SGID	5A_gProcessed Signal	6A_gProcessed Signal
[truncated: 1,880 more rows]
