# Supplementary material for: Crosstalk between protein N-glycosylation and lipid metabolism in Saccharomyces cerevisiae
Source: Sci Rep. 2019 Oct 9;9:14485. doi: 10.1038/s41598-019-51054-7 (PMC6785544; doi:10.1038/s41598-019-51054-7)
Supplement: Supplementary file 4 — Data set4 [file 41598_2019_51054_MOESM4_ESM.xlsx]

## Sheet: Read_me
Genotypic Technology/(SO_4030) QF/LAB/19
Dr. Vasanthi Nachiappan
This file contains the fold change for all the spots in the array				Expression fold values are provided in terms of log base 2 (Formating of color)
Complete Data	5a vs 6A
Experiment Details
Slide ID	Samples hybridized	Analysis Plan
251633310013_2_1	5A	WT
251633310013_2_2	6A	Sec59-1∆
Note:
Fold change expression values are provided as logbase 2
Column Header	Description
GeneName	Gene Name
6A_Fold	Fold change calculated is log base 2
5A_Fold	Fold change calculated is log base 2
Description	Gene Description
Orf ID
GOID	Gene Ontology Accessions
SGID
GeneName	Gene Name
Description	Gene Description
accessions	Accession No.
GeneID
GO_NCBI	Functions of the genes as given by gene ontology.
Goterm_SGID
6A_gProcessed Signal	Background substracted signal intensity
5A_gProcessed Signal	Background substracted signal intensity

## Sheet: Complete_Data
Gene Name	5A_Fold	6A_Fold	Description	Orf ID	GOID	SGID	GeneName	Description	accessions	GeneID	GO_NCBI	Goterm_SGID	5A_gProcessed Signal	6A_gProcessed Signal
1-Oct	0	0.574743	sgd|Chr XI from 191442-189124, reverse complement, Verified ORF, "Mitochondrial intermediate peptidase, cleaves N-terminal residues of a subset of proteins upon import, after their cleavage by mitochondrial processing peptidase (Mas1p-Mas2p); may contribu	YKL134C	GO:0005737|GO:0005739|GO:0016787|GO:0008233|GO:0019725|GO:0007005|GO:0006810	S000001617	1-Oct	sgd|Chr XI from 191442-189124, reverse complement, Verified ORF, "Mitochondrial intermediate peptidase, cleaves N-terminal residues of a subset of proteins upon import, after their cleavage by mitochondrial processing peptidase (Mas1p-Mas2p); may contribu	sgd|YKL134C|ref|NM_001179700|tc|TC17177	853724	hydrolase activity|metal ion binding|metalloendopeptidase activity|metalloendopeptidase activity|metalloendopeptidase activity|metallopeptidase activity|peptidase activity|cellular iron ion homeostasis|cellular iron ion homeostasis|protein processing involved in protein targeting to mitochondrion|proteolysis|mitochondrial matrix|mitochondrion|mitochondrion|mitochondrion|mitochondrion	cytoplasm|mitochondrion|hydrolase activity|peptidase activity|cellular homeostasis|mitochondrion organization|transport	474.946	789.868
A_06_P2487	0	-1.11077	Unknown	A_06_P2487			A_06_P2487	Unknown					3993.35	2064.7
A_06_P2820	0	0.0563073	Unknown	A_06_P2820			A_06_P2820	Unknown					140.35	162.951
A_06_P3969	0	0.557257	Unknown	A_06_P3969			A_06_P3969	Unknown					23.8223	39.1408
A_06_P3974	0	0.225563	Unknown	A_06_P3974			A_06_P3974	Unknown					32.3844	42.2798
A_06_P5681	0	-0.0221701	Unknown	A_06_P5681			A_06_P5681	Unknown					785.258	863.443
AAC1	0	-1.11662	sgd|Chr XIII from 388244-387315, reverse complement, Verified ORF, "Mitochondrial inner membrane ADP/ATP translocator, exchanges cytosolic ADP for mitochondrially synthesized ATP; phosphorylated; Aac1p is a minor isoform while Pet9p is the major ADP/ATP t	YMR056C	GO:0005737|GO:0016020|GO:0005740|GO:0005739|GO:0005215|GO:0045333|GO:0051186|GO:0006091|GO:0046483|GO:0006810	S000004660	AAC1	sgd|Chr XIII from 388244-387315, reverse complement, Verified ORF, "Mitochondrial inner membrane ADP/ATP translocator, exchanges cytosolic ADP for mitochondrially synthesized ATP; phosphorylated; Aac1p is a minor isoform while Pet9p is the major ADP/ATP t	sgd|YMR056C|ref|NM_001182554|tc|TC19041	855078	ATP:ADP antiporter activity|binding|transporter activity|aerobic respiration|heme biosynthetic process|heme transport|heme transport|mitochondrial transport|transmembrane transport|transport|integral to membrane|membrane|mitochondrial inner membrane|mitochondrial inner membrane|mitochondrion|mitochondrion	cytoplasm|membrane|mitochondrial envelope|mitochondrion|transporter activity|cellular respiration|cofactor metabolic process|generation of precursor metabolites and energy|heterocycle metabolic process|transport	13825.4	7119.31
AAC3	0	0.166794	sgd|Chr II from 415983-416906, Verified ORF, "Mitochondrial inner membrane ADP/ATP translocator, exchanges cytosolic ADP for mitochondrially synthesized ATP; expressed under anaerobic conditions; similar to Pet9p and Aac1p; has roles in maintenance of via	YBR085W	GO:0005737|GO:0016020|GO:0005740|GO:0005739|GO:0005215|GO:0045333|GO:0051186|GO:0006091|GO:0046483|GO:0006810	S000000289	AAC3	sgd|Chr II from 415983-416906, Verified ORF, "Mitochondrial inner membrane ADP/ATP translocator, exchanges cytosolic ADP for mitochondrially synthesized ATP; expressed under anaerobic conditions; similar to Pet9p and Aac1p; has roles in maintenance of via	sgd|YBR085W|ref|NM_001178433|tc|TC19054	852380	ATP:ADP antiporter activity|binding|transporter activity|anaerobic respiration|anaerobic respiration|heme biosynthetic process|heme transport|heme transport|transmembrane transport|transmembrane transport|transport|integral to membrane|membrane|mitochondrial inner membrane|mitochondrial inner membrane|mitochondrion|mitochondrion	cytoplasm|membrane|mitochondrial envelope|mitochondrion|transporter activity|cellular respiration|cofactor metabolic process|generation of precursor metabolites and energy|heterocycle metabolic process|transport	110.408	138.391
AAD10	0	-1.82383	sgd|Chr X from 727405-728271, Verified ORF, "Putative aryl-alcohol dehydrogenase with similarity to P. chrysosporium aryl-alcohol dehydrogenase; mutational analysis has not yet revealed a physiological role" [YJR155W]	YJR155W	GO:0005575|GO:0016491|	S000003916	AAD10	sgd|Chr X from 727405-728271, Verified ORF, "Putative aryl-alcohol dehydrogenase with similarity to P. chrysosporium aryl-alcohol dehydrogenase; mutational analysis has not yet revealed a physiological role" [YJR155W]	sgd|YJR155W|ref|NM_001181813|tc|TC19178	853620	aryl-alcohol dehydrogenase activity|oxidoreductase activity|cellular aldehyde metabolic process|oxidation-reduction process|cellular_component	cellular_component|oxidoreductase activity|other	19341.9	6100.53
AAD14	0	-0.792169	sgd|Chr XIV from 17248-16118, reverse complement, Verified ORF, "Putative aryl-alcohol dehydrogenase with similarity to P. chrysosporium aryl-alcohol dehydrogenase; mutational analysis has not yet revealed a physiological role" [YNL331C]	YNL331C	GO:0005575|GO:0016491|	S000005275	AAD14	sgd|Chr XIV from 17248-16118, reverse complement, Verified ORF, "Putative aryl-alcohol dehydrogenase with similarity to P. chrysosporium aryl-alcohol dehydrogenase; mutational analysis has not yet revealed a physiological role" [YNL331C]	sgd|YNL331C|ref|NM_001183169|tc|TC18636	855385	aryl-alcohol dehydrogenase activity|oxidoreductase activity|cellular aldehyde metabolic process|oxidation-reduction process|cellular_component	cellular_component|oxidoreductase activity|other	2899.72	1869.76
AAD15	0	1.79252	sgd|Chr XV from 2078-1647, reverse complement, Verified ORF, "Putative aryl-alcohol dehydrogenase with similarity to P. chrysosporium aryl-alcohol dehydrogenase; mutational analysis has not yet revealed a physiological role" [YOL165C]	YOL165C	GO:0005575|GO:0016491|	S000005525	AAD15	sgd|Chr XV from 2078-1647, reverse complement, Verified ORF, "Putative aryl-alcohol dehydrogenase with similarity to P. chrysosporium aryl-alcohol dehydrogenase; mutational analysis has not yet revealed a physiological role" [YOL165C]	sgd|YOL165C|ref|NM_001183418	853999	aryl-alcohol dehydrogenase activity|oxidoreductase activity|cellular aldehyde metabolic process|oxidation-reduction process|cellular_component	cellular_component|oxidoreductase activity|other	62.1508	240.406
AAD16	0	-1.23076	sgd|Chr VI from 14763-14305, reverse complement, Verified ORF, "Putative aryl-alcohol dehydrogenase with similarity to P. chrysosporium aryl-alcohol dehydrogenase; mutational analysis has not yet revealed a physiological role" [YFL057C]	YFL057C	GO:0005575|GO:0016491|	S000001837	AAD16	sgd|Chr VI from 14763-14305, reverse complement, Verified ORF, "Putative aryl-alcohol dehydrogenase with similarity to P. chrysosporium aryl-alcohol dehydrogenase; mutational analysis has not yet revealed a physiological role" [YFL057C]	sgd|YFL057C|sgd|YNL331C|ref|NM_001179910|ref|NM_001183169	850487	aryl-alcohol dehydrogenase activity|oxidoreductase activity|cellular aldehyde metabolic process|oxidation-reduction process|cellular_component	cellular_component|oxidoreductase activity|other	2479.82	1179.83
AAD3	0	1.28059	sgd|Chr III from 313890-314981, Verified ORF, "Putative aryl-alcohol dehydrogenase with similarity to P. chrysosporium aryl-alcohol dehydrogenase; mutational analysis has not yet revealed a physiological role" [YCR107W]	YCR107W	GO:0005575|GO:0016491|	S000000704	AAD3	sgd|Chr III from 313890-314981, Verified ORF, "Putative aryl-alcohol dehydrogenase with similarity to P. chrysosporium aryl-alcohol dehydrogenase; mutational analysis has not yet revealed a physiological role" [YCR107W]	sgd|YCR107W|ref|NM_001178814|tc|TC21135	850471	aryl-alcohol dehydrogenase activity|oxidoreductase activity|cellular aldehyde metabolic process|oxidation-reduction process|cellular_component	cellular_component|oxidoreductase activity|other	22.7892	61.8191
AAD4	0	-0.44301	sgd|Chr IV from 18566-17577, reverse complement, Verified ORF, "Putative aryl-alcohol dehydrogenase with similarity to P. chrysosporium aryl-alcohol dehydrogenase, involved in the oxidative stress response; expression induced in cells treated with the myc	YDL243C	GO:0005575|GO:0016491|	S000002402	AAD4	sgd|Chr IV from 18566-17577, reverse complement, Verified ORF, "Putative aryl-alcohol dehydrogenase with similarity to P. chrysosporium aryl-alcohol dehydrogenase, involved in the oxidative stress response; expression induced in cells treated with the myc	sgd|YDL243C|ref|NM_001180303|tc|NP257957	851354	aryl-alcohol dehydrogenase activity|oxidoreductase activity|cellular aldehyde metabolic process|oxidation-reduction process|response to stress|cellular_component	cellular_component|oxidoreductase activity|other	439.497	360.988
AAD6	0	-0.147346	sgd|Chr VI from 15431-14793, reverse complement, Verified ORF, "Putative aryl-alcohol dehydrogenase with similarity to P. chrysosporium aryl-alcohol dehydrogenase, involved in the oxidative stress response; expression induced in cells treated with the myc	YFL056C	GO:0005575|GO:0016491|	S000001838	AAD6	sgd|Chr VI from 15431-14793, reverse complement, Verified ORF, "Putative aryl-alcohol dehydrogenase with similarity to P. chrysosporium aryl-alcohol dehydrogenase, involved in the oxidative stress response; expression induced in cells treated with the myc	sgd|YFL056C|ref|NM_001179911|tc|TC20042	850488	aryl-alcohol dehydrogenase activity|oxidoreductase activity|cellular aldehyde metabolic process|oxidation-reduction process|cellular_component	cellular_component|oxidoreductase activity|other	142.776	143.944
AAH1	0	-1.48427	sgd|Chr XIV from 359596-360639, Verified ORF, "Adenine deaminase (adenine aminohydrolase), converts adenine to hypoxanthine; involved in purine salvage; transcriptionally regulated by nutrient levels and growth phase; Aah1p degraded upon entry into quiesc	YNL141W	GO:0005737|GO:0005634|GO:0016787|GO:0006725|GO:0046483	S000005085	AAH1	sgd|Chr XIV from 359596-360639, Verified ORF, "Adenine deaminase (adenine aminohydrolase), converts adenine to hypoxanthine; involved in purine salvage; transcriptionally regulated by nutrient levels and growth phase; Aah1p degraded upon entry into quiesc	sgd|YNL141W|ref|NM_001182979|tc|TC18795	855581	adenine deaminase activity|adenine deaminase activity|adenosine deaminase activity|deaminase activity|hydrolase activity|metal ion binding|adenine catabolic process|adenine catabolic process|hypoxanthine salvage|hypoxanthine salvage|nucleotide metabolic process|purine ribonucleoside monophosphate biosynthetic process|purine-containing compound salvage|purine-containing compound salvage|cytoplasm|…	cytoplasm|nucleus|hydrolase activity|cellular aromatic compound metabolic process|heterocycle metabolic process	790.25	315.392
AAP1	0	0.548595	sgd|Chr VIII from 201310-198740, reverse complement, Verified ORF, "Arginine/alanine aminopeptidase, overproduction stimulates glycogen accumulation" [YHR047C]	YHR047C	GO:0005737|GO:0005634|GO:0016787|GO:0008233|GO:0044262|GO:0006091	S000001089	AAP1	sgd|Chr VIII from 201310-198740, reverse complement, Verified ORF, "Arginine/alanine aminopeptidase, overproduction stimulates glycogen accumulation" [YHR047C]	sgd|YHR047C|ref|NM_001179177|tc|NP254553	856443	aminopeptidase activity|aminopeptidase activity|hydrolase activity|metal ion binding|metallopeptidase activity|peptidase activity|zinc ion binding|glycogen metabolic process|proteolysis|proteolysis|cytoplasm|nucleus	cytoplasm|nucleus|hydrolase activity|peptidase activity|cellular carbohydrate metabolic process|generation of precursor metabolites and energy	932.536	1523.02
AAR2	0	-0.450838	sgd|Chr II from 87789-86722, reverse complement, Verified ORF, "Component of the U5 snRNP, required for splicing of U3 precursors; originally described as a splicing factor specifically required for splicing pre-mRNA of the MATa1 cistron" [YBL074C]	YBL074C	GO:0005634|GO:0003674|GO:0016070	S000000170	AAR2	sgd|Chr II from 87789-86722, reverse complement, Verified ORF, "Component of the U5 snRNP, required for splicing of U3 precursors; originally described as a splicing factor specifically required for splicing pre-mRNA of the MATa1 cistron" [YBL074C]	sgd|YBL074C|ref|NM_001178314|tc|TC18750	852205	molecular_function|RNA splicing|assembly of spliceosomal tri-snRNP|mRNA processing|U5 snRNP|cytoplasm|nucleus	nucleus|molecular_function|RNA metabolic process	5.24805	4.28724
AAT1	0	-0.454223	sgd|Chr XI from 237536-238891, Verified ORF, "Mitochondrial aspartate aminotransferase, catalyzes the conversion of oxaloacetate to aspartate in aspartate and asparagine biosynthesis" [YKL106W]	YKL106W	GO:0005737|GO:0005739|GO:0016740|GO:0006520	S000001589	AAT1	sgd|Chr XI from 237536-238891, Verified ORF, "Mitochondrial aspartate aminotransferase, catalyzes the conversion of oxaloacetate to aspartate in aspartate and asparagine biosynthesis" [YKL106W]	sgd|YKL106W|ref|NM_001179672|tc|TC18205	853755	L-aspartate:2-oxoglutarate aminotransferase activity|L-aspartate:2-oxoglutarate aminotransferase activity|catalytic activity|pyridoxal phosphate binding|transaminase activity|transferase activity|transferase activity, transferring nitrogenous groups|asparagine biosynthetic process from oxaloacetate|aspartate biosynthetic process|aspartate catabolic process|biosynthetic process|cellular amino acid…	cytoplasm|mitochondrion|transferase activity|cellular amino acid metabolic process	655.095	533.906
AAT2	0	-0.199365	sgd|Chr XII from 198085-196829, reverse complement, Verified ORF, "Cytosolic aspartate aminotransferase, involved in nitrogen metabolism; localizes to peroxisomes in oleate-grown cells" [YLR027C]	YLR027C	GO:0005737|GO:0005777|GO:0016740|GO:0006520	S000004017	AAT2	sgd|Chr XII from 198085-196829, reverse complement, Verified ORF, "Cytosolic aspartate aminotransferase, involved in nitrogen metabolism; localizes to peroxisomes in oleate-grown cells" [YLR027C]	sgd|YLR027C|ref|NM_001181914|tc|TC19459	850714	L-aspartate:2-oxoglutarate aminotransferase activity|L-aspartate:2-oxoglutarate aminotransferase activity|L-aspartate:2-oxoglutarate aminotransferase activity|catalytic activity|pyridoxal phosphate binding|transaminase activity|transferase activity|transferase activity, transferring nitrogenous groups|aspartate biosynthetic process|biosynthetic process|cellular amino acid metabolic process|cytopl…	cytoplasm|peroxisome|transferase activity|cellular amino acid metabolic process	8714.83	8475
ABC1	0	0.976197	sgd|Chr VII from 284442-285947, Verified ORF, "Protein required for ubiquinone (coenzyme Q) biosynthesis and for respiratory growth; exhibits genetic interaction with COQ9, suggesting a common function; similar to prokaryotic proteins involved in early st	YGL119W	GO:0005737|GO:0016020|GO:0005740|GO:0005739|GO:0003674|GO:0045333|GO:0051186|GO:0006091	S000003087	ABC1	sgd|Chr VII from 284442-285947, Verified ORF, "Protein required for ubiquinone (coenzyme Q) biosynthesis and for respiratory growth; exhibits genetic interaction with COQ9, suggesting a common function; similar to prokaryotic proteins involved in early st	sgd|YGL119W|ref|NM_001180984|tc|TC17980	852758	molecular_function|aerobic respiration|ubiquinone biosynthetic process|extrinsic to mitochondrial inner membrane|mitochondrial matrix|mitochondrion|mitochondrion|mitochondrion	cytoplasm|membrane|mitochondrial envelope|mitochondrion|molecular_function|cellular respiration|cofactor metabolic process|generation of precursor metabolites and energy	269.687	592.407
ABD1	0	0.0656929	sgd|Chr II from 691693-690383, reverse complement, Verified ORF, "Methyltransferase, catalyzes the transfer of a methyl group from S-adenosylmethionine to the GpppN terminus of capped mRNA" [YBR236C]	YBR236C	GO:0005634|GO:0016740|GO:0016070|GO:0006351	S000000440	ABD1	sgd|Chr II from 691693-690383, reverse complement, Verified ORF, "Methyltransferase, catalyzes the transfer of a methyl group from S-adenosylmethionine to the GpppN terminus of capped mRNA" [YBR236C]	sgd|YBR236C|ref|NM_001178584|tc|TC18290	852538	RNA binding|mRNA (guanine-N7-)-methyltransferase activity|mRNA (guanine-N7-)-methyltransferase activity|mRNA (guanine-N7-)-methyltransferase activity|methyltransferase activity|transferase activity|mRNA capping|mRNA capping|mRNA processing|transcription from RNA polymerase II promoter|DNA-directed RNA polymerase II, holoenzyme|nucleus|nucleus	nucleus|transferase activity|RNA metabolic process|transcription, DNA-dependent	2494.88	2915.55
ABF1	0	0.271016	sgd|Chr XI from 226570-228765, Verified ORF, "DNA binding protein with possible chromatin-reorganizing activity involved in transcriptional activation, gene silencing, and DNA replication and repair" [YKL112W]	YKL112W	GO:0005694|GO:0005634|GO:0003677|GO:0006259|GO:0016070|GO:0051276|GO:0006950|GO:0006351	S000001595	ABF1	sgd|Chr XI from 226570-228765, Verified ORF, "DNA binding protein with possible chromatin-reorganizing activity involved in transcriptional activation, gene silencing, and DNA replication and repair" [YKL112W]	sgd|YKL112W|ref|NM_001179678|tc|TC17251	853748	DNA bending activity|DNA binding|DNA binding|DNA replication origin binding|chromatin binding|chromatin binding|metal ion binding|sequence-specific DNA binding|DNA replication|DNA replication|chromatin remodeling|chromatin remodeling|chromatin silencing at silent mating-type cassette|negative regulation of transcription from RNA polymerase II promoter|nucleotide-excision repair, DNA damage recogn…	chromosome|nucleus|DNA binding|DNA metabolic process|RNA metabolic process|chromosome organization|response to stress|transcription, DNA-dependent	703.392	947.713
ABF2	0	1.90476	sgd|Chr XIII from 411569-412120, Verified ORF, "Mitochondrial DNA-binding protein involved in mitochondrial DNA replication and recombination, member of HMG1 DNA-binding protein family; activity may be regulated by protein kinase A phosphorylation" [YMR07	YMR072W	GO:0005694|GO:0005737|GO:0005739|GO:0003677|GO:0007005	S000004676	ABF2	sgd|Chr XIII from 411569-412120, Verified ORF, "Mitochondrial DNA-binding protein involved in mitochondrial DNA replication and recombination, member of HMG1 DNA-binding protein family; activity may be regulated by protein kinase A phosphorylation" [YMR07	sgd|YMR072W|ref|NM_001182570|gb|AJ223169|tc|NP252377	855094	DNA bending activity|DNA binding|DNA binding|mitochondrial DNA packaging|mitochondrial genome maintenance|mitochondrion inheritance|mitochondrial chromosome|mitochondrial nucleoid|mitochondrion|mitochondrion|nucleus	chromosome|cytoplasm|mitochondrion|DNA binding|mitochondrion organization	949.494	3969.89
ABM1	0	-0.108276	sgd|Chr X from 628712-629083, Verified ORF, "Protein of unknown function, required for normal microtubule organization" [YJR108W]	YJR108W	GO:0005575|GO:0003674|GO:0007010	S000003869	ABM1	sgd|Chr X from 628712-629083, Verified ORF, "Protein of unknown function, required for normal microtubule organization" [YJR108W]	sgd|YJR108W|ref|NM_001181766|tc|TC21304	853572	molecular_function|microtubule cytoskeleton organization|cellular_component	cellular_component|molecular_function|cytoskeleton organization	23.6981	24.5479
ABP1	0	1.53963	sgd|Chr III from 265068-266846, Verified ORF, "Actin-binding protein of the cortical actin cytoskeleton, important for activation of the Arp2/3 complex that plays a key role actin in cytoskeleton organization" [YCR088W]	YCR088W	GO:0005938|GO:0005737|GO:0005856|GO:0030427|GO:0005515|GO:0007010	S000000684	ABP1	sgd|Chr III from 265068-266846, Verified ORF, "Actin-binding protein of the cortical actin cytoskeleton, important for activation of the Arp2/3 complex that plays a key role actin in cytoskeleton organization" [YCR088W]	sgd|YCR088W|ref|NM_001178794|tc|TC17605	850450	actin binding|actin filament binding|actin cortical patch assembly|protein localization|actin cortical patch|actin cortical patch|cell cortex|cytoplasm|cytoplasm|cytoskeleton|intracellular|mating projection tip	cell cortex|cytoplasm|cytoskeleton|site of polarized growth|protein binding|cytoskeleton organization	2784.82	9039.99
ABP140	0	1.48341	sgd|Chr XV from 784857-785687,785689-786744, one base removed to allow translational frameshift, Verified ORF, "Nonessential protein that binds actin filaments and localizes to actin patches and cables, has similarity to S-adenosylmethionine (AdoMet)-depe	YOR239W	GO:0005938|GO:0005737|GO:0005856|GO:0030427|GO:0005515|GO:0016740|GO:0016070|GO:0007010	S000005765	ABP140	sgd|Chr XV from 784857-785687,785689-786744, one base removed to allow translational frameshift, Verified ORF, "Nonessential protein that binds actin filaments and localizes to actin patches and cables, has similarity to S-adenosylmethionine (AdoMet)-depe	sgd|YOR239W|ref|NM_001183658|tc|TC22131	854414	S-adenosylmethionine-dependent methyltransferase activity|actin binding|actin filament binding|methyltransferase activity|protein binding, bridging|tRNA (cytosine) methyltransferase activity|tRNA (cytosine) methyltransferase activity|transferase activity|actin filament bundle assembly|tRNA methylation|actin cortical patch|actin filament|actin filament bundle|cytoplasm|cytoskeleton|mating projecti…	cell cortex|cytoplasm|cytoskeleton|site of polarized growth|protein binding|transferase activity|RNA metabolic process|cytoskeleton organization	446.048	1392.61
ABZ1	0	0.460235	sgd|Chr XIV from 687635-689998, Verified ORF, "Para-aminobenzoate (PABA) synthase, has similarity to Escherichia coli PABA synthase components PabA and PabB; required for the synthesis of para-aminobenzoic acid, an important intermediate for folate and ub	YNR033W	GO:0005737|GO:0016740|GO:0006520|GO:0006725	S000005316	ABZ1	sgd|Chr XIV from 687635-689998, Verified ORF, "Para-aminobenzoate (PABA) synthase, has similarity to Escherichia coli PABA synthase components PabA and PabB; required for the synthesis of para-aminobenzoic acid, an important intermediate for folate and ub	sgd|YNR033W|ref|NM_001183210|tc|TC17140	855768	4-amino-4-deoxychorismate synthase activity|4-amino-4-deoxychorismate synthase activity|4-amino-4-deoxychorismate synthase activity|anthranilate synthase activity|catalytic activity|oxo-acid-lyase activity|transferase activity|biosynthetic process|folic acid biosynthetic process|glutamine metabolic process|metabolic process|para-aminobenzoic acid biosynthetic process|cytoplasm|cytoplasm	cytoplasm|transferase activity|cellular amino acid metabolic process|cellular aromatic compound metabolic process	2003.2	3077.26
ABZ2	0	1.10203	sgd|Chr XIII from 848685-849809, Verified ORF, "Aminodeoxychorismate lyase (4-amino-4-deoxychorismate lyase), catalyzes the third step in para-aminobenzoic acid biosynthesis; involved in folic acid biosynthesis" [YMR289W]	YMR289W	GO:0005737|GO:0016829|GO:0006520|GO:0006725|GO:0051186|GO:0046483|GO:0006766	S000004902	ABZ2	sgd|Chr XIII from 848685-849809, Verified ORF, "Aminodeoxychorismate lyase (4-amino-4-deoxychorismate lyase), catalyzes the third step in para-aminobenzoic acid biosynthesis; involved in folic acid biosynthesis" [YMR289W]	sgd|YMR289W|ref|NM_001182796|tc|TC21108	855333	4-amino-4-deoxychorismate lyase activity|4-amino-4-deoxychorismate lyase activity|catalytic activity|lyase activity|folic acid biosynthetic process|folic acid biosynthetic process|metabolic process|cytoplasm|cytoplasm	cytoplasm|lyase activity|cellular amino acid metabolic process|cellular aromatic compound metabolic process|cofactor metabolic process|heterocycle metabolic process|vitamin metabolic process	1119.79	2683.96
ACA1	0	2.15909	sgd|Chr V from 241501-240032, reverse complement, Verified ORF, "Basic leucine zipper (bZIP) transcription factor of the ATF/CREB family, may regulate transcription of genes involved in utilization of non-optimal carbon sources" [YER045C]	YER045C	GO:0005634||GO:0016070|GO:0006351	S000000847	ACA1	sgd|Chr V from 241501-240032, reverse complement, Verified ORF, "Basic leucine zipper (bZIP) transcription factor of the ATF/CREB family, may regulate transcription of genes involved in utilization of non-optimal carbon sources" [YER045C]	sgd|YER045C|ref|NM_001178936|tc|NP252780	856769	DNA binding|protein dimerization activity|sequence-specific DNA binding|sequence-specific DNA binding transcription factor activity|regulation of transcription, DNA-dependent|transcription initiation from RNA polymerase II promoter|nucleus|nucleus	nucleus|other|RNA metabolic process|transcription, DNA-dependent	132.34	659.994
ACB1	0	2.30387	sgd|Chr VII from 559994-559731, reverse complement, Verified ORF, "Acyl-CoA-binding protein, transports newly synthesized acyl-CoA esters from fatty acid synthetase (Fas1p-Fas2p) to acyl-CoA-consuming processes; subject to starvation-induced, Grh1p-mediat	YGR037C	GO:0005737|GO:0005576|GO:0005634|GO:0008289|GO:0005215|GO:0044255|GO:0006810	S000003269	ACB1	sgd|Chr VII from 559994-559731, reverse complement, Verified ORF, "Acyl-CoA-binding protein, transports newly synthesized acyl-CoA esters from fatty acid synthetase (Fas1p-Fas2p) to acyl-CoA-consuming processes; subject to starvation-induced, Grh1p-mediat	sgd|YGR037C|ref|NM_001181166|tc|TC21784	852925	binding|fatty-acyl-CoA binding|fatty-acyl-CoA binding|lipid binding|long-chain fatty acid transporter activity|chronological cell aging|fatty acid metabolic process|fatty acid metabolic process|long-chain fatty acid transport|transport|cytoplasm|extracellular region|extracellular region|nucleus	cytoplasm|extracellular region|nucleus|lipid binding|transporter activity|cellular lipid metabolic process|transport	3162.87	17438.5
ACC1	0	0.425109	sgd|Chr XIV from 661374-654673, reverse complement, Verified ORF, "Acetyl-CoA carboxylase, biotin containing enzyme that catalyzes the carboxylation of acetyl-CoA to form malonyl-CoA; required for de novo biosynthesis of long-chain fatty acids" [YNR016C]	YNR016C	GO:0005737|GO:0012505|GO:0005783|GO:0016020|GO:0005739|GO:0016874|GO:0044255|GO:0016044|GO:0006997|GO:0006810	S000005299	ACC1	sgd|Chr XIV from 661374-654673, reverse complement, Verified ORF, "Acetyl-CoA carboxylase, biotin containing enzyme that catalyzes the carboxylation of acetyl-CoA to form malonyl-CoA; required for de novo biosynthesis of long-chain fatty acids" [YNR016C]	sgd|YNR016C|ref|NM_001183193|tc|NP265029|tc|NP256064	855750	ATP binding|acetyl-CoA carboxylase activity|acetyl-CoA carboxylase activity|acetyl-CoA carboxylase activity|biotin binding|biotin carboxylase activity|biotin carboxylase activity|biotin carboxylase activity|catalytic activity|ligase activity|metal ion binding|nucleotide binding|fatty acid biosynthetic process|fatty acid biosynthetic process|lipid biosynthetic process|metabolic process|nuclear env…	cytoplasm|endomembrane system|endoplasmic reticulum|membrane|mitochondrion|ligase activity|cellular lipid metabolic process|cellular membrane organization|nucleus organization|transport	4620.08	6926.52
ACE2	0	1.22901	sgd|Chr XII from 406822-404510, reverse complement, Verified ORF, "Transcription factor that activates expression of early G1-specific genes, localizes to daughter cell nuclei after cytokinesis and delays G1 progression in daughters, localization is regul	YLR131C	GO:0005737|GO:0005634|GO:0003677|GO:0016070|GO:0007049|GO:0006351	S000004121	ACE2	sgd|Chr XII from 406822-404510, reverse complement, Verified ORF, "Transcription factor that activates expression of early G1-specific genes, localizes to daughter cell nuclei after cytokinesis and delays G1 progression in daughters, localization is regul	sgd|YLR131C|ref|NM_001182018|tc|TC17164	850822	DNA binding|metal ion binding|nucleic acid binding|sequence-specific DNA binding|zinc ion binding|regulation of transcription involved in G1 phase of mitotic cell cycle|cytosol|intracellular|nucleus|nucleus	cytoplasm|nucleus|DNA binding|RNA metabolic process|cell cycle|transcription, DNA-dependent	492.801	1289.85
ACF2	0	0.593828	sgd|Chr XII from 432016-429677, reverse complement, Verified ORF, "Intracellular beta-1,3-endoglucanase, expression is induced during sporulation; may have a role in cortical actin cytoskeleton assembly" [YLR144C]	YLR144C	|GO:0016787|GO:0007010	S000004134	ACF2	sgd|Chr XII from 432016-429677, reverse complement, Verified ORF, "Intracellular beta-1,3-endoglucanase, expression is induced during sporulation; may have a role in cortical actin cytoskeleton assembly" [YLR144C]	sgd|YLR144C|ref|NM_001182031|tc|TC17151	850836	endo-1,3(4)-beta-glucanase activity|glucan endo-1,3-beta-D-glucosidase activity|glucan endo-1,3-beta-D-glucosidase activity|hydrolase activity|hydrolase activity, acting on glycosyl bonds|actin cytoskeleton organization|cell wall macromolecule catabolic process|metabolic process|cytoplasm|intracellular	other|hydrolase activity|cytoskeleton organization	1007.69	1698.17
ACF4	0	1.29811	sgd|Chr X from 583537-582608, reverse complement, Verified ORF, "Protein of unknown function, computational analysis of large-scale protein-protein interaction data suggests a possible role in actin cytoskeleton organization; potential Cdc28p substrate" [	YJR083C	GO:0005575|GO:0003674|GO:0008150	S000003843	ACF4	sgd|Chr X from 583537-582608, reverse complement, Verified ORF, "Protein of unknown function, computational analysis of large-scale protein-protein interaction data suggests a possible role in actin cytoskeleton organization; potential Cdc28p substrate" [	sgd|YJR083C|ref|NM_001181740|tc|TC19038	853545	molecular_function|biological_process|cellular_component	cellular_component|molecular_function|biological_process	457.961	1257.46
ACH1	0	-2.4668	sgd|Chr II from 194122-195702, Verified ORF, "Protein with CoA transferase activity, particularly for CoASH transfer from succinyl-CoA to acetate; has minor acetyl-CoA-hydrolase activity; phosphorylated; required for acetate utilization and for diploid ps	YBL015W	GO:0005737|GO:0005739|GO:0016787|GO:0016740|	S000000111	ACH1	sgd|Chr II from 194122-195702, Verified ORF, "Protein with CoA transferase activity, particularly for CoASH transfer from succinyl-CoA to acetate; has minor acetyl-CoA-hydrolase activity; phosphorylated; required for acetate utilization and for diploid ps	sgd|YBL015W|ref|NM_001178255|gb|M31036|tc|TC18759	852266	acetate CoA-transferase activity|acetyl-CoA hydrolase activity|acetyl-CoA hydrolase activity|catalytic activity|hydrolase activity|acetate metabolic process|acetyl-CoA metabolic process|cytoplasm|cytosol|mitochondrion	cytoplasm|mitochondrion|hydrolase activity|transferase activity|other	61886.4	12500
ACK1	0	-0.540103	sgd|Chr IV from 97953-96082, reverse complement, Verified ORF, "Protein that functions upstream of Pkc1p in the cell wall integrity pathway; GFP-fusion protein expression is induced in response to the DNA-damaging agent MMS; non-tagged Ack1p is detected i	YDL203C	GO:0005737|GO:0005739|GO:0003674|GO:0031505|GO:0023052	S000002362	ACK1	sgd|Chr IV from 97953-96082, reverse complement, Verified ORF, "Protein that functions upstream of Pkc1p in the cell wall integrity pathway; GFP-fusion protein expression is induced in response to the DNA-damaging agent MMS; non-tagged Ack1p is detected i	sgd|YDL203C|ref|NM_001180263|tc|TC17500	851324	binding|molecular_function|fungal-type cell wall organization|positive regulation of signal transduction|mitochondrion	cytoplasm|mitochondrion|molecular_function|fungal-type cell wall organization|signaling	1913.9	1469.69
ACM1	0	-0.303899	sgd|Chr XVI from 38169-38798, Verified ORF, "Pseudosubstrate inhibitor of the anaphase-promoting complex/cyclosome (APC/C), that suppresses APC/C [Cdh1]-mediated proteolysis of mitotic cyclins; associates with Cdh1p, Bmh1p and Bmh2p; cell cycle regulated	YPL267W	GO:0005737|GO:0005634|GO:0030234|GO:0007049|GO:0006464	S000006188	ACM1	sgd|Chr XVI from 38169-38798, Verified ORF, "Pseudosubstrate inhibitor of the anaphase-promoting complex/cyclosome (APC/C), that suppresses APC/C [Cdh1]-mediated proteolysis of mitotic cyclins; associates with Cdh1p, Bmh1p and Bmh2p; cell cycle regulated	sgd|YPL267W|ref|NM_001184081|tc|TC20113	855861	ubiquitin-protein ligase inhibitor activity|ubiquitin-protein ligase inhibitor activity|ubiquitin-protein ligase inhibitor activity|ubiquitin-protein ligase inhibitor activity|cell cycle|cell division|mitosis|negative regulation of ubiquitin-protein ligase activity involved in mitotic cell cycle|negative regulation of ubiquitin-protein ligase activity involved in mitotic cell cycle|negative regul…	cytoplasm|nucleus|enzyme regulator activity|cell cycle|protein modification process	722.8	653.779
ACN9	0	0.427703	sgd|Chr IV from 1470017-1470418, Verified ORF, "Protein of the mitochondrial intermembrane space, required for acetate utilization and gluconeogenesis; has orthologs in higher eukaryotes" [YDR511W]	YDR511W	GO:0005737|GO:0005740|GO:0005739|GO:0003674|GO:0044262	S000002919	ACN9	sgd|Chr IV from 1470017-1470418, Verified ORF, "Protein of the mitochondrial intermembrane space, required for acetate utilization and gluconeogenesis; has orthologs in higher eukaryotes" [YDR511W]	sgd|YDR511W|ref|NM_001180819|tc|TC21166	852123	molecular_function|carbon utilization|gluconeogenesis|regulation of gluconeogenesis|mitochondrial intermembrane space|mitochondrial intermembrane space|mitochondrion|mitochondrion	cytoplasm|mitochondrial envelope|mitochondrion|molecular_function|cellular carbohydrate metabolic process	831.763	1249.24
ACO1	0	0.153379	sgd|Chr XII from 737548-735212, reverse complement, Verified ORF, "Aconitase, required for the tricarboxylic acid (TCA) cycle and also independently required for mitochondrial genome maintenance; phosphorylated; component of the mitochondrial nucleoid; mu	YLR304C	GO:0005737|GO:0005739|GO:0003677|GO:0016829|GO:0006520|GO:0045333|GO:0051186|GO:0006091|GO:0007005	S000004295	ACO1	sgd|Chr XII from 737548-735212, reverse complement, Verified ORF, "Aconitase, required for the tricarboxylic acid (TCA) cycle and also independently required for mitochondrial genome maintenance; phosphorylated; component of the mitochondrial nucleoid; mu	sgd|YLR304C|ref|NM_001182192|tc|TC17159	851013	4 iron, 4 sulfur cluster binding|aconitate hydratase activity|aconitate hydratase activity|aconitate hydratase activity|double-stranded DNA binding|iron-sulfur cluster binding|lyase activity|metal ion binding|single-stranded DNA binding|citrate metabolic process|glutamate biosynthetic process|metabolic process|mitochondrial genome maintenance|propionate metabolic process|tricarboxylic acid cycle|…	cytoplasm|mitochondrion|DNA binding|lyase activity|cellular amino acid metabolic process|cellular respiration|cofactor metabolic process|generation of precursor metabolites and energy|mitochondrion organization	15342.5	19053
ACO2	0	0.27836	sgd|Chr X from 58813-56444, reverse complement, Verified ORF, "Putative mitochondrial aconitase isozyme; similarity to Aco1p, an aconitase required for the TCA cycle; expression induced during growth on glucose, by amino acid starvation via Gcn4p, and rep	YJL200C	GO:0005737|GO:0005739|GO:0016829|GO:0008150	S000003736	ACO2	sgd|Chr X from 58813-56444, reverse complement, Verified ORF, "Putative mitochondrial aconitase isozyme; similarity to Aco1p, an aconitase required for the TCA cycle; expression induced during growth on glucose, by amino acid starvation via Gcn4p, and rep	sgd|YJL200C|ref|NM_001181633|tc|TC17133	853230	4 iron, 4 sulfur cluster binding|aconitate hydratase activity|aconitate hydratase activity|iron-sulfur cluster binding|lyase activity|metal ion binding|biological_process|metabolic process|tricarboxylic acid cycle|mitochondrion	cytoplasm|mitochondrion|lyase activity|biological_process	334.819	453.42
ACP1	0	0.469347	sgd|Chr XI from 80537-80160, reverse complement, Verified ORF, "Mitochondrial matrix acyl carrier protein, involved in biosynthesis of octanoate, which is a precursor to lipoic acid; activated by phosphopantetheinylation catalyzed by Ppt2p" [YKL192C]	YKL192C	GO:0005737|GO:0005739|GO:0005215|GO:0044255|GO:0051186|GO:0046483	S000001675	ACP1	sgd|Chr XI from 80537-80160, reverse complement, Verified ORF, "Mitochondrial matrix acyl carrier protein, involved in biosynthesis of octanoate, which is a precursor to lipoic acid; activated by phosphopantetheinylation catalyzed by Ppt2p" [YKL192C]	sgd|YKL192C|ref|NM_001179758|tc|TC20471	853642	acyl carrier activity|acyl carrier activity|cofactor binding|phosphopantetheine binding|electron transport chain|fatty acid biosynthetic process|lipid biosynthetic process|lipoate biosynthetic process|transport|mitochondrion|mitochondrion|respiratory chain	cytoplasm|mitochondrion|transporter activity|cellular lipid metabolic process|cofactor metabolic process|heterocycle metabolic process	315.98	488.475
ACS1	0	-0.239616	sgd|Chr I from 45022-42881, reverse complement, Verified ORF, "Acetyl-coA synthetase isoform which, along with Acs2p, is the nuclear source of acetyl-coA for histone acetlyation; expressed during growth on nonfermentable carbon sources and under aerobic c	YAL054C	GO:0005737|GO:0016020|GO:0005739|GO:0016874|GO:0051276|GO:0051186|GO:0006091|GO:0006464	S000000050	ACS1	sgd|Chr I from 45022-42881, reverse complement, Verified ORF, "Acetyl-coA synthetase isoform which, along with Acs2p, is the nuclear source of acetyl-coA for histone acetlyation; expressed during growth on nonfermentable carbon sources and under aerobic c	sgd|YAL054C|ref|NM_001178197|tc|TC17279	851245	AMP binding|ATP binding|acetate-CoA ligase activity|acetate-CoA ligase activity|acid-ammonia (or amide) ligase activity|catalytic activity|ligase activity|nucleotide binding|acetate fermentation|acetyl-CoA biosynthetic process|histone acetylation|metabolic process|cytoplasm|cytosol|endoplasmic reticulum|microsome|mitochondrion|mitochondrion|nucleus	cytoplasm|membrane|mitochondrion|ligase activity|chromosome organization|cofactor metabolic process|generation of precursor metabolites and energy|protein modification process	23843.7	22549.5
ACS2	0	2.69303	sgd|Chr XII from 447575-445524, reverse complement, Verified ORF, "Acetyl-coA synthetase isoform which, along with Acs1p, is the nuclear source of acetyl-coA for histone acetylation; mutants affect global transcription; required for growth on glucose; exp	YLR153C	GO:0005737|GO:0005730|GO:0005634|GO:0016874|GO:0051276|GO:0051186|GO:0006464	S000004143	ACS2	sgd|Chr XII from 447575-445524, reverse complement, Verified ORF, "Acetyl-coA synthetase isoform which, along with Acs1p, is the nuclear source of acetyl-coA for histone acetylation; mutants affect global transcription; required for growth on glucose; exp	sgd|YLR153C|ref|NM_001182040|tc|TC17356	850846	AMP binding|ATP binding|acetate-CoA ligase activity|acetate-CoA ligase activity|acid-ammonia (or amide) ligase activity|catalytic activity|ligase activity|nucleotide binding|acetyl-CoA biosynthetic process|histone acetylation|metabolic process|replicative cell aging|cytoplasm|cytosol|nucleolus|nucleus|nucleus	cytoplasm|nucleolus|nucleus|ligase activity|chromosome organization|cofactor metabolic process|protein modification process	378.741	2734.78
ACT1	0	1.33248	sgd|Chr VI from 54377-53260,54696-54687, reverse complement, intron sequence removed, Verified ORF, "Actin, structural protein involved in cell polarization, endocytosis, and other cytoskeletal functions" [YFL039C]	YFL039C	GO:0005938|GO:0005933|GO:0005694|GO:0005737|GO:0005856|GO:0005634|GO:0030427|GO:0005198|GO:0006259|GO:0016070|GO:0007114|GO:0007049|GO:0032989|GO:0016044|GO:0051276|GO:0000910|GO:0007010|GO:0031505|GO:0007005|GO:0006464|GO:0042221|GO:0006950|GO:0030435|GO:0006351|GO:0006810|GO:0007033|GO:0016192	S000001855	ACT1	sgd|Chr VI from 54377-53260,54696-54687, reverse complement, intron sequence removed, Verified ORF, "Actin, structural protein involved in cell polarization, endocytosis, and other cytoskeletal functions" [YFL039C]	sgd|YFL039C|ref|NM_001179927|tc|NP8320030|tc|NP8320037	850504	ATP binding|nucleotide binding|structural constituent of cytoskeleton|DNA repair|actin filament reorganization involved in cell cycle|ascospore wall assembly|budding cell isotropic bud growth|cellular response to oxidative stress|chronological cell aging|contractile ring contraction involved in cell cycle cytokinesis|cytokinesis|endocytosis|establishment of cell polarity|establishment of mitotic …	cell cortex|cellular bud|chromosome|cytoplasm|cytoskeleton|nucleus|site of polarized growth|structural molecule activity|DNA metabolic process|RNA metabolic process|cell budding|cell cycle|cellular component morphogenesis|cellular membrane organization|chromosome organization|cytokinesis|cytoskeleton organization|fungal-type cell wall organization|mitochondrion organization|protein modification p…	12694.4	35696.6
ADA2	0	-0.0612659	sgd|Chr IV from 1356065-1357369, Verified ORF, "Transcription coactivator, component of the ADA and SAGA transcriptional adaptor/HAT (histone acetyltransferase) complexes" [YDR448W]	YDR448W	GO:0005634|GO:0008289|GO:0016740|GO:0016070|GO:0051276|GO:0006464|GO:0006351	S000002856	ADA2	sgd|Chr IV from 1356065-1357369, Verified ORF, "Transcription coactivator, component of the ADA and SAGA transcriptional adaptor/HAT (histone acetyltransferase) complexes" [YDR448W]	sgd|YDR448W|ref|NM_001180756|tc|TC18301	852059	DNA binding|chromatin binding|histone acetyltransferase activity|metal ion binding|phosphatidylserine binding|phosphatidylserine binding|transcription coactivator activity|zinc ion binding|chromatin modification|chromatin silencing at rDNA|chromatin silencing at telomere|positive regulation of histone acetylation|regulation of transcription from RNA polymerase II promoter|Ada2/Gcn5/Ada3 transcrip…	nucleus|lipid binding|transferase activity|RNA metabolic process|chromosome organization|protein modification process|transcription, DNA-dependent	383.173	410.06
ADD37	0	3.73532	sgd|Chr XIII from 628189-628785, Verified ORF, "Protein of unknown function involved in ER-associated protein degradation; green fluorescent protein (GFP)-fusion protein localizes to the cytoplasm and is induced in response to the DNA-damaging agent MMS;	YMR184W	GO:0005737|GO:0003674|GO:0044257	S000004796	ADD37	sgd|Chr XIII from 628189-628785, Verified ORF, "Protein of unknown function involved in ER-associated protein degradation; green fluorescent protein (GFP)-fusion protein localizes to the cytoplasm and is induced in response to the DNA-damaging agent MMS;	sgd|YMR184W|ref|NM_001182690|tc|TC20317	855222	molecular_function|ER-associated protein catabolic process|cytoplasm|cytoplasm	cytoplasm|molecular_function|cellular protein catabolic process	317.386	4719.83
ADD66	0	0.833164	sgd|Chr XI from 49809-49006, reverse complement, Verified ORF, "Protein involved in 20S proteasome assembly; forms a heterodimer with Pba1p that binds to proteasome precursors; similar to human PAC2 constituent of the PAC1-PAC2 complex involved in proteas	YKL206C	GO:0005737|GO:0003674|GO:0044257|GO:0070271	S000001689	ADD66	sgd|Chr XI from 49809-49006, reverse complement, Verified ORF, "Protein involved in 20S proteasome assembly; forms a heterodimer with Pba1p that binds to proteasome precursors; similar to human PAC2 constituent of the PAC1-PAC2 complex involved in proteas	sgd|YKL206C|ref|NM_001179771|tc|TC19318	853629	molecular_function|ER-associated protein catabolic process|proteasome assembly|proteasome assembly|proteasome assembly|cytoplasm|cytoplasm|cytosol	cytoplasm|molecular_function|cellular protein catabolic process|protein complex biogenesis	2929.16	5827.02
ADE1	0	-1.97666	sgd|Chr I from 169375-170295, Verified ORF, "N-succinyl-5-aminoimidazole-4-carboxamide ribotide (SAICAR) synthetase, required for 'de novo' purine nucleotide biosynthesis; red pigment accumulates in mutant cells deprived of adenine" [YAR015W]	YAR015W	GO:0005737|GO:0005634|GO:0016874|GO:0046483	S000000070	ADE1	sgd|Chr I from 169375-170295, Verified ORF, "N-succinyl-5-aminoimidazole-4-carboxamide ribotide (SAICAR) synthetase, required for 'de novo' purine nucleotide biosynthesis; red pigment accumulates in mutant cells deprived of adenine" [YAR015W]	sgd|YAR015W|ref|NM_001178216|tc|TC21163	851272	ATP binding|catalytic activity|ligase activity|nucleotide binding|phosphoribosylaminoimidazolesuccinocarboxamide synthase activity|phosphoribosylaminoimidazolesuccinocarboxamide synthase activity|phosphoribosylaminoimidazolesuccinocarboxamide synthase activity|'de novo' IMP biosynthetic process|'de novo' IMP biosynthetic process|purine nucleotide biosynthetic process|purine nucleotide biosyntheti…	cytoplasm|nucleus|ligase activity|heterocycle metabolic process	8600.27	2439.92
ADE12	0	-0.730275	sgd|Chr XIV from 234413-235714, Verified ORF, "Adenylosuccinate synthase, catalyzes the first step in synthesis of adenosine monophosphate from inosine 5'monophosphate during purine nucleotide biosynthesis; exhibits binding to single-stranded autonomously	YNL220W	GO:0005737|GO:0003677|GO:0016874|GO:0046483	S000005164	ADE12	sgd|Chr XIV from 234413-235714, Verified ORF, "Adenylosuccinate synthase, catalyzes the first step in synthesis of adenosine monophosphate from inosine 5'monophosphate during purine nucleotide biosynthesis; exhibits binding to single-stranded autonomously	sgd|YNL220W|ref|NM_001183058|tc|TC18307	855501	DNA replication origin binding|GTP binding|adenylosuccinate synthase activity|adenylosuccinate synthase activity|adenylosuccinate synthase activity|ligase activity|magnesium ion binding|metal ion binding|nucleotide binding|purine nucleotide biosynthetic process|purine nucleotide biosynthetic process|cytoplasm|cytoplasm	cytoplasm|DNA binding|ligase activity|heterocycle metabolic process	1946.3	1310
ADE13	0	-2.1334	sgd|Chr XII from 844282-845730, Verified ORF, "Adenylosuccinate lyase, catalyzes two steps in the 'de novo' purine nucleotide biosynthetic pathway; expression is repressed by adenine and activated by Bas1p and Pho2p; mutations in human ortholog ADSL cause	YLR359W	GO:0005575|GO:0016829|GO:0046483	S000004351	ADE13	sgd|Chr XII from 844282-845730, Verified ORF, "Adenylosuccinate lyase, catalyzes two steps in the 'de novo' purine nucleotide biosynthetic pathway; expression is repressed by adenine and activated by Bas1p and Pho2p; mutations in human ortholog ADSL cause	sgd|YLR359W|ref|NM_001182248|tc|TC19831	851073	(S)-2-(5-amino-1-(5-phospho-D-ribosyl)imidazole-4-carboxamido)succinate AMP-lyase (fumarate-forming) activity|N6-(1,2-dicarboxyethyl)AMP AMP-lyase (fumarate-forming) activity|N6-(1,2-dicarboxyethyl)AMP AMP-lyase (fumarate-forming) activity|catalytic activity|lyase activity|'de novo' IMP biosynthetic process|'de novo' IMP biosynthetic process|purine nucleotide biosynthetic process|purine nucleotid…	cellular_component|lyase activity|heterocycle metabolic process	8455.69	2151.93
ADE16	0	0.671184	sgd|Chr XII from 201315-199540, reverse complement, Verified ORF, "Enzyme of 'de novo' purine biosynthesis containing both 5-aminoimidazole-4-carboxamide ribonucleotide transformylase and inosine monophosphate cyclohydrolase activities, isozyme of Ade17p;	YLR028C	GO:0005737|GO:0016787|GO:0016740|GO:0045333|GO:0006091|GO:0046483|GO:0030435	S000004018	ADE16	sgd|Chr XII from 201315-199540, reverse complement, Verified ORF, "Enzyme of 'de novo' purine biosynthesis containing both 5-aminoimidazole-4-carboxamide ribonucleotide transformylase and inosine monophosphate cyclohydrolase activities, isozyme of Ade17p;	sgd|YLR028C|ref|NM_001181915|tc|TC17603	850715	IMP cyclohydrolase activity|IMP cyclohydrolase activity|catalytic activity|hydrolase activity|phosphoribosylaminoimidazolecarboxamide formyltransferase activity|phosphoribosylaminoimidazolecarboxamide formyltransferase activity|transferase activity|'de novo' IMP biosynthetic process|'de novo' IMP biosynthetic process|IMP biosynthetic process|aerobic respiration|ascospore formation|purine nucleoti…	cytoplasm|hydrolase activity|transferase activity|cellular respiration|generation of precursor metabolites and energy|heterocycle metabolic process|sporulation resulting in formation of a cellular spore	2764.78	4915.89
ADE17	0	-1.24854	sgd|Chr XIII from 509280-507502, reverse complement, Verified ORF, "Enzyme of 'de novo' purine biosynthesis containing both 5-aminoimidazole-4-carboxamide ribonucleotide transformylase and inosine monophosphate cyclohydrolase activities, isozyme of Ade16p	YMR120C	GO:0005737|GO:0005624|GO:0016787|GO:0016740|GO:0046483	S000004727	ADE17	sgd|Chr XIII from 509280-507502, reverse complement, Verified ORF, "Enzyme of 'de novo' purine biosynthesis containing both 5-aminoimidazole-4-carboxamide ribonucleotide transformylase and inosine monophosphate cyclohydrolase activities, isozyme of Ade16p	sgd|YMR120C|ref|NM_001182621|tc|NP259166	855149	IMP cyclohydrolase activity|IMP cyclohydrolase activity|catalytic activity|hydrolase activity|phosphoribosylaminoimidazolecarboxamide formyltransferase activity|phosphoribosylaminoimidazolecarboxamide formyltransferase activity|transferase activity|'de novo' IMP biosynthetic process|'de novo' IMP biosynthetic process|IMP biosynthetic process|purine nucleotide biosynthetic process|purine nucleotid…	cytoplasm|membrane fraction|hydrolase activity|transferase activity|heterocycle metabolic process	3112.18	1462.56
ADE2	0	-1.77079	sgd|Chr XV from 566191-564476, reverse complement, Verified ORF, "Phosphoribosylaminoimidazole carboxylase, catalyzes a step in the 'de novo' purine nucleotide biosynthetic pathway; red pigment accumulates in mutant cells deprived of adenine" [YOR128C]	YOR128C	GO:0005737|GO:0016829|GO:0006725|GO:0046483	S000005654	ADE2	sgd|Chr XV from 566191-564476, reverse complement, Verified ORF, "Phosphoribosylaminoimidazole carboxylase, catalyzes a step in the 'de novo' purine nucleotide biosynthetic pathway; red pigment accumulates in mutant cells deprived of adenine" [YOR128C]	sgd|YOR128C|ref|NM_001183547|tc|TC17678	854295	ATP binding|carboxy-lyase activity|catalytic activity|lyase activity|nucleotide binding|phosphoribosylaminoimidazole carboxylase activity|phosphoribosylaminoimidazole carboxylase activity|'de novo' IMP biosynthetic process|'de novo' IMP biosynthetic process|purine base metabolic process|purine base metabolic process|purine nucleotide biosynthetic process|purine nucleotide biosynthetic process|cyt…	cytoplasm|lyase activity|cellular aromatic compound metabolic process|heterocycle metabolic process	8622.6	2821.46
ADE3	0	0.739242	sgd|Chr VII from 905934-908774, Verified ORF, "Cytoplasmic trifunctional enzyme C1-tetrahydrofolate synthase, involved in single carbon metabolism and required for biosynthesis of purines, thymidylate, methionine, and histidine; null mutation causes auxot	YGR204W	GO:0005737|GO:0005634|GO:0016787|GO:0016874|GO:0016491|GO:0006725|GO:0051186|GO:0046483	S000003436	ADE3	sgd|Chr VII from 905934-908774, Verified ORF, "Cytoplasmic trifunctional enzyme C1-tetrahydrofolate synthase, involved in single carbon metabolism and required for biosynthesis of purines, thymidylate, methionine, and histidine; null mutation causes auxot	sgd|YGR204W|ref|NM_001181333	853118	ATP binding|binding|catalytic activity|formate-tetrahydrofolate ligase activity|formate-tetrahydrofolate ligase activity|formate-tetrahydrofolate ligase activity|hydrolase activity|ligase activity|methenyltetrahydrofolate cyclohydrolase activity|methenyltetrahydrofolate cyclohydrolase activity|methylenetetrahydrofolate dehydrogenase (NADP+) activity|methylenetetrahydrofolate dehydrogenase (NADP+)…	cytoplasm|nucleus|hydrolase activity|ligase activity|oxidoreductase activity|cellular aromatic compound metabolic process|cofactor metabolic process|heterocycle metabolic process	7644.73	14249.2
ADE4	0	-2.20486	sgd|Chr XIII from 867091-865559, reverse complement, Verified ORF, "Phosphoribosylpyrophosphate amidotransferase (PRPPAT; amidophosphoribosyltransferase), catalyzes first step of the 'de novo' purine nucleotide biosynthetic pathway" [YMR300C]	YMR300C	GO:0005737|GO:0016740|GO:0046483	S000004915	ADE4	sgd|Chr XIII from 867091-865559, reverse complement, Verified ORF, "Phosphoribosylpyrophosphate amidotransferase (PRPPAT; amidophosphoribosyltransferase), catalyzes first step of the 'de novo' purine nucleotide biosynthetic pathway" [YMR300C]	sgd|YMR300C|ref|NM_001182809|tc|TC17938	855346	amidophosphoribosyltransferase activity|amidophosphoribosyltransferase activity|amidophosphoribosyltransferase activity|metal ion binding|transferase activity|transferase activity, transferring glycosyl groups|'de novo' IMP biosynthetic process|glutamine metabolic process|metabolic process|nucleoside metabolic process|purine base biosynthetic process|purine nucleotide biosynthetic process|cytopla…	cytoplasm|transferase activity|heterocycle metabolic process	7576.51	1834.99
ADE5,7	0	-0.814968	sgd|7 SGDID:S000003203, Chr VII from 56482-58890, Verified ORF, "Bifunctional enzyme of the 'de novo' purine nucleotide biosynthetic pathway, contains aminoimidazole ribotide synthetase and glycinamide ribotide synthetase activities" [YGL234W]	YGL234W	GO:0005737|GO:0016874|GO:0006725|GO:0046483	S000003203	ADE5,7	sgd|7 SGDID:S000003203, Chr VII from 56482-58890, Verified ORF, "Bifunctional enzyme of the 'de novo' purine nucleotide biosynthetic pathway, contains aminoimidazole ribotide synthetase and glycinamide ribotide synthetase activities" [YGL234W]	sgd|YGL234W|ref|NM_001181100|tc|TC17118	852617	ATP binding|catalytic activity|ligase activity|metal ion binding|nucleotide binding|phosphoribosylamine-glycine ligase activity|phosphoribosylamine-glycine ligase activity|phosphoribosylformylglycinamidine cyclo-ligase activity|phosphoribosylformylglycinamidine cyclo-ligase activity|'de novo' IMP biosynthetic process|'de novo' IMP biosynthetic process|purine base biosynthetic process|purine base …	cytoplasm|ligase activity|cellular aromatic compound metabolic process|heterocycle metabolic process	6346.19	4027.9
ADE6	0	-0.032649	sgd|Chr VII from 615965-611889, reverse complement, Verified ORF, "Formylglycinamidine-ribonucleotide (FGAM)-synthetase, catalyzes a step in the 'de novo' purine nucleotide biosynthetic pathway" [YGR061C]	YGR061C	GO:0005737|GO:0016874|GO:0046483	S000003293	ADE6	sgd|Chr VII from 615965-611889, reverse complement, Verified ORF, "Formylglycinamidine-ribonucleotide (FGAM)-synthetase, catalyzes a step in the 'de novo' purine nucleotide biosynthetic pathway" [YGR061C]	sgd|YGR061C|ref|NM_001181190|tc|TC16682	852952	ATP binding|catalytic activity|ligase activity|nucleotide binding|phosphoribosylformylglycinamidine synthase activity|phosphoribosylformylglycinamidine synthase activity|'de novo' IMP biosynthetic process|'de novo' IMP biosynthetic process|glutamine metabolic process|purine nucleotide biosynthetic process|purine nucleotide biosynthetic process|purine nucleotide biosynthetic process|cytoplasm|cyto…	cytoplasm|ligase activity|heterocycle metabolic process	1180	1288.1
ADE8	0	-1.09262	sgd|Chr IV from 1288859-1288215, reverse complement, Verified ORF, "Phosphoribosyl-glycinamide transformylase, catalyzes a step in the 'de novo' purine nucleotide biosynthetic pathway" [YDR408C]	YDR408C	GO:0005737|GO:0005634|GO:0016740|GO:0006725|GO:0046483	S000002816	ADE8	sgd|Chr IV from 1288859-1288215, reverse complement, Verified ORF, "Phosphoribosyl-glycinamide transformylase, catalyzes a step in the 'de novo' purine nucleotide biosynthetic pathway" [YDR408C]	sgd|YDR408C|ref|NM_001180716|tc|TC19992	852017	hydroxymethyl-, formyl- and related transferase activity|methyltransferase activity|phosphoribosylglycinamide formyltransferase activity|phosphoribosylglycinamide formyltransferase activity|transferase activity|'de novo' IMP biosynthetic process|'de novo' IMP biosynthetic process|adenine biosynthetic process|biosynthetic process|purine nucleotide biosynthetic process|purine nucleotide biosyntheti…	cytoplasm|nucleus|transferase activity|cellular aromatic compound metabolic process|heterocycle metabolic process	9070.83	4749.33
ADH1	0	-0.184479	sgd|Chr XV from 160594-159548, reverse complement, Verified ORF, "Alcohol dehydrogenase, fermentative isozyme active as homo- or heterotetramers; required for the reduction of acetaldehyde to ethanol, the last step in the glycolytic pathway" [YOL086C]	YOL086C	GO:0005737|GO:0005624|GO:0016491|GO:0006520|GO:0044262|GO:0051186|GO:0006091|GO:0046483	S000005446	ADH1	sgd|Chr XV from 160594-159548, reverse complement, Verified ORF, "Alcohol dehydrogenase, fermentative isozyme active as homo- or heterotetramers; required for the reduction of acetaldehyde to ethanol, the last step in the glycolytic pathway" [YOL086C]	sgd|YOL086C|ref|NM_001183340	854068	alcohol dehydrogenase (NAD) activity|alcohol dehydrogenase (NAD) activity|binding|catalytic activity|metal ion binding|methylglyoxal reductase (NADH-dependent) activity|oxidoreductase activity|zinc ion binding|NADH oxidation|NADH oxidation|amino acid catabolic process to alcohol via Ehrlich pathway|ethanol biosynthetic process involved in glucose fermentation to ethanol|fermentation|metabolic pro…	cytoplasm|membrane fraction|oxidoreductase activity|cellular amino acid metabolic process|cellular carbohydrate metabolic process|cofactor metabolic process|generation of precursor metabolites and energy|heterocycle metabolic process	65796.6	64649.5
ADH2	0	0.803957	sgd|Chr XIII from 874337-873291, reverse complement, Verified ORF, "Glucose-repressible alcohol dehydrogenase II, catalyzes the conversion of ethanol to acetaldehyde; involved in the production of certain carboxylate esters; regulated by ADR1" [YMR303C]	YMR303C	GO:0005737|GO:0016491|GO:0006520|GO:0051186|GO:0006091|GO:0046483	S000004918	ADH2	sgd|Chr XIII from 874337-873291, reverse complement, Verified ORF, "Glucose-repressible alcohol dehydrogenase II, catalyzes the conversion of ethanol to acetaldehyde; involved in the production of certain carboxylate esters; regulated by ADR1" [YMR303C]	sgd|YMR303C|ref|NM_001182812|tc|TC18790	855349	alcohol dehydrogenase (NAD) activity|alcohol dehydrogenase (NAD) activity|binding|catalytic activity|metal ion binding|oxidoreductase activity|zinc ion binding|NADH oxidation|amino acid catabolic process to alcohol via Ehrlich pathway|ethanol metabolic process|ethanol metabolic process|fermentation|fermentation|metabolic process|oxidation-reduction process|cytoplasm|cytoplasm	cytoplasm|oxidoreductase activity|cellular amino acid metabolic process|cofactor metabolic process|generation of precursor metabolites and energy|heterocycle metabolic process	32909	64154.3
ADH3	0	-1.25428	sgd|Chr XIII from 434788-435915, Verified ORF, "Mitochondrial alcohol dehydrogenase isozyme III; involved in the shuttling of mitochondrial NADH to the cytosol under anaerobic conditions and ethanol production" [YMR083W]	YMR083W	GO:0005737|GO:0005739|GO:0016491|GO:0006520|GO:0051186|GO:0006091|GO:0046483	S000004688	ADH3	sgd|Chr XIII from 434788-435915, Verified ORF, "Mitochondrial alcohol dehydrogenase isozyme III; involved in the shuttling of mitochondrial NADH to the cytosol under anaerobic conditions and ethanol production" [YMR083W]	sgd|YMR083W|ref|NM_001182582|tc|TC18640	855107	alcohol dehydrogenase (NAD) activity|alcohol dehydrogenase (NAD) activity|binding|catalytic activity|metal ion binding|oxidoreductase activity|zinc ion binding|NADH oxidation|amino acid catabolic process to alcohol via Ehrlich pathway|fermentation|metabolic process|oxidation-reduction process|mitochondrial matrix|mitochondrial matrix|mitochondrion|mitochondrion|soluble fraction	cytoplasm|mitochondrion|oxidoreductase activity|cellular amino acid metabolic process|cofactor metabolic process|generation of precursor metabolites and energy|heterocycle metabolic process	52007.7	24343.8
ADH4	0	0.100355	sgd|Chr VII from 15159-16307, Verified ORF, "Alcohol dehydrogenase isoenzyme type IV, dimeric enzyme demonstrated to be zinc-dependent despite sequence similarity to iron-activated alcohol dehydrogenases; transcription is induced in response to zinc defic	YGL256W	GO:0005737|GO:0005739|GO:0016491|GO:0006520|GO:0006091	S000003225	ADH4	sgd|Chr VII from 15159-16307, Verified ORF, "Alcohol dehydrogenase isoenzyme type IV, dimeric enzyme demonstrated to be zinc-dependent despite sequence similarity to iron-activated alcohol dehydrogenases; transcription is induced in response to zinc defic	sgd|YGL256W|ref|NM_001181122|tc|TC18130	852636	alcohol dehydrogenase (NAD) activity|alcohol dehydrogenase (NAD) activity|alcohol dehydrogenase (NAD) activity|metal ion binding|oxidoreductase activity|amino acid catabolic process to alcohol via Ehrlich pathway|fermentation|oxidation-reduction process|mitochondrion|mitochondrion	cytoplasm|mitochondrion|oxidoreductase activity|cellular amino acid metabolic process|generation of precursor metabolites and energy	356.397	426.618
ADH5	0	1.02695	sgd|Chr II from 533762-534817, Verified ORF, "Alcohol dehydrogenase isoenzyme V; involved in ethanol production" [YBR145W]	YBR145W	GO:0005737|GO:0005634|GO:0016491|GO:0006520|GO:0044262|GO:0051186|GO:0006091|GO:0046483	S000000349	ADH5	sgd|Chr II from 533762-534817, Verified ORF, "Alcohol dehydrogenase isoenzyme V; involved in ethanol production" [YBR145W]	sgd|YBR145W|ref|NM_001178493|tc|NP258319	852442	alcohol dehydrogenase (NAD) activity|alcohol dehydrogenase (NAD) activity|binding|catalytic activity|metal ion binding|oxidoreductase activity|zinc ion binding|NADH oxidation|amino acid catabolic process to alcohol via Ehrlich pathway|ethanol biosynthetic process involved in glucose fermentation to ethanol|metabolic process|oxidation-reduction process|cytoplasm|nucleus	cytoplasm|nucleus|oxidoreductase activity|cellular amino acid metabolic process|cellular carbohydrate metabolic process|cofactor metabolic process|generation of precursor metabolites and energy|heterocycle metabolic process	722.579	1644.08
ADH6	0	0.448441	sgd|Chr XIII from 912143-911061, reverse complement, Verified ORF, "NADPH-dependent medium chain alcohol dehydrogenase with broad substrate specificity; member of the cinnamyl family of alcohol dehydrogenases; may be involved in fusel alcohol synthesis or	YMR318C	|GO:0016491|GO:0046483	S000004937	ADH6	sgd|Chr XIII from 912143-911061, reverse complement, Verified ORF, "NADPH-dependent medium chain alcohol dehydrogenase with broad substrate specificity; member of the cinnamyl family of alcohol dehydrogenases; may be involved in fusel alcohol synthesis or	sgd|YMR318C|ref|NM_001182831|tc|TC19696	855368	alcohol dehydrogenase (NADP+) activity|alcohol dehydrogenase (NADP+) activity|binding|catalytic activity|hydroxymethylfurfural reductase (NADH) activity|hydroxymethylfurfural reductase (NADPH) activity|metal ion binding|oxidoreductase activity|zinc ion binding|alcohol metabolic process|cellular aldehyde metabolic process|furaldehyde metabolic process|metabolic process|oxidation-reduction process|…	other|oxidoreductase activity|heterocycle metabolic process	601.638	916.695
ADH7	0	1.15081	sgd|Chr III from 309070-310155, Verified ORF, "NADPH-dependent medium chain alcohol dehydrogenase with broad substrate specificity; member of the cinnamyl family of alcohol dehydrogenases; may be involved in fusel alcohol synthesis or in aldehyde toleranc	YCR105W	|GO:0016491|	S000000702	ADH7	sgd|Chr III from 309070-310155, Verified ORF, "NADPH-dependent medium chain alcohol dehydrogenase with broad substrate specificity; member of the cinnamyl family of alcohol dehydrogenases; may be involved in fusel alcohol synthesis or in aldehyde toleranc	sgd|YCR105W|ref|NM_001178812|tc|NP370183	850469	alcohol dehydrogenase (NADP+) activity|alcohol dehydrogenase (NADP+) activity|alcohol dehydrogenase (NADP+) activity|binding|catalytic activity|cofactor binding|metal ion binding|oxidoreductase activity|oxidoreductase activity, acting on the CH-OH group of donors, NAD or NADP as acceptor|zinc ion binding|alcohol metabolic process|metabolic process|oxidation-reduction process|soluble fraction	other|oxidoreductase activity|other	33.7799	83.7496
ADI1	0	0.673134	sgd|Chr XIII from 284102-284641, Verified ORF, "Acireductone dioxygenease involved in the methionine salvage pathway; ortholog of human MTCBP-1; transcribed with YMR010W and regulated post-transcriptionally by RNase III (Rnt1p) cleavage; ADI1 mRNA is indu	YMR009W	GO:0005737|GO:0005634|GO:0016491|GO:0006520	S000004611	ADI1	sgd|Chr XIII from 284102-284641, Verified ORF, "Acireductone dioxygenease involved in the methionine salvage pathway; ortholog of human MTCBP-1; transcribed with YMR010W and regulated post-transcriptionally by RNase III (Rnt1p) cleavage; ADI1 mRNA is indu	sgd|YMR009W|ref|NM_001182505|tc|TC21117	855021	dioxygenase activity|metal ion binding|oxidoreductase activity|oxidoreductase activity, acting on single donors with incorporation of molecular oxygen, incorporation of two atoms of oxygen|oxidoreductase activity, acting on single donors with incorporation of molecular oxygen, incorporation of two atoms of oxygen|oxidoreductase activity, acting on single donors with incorporation of molecular oxy…	cytoplasm|nucleus|oxidoreductase activity|cellular amino acid metabolic process	6344.58	11296.2
ADK1	0	1.52002	sgd|Chr IV from 916486-917154, Verified ORF, "Adenylate kinase, required for purine metabolism; localized to the cytoplasm and the mitochondria; lacks cleavable signal sequence" [YDR226W]	YDR226W	GO:0005737|GO:0005740|GO:0005739|GO:0016740|GO:0006259|GO:0046483	S000002634	ADK1	sgd|Chr IV from 916486-917154, Verified ORF, "Adenylate kinase, required for purine metabolism; localized to the cytoplasm and the mitochondria; lacks cleavable signal sequence" [YDR226W]	sgd|YDR226W|ref|NM_001180534|gb|Y00413|tc|TC19775	851812	ATP binding|adenylate kinase activity|adenylate kinase activity|adenylate kinase activity|kinase activity|nucleobase, nucleoside, nucleotide kinase activity|nucleotide binding|nucleotide kinase activity|phosphotransferase activity, phosphate group as acceptor|transferase activity|ADP biosynthetic process|DNA-dependent DNA replication initiation|nucleobase, nucleoside, nucleotide and nucleic acid …	cytoplasm|mitochondrial envelope|mitochondrion|transferase activity|DNA metabolic process|heterocycle metabolic process	2899.93	9286.56
ADK2	0	-0.732902	sgd|Chr V from 525974-526651, Verified ORF, "Mitochondrial adenylate kinase, catalyzes the reversible synthesis of GTP and AMP from GDP and ADP; may serve as a back-up for synthesizing GTP or ADP depending on metabolic conditions; 3' sequence of ADK2 vari	YER170W	GO:0005737|GO:0016020|GO:0005740|GO:0005739|GO:0016740|	S000000972	ADK2	sgd|Chr V from 525974-526651, Verified ORF, "Mitochondrial adenylate kinase, catalyzes the reversible synthesis of GTP and AMP from GDP and ADP; may serve as a back-up for synthesizing GTP or ADP depending on metabolic conditions; 3' sequence of ADK2 vari	sgd|YER170W|ref|NM_001179060|tc|TC19723	856917	ATP binding|adenylate kinase activity|adenylate kinase activity|kinase activity|nucleobase, nucleoside, nucleotide kinase activity|nucleoside triphosphate adenylate kinase activity|nucleotide binding|nucleotide kinase activity|phosphotransferase activity, phosphate group as acceptor|transferase activity|nucleobase, nucleoside, nucleotide and nucleic acid metabolic process|nucleotide metabolic pro…	cytoplasm|membrane|mitochondrial envelope|mitochondrion|transferase activity|other	341.603	229.505
ADO1	0	-0.519717	sgd|Chr X from 623581-624603, Verified ORF, "Adenosine kinase, required for the utilization of S-adenosylmethionine (AdoMet); may be involved in recycling adenosine produced through the methyl cycle" [YJR105W]	YJR105W	GO:0005737|GO:0005634|GO:0016740|GO:0006725|GO:0046483	S000003866	ADO1	sgd|Chr X from 623581-624603, Verified ORF, "Adenosine kinase, required for the utilization of S-adenosylmethionine (AdoMet); may be involved in recycling adenosine produced through the methyl cycle" [YJR105W]	sgd|YJR105W|ref|NM_001181763|tc|TC18842	853569	ATP binding|adenosine kinase activity|adenosine kinase activity|adenosine kinase activity|kinase activity|nucleotide binding|transferase activity|purine base metabolic process|purine ribonucleoside salvage|cytoplasm|nucleus	cytoplasm|nucleus|transferase activity|cellular aromatic compound metabolic process|heterocycle metabolic process	10395.9	8096.67
ADP1	0	1.62833	sgd|Chr III from 136873-133724, reverse complement, Verified ORF, "Putative ATP-dependent permease of the ABC transporter family of proteins" [YCR011C]	YCR011C	GO:0005737|GO:0005783|GO:0016020|GO:0016787|GO:0005215|GO:0006810	S000000604	ADP1	sgd|Chr III from 136873-133724, reverse complement, Verified ORF, "Putative ATP-dependent permease of the ABC transporter family of proteins" [YCR011C]	sgd|YCR011C|ref|NM_001178724|tc|TC16818	850369	ATP binding|ATPase activity|ATPase activity, coupled to transmembrane movement of substances|nucleoside-triphosphatase activity|nucleotide binding|transmembrane transport|transport|transport|cytoplasm|endoplasmic reticulum|endoplasmic reticulum|endoplasmic reticulum membrane|integral to membrane|integral to membrane|membrane	cytoplasm|endoplasmic reticulum|membrane|hydrolase activity|transporter activity|transport	2423.11	8364.59
ADR1	0	0.163791	sgd|Chr IV from 895035-899006, Verified ORF, "Carbon source-responsive zinc-finger transcription factor, required for transcription of the glucose-repressed gene ADH2, of peroxisomal protein genes, and of genes required for ethanol, glycerol, and fatty ac	YDR216W	GO:0005634|GO:0003677|GO:0016070|GO:0007031|GO:0042221|GO:0006351	S000002624	ADR1	sgd|Chr IV from 895035-899006, Verified ORF, "Carbon source-responsive zinc-finger transcription factor, required for transcription of the glucose-repressed gene ADH2, of peroxisomal protein genes, and of genes required for ethanol, glycerol, and fatty ac	sgd|YDR216W|ref|NM_001180524|tc|TC16888	851802	DNA binding|metal ion binding|nucleic acid binding|sequence-specific DNA binding|sequence-specific DNA binding transcription factor activity|zinc ion binding|negative regulation of transcription from RNA polymerase II promoter by glucose|peroxisome organization|regulation of carbohydrate metabolic process|regulation of carbohydrate metabolic process|transcription, DNA-dependent|transcription, DNA…	nucleus|DNA binding|RNA metabolic process|peroxisome organization|response to chemical stimulus|transcription, DNA-dependent	5194.59	6497.6
ADY2	0	-0.624709	sgd|Chr III from 133124-132273, reverse complement, Verified ORF, "Acetate transporter required for normal sporulation; phosphorylated in mitochondria" [YCR010C]	YCR010C	GO:0005737|GO:0016020|GO:0005624|GO:0005739|GO:0005886|GO:0005215|GO:0006810	S000000603	ADY2	sgd|Chr III from 133124-132273, reverse complement, Verified ORF, "Acetate transporter required for normal sporulation; phosphorylated in mitochondria" [YCR010C]	sgd|YCR010C|ref|NM_001178723|tc|TC19331	850368	acetate transmembrane transporter activity|ammonium transmembrane transporter activity|ammonium transmembrane transporter activity|acetate transport|ammonium transport|ammonium transport|ammonium transport|ammonium transport|ion transport|meiosis|nitrogen utilization|transmembrane transport|transport|integral to membrane|membrane|mitochondrion|plasma membrane|plasma membrane|plasma membrane enric…	cytoplasm|membrane|membrane fraction|mitochondrion|plasma membrane|transporter activity|transport	64201.1	46492.3
ADY3	0	0.337574	sgd|Chr IV from 28775-26403, reverse complement, Verified ORF, "Protein required for spore wall formation, thought to mediate assembly of a Don1p-containing structure at the leading edge of the prospore membrane via interaction with spindle pole body comp	YDL239C	GO:0005737|GO:0005856|GO:0016020|GO:0005815|GO:0003674|GO:0032989|GO:0007005|GO:0030435	S000002398	ADY3	sgd|Chr IV from 28775-26403, reverse complement, Verified ORF, "Protein required for spore wall formation, thought to mediate assembly of a Don1p-containing structure at the leading edge of the prospore membrane via interaction with spindle pole body comp	sgd|YDL239C|ref|NM_001180299|tc|TC19480	851359	molecular_function|ascospore wall assembly|cell cycle|cell division|meiosis|mitochondrion inheritance|mitochondrion inheritance|sporulation resulting in formation of a cellular spore|sporulation resulting in formation of a cellular spore|cytoplasm|cytoskeleton|membrane|nucleus|prospore membrane|prospore membrane|spindle pole body|spindle pole body|spindle pole body	cytoplasm|cytoskeleton|membrane|microtubule organizing center|molecular_function|cellular component morphogenesis|mitochondrion organization|sporulation resulting in formation of a cellular spore	405.322	571.893
ADY4	0	1.02187	sgd|Chr XII from 592043-590562, reverse complement, Verified ORF, "Structural component of the meiotic outer plaque, which is a membrane-organizing center that assembles on the cytoplasmic face of the spindle pole body during meiosis II and triggers the f	YLR227C	GO:0005737|GO:0005856|GO:0005815|GO:0005198|GO:0030435	S000004217	ADY4	sgd|Chr XII from 592043-590562, reverse complement, Verified ORF, "Structural component of the meiotic outer plaque, which is a membrane-organizing center that assembles on the cytoplasmic face of the spindle pole body during meiosis II and triggers the f	sgd|YLR227C|ref|NM_001182114|tc|TC19616	850924	structural molecule activity|structural molecule activity|cell cycle|cell division|meiosis|sporulation resulting in formation of a cellular spore|sporulation resulting in formation of a cellular spore|cytoplasm|cytoskeleton|nucleus|spindle pole body|spindle pole body|spindle pole body	cytoplasm|cytoskeleton|microtubule organizing center|structural molecule activity|sporulation resulting in formation of a cellular spore	55.1066	124.944
AEP1	0	-1.1101	sgd|Chr XIII from 397903-399459, Verified ORF, "Protein required for expression of the mitochondrial OLI1 gene encoding subunit 9 of F1-F0 ATP synthase" [YMR064W]	YMR064W	GO:0005737|GO:0005739|GO:0003674|GO:0006412	S000004668	AEP1	sgd|Chr XIII from 397903-399459, Verified ORF, "Protein required for expression of the mitochondrial OLI1 gene encoding subunit 9 of F1-F0 ATP synthase" [YMR064W]	sgd|YMR064W|ref|NM_001182562|tc|TC17900	855086	molecular_function|translation|mitochondrion|mitochondrion	cytoplasm|mitochondrion|molecular_function|translation	4523.24	2339.77
AEP2	0	0.818377	sgd|Chr XIII from 835098-833356, reverse complement, Verified ORF, "Mitochondrial protein, likely involved in translation of the mitochondrial OLI1 mRNA; exhibits genetic interaction with the OLI1 mRNA 5'-untranslated leader" [YMR282C]	YMR282C	GO:0005737|GO:0005739|GO:0003674|GO:0007005|GO:0006412	S000004895	AEP2	sgd|Chr XIII from 835098-833356, reverse complement, Verified ORF, "Mitochondrial protein, likely involved in translation of the mitochondrial OLI1 mRNA; exhibits genetic interaction with the OLI1 mRNA 5'-untranslated leader" [YMR282C]	sgd|YMR282C|ref|NM_001182789	855325	molecular_function|mitochondrial translational initiation|mitochondrion|mitochondrion	cytoplasm|mitochondrion|molecular_function|mitochondrion organization|translation	295.5	581.847
AEP3	0	0.327173	sgd|Chr XVI from 548486-550306, Verified ORF, "Peripheral mitochondrial inner membrane protein, located on the matrix face of the membrane; stabilizes the bicistronic AAP1-ATP6 mRNA encoding subunits 6 and 8 of the ATP synthase complex" [YPL005W]	YPL005W	GO:0005737|GO:0016020|GO:0005740|GO:0005739|GO:0003674|GO:0016070|GO:0007005|GO:0006412	S000005926	AEP3	sgd|Chr XVI from 548486-550306, Verified ORF, "Peripheral mitochondrial inner membrane protein, located on the matrix face of the membrane; stabilizes the bicistronic AAP1-ATP6 mRNA encoding subunits 6 and 8 of the ATP synthase complex" [YPL005W]	sgd|YPL005W|ref|NM_001183819|tc|TC17554	856102	molecular_function|mRNA metabolic process|mitochondrial translational initiation|cytoplasm|extrinsic to membrane|membrane|mitochondrial inner membrane|mitochondrial inner membrane|mitochondrion|mitochondrion	cytoplasm|membrane|mitochondrial envelope|mitochondrion|molecular_function|RNA metabolic process|mitochondrion organization|translation	157.612	220.787
AFG1	0	0.842486	sgd|Chr V from 56571-58100, Verified ORF, "Conserved protein that may act as a chaperone in the degradation of misfolded or unassembled cytochrome c oxidase subunits; localized to matrix face of the mitochondrial inner membrane; member of the AAA family b	YEL052W	GO:0005737|GO:0016020|GO:0005740|GO:0005739|GO:0003674|GO:0044257|GO:0007031|GO:0042221|GO:0006950|GO:0006810	S000000778	AFG1	sgd|Chr V from 56571-58100, Verified ORF, "Conserved protein that may act as a chaperone in the degradation of misfolded or unassembled cytochrome c oxidase subunits; localized to matrix face of the mitochondrial inner membrane; member of the AAA family b	sgd|YEL052W|ref|NM_001178867|gb|M94535|tc|TC18625	856658	ATP binding|molecular_function|nucleotide binding|cellular response to oxidative stress|misfolded or incompletely synthesized protein catabolic process|protein import into peroxisome matrix|mitochondrial inner membrane|mitochondrion	cytoplasm|membrane|mitochondrial envelope|mitochondrion|molecular_function|cellular protein catabolic process|peroxisome organization|response to chemical stimulus|response to stress|transport	2362.2	4729.62
AFG2	0	-0.572363	sgd|Chr XII from 914892-912550, reverse complement, Verified ORF, "ATPase of the CDC48/PAS1/SEC18 (AAA) family, forms a hexameric complex; is essential for pre-60S maturation and release of several preribosome maturation factors; may be involved in degrad	YLR397C	|GO:0016787|GO:0042221|GO:0042254	S000004389	AFG2	sgd|Chr XII from 914892-912550, reverse complement, Verified ORF, "ATPase of the CDC48/PAS1/SEC18 (AAA) family, forms a hexameric complex; is essential for pre-60S maturation and release of several preribosome maturation factors; may be involved in degrad	sgd|YLR397C|ref|NM_001182285	851113	ATP binding|ATPase activity|nucleoside-triphosphatase activity|nucleotide binding|response to drug|ribosomal large subunit biogenesis|intracellular|preribosome, large subunit precursor|preribosome, large subunit precursor	other|hydrolase activity|response to chemical stimulus|ribosome biogenesis	266.983	200.485
AFG3	0	-0.173878	sgd|Chr V from 191788-189503, reverse complement, Verified ORF, "Component, with Yta12p, of the mitochondrial inner membrane m-AAA protease that mediates degradation of misfolded or unassembled proteins and is also required for correct assembly of mitocho	YER017C	GO:0005737|GO:0016020|GO:0005740|GO:0005739|GO:0016787|GO:0008233|GO:0005515|GO:0007005|GO:0070271|GO:0006810	S000000819	AFG3	sgd|Chr V from 191788-189503, reverse complement, Verified ORF, "Component, with Yta12p, of the mitochondrial inner membrane m-AAA protease that mediates degradation of misfolded or unassembled proteins and is also required for correct assembly of mitocho	sgd|YER017C|ref|NM_001178908|tc|TC17191	856737	ATP binding|ATP binding|ATPase activity|ATPase activity|ATPase activity|hydrolase activity|metal ion binding|metalloendopeptidase activity|metallopeptidase activity|metallopeptidase activity|nucleoside-triphosphatase activity|nucleotide binding|peptidase activity|protein binding|zinc ion binding|protein catabolic process|protein complex assembly|protein import into mitochondrial intermembrane spa…	cytoplasm|membrane|mitochondrial envelope|mitochondrion|hydrolase activity|peptidase activity|protein binding|mitochondrion organization|protein complex biogenesis|transport	1429.13	1414.57
AFI1	0	0.348165	sgd|Chr XV from 569558-566877, reverse complement, Verified ORF, "Arf3p polarization-specific docking factor, required for the polarized distribution of the ADP-ribosylation factor, Arf3p; participates in polarity development and maintenance of a normal h	YOR129C	GO:0005933|GO:0005737|GO:0016020|GO:0005634|GO:0005886|GO:0030427|GO:0003674|GO:0007049|GO:0000910	S000005655	AFI1	sgd|Chr XV from 569558-566877, reverse complement, Verified ORF, "Arf3p polarization-specific docking factor, required for the polarized distribution of the ADP-ribosylation factor, Arf3p; participates in polarity development and maintenance of a normal h	sgd|YOR129C|ref|NM_001183548|tc|TC16977	854296	molecular_function|actin cortical patch localization|actin cortical patch localization|asymmetric protein localization|cellular bud site selection|cell cortex|cellular bud neck|cytoplasm|cytoplasm|nucleus|nucleus|perinuclear region of cytoplasm|plasma membrane|plasma membrane	cellular bud|cytoplasm|membrane|nucleus|plasma membrane|site of polarized growth|molecular_function|cell cycle|cytokinesis	62.5987	88.9752
AFR1	0	1.44248	sgd|Chr IV from 616150-614288, reverse complement, Verified ORF, "Protein required for pheromone-induced projection (shmoo) formation; regulates septin architecture during mating; has an RVXF motif that mediates targeting of Glc7p to mating projections; i	YDR085C	|GO:0004871|GO:0032989|GO:0000746|GO:0042221|GO:0023052	S000002492	AFR1	sgd|Chr IV from 616150-614288, reverse complement, Verified ORF, "Protein required for pheromone-induced projection (shmoo) formation; regulates septin architecture during mating; has an RVXF motif that mediates targeting of Glc7p to mating projections; i	sgd|YDR085C|ref|NM_001180393|tc|TC17513	851658	receptor signaling protein activity|receptor signaling protein activity|cell morphogenesis involved in conjugation|cell morphogenesis involved in conjugation with cellular fusion|pheromone-dependent signal transduction involved in conjugation with cellular fusion|pheromone-dependent signal transduction involved in conjugation with cellular fusion|pheromone-dependent signal transduction involved i…	other|signal transducer activity|cellular component morphogenesis|conjugation|response to chemical stimulus|signaling	2679.98	8133.12
AFT1	0	-0.192774	sgd|Chr VII from 372012-374084, Verified ORF, "Transcription factor involved in iron utilization and homeostasis; binds the consensus site PyPuCACCCPu and activates the expression of target genes in response to changes in iron availability" [YGL071W]	YGL071W	GO:0005737|GO:0005634|GO:0003677|GO:0016070|GO:0006351|GO:0006810	S000003039	AFT1	sgd|Chr VII from 372012-374084, Verified ORF, "Transcription factor involved in iron utilization and homeostasis; binds the consensus site PyPuCACCCPu and activates the expression of target genes in response to changes in iron availability" [YGL071W]	sgd|YGL071W|ref|NM_001180936|gb|Z48004|tc|TC17336	852809	metal ion binding|sequence-specific DNA binding|sequence-specific DNA binding transcription factor activity|high-affinity iron ion transport|high-affinity iron ion transport|positive regulation of transcription from RNA polymerase II promoter|positive regulation of transcription from RNA polymerase II promoter|positive regulation of transcription from RNA polymerase II promoter|cytoplasm|nucleus|…	cytoplasm|nucleus|DNA binding|RNA metabolic process|transcription, DNA-dependent|transport	711.699	695.283
AFT2	0	-1.07429	sgd|Chr XVI from 169338-168088, reverse complement, Verified ORF, "Iron-regulated transcriptional activator; activates genes involved in intracellular iron use and required for iron homeostasis and resistance to oxidative stress; similar to Aft1p" [YPL202	YPL202C	GO:0005737|GO:0005739|GO:0005634|GO:0003677|GO:0016070|GO:0019725|GO:0042221|GO:0006950|GO:0006351	S000006123	AFT2	sgd|Chr XVI from 169338-168088, reverse complement, Verified ORF, "Iron-regulated transcriptional activator; activates genes involved in intracellular iron use and required for iron homeostasis and resistance to oxidative stress; similar to Aft1p" [YPL202	sgd|YPL202C|ref|NM_001184016|tc|NP255392	855899	sequence-specific DNA binding|sequence-specific DNA binding transcription factor activity|cellular iron ion homeostasis|cellular iron ion homeostasis|cellular response to oxidative stress|cellular response to oxidative stress|positive regulation of transcription, DNA-dependent|transcription initiation from RNA polymerase II promoter|transcription initiation from RNA polymerase II promoter|mitocho…	cytoplasm|mitochondrion|nucleus|DNA binding|RNA metabolic process|cellular homeostasis|response to chemical stimulus|response to stress|transcription, DNA-dependent	1437.18	762.106
AGA1	0	0.0601025	sgd|Chr XIV from 703699-705876, Verified ORF, "Anchorage subunit of a-agglutinin of a-cells, highly O-glycosylated protein with N-terminal secretion signal and C-terminal signal for addition of GPI anchor to cell wall, linked to adhesion subunit Aga2p via	YNR044W	GO:0005618|GO:0005515|GO:0000746|GO:0042221	S000005327	AGA1	sgd|Chr XIV from 703699-705876, Verified ORF, "Anchorage subunit of a-agglutinin of a-cells, highly O-glycosylated protein with N-terminal secretion signal and C-terminal signal for addition of GPI anchor to cell wall, linked to adhesion subunit Aga2p via	sgd|YNR044W|ref|NM_001183221|tc|TC17265	855780	cell adhesion molecule binding|cell adhesion molecule binding|cell adhesion molecule binding|agglutination involved in conjugation with cellular fusion|cell adhesion|response to pheromone|anchored to membrane|cell wall|extracellular region|fungal-type cell wall|membrane	cell wall|protein binding|conjugation|response to chemical stimulus	158.917	184.995
AGA2	0	-0.143175	sgd|Chr VII from 436833-436570, reverse complement, Verified ORF, "Adhesion subunit of a-agglutinin of a-cells, C-terminal sequence acts as a ligand for alpha-agglutinin (Sag1p) during agglutination, modified with O-linked oligomannosyl chains, linked to	YGL032C	GO:0005618|GO:0005515|GO:0000746|GO:0042221	S000003000	AGA2	sgd|Chr VII from 436833-436570, reverse complement, Verified ORF, "Adhesion subunit of a-agglutinin of a-cells, C-terminal sequence acts as a ligand for alpha-agglutinin (Sag1p) during agglutination, modified with O-linked oligomannosyl chains, linked to	sgd|YGL032C|ref|NM_001180897|gb|X62877|tc|TC21785	852851	cell adhesion molecule binding|agglutination involved in conjugation with cellular fusion|cell adhesion|fungal-type cell wall	cell wall|protein binding|conjugation|response to chemical stimulus	2.752	2.78255
AGC1	0	0.704775	sgd|Chr XVI from 603357-600649, reverse complement, Verified ORF, "Mitochondrial amino acid transporter, acts both as a glutamate uniporter and as an aspartate-glutamate exchanger; involved in nitrogen metabolism and nitrogen compound biosynthesis" [YPR02	YPR021C	GO:0005737|GO:0016020|GO:0005740|GO:0005739|GO:0005215|GO:0006810	S000006225	AGC1	sgd|Chr XVI from 603357-600649, reverse complement, Verified ORF, "Mitochondrial amino acid transporter, acts both as a glutamate uniporter and as an aspartate-glutamate exchanger; involved in nitrogen metabolism and nitrogen compound biosynthesis" [YPR02	sgd|YPR021C|ref|NM_001184118|tc|TC16963	856132	L-aspartate transmembrane transporter activity|L-glutamate transmembrane transporter activity|antiporter activity|binding|uniporter activity|L-glutamate transport|amino acid transport|aspartate transport|cellular nitrogen compound biosynthetic process|transmembrane transport|transport|integral to membrane|membrane|mitochondrial inner membrane|mitochondrial inner membrane|mitochondrion|mitochondri…	cytoplasm|membrane|mitochondrial envelope|mitochondrion|transporter activity|transport	825.6	1502.53
AGE1	0	-0.0964279	sgd|Chr IV from 1488990-1487542, reverse complement, Verified ORF, "ADP-ribosylation factor (ARF) GTPase activating protein (GAP) effector, involved in the secretory and endocytic pathways; contains C2C2H2 cysteine/histidine motif" [YDR524C]	YDR524C	GO:0005794|GO:0005737|GO:0030234|GO:0008289|GO:0006810|GO:0016192	S000002932	AGE1	sgd|Chr IV from 1488990-1487542, reverse complement, Verified ORF, "ADP-ribosylation factor (ARF) GTPase activating protein (GAP) effector, involved in the secretory and endocytic pathways; contains C2C2H2 cysteine/histidine motif" [YDR524C]	sgd|YDR524C|ref|NM_001180832|tc|TC19443	852136	ARF GTPase activator activity|ARF GTPase activator activity|ARF GTPase activator activity|ARF GTPase activator activity|GTPase activator activity|metal ion binding|phospholipid binding|zinc ion binding|ER to Golgi vesicle-mediated transport|ER to Golgi vesicle-mediated transport|intra-Golgi vesicle-mediated transport|intra-Golgi vesicle-mediated transport|protein transport|regulation of ARF GTPas…	Golgi apparatus|cytoplasm|enzyme regulator activity|lipid binding|transport|vesicle-mediated transport	393.485	410.956
AGE2	0	-0.0323238	sgd|Chr IX from 273846-272950, reverse complement, Verified ORF, "ADP-ribosylation factor (ARF) GTPase activating protein (GAP) effector, involved in Trans-Golgi-Network (TGN) transport; contains C2C2H2 cysteine/histidine motif" [YIL044C]	YIL044C	GO:0005737|GO:0016023|GO:0030234|GO:0006810|GO:0016192	S000001306	AGE2	sgd|Chr IX from 273846-272950, reverse complement, Verified ORF, "ADP-ribosylation factor (ARF) GTPase activating protein (GAP) effector, involved in Trans-Golgi-Network (TGN) transport; contains C2C2H2 cysteine/histidine motif" [YIL044C]	sgd|YIL044C|ref|NM_001179394|tc|NP258752	854767	ARF GTPase activator activity|ARF GTPase activator activity|ARF GTPase activator activity|ARF GTPase activator activity|GTPase activator activity|metal ion binding|zinc ion binding|ER to Golgi vesicle-mediated transport|ER to Golgi vesicle-mediated transport|intra-Golgi vesicle-mediated transport|intra-Golgi vesicle-mediated transport|regulation of ARF GTPase activity|Golgi apparatus|clathrin-coa…	cytoplasm|cytoplasmic membrane-bounded vesicle|enzyme regulator activity|transport|vesicle-mediated transport	1579.71	1724.82
AGP1	0	-0.600502	sgd|Chr III from 77919-76018, reverse complement, Verified ORF, "Low-affinity amino acid permease with broad substrate range, involved in uptake of asparagine, glutamine, and other amino acids; expression is regulated by the SPS plasma membrane amino acid	YCL025C	GO:0016020|GO:0005886|GO:0005215|GO:0006810	S000000530	AGP1	sgd|Chr III from 77919-76018, reverse complement, Verified ORF, "Low-affinity amino acid permease with broad substrate range, involved in uptake of asparagine, glutamine, and other amino acids; expression is regulated by the SPS plasma membrane amino acid	sgd|YCL025C|ref|NM_001178671|tc|TC19776	850333	L-proline transmembrane transporter activity|amino acid transmembrane transporter activity|amino acid transmembrane transporter activity|amino acid transport|amino acid transport|transmembrane transport|transmembrane transport|transport|integral to membrane|membrane|plasma membrane|plasma membrane	membrane|plasma membrane|transporter activity|transport	29525.5	21743.2
AGP2	0	-0.799086	sgd|Chr II from 501442-499652, reverse complement, Verified ORF, "High affinity polyamine permease, preferentially uses spermidine over putrescine; expression is down-regulated by osmotic stress; plasma membrane carnitine transporter, also functions as a	YBR132C	GO:0005737|GO:0012505|GO:0005783|GO:0016020|GO:0005886|GO:0005773|GO:0005215|GO:0044255|GO:0006950|GO:0006810	S000000336	AGP2	sgd|Chr II from 501442-499652, reverse complement, Verified ORF, "High affinity polyamine permease, preferentially uses spermidine over putrescine; expression is down-regulated by osmotic stress; plasma membrane carnitine transporter, also functions as a	sgd|YBR132C|ref|NM_001178480|tc|TC17584	852429	amino acid transmembrane transporter activity|amino acid transmembrane transporter activity|carnitine transporter activity|polyamine transmembrane transporter activity|amino acid transport|amino acid transport|carnitine transport|fatty acid metabolic process|polyamine transport|response to osmotic stress|transmembrane transport|transmembrane transport|transport|endoplasmic reticulum membrane|fung…	cytoplasm|endomembrane system|endoplasmic reticulum|membrane|plasma membrane|vacuole|transporter activity|cellular lipid metabolic process|response to stress|transport	1869.39	1199.62
AGP3	0	0.271215	sgd|Chr VI from 17004-18680, Verified ORF, "Low-affinity amino acid permease, may act to supply the cell with amino acids as nitrogen source in nitrogen-poor conditions; transcription is induced under conditions of sulfur limitation; plays a role in regul	YFL055W	GO:0016020|GO:0005886|GO:0005215|GO:0006810	S000001839	AGP3	sgd|Chr VI from 17004-18680, Verified ORF, "Low-affinity amino acid permease, may act to supply the cell with amino acids as nitrogen source in nitrogen-poor conditions; transcription is induced under conditions of sulfur limitation; plays a role in regul	sgd|YFL055W|ref|NM_001179912|tc|NP253012	850489	amino acid transmembrane transporter activity|amino acid transmembrane transporter activity|amino acid transmembrane transporter activity|amino acid transport|amino acid transport|amino acid transport|transmembrane transport|transmembrane transport|transport|integral to membrane|membrane|plasma membrane	membrane|plasma membrane|transporter activity|transport	245.851	331.292
AGX1	0	-1.28202	sgd|Chr VI from 76831-77988, Verified ORF, "Alanine:glyoxylate aminotransferase (AGT), catalyzes the synthesis of glycine from glyoxylate, which is one of three pathways for glycine biosynthesis in yeast; has similarity to mammalian and plant alanine:glyo	YFL030W	GO:0005737|GO:0005739|GO:0016740|GO:0006520	S000001864	AGX1	sgd|Chr VI from 76831-77988, Verified ORF, "Alanine:glyoxylate aminotransferase (AGT), catalyzes the synthesis of glycine from glyoxylate, which is one of three pathways for glycine biosynthesis in yeast; has similarity to mammalian and plant alanine:glyo	sgd|YFL030W|ref|NM_001179936|tc|TC19954	850514	alanine-glyoxylate transaminase activity|alanine-glyoxylate transaminase activity|alanine-glyoxylate transaminase activity|catalytic activity|pyridoxal phosphate binding|transaminase activity|transferase activity|glycine biosynthetic process, by transamination of glyoxylate|metabolic process|mitochondrion	cytoplasm|mitochondrion|transferase activity|cellular amino acid metabolic process	11009.1	5055
AHA1	0	-0.852129	sgd|Chr IV from 892875-893927, Verified ORF, "Co-chaperone that binds to Hsp82p and activates its ATPase activity; similar to Hch1p; expression is regulated by stresses such as heat shock" [YDR214W]	YDR214W	GO:0005737|GO:0030234|GO:0005515|GO:0006457|GO:0006950	S000002622	AHA1	sgd|Chr IV from 892875-893927, Verified ORF, "Co-chaperone that binds to Hsp82p and activates its ATPase activity; similar to Hch1p; expression is regulated by stresses such as heat shock" [YDR214W]	sgd|YDR214W|ref|NM_001180522|tc|TC18773	851800	ATPase activator activity|ATPase activator activity|chaperone binding|chaperone binding|protein folding|protein folding|response to stress|response to stress|response to stress|cytoplasm|cytoplasm	cytoplasm|enzyme regulator activity|protein binding|protein folding|response to stress	13218.4	8176.3
AHC1	0	-1.40095	sgd|Chr XV from 377712-376012, reverse complement, Verified ORF, "Subunit of the Ada histone acetyltransferase complex, required for structural integrity of the complex" [YOR023C]	YOR023C	GO:0005634|GO:0016740|GO:0051276|GO:0006464	S000005549	AHC1	sgd|Chr XV from 377712-376012, reverse complement, Verified ORF, "Subunit of the Ada histone acetyltransferase complex, required for structural integrity of the complex" [YOR023C]	sgd|YOR023C|ref|NM_001183442|tc|TC17703	854188	histone acetyltransferase activity|zinc ion binding|histone acetylation|histone acetylation|Ada2/Gcn5/Ada3 transcription activator complex|cytoplasm|intracellular|nucleus	nucleus|transferase activity|chromosome organization|protein modification process	5995.19	2534.96
AHC2	0	-0.727026	sgd|Chr III from 258883-259269, Verified ORF, "Protein of unknown function, putative transcriptional regulator; proposed to be a Ada Histone acetyltransferase complex component; GFP tagged protein is localized to the cytoplasm and nucleus" [YCR082W]	YCR082W	GO:0005737|GO:0005634|GO:0003674|GO:0008150	S000000678	AHC2	sgd|Chr III from 258883-259269, Verified ORF, "Protein of unknown function, putative transcriptional regulator; proposed to be a Ada Histone acetyltransferase complex component; GFP tagged protein is localized to the cytoplasm and nucleus" [YCR082W]	sgd|YCR082W|ref|NM_001178788|tc|TC20437	850443	molecular_function|biological_process|cytoplasm|cytoplasm|nucleus|nucleus	cytoplasm|nucleus|molecular_function|biological_process	4013.62	2707.54
AHP1	0	1.50368	sgd|Chr XII from 368781-369311, Verified ORF, "Thiol-specific peroxiredoxin, reduces hydroperoxides to protect against oxidative damage; function in vivo requires covalent conjugation to Urm1p" [YLR109W]	YLR109W	GO:0005737|GO:0005624|GO:0016491|GO:0019725|GO:0042221|GO:0006950	S000004099	AHP1	sgd|Chr XII from 368781-369311, Verified ORF, "Thiol-specific peroxiredoxin, reduces hydroperoxides to protect against oxidative damage; function in vivo requires covalent conjugation to Urm1p" [YLR109W]	sgd|YLR109W|ref|NM_001181996|tc|TC20029	850799	antioxidant activity|oxidoreductase activity|peroxidase activity|peroxiredoxin activity|thioredoxin peroxidase activity|thioredoxin peroxidase activity|thioredoxin peroxidase activity|cell redox homeostasis|cell redox homeostasis|cell redox homeostasis|cellular response to oxidative stress|oxidation-reduction process|response to metal ion|cytoplasm|cytoplasm|plasma membrane enriched fraction	cytoplasm|membrane fraction|oxidoreductase activity|cellular homeostasis|response to chemical stimulus|response to stress	19987.8	63286.7
AI1	0	-1.03221	sgd|Chr Mito from 13818-16322, Verified ORF, "Reverse transcriptase required for splicing of the COX1 pre-mRNA, encoded by a mobile group II intron within the mitochondrial COX1 gene" [Q0050]	Q0050	GO:0005737|GO:0005739|GO:0016787|GO:0006259|GO:0016070|GO:0045333|GO:0006091	S000007261	AI1	sgd|Chr Mito from 13818-16322, Verified ORF, "Reverse transcriptase required for splicing of the COX1 pre-mRNA, encoded by a mobile group II intron within the mitochondrial COX1 gene" [Q0050]	sgd|Q0050|ref|NM_001184353|tc|TC17068	854593	RNA binding|RNA-directed DNA polymerase activity|electron carrier activity|endonuclease activity|heme binding|iron ion binding|nucleic acid binding|RNA splicing|RNA-dependent DNA replication|aerobic respiration|cellular respiration|homing of group II introns|mRNA processing|integral to membrane|mitochondrion|mitochondrion	cytoplasm|mitochondrion|hydrolase activity|DNA metabolic process|RNA metabolic process|cellular respiration|generation of precursor metabolites and energy	220.83	120.567
AI2	0	-0.50672	sgd|Chr Mito from 13818-13986,16435-18830, intron sequence removed, Verified ORF, "Reverse transcriptase required for splicing of the COX1 pre-mRNA, encoded by a mobile group II intron within the mitochondrial COX1 gene" [Q0055]	Q0055	GO:0005737|GO:0005739|GO:0003723|GO:0016787|GO:0016779|GO:0016740|GO:0016070	S000007262	AI2	sgd|Chr Mito from 13818-13986,16435-18830, intron sequence removed, Verified ORF, "Reverse transcriptase required for splicing of the COX1 pre-mRNA, encoded by a mobile group II intron within the mitochondrial COX1 gene" [Q0055]	sgd|Q0055|ref|NM_001184354|tc|TC17146	854594	RNA binding|RNA binding|RNA-directed DNA polymerase activity|RNA-directed DNA polymerase activity|electron carrier activity|endonuclease activity|heme binding|iron ion binding|nucleic acid binding|RNA splicing|RNA splicing|RNA-dependent DNA replication|aerobic respiration|integral to membrane|mitochondrion|mitochondrion	cytoplasm|mitochondrion|RNA binding|hydrolase activity|nucleotidyltransferase activity|transferase activity|RNA metabolic process	644.219	506.28
AI3	0	-2.8267	sgd|Chr Mito from 13818-13986,16435-16470,18954-19996, intron sequence removed, Verified ORF, "Endonuclease I-SceIII, encoded by a mobile group I intron within the mitochondrial COX1 gene" [Q0060]	Q0060	GO:0005737|GO:0005739|GO:0016787|GO:0008150	S000007263	AI3	sgd|Chr Mito from 13818-13986,16435-16470,18954-19996, intron sequence removed, Verified ORF, "Endonuclease I-SceIII, encoded by a mobile group I intron within the mitochondrial COX1 gene" [Q0060]	sgd|Q0060|ref|NM_001184355|tc|TC18932	854595	DNA binding|electron carrier activity|endonuclease activity|endonuclease activity|heme binding|hydrolase activity|iron ion binding|nuclease activity|RNA splicing|aerobic respiration|biological_process|intron homing|mRNA processing|integral to membrane|membrane|mitochondrion|mitochondrion	cytoplasm|mitochondrion|hydrolase activity|biological_process	18.2	2.86447
AI4	0	-0.14073	sgd|Chr Mito from 13818-13986,16435-16470,18954-18991,20508-21935, intron sequence removed, Verified ORF, "Endonuclease I-SceII, encoded by a mobile group I intron within the mitochondrial COX1 gene; intron is normally spliced by the BI4p maturase but AI4	Q0065	GO:0005737|GO:0005739|GO:0016787|GO:0006259|GO:0016070	S000007264	AI4	sgd|Chr Mito from 13818-13986,16435-16470,18954-18991,20508-21935, intron sequence removed, Verified ORF, "Endonuclease I-SceII, encoded by a mobile group I intron within the mitochondrial COX1 gene; intron is normally spliced by the BI4p maturase but AI4	sgd|Q0065|ref|NM_001184356|tc|TC19004	854596	DNA binding|electron carrier activity|endonuclease activity|endonuclease activity|heme binding|hydrolase activity|iron ion binding|nuclease activity|RNA splicing|RNA splicing|aerobic respiration|intron homing|intron homing|mRNA processing|integral to membrane|mitochondrion|mitochondrion	cytoplasm|mitochondrion|hydrolase activity|DNA metabolic process|RNA metabolic process	2.8322	2.8685
AI5_ALPHA	0	0.0130215	sgd|Chr Mito from 13818-13986,16435-16470,18954-18991,20508-20984,21995-23167, intron sequence removed, Verified ORF, "Endonuclease I-SceIV, involved in intron mobility; encoded by a mobile group I intron within the mitochondrial COX1 gene" [Q0070]	Q0070	GO:0005737|GO:0005739|GO:0016787|GO:0006259	S000007265	AI5_ALPHA	sgd|Chr Mito from 13818-13986,16435-16470,18954-18991,20508-20984,21995-23167, intron sequence removed, Verified ORF, "Endonuclease I-SceIV, involved in intron mobility; encoded by a mobile group I intron within the mitochondrial COX1 gene" [Q0070]	sgd|Q0070|ref|NM_001184357|tc|TC19065	854597	electron carrier activity|endonuclease activity|endonuclease activity|heme binding|hydrolase activity|iron ion binding|nuclease activity|RNA splicing|aerobic respiration|intron homing|mRNA processing|movement of group I intron|integral to membrane|membrane|mitochondrion|mitochondrion	cytoplasm|mitochondrion|hydrolase activity|DNA metabolic process	2413.5	2719.34
AI5_BETA	0	-0.474295	sgd|Chr Mito from 24156-24870,24906-25255, intron sequence removed, Uncharacterized ORF, "Protein of unknown function, encoded within an intron of the mitochondrial COX1 gene; translational initiation codon is predicted to be ATA rather than ATG" [Q0075]	Q0075	GO:0005737|GO:0005739|GO:0003674|GO:0008150	S000007266	AI5_BETA	sgd|Chr Mito from 24156-24870,24906-25255, intron sequence removed, Uncharacterized ORF, "Protein of unknown function, encoded within an intron of the mitochondrial COX1 gene; translational initiation codon is predicted to be ATA rather than ATG" [Q0075]	sgd|Q0075|ref|NM_001184358|tc|NP253245	854599	DNA binding|electron carrier activity|endonuclease activity|heme binding|hydrolase activity|iron ion binding|molecular_function|nuclease activity|aerobic respiration|biological_process|intron homing|integral to membrane|mitochondrion|mitochondrion	cytoplasm|mitochondrion|molecular_function|biological_process	106.499	85.5979
AIF1	0	0.359287	sgd|Chr XIV from 778738-777602, reverse complement, Verified ORF, "Mitochondrial cell death effector that translocates to the nucleus in response to apoptotic stimuli, homolog of mammalian Apoptosis-Inducing Factor, putative reductase" [YNR074C]	YNR074C	GO:0005737|GO:0016020|GO:0005739|GO:0005634|GO:0005886|GO:0016491|GO:0042221|GO:0006950	S000005357	AIF1	sgd|Chr XIV from 778738-777602, reverse complement, Verified ORF, "Mitochondrial cell death effector that translocates to the nucleus in response to apoptotic stimuli, homolog of mammalian Apoptosis-Inducing Factor, putative reductase" [YNR074C]	sgd|YNR074C|ref|NM_001183251|tc|TC18618	855811	flavin adenine dinucleotide binding|oxidoreductase activity|oxidoreductase activity, acting on a sulfur group of donors, NAD or NADP as acceptor|apoptosis|oxidation-reduction process|positive regulation of apoptosis|response to singlet oxygen|integral to membrane|membrane|mitochondrial outer membrane|mitochondrion|mitochondrion|nucleus|nucleus|plasma membrane	cytoplasm|membrane|mitochondrion|nucleus|plasma membrane|oxidoreductase activity|response to chemical stimulus|response to stress	492.5	705.436
AIM1	0	0.236105	sgd|Chr I from 57385-57029, reverse complement, Verified ORF, "Protein involved in mitochondrial function or organization; null mutant displays elevated frequency of mitochondrial genome loss" [YAL046C]	YAL046C	GO:0005575|GO:0003674|GO:0008150	S000000044	AIM1	sgd|Chr I from 57385-57029, reverse complement, Verified ORF, "Protein involved in mitochondrial function or organization; null mutant displays elevated frequency of mitochondrial genome loss" [YAL046C]	sgd|YAL046C|ref|NM_001178191|tc|TC21382	851251	molecular_function|biological_process|cellular_component	cellular_component|molecular_function|biological_process	1204.91	1584.61
AIM10	0	1.05722	sgd|Chr V from 330576-332306, Verified ORF, "Protein with similarity to tRNA synthetases; non-tagged protein is detected in purified mitochondria; null mutant is viable and displays elevated frequency of mitochondrial genome loss" [YER087W]	YER087W	GO:0005737|GO:0005739|GO:0016874|GO:0008150	S000000889	AIM10	sgd|Chr V from 330576-332306, Verified ORF, "Protein with similarity to tRNA synthetases; non-tagged protein is detected in purified mitochondria; null mutant is viable and displays elevated frequency of mitochondrial genome loss" [YER087W]	sgd|YER087W|ref|NM_001178978|tc|NP252742	856820	ATP binding|aminoacyl-tRNA ligase activity|ligase activity|nucleotide binding|proline-tRNA ligase activity|proline-tRNA ligase activity|biological_process|prolyl-tRNA aminoacylation|tRNA aminoacylation for protein translation|translation|cytoplasm|mitochondrion|mitochondrion	cytoplasm|mitochondrion|ligase activity|biological_process	576.64	1339.85
AIM11	0	-0.110675	sgd|Chr V from 348201-347912,348400-348277, reverse complement, intron sequence removed, Verified ORF, "Protein of unknown function; null mutant is viable but shows increased loss of mitochondrial genome and synthetic interaction with prohibitin (phb1); c	YER093C-A	GO:0005575|GO:0003674|GO:0008150	S000002960	AIM11	sgd|Chr V from 348201-347912,348400-348277, reverse complement, intron sequence removed, Verified ORF, "Protein of unknown function; null mutant is viable but shows increased loss of mitochondrial genome and synthetic interaction with prohibitin (phb1); c	sgd|YER093C-A|ref|NM_001180860|tc|NP252764	856829	molecular_function|biological_process|cellular_component|integral to membrane|membrane	cellular_component|molecular_function|biological_process	1419.86	1468.33
AIM13	0	-0.691105	sgd|Chr VI from 167258-166746, reverse complement, Verified ORF, "Putative protein of unknown function; the authentic, non-tagged protein is detected in highly purified mitochondria; null mutant displays reduced respiratory growth and reduced frequency of	YFR011C	GO:0005737|GO:0005739|GO:0003674|GO:0008150	S000001907	AIM13	sgd|Chr VI from 167258-166746, reverse complement, Verified ORF, "Putative protein of unknown function; the authentic, non-tagged protein is detected in highly purified mitochondria; null mutant displays reduced respiratory growth and reduced frequency of	sgd|YFR011C|ref|NM_001179976|tc|TC20716	850563	molecular_function|biological_process|cytoplasm|mitochondrion|mitochondrion	cytoplasm|mitochondrion|molecular_function|biological_process	654.993	452.99
AIM14	0	2.31606	sgd|Chr VII from 200561-202273, Verified ORF, "Protein with similarity to iron/copper reductases (FRE1-8), possibly involved in iron homeostasis; may interact with ribosomes; null mutant displays elevated frequency of mitochondrial genome loss" [YGL160W]	YGL160W	GO:0005737|GO:0016020|GO:0005840|GO:0016491|GO:0008150	S000003128	AIM14	sgd|Chr VII from 200561-202273, Verified ORF, "Protein with similarity to iron/copper reductases (FRE1-8), possibly involved in iron homeostasis; may interact with ribosomes; null mutant displays elevated frequency of mitochondrial genome loss" [YGL160W]	sgd|YGL160W|ref|NM_001181025|tc|TC22036	852716	electron carrier activity|flavin adenine dinucleotide binding|iron ion binding|oxidoreductase activity|oxidoreductase activity, oxidizing metal ions|biological_process|integral to membrane|membrane|membrane|ribosome	cytoplasm|membrane|ribosome|oxidoreductase activity|biological_process	491.877	2734.99
AIM17	0	0.782109	sgd|Chr VIII from 65859-64462, reverse complement, Verified ORF, "Putative protein of unknown function; the authentic, non-tagged protein is detected in highly purified mitochondria in high-throughput studies; null mutant displays reduced frequency of mit	YHL021C	GO:0005737|GO:0005739|GO:0003674|GO:0008150	S000001013	AIM17	sgd|Chr VIII from 65859-64462, reverse complement, Verified ORF, "Putative protein of unknown function; the authentic, non-tagged protein is detected in highly purified mitochondria in high-throughput studies; null mutant displays reduced frequency of mit	sgd|YHL021C|ref|NM_001179101|tc|TC19749	856365	metal ion binding|molecular_function|oxidoreductase activity|oxidoreductase activity, acting on single donors with incorporation of molecular oxygen, incorporation of two atoms of oxygen|biological_process|oxidation-reduction process|mitochondrion|mitochondrion	cytoplasm|mitochondrion|molecular_function|biological_process	16510	31701.6
AIM18	0	-0.708106	sgd|Chr VIII from 497280-496315, reverse complement, Verified ORF, "Putative protein of unknown function; the authentic, non-tagged protein is detected in highly purified mitochondria in high-throughput studies; null mutant displays elevated frequency of	YHR198C	GO:0005737|GO:0005739|GO:0003674|GO:0008150	S000001241	AIM18	sgd|Chr VIII from 497280-496315, reverse complement, Verified ORF, "Putative protein of unknown function; the authentic, non-tagged protein is detected in highly purified mitochondria in high-throughput studies; null mutant displays elevated frequency of	sgd|YHR198C|ref|NM_001179329|tc|TC18946	856605	intramolecular lyase activity|molecular_function|biological_process|cellular modified amino acid biosynthetic process|mitochondrion|mitochondrion	cytoplasm|mitochondrion|molecular_function|biological_process	2170.18	1483.3
AIM19	0	0.0317383	sgd|Chr IX from 200119-199646, reverse complement, Verified ORF, "Putative protein of unknown function; the authentic, non-tagged protein is detected in purified mitochondria in high-throughput studies; null mutant displays reduced respiratory growth" [YI	YIL087C	GO:0005737|GO:0005739|GO:0003674|GO:0008150	S000001349	AIM19	sgd|Chr IX from 200119-199646, reverse complement, Verified ORF, "Putative protein of unknown function; the authentic, non-tagged protein is detected in purified mitochondria in high-throughput studies; null mutant displays reduced respiratory growth" [YI	sgd|YIL087C|ref|NM_001179435|tc|TC22024	854722	molecular_function|biological_process|integral to membrane|membrane|mitochondrial membrane|mitochondrion|mitochondrion	cytoplasm|mitochondrion|molecular_function|biological_process	1323.22	1510.37
AIM2	0	0.33732	sgd|Chr I from 52595-51855, reverse complement, Verified ORF, "Cytoplasmic protein involved in mitochondrial function or organization; null mutant displays reduced frequency of mitochondrial genome loss; potential Hsp82p interactor" [YAL049C]	YAL049C	GO:0005737|GO:0003674|GO:0008150	S000000047	AIM2	sgd|Chr I from 52595-51855, reverse complement, Verified ORF, "Cytoplasmic protein involved in mitochondrial function or organization; null mutant displays reduced frequency of mitochondrial genome loss; potential Hsp82p interactor" [YAL049C]	sgd|YAL049C|ref|NM_001178194|tc|TC19474	851248	hydrolase activity|molecular_function|biological_process|cytoplasm|cytoplasm	cytoplasm|molecular_function|biological_process	3419.44	4823.86
AIM20	0	0.23836	sgd|Chr IX from 46201-46815, Verified ORF, "Putative protein of unknown function; overexpression causes a cell cycle delay or arrest; green fluorescent protein (GFP)-fusion protein localizes to the vacuole; null mutant displays elevated frequency of mitoc	YIL158W	GO:0005737|GO:0005773|GO:0003674|GO:0008150	S000001420	AIM20	sgd|Chr IX from 46201-46815, Verified ORF, "Putative protein of unknown function; overexpression causes a cell cycle delay or arrest; green fluorescent protein (GFP)-fusion protein localizes to the vacuole; null mutant displays elevated frequency of mitoc	sgd|YIL158W|ref|NM_001179506|tc|NP259576	854648	molecular_function|biological_process|cell cycle|fungal-type vacuole|integral to membrane|membrane|vacuolar membrane|vacuole	cytoplasm|vacuole|molecular_function|biological_process	160.493	211.4
AIM21	0	0.365791	sgd|Chr IX from 360885-362924, Verified ORF, "Protein of unknown function involved in mitochondrial migration along actin filament; may interact with ribosomes; GFP-fusion protein colocalizes with Sac1p to the actin cytoskeleton" [YIR003W]	YIR003W	GO:0005737|GO:0005856|GO:0005840|GO:0030427|GO:0003674|	S000001442	AIM21	sgd|Chr IX from 360885-362924, Verified ORF, "Protein of unknown function involved in mitochondrial migration along actin filament; may interact with ribosomes; GFP-fusion protein colocalizes with Sac1p to the actin cytoskeleton" [YIR003W]	sgd|YIR003W|ref|NM_001179525|tc|TC22124	854819	molecular_function|mitochondrion migration along actin filament|actin cortical patch|actin cytoskeleton|cytoplasm|cytoskeleton|mating projection tip|ribosome	cytoplasm|cytoskeleton|ribosome|site of polarized growth|molecular_function|other	4882.98	7025.77
AIM22	0	0.157523	sgd|Chr X from 352386-353615, Verified ORF, "Putative lipoate-protein ligase, required along with Lip2 and Lip5 for lipoylation of Lat1p and Kgd2p; similar to E. coli LplA; null mutant displays reduced frequency of mitochondrial genome loss" [YJL046W]	YJL046W	GO:0005737|GO:0005739|GO:0016874|GO:0006464	S000003582	AIM22	sgd|Chr X from 352386-353615, Verified ORF, "Putative lipoate-protein ligase, required along with Lip2 and Lip5 for lipoylation of Lat1p and Kgd2p; similar to E. coli LplA; null mutant displays reduced frequency of mitochondrial genome loss" [YJL046W]	sgd|YJL046W|ref|NM_001181479|tc|TC18206	853401	ATP binding|catalytic activity|ligase activity|lipoate-protein ligase activity|nucleotide binding|transferase activity|protein lipoylation|protein lipoylation|protein modification process|mitochondrion	cytoplasm|mitochondrion|ligase activity|protein modification process	1404.99	1749.8
AIM23	0	-1.40786	sgd|Chr X from 165348-164278, reverse complement, Verified ORF, "Putative protein of unknown function; the authentic non-tagged protein is detected in highly purified mitochondria; null mutant is viable, displays severe respiratory growth defect and eleva	YJL131C	GO:0005737|GO:0005739|GO:0003674|GO:0008150	S000003667	AIM23	sgd|Chr X from 165348-164278, reverse complement, Verified ORF, "Putative protein of unknown function; the authentic non-tagged protein is detected in highly purified mitochondria; null mutant is viable, displays severe respiratory growth defect and eleva	sgd|YJL131C|ref|NM_001181564|tc|TC18745	853310	molecular_function|biological_process|mitochondrion|mitochondrion	cytoplasm|mitochondrion|molecular_function|biological_process	6413.36	2698.82
AIM24	0	0.68533	sgd|Chr X from 581616-580432, reverse complement, Verified ORF, "Protein of unknown function; the authentic, non-tagged protein is detected in purified mitochondria in high-throughput studies; null mutant displays reduced respiratory growth and elevated f	YJR080C	GO:0005737|GO:0005739|GO:0003674|GO:0008150	S000003841	AIM24	sgd|Chr X from 581616-580432, reverse complement, Verified ORF, "Protein of unknown function; the authentic, non-tagged protein is detected in purified mitochondria in high-throughput studies; null mutant displays reduced respiratory growth and elevated f	sgd|YJR080C|ref|NM_001181738|tc|TC18523	853543	molecular_function|biological_process|mitochondrion|mitochondrion	cytoplasm|mitochondrion|molecular_function|biological_process	957.492	1719.24
AIM25	0	0.0620422	sgd|Chr X from 617334-616351, reverse complement, Verified ORF, "Putative protein of unknown function; non-tagged protein is detected in purified mitochondria in high-throughput studies; similar to murine NOR1; null mutant is viable and displays elevated	YJR100C	GO:0005737|GO:0005739|GO:0003674|GO:0008150	S000003861	AIM25	sgd|Chr X from 617334-616351, reverse complement, Verified ORF, "Putative protein of unknown function; non-tagged protein is detected in purified mitochondria in high-throughput studies; similar to murine NOR1; null mutant is viable and displays elevated	sgd|YJR100C|ref|NM_001181758|tc|TC21913	853563	molecular_function|biological_process|mitochondrion|mitochondrion	cytoplasm|mitochondrion|molecular_function|biological_process	3791.83	4419.99
AIM26	0	1.0217	sgd|Chr XI from 369365-369721, Verified ORF, "Putative protein of unknown function; null mutant is viable and displays elevated frequency of mitochondrial genome loss; null mutation confers sensitivity to tunicamycin and DTT" [YKL037W]	YKL037W	GO:0005737|GO:0016020|GO:0005739|GO:0003674|	S000001520	AIM26	sgd|Chr XI from 369365-369721, Verified ORF, "Putative protein of unknown function; null mutant is viable and displays elevated frequency of mitochondrial genome loss; null mutation confers sensitivity to tunicamycin and DTT" [YKL037W]	sgd|YKL037W|ref|NM_001179603	853829	molecular_function|autophagy|mitochondrion degradation|integral to membrane|membrane|mitochondrial membrane|mitochondrion|mitochondrion	cytoplasm|membrane|mitochondrion|molecular_function|other	5.05714	11.4647
AIM27	0	-0.355883	sgd|Chr XI from 48194-48955, Verified ORF, "Member of a transmembrane complex required for efficient folding of proteins in the ER; required for respiratory growth; null mutant displays induction of the unfolded protein response" [YKL207W]	YKL207W	GO:0005737|GO:0012505|GO:0005783|GO:0016020|GO:0003674|GO:0006457	S000001690	AIM27	sgd|Chr XI from 48194-48955, Verified ORF, "Member of a transmembrane complex required for efficient folding of proteins in the ER; required for respiratory growth; null mutant displays induction of the unfolded protein response" [YKL207W]	sgd|YKL207W|ref|NM_001179772|tc|TC19807	853628	molecular_function|protein folding in endoplasmic reticulum|ER membrane protein complex|endoplasmic reticulum|endoplasmic reticulum membrane|integral to membrane|membrane	cytoplasm|endomembrane system|endoplasmic reticulum|membrane|molecular_function|protein folding	4000	3489.99
AIM29	0	0.39163	sgd|Chr XI from 579209-579676, Verified ORF, "Putative protein of unknown function; epitope-tagged protein localizes to the cytoplasm; YKR074W is not an essential gene; null mutant displays elevated frequency of mitochondrial genome loss" [YKR074W]	YKR074W	GO:0005737|GO:0003674|GO:0008150	S000001782	AIM29	sgd|Chr XI from 579209-579676, Verified ORF, "Putative protein of unknown function; epitope-tagged protein localizes to the cytoplasm; YKR074W is not an essential gene; null mutant displays elevated frequency of mitochondrial genome loss" [YKR074W]	sgd|YKR074W|ref|NM_001179864|tc|TC20921	853949	molecular_function|biological_process|cytoplasm|cytoplasm	cytoplasm|molecular_function|biological_process	742.577	1087.75
AIM3	0	0.264893	sgd|Chr II from 454822-457665, Verified ORF, "Protein interacting with Rvs167p; null mutant is viable and displays elevated frequency of mitochondrial genome loss" [YBR108W]	YBR108W	GO:0005938|GO:0005737|GO:0005856|GO:0016020|GO:0003674|GO:0007010	S000000312	AIM3	sgd|Chr II from 454822-457665, Verified ORF, "Protein interacting with Rvs167p; null mutant is viable and displays elevated frequency of mitochondrial genome loss" [YBR108W]	sgd|YBR108W|ref|NM_001178456|tc|TC17045	852405	molecular_function|actin cortical patch assembly|actin cortical patch|membrane|membrane raft|membrane raft	cell cortex|cytoplasm|cytoskeleton|membrane|molecular_function|cytoskeleton organization	148.492	199.223
AIM31	0	0.669712	sgd|Chr XIII from 216435-216914, Verified ORF, "Putative protein of unknown function; GFP-fusion protein localizes to mitochondria; may interact with respiratory chain complexes III or IV; null mutant is viable and displays reduced frequency of mitochondr	YML030W	GO:0005737|GO:0005739|GO:0003674|GO:0008150	S000004492	AIM31	sgd|Chr XIII from 216435-216914, Verified ORF, "Putative protein of unknown function; GFP-fusion protein localizes to mitochondria; may interact with respiratory chain complexes III or IV; null mutant is viable and displays reduced frequency of mitochondr	sgd|YML030W|ref|NM_001182388|tc|TC20682	854978	molecular_function|biological_process|integral to membrane|membrane|mitochondrial membrane|mitochondrion|mitochondrion	cytoplasm|mitochondrion|molecular_function|biological_process	2753	4889.96
AIM32	0	-0.77786	sgd|Chr XIII from 173139-174074, Verified ORF, "Putative protein of unknown function; null mutant is viable and displays elevated frequency of mitochondrial genome loss" [YML050W]	YML050W	GO:0005575|GO:0003674|GO:0008150	S000004514	AIM32	sgd|Chr XIII from 173139-174074, Verified ORF, "Putative protein of unknown function; null mutant is viable and displays elevated frequency of mitochondrial genome loss" [YML050W]	sgd|YML050W|ref|NM_001182408|tc|TC19021	854955	molecular_function|biological_process|cellular_component	cellular_component|molecular_function|biological_process	952.801	620.495
AIM33	0	-0.767245	sgd|Chr XIII from 95369-94431, reverse complement, Verified ORF, "Putative protein of unknown function, highly conserved across species and orthologous to human CYB5R4; null mutant displays reduced frequency of mitochondrial genome loss" [YML087C]	YML087C	GO:0005575|GO:0003674|GO:0008150	S000004552	AIM33	sgd|Chr XIII from 95369-94431, reverse complement, Verified ORF, "Putative protein of unknown function, highly conserved across species and orthologous to human CYB5R4; null mutant displays reduced frequency of mitochondrial genome loss" [YML087C]	sgd|YML087C|ref|NM_001182446|tc|TC21444	854887	molecular_function|oxidoreductase activity|biological_process|oxidation-reduction process|cellular_component|integral to membrane|membrane	cellular_component|molecular_function|biological_process	1762.69	1156.4
AIM34	0	0.598902	sgd|Chr XIII from 273118-273714, Verified ORF, "Protein of unknown function; GFP-fusion protein localizes to the mitochondria; null mutant is viable and displays reduced frequency of mitochondrial genome loss" [YMR003W]	YMR003W	GO:0005737|GO:0005739|GO:0003674|GO:0008150	S000004605	AIM34	sgd|Chr XIII from 273118-273714, Verified ORF, "Protein of unknown function; GFP-fusion protein localizes to the mitochondria; null mutant is viable and displays reduced frequency of mitochondrial genome loss" [YMR003W]	sgd|YMR003W|ref|NM_001182499|tc|NP259423	855015	molecular_function|nucleic acid binding|biological_process|integral to membrane|membrane|mitochondrial membrane|mitochondrion|mitochondrion	cytoplasm|mitochondrion|molecular_function|biological_process	107.303	181.466
AIM36	0	-0.516474	sgd|Chr XIII from 572044-571277, reverse complement, Verified ORF, "Protein of unknown function; null mutant displays reduced respiratory growth and elevated frequency of mitochondrial genome loss; the authentic, non-tagged protein is detected in purified	YMR157C	GO:0005737|GO:0005739|GO:0003674|GO:0008150	S000004766	AIM36	sgd|Chr XIII from 572044-571277, reverse complement, Verified ORF, "Protein of unknown function; null mutant displays reduced respiratory growth and elevated frequency of mitochondrial genome loss; the authentic, non-tagged protein is detected in purified	sgd|YMR157C|ref|NM_001182660|tc|TC19711	855189	molecular_function|biological_process|integral to membrane|membrane|mitochondrial membrane|mitochondrion|mitochondrion	cytoplasm|mitochondrion|molecular_function|biological_process	1389.96	1084.99
AIM37	0	0.102459	sgd|Chr XIV from 437613-438317, Verified ORF, "Putative protein of unknown function; non-tagged protein is detected in purified mitochondria; null mutant is viable and displays reduced respiratory growth and reduced frequency of mitochondrial genome loss"	YNL100W	GO:0005737|GO:0005739|GO:0003674|GO:0008150	S000005044	AIM37	sgd|Chr XIV from 437613-438317, Verified ORF, "Putative protein of unknown function; non-tagged protein is detected in purified mitochondria; null mutant is viable and displays reduced respiratory growth and reduced frequency of mitochondrial genome loss"	sgd|YNL100W|ref|NM_001182938|tc|TC19595	855623	molecular_function|biological_process|ion transport|proton transport|transport|mitochondrion|mitochondrion	cytoplasm|mitochondrion|molecular_function|biological_process	2808.49	3366.76
AIM38	0	-1.17775	sgd|Chr XIV from 664270-664944, Verified ORF, "Putative protein of unknown function; non-tagged protein is detected in purified mitochondria; may interact with respiratory chain complex IV; null mutant is viable and displays reduced frequency of mitochond	YNR018W	GO:0005737|GO:0005739|GO:0003674|GO:0008150	S000005301	AIM38	sgd|Chr XIV from 664270-664944, Verified ORF, "Putative protein of unknown function; non-tagged protein is detected in purified mitochondria; may interact with respiratory chain complex IV; null mutant is viable and displays reduced frequency of mitochond	sgd|YNR018W|ref|NM_001183195|tc|TC20001	855752	molecular_function|biological_process|integral to membrane|membrane|mitochondrial membrane|mitochondrion|mitochondrion	cytoplasm|mitochondrion|molecular_function|biological_process	4264.76	2104.99
AIM39	0	0.166442	sgd|Chr XV from 230085-231272, Verified ORF, "Putative protein of unknown function; null mutant displays elevated frequency of mitochondrial genome loss" [YOL053W]	YOL053W	GO:0005575|GO:0003674|GO:0008150	S000005414	AIM39	sgd|Chr XV from 230085-231272, Verified ORF, "Putative protein of unknown function; null mutant displays elevated frequency of mitochondrial genome loss" [YOL053W]	sgd|YOL053W|ref|NM_001183308|tc|TC20742	854103	molecular_function|biological_process|cellular_component|integral to membrane|membrane|mitochondrial membrane|mitochondrion	cellular_component|molecular_function|biological_process	2094.28	2624.42
AIM4	0	0.885228	sgd|Chr II from 610038-610409, Verified ORF, "Protein proposed to be associated with the nuclear pore complex; null mutant is viable, displays elevated frequency of mitochondrial genome loss and is sensitive to freeze-thaw stress" [YBR194W]	YBR194W	GO:0005737|GO:0003674|GO:0008150	S000000398	AIM4	sgd|Chr II from 610038-610409, Verified ORF, "Protein proposed to be associated with the nuclear pore complex; null mutant is viable, displays elevated frequency of mitochondrial genome loss and is sensitive to freeze-thaw stress" [YBR194W]	sgd|YBR194W|ref|NM_001178542|tc|TC21300	852493	molecular_function|biological_process|cytoplasm|cytoplasm	cytoplasm|molecular_function|biological_process	550.278	1134.9
AIM41	0	0.61374	sgd|Chr XV from 747282-746725, reverse complement, Verified ORF, "Putative protein of unknown function; the authentic protein is detected in highly purified mitochondria in high-throughput studies; null mutant displays reduced frequency of mitochondrial g	YOR215C	GO:0005737|GO:0005739|GO:0003674|GO:0008150	S000005741	AIM41	sgd|Chr XV from 747282-746725, reverse complement, Verified ORF, "Putative protein of unknown function; the authentic protein is detected in highly purified mitochondria in high-throughput studies; null mutant displays reduced frequency of mitochondrial g	sgd|YOR215C|ref|NM_001183634|tc|TC20522	854390	carbon-nitrogen ligase activity, with glutamine as amido-N-donor|molecular_function|biological_process|translation|mitochondrion|mitochondrion	cytoplasm|mitochondrion|molecular_function|biological_process	7895.62	13490.7
AIM43	0	-0.545434	sgd|Chr XVI from 364068-363520, reverse complement, Verified ORF, "Protein of unknown function; the authentic, non-tagged protein is detected in purified mitochondria in high-throughput studies; null mutant displays elevated frequency of mitochondrial gen	YPL099C	GO:0005737|GO:0005739|GO:0003674|GO:0008150	S000006020	AIM43	sgd|Chr XVI from 364068-363520, reverse complement, Verified ORF, "Protein of unknown function; the authentic, non-tagged protein is detected in purified mitochondria in high-throughput studies; null mutant displays elevated frequency of mitochondrial gen	sgd|YPL099C|ref|NM_001183913|tc|TC20018	856005	molecular_function|biological_process|integral to membrane|membrane|mitochondrial membrane|mitochondrion|mitochondrion	cytoplasm|mitochondrion|molecular_function|biological_process	1914.84	1464.99
AIM44	0	0.724812	sgd|Chr XVI from 254310-252034, reverse complement, Verified ORF, "Protein of unknown function; GFP-fusion protein localizes to the bud neck; transcription is regulated by Swi5p; null mutant displays elevated frequency of mitochondrial genome loss" [YPL15	YPL158C	GO:0005933|GO:0030427|GO:0003674|GO:0008150	S000006079	AIM44	sgd|Chr XVI from 254310-252034, reverse complement, Verified ORF, "Protein of unknown function; GFP-fusion protein localizes to the bud neck; transcription is regulated by Swi5p; null mutant displays elevated frequency of mitochondrial genome loss" [YPL15	sgd|YPL158C|ref|NM_001183972|tc|TC17196	855945	molecular_function|biological_process|cellular bud neck	cellular bud|site of polarized growth|molecular_function|biological_process	1309.39	2416.32
AIM45	0	-0.409673	sgd|Chr XVI from 565041-564007, reverse complement, Verified ORF, "Protein with similarity to mammalian electron transfer flavoprotein complex subunit ETF-alpha; interacts with frataxin, Yfh1p; null mutant displays elevated frequency of mitochondrial geno	YPR004C	GO:0005737|GO:0005739|GO:0003674|GO:0008150	S000006208	AIM45	sgd|Chr XVI from 565041-564007, reverse complement, Verified ORF, "Protein with similarity to mammalian electron transfer flavoprotein complex subunit ETF-alpha; interacts with frataxin, Yfh1p; null mutant displays elevated frequency of mitochondrial geno	sgd|YPR004C|ref|NM_001184101|tc|TC20014	856112	electron carrier activity|flavin adenine dinucleotide binding|molecular_function|biological_process|electron transport chain|transport|mitochondrial matrix|mitochondrion|mitochondrion	cytoplasm|mitochondrion|molecular_function|biological_process	4169.81	3505
AIM46	0	-1.16527	sgd|Chr VIII from 498422-497490, reverse complement, Verified ORF, "Putative protein of unknown function; the authentic, non-tagged protein is detected in highly purified mitochondria in high-throughput studies; null mutant displays elevated frequency of	YHR199C	GO:0005737|GO:0005739|GO:0003674|GO:0008150	S000001242	AIM46	sgd|Chr VIII from 498422-497490, reverse complement, Verified ORF, "Putative protein of unknown function; the authentic, non-tagged protein is detected in highly purified mitochondria in high-throughput studies; null mutant displays elevated frequency of	sgd|YHR199C|ref|NM_001179330|tc|TC20049	856606	intramolecular lyase activity|molecular_function|biological_process|cellular modified amino acid biosynthetic process|mitochondrion|mitochondrion	cytoplasm|mitochondrion|molecular_function|biological_process	7446.6	3707.42
AIM5	0	-0.196412	sgd|Chr II from 736040-735720, reverse complement, Verified ORF, "Protein of unknown function; the authentic, non-tagged protein is detected in purified mitochondria in high-throughput studies; null mutant displays elevated frequency of mitochondrial geno	YBR262C	GO:0005737|GO:0005739|GO:0003674|GO:0008150	S000000466	AIM5	sgd|Chr II from 736040-735720, reverse complement, Verified ORF, "Protein of unknown function; the authentic, non-tagged protein is detected in purified mitochondria in high-throughput studies; null mutant displays elevated frequency of mitochondrial geno	sgd|YBR262C|ref|NM_001178610|tc|TC17706	852566	molecular_function|biological_process|integral to membrane|membrane|mitochondrial membrane|mitochondrion|mitochondrion	cytoplasm|mitochondrion|molecular_function|biological_process	5361.81	5224.94
AIM6	0	-0.174157	sgd|Chr IV from 30657-31829, Verified ORF, "Putative protein of unknown function, required for respiratory growth; YDL237W is not an essential gene" [YDL237W]	YDL237W	GO:0005575|GO:0003674|GO:0008150	S000002396	AIM6	sgd|Chr IV from 30657-31829, Verified ORF, "Putative protein of unknown function, required for respiratory growth; YDL237W is not an essential gene" [YDL237W]	sgd|YDL237W|ref|NM_001180297|tc|TC18550	851361	molecular_function|biological_process|cellular_component	cellular_component|molecular_function|biological_process	6441.42	6374.56
AIM7	0	0.921072	sgd|Chr IV from 578663-579112, Verified ORF, "Protein that interacts with Arp2/3 complex to stimulate actin filament debranching and inhibit actin nucleation; has similarity to Cof1p and also to human glia maturation factor (GMF); null mutant displays ele	YDR063W	GO:0005938|GO:0005737|GO:0005856|GO:0005634|GO:0003674|GO:0007010|GO:0070271	S000002470	AIM7	sgd|Chr IV from 578663-579112, Verified ORF, "Protein that interacts with Arp2/3 complex to stimulate actin filament debranching and inhibit actin nucleation; has similarity to Cof1p and also to human glia maturation factor (GMF); null mutant displays ele	sgd|YDR063W|ref|NM_001180371|tc|TC20981	851635	actin binding|growth factor activity|molecular_function|actin filament debranching|negative regulation of Arp2/3 complex-mediated actin nucleation|actin cortical patch|cytoplasm|cytoplasm|intracellular|nucleus|nucleus	cell cortex|cytoplasm|cytoskeleton|nucleus|molecular_function|cytoskeleton organization|protein complex biogenesis	1049.95	2219.91
AIM9	0	0.0319242	sgd|Chr V from 319963-321846, Verified ORF, "Putative protein of unknown function; the authentic, non-tagged protein is detected in highly purified mitochondria in high-throughput studies; null mutant displays elevated frequency of mitochondrial genome lo	YER080W	GO:0005737|GO:0005739|GO:0003674|GO:0008150	S000000882	AIM9	sgd|Chr V from 319963-321846, Verified ORF, "Putative protein of unknown function; the authentic, non-tagged protein is detected in highly purified mitochondria in high-throughput studies; null mutant displays elevated frequency of mitochondrial genome lo	sgd|YER080W|ref|NM_001178971|tc|TC21336	856813	molecular_function|biological_process|mitochondrion	cytoplasm|mitochondrion|molecular_function|biological_process	4937.72	5636.8
AIP1	0	0.717222	sgd|Chr XIII from 453479-451632, reverse complement, Verified ORF, "Actin cortical patch component, interacts with the actin depolymerizing factor cofilin; required to restrict cofilin localization to cortical patches; contains WD repeats" [YMR092C]	YMR092C	GO:0005938|GO:0005737|GO:0005856|GO:0005634|GO:0030427|GO:0005515|GO:0007010|GO:0006950	S000004698	AIP1	sgd|Chr XIII from 453479-451632, reverse complement, Verified ORF, "Actin cortical patch component, interacts with the actin depolymerizing factor cofilin; required to restrict cofilin localization to cortical patches; contains WD repeats" [YMR092C]	sgd|YMR092C|ref|NM_001182592|tc|TC17531	855117	actin binding|actin binding|actin filament depolymerization|actin filament depolymerization|response to osmotic stress|actin cortical patch|actin cortical patch|cytoplasm|cytoplasm|cytoskeleton|mating projection tip|nucleus	cell cortex|cytoplasm|cytoskeleton|nucleus|site of polarized growth|protein binding|cytoskeleton organization|response to stress	2108.08	3869.79
AIR1	0	-2.04569	sgd|Chr IX from 212005-210923, reverse complement, Verified ORF, "Zinc knuckle protein, involved in nuclear RNA processing and degradation as a component of the TRAMP complex; stimulates the poly(A) polymerase activity of Pap2p in vitro; functionally redu	YIL079C	GO:0005730|GO:0005634|GO:0016779|GO:0016740|GO:0016070	S000001341	AIR1	sgd|Chr IX from 212005-210923, reverse complement, Verified ORF, "Zinc knuckle protein, involved in nuclear RNA processing and degradation as a component of the TRAMP complex; stimulates the poly(A) polymerase activity of Pap2p in vitro; functionally redu	sgd|YIL079C|ref|NM_001179429|tc|TC21377	854731	metal ion binding|nucleic acid binding|polynucleotide adenylyltransferase activity|polynucleotide adenylyltransferase activity|zinc ion binding|ncRNA polyadenylation|nuclear mRNA surveillance of mRNA 3'-end processing|nuclear polyadenylation-dependent CUT catabolic process|nuclear polyadenylation-dependent rRNA catabolic process|nuclear polyadenylation-dependent snRNA catabolic process|nuclear po…	nucleolus|nucleus|nucleotidyltransferase activity|transferase activity|RNA metabolic process	841.103	227.473
AIR2	0	-0.832092	sgd|Chr IV from 145518-144484, reverse complement, Verified ORF, "Zinc knuckle protein, involved in nuclear RNA processing and degredation as a component of the TRAMP complex; stimulates the poly(A) polymerase activity of Pap2p in vitro; functionally redu	YDL175C	GO:0005730|GO:0005634|GO:0016779|GO:0016740|GO:0016070	S000002334	AIR2	sgd|Chr IV from 145518-144484, reverse complement, Verified ORF, "Zinc knuckle protein, involved in nuclear RNA processing and degredation as a component of the TRAMP complex; stimulates the poly(A) polymerase activity of Pap2p in vitro; functionally redu	sgd|YDL175C|ref|NM_001180235|tc|TC18818	851379	metal ion binding|nucleic acid binding|polynucleotide adenylyltransferase activity|polynucleotide adenylyltransferase activity|zinc ion binding|ncRNA polyadenylation|nuclear mRNA surveillance of mRNA 3'-end processing|nuclear polyadenylation-dependent CUT catabolic process|nuclear polyadenylation-dependent rRNA catabolic process|nuclear polyadenylation-dependent snRNA catabolic process|nuclear po…	nucleolus|nucleus|nucleotidyltransferase activity|transferase activity|RNA metabolic process	1206.96	757.013
AKL1	0	-0.128799	sgd|Chr II from 360187-356861, reverse complement, Verified ORF, "Ser-Thr protein kinase, member (with Ark1p and Prk1p) of the Ark kinase family; involved in endocytosis and actin cytoskeleton organization" [YBR059C]	YBR059C	GO:0005933|GO:0005737|GO:0030427|GO:0004672|GO:0016740|GO:0016044|GO:0007010|GO:0006810|GO:0016192	S000000263	AKL1	sgd|Chr II from 360187-356861, reverse complement, Verified ORF, "Ser-Thr protein kinase, member (with Ark1p and Prk1p) of the Ark kinase family; involved in endocytosis and actin cytoskeleton organization" [YBR059C]	sgd|YBR059C|ref|NM_001178407|tc|TC20792	852351	ATP binding|kinase activity|nucleotide binding|protein kinase activity|protein kinase activity|protein serine/threonine kinase activity|transferase activity|actin cytoskeleton organization|protein phosphorylation|regulation of endocytosis|cellular bud neck|cytoplasm	cellular bud|cytoplasm|site of polarized growth|protein kinase activity|transferase activity|cellular membrane organization|cytoskeleton organization|transport|vesicle-mediated transport	7574.17	7734.96
AKR1	0	-0.444329	sgd|Chr IV from 998323-996029, reverse complement, Verified ORF, "Palmitoyl transferase involved in protein palmitoylation; acts as a negative regulator of pheromone response pathway; required for endocytosis of pheromone receptors; involved in cell shape	YDR264C	GO:0005794|GO:0005737|GO:0016020|GO:0016740|GO:0016044|GO:0000746|GO:0006464|GO:0042221|GO:0023052|GO:0006810|GO:0016192	S000002672	AKR1	sgd|Chr IV from 998323-996029, reverse complement, Verified ORF, "Palmitoyl transferase involved in protein palmitoylation; acts as a negative regulator of pheromone response pathway; required for endocytosis of pheromone receptors; involved in cell shape	sgd|YDR264C|ref|NM_001180572|tc|TC17178	851857	acyltransferase activity|metal ion binding|protein-cysteine S-palmitoleyltransferase activity|transferase activity|zinc ion binding|protein palmitoylation|protein palmitoylation|protein targeting to membrane|regulation of endocytosis|regulation of pheromone-dependent signal transduction involved in conjugation with cellular fusion|Golgi apparatus|Golgi apparatus|Golgi membrane|early endosome memb…	Golgi apparatus|cytoplasm|membrane|transferase activity|cellular membrane organization|conjugation|protein modification process|response to chemical stimulus|signaling|transport|vesicle-mediated transport	1808.24	1483.87
AKR2	0	0.601766	sgd|Chr XV from 397086-394837, reverse complement, Verified ORF, "Ankyrin repeat-containing protein similar to Akr1p; member of a family of putative palmitoyltransferases containing an Asp-His-His-Cys-cysteine rich (DHHC-CRD) domain; possibly involved in	YOR034C	GO:0005794|GO:0005737|GO:0016020|GO:0016740|GO:0016044|GO:0006464|GO:0006810|GO:0016192	S000005560	AKR2	sgd|Chr XV from 397086-394837, reverse complement, Verified ORF, "Ankyrin repeat-containing protein similar to Akr1p; member of a family of putative palmitoyltransferases containing an Asp-His-His-Cys-cysteine rich (DHHC-CRD) domain; possibly involved in	sgd|YOR034C|ref|NM_001183453|tc|TC17220	854199	acyltransferase activity|metal ion binding|protein-cysteine S-palmitoleyltransferase activity|transferase activity|zinc ion binding|endocytosis|protein palmitoylation|Golgi apparatus|integral to membrane|membrane	Golgi apparatus|cytoplasm|membrane|transferase activity|cellular membrane organization|protein modification process|transport|vesicle-mediated transport	734.671	1244.91
ALA1	0	-0.624461	sgd|Chr XV from 949109-946233, reverse complement, Verified ORF, "Cytoplasmic and mitochondrial alanyl-tRNA synthetase, required for protein synthesis; point mutation (cdc64-1 allele) causes cell cycle arrest at G1; lethality of null mutation is functiona	YOR335C	GO:0005737|GO:0005739|GO:0016874|GO:0016070|GO:0006520|GO:0007005|GO:0006412	S000005862	ALA1	sgd|Chr XV from 949109-946233, reverse complement, Verified ORF, "Cytoplasmic and mitochondrial alanyl-tRNA synthetase, required for protein synthesis; point mutation (cdc64-1 allele) causes cell cycle arrest at G1; lethality of null mutation is functiona	sgd|YOR335C|ref|NM_001183755|tc|TC16905	854513	ATP binding|RNA binding|alanine-tRNA ligase activity|alanine-tRNA ligase activity|alanine-tRNA ligase activity|aminoacyl-tRNA ligase activity|ligase activity|ligase activity, forming aminoacyl-tRNA and related compounds|metal ion binding|nucleic acid binding|nucleotide binding|tRNA binding|alanyl-tRNA aminoacylation|alanyl-tRNA aminoacylation|alanyl-tRNA aminoacylation|mitochondrial alanyl-tRNA a…	cytoplasm|mitochondrion|ligase activity|RNA metabolic process|cellular amino acid metabolic process|mitochondrion organization|translation	2084.61	1509.87
ALB1	0	-2.14741	sgd|Chr X from 189716-190243, Verified ORF, "Shuttling pre-60S factor; involved in the biogenesis of ribosomal large subunit; interacts directly with Arx1p; responsible for Tif6p recycling defects in absence of Rei1p" [YJL122W]	YJL122W	GO:0005737|GO:0005634|GO:0005840|GO:0003674|GO:0042254	S000003658	ALB1	sgd|Chr X from 189716-190243, Verified ORF, "Shuttling pre-60S factor; involved in the biogenesis of ribosomal large subunit; interacts directly with Arx1p; responsible for Tif6p recycling defects in absence of Rei1p" [YJL122W]	sgd|YJL122W|ref|NM_001181555	853320	molecular_function|ribosomal large subunit biogenesis|ribosomal large subunit biogenesis|ribosomal large subunit biogenesis|ribosome biogenesis|transport|cytoplasm|cytoplasm|nucleus|nucleus|ribosome	cytoplasm|nucleus|ribosome|molecular_function|ribosome biogenesis	4925.38	1241.37
ALD2	0	0.00122738	sgd|Chr XIII from 603082-601562, reverse complement, Verified ORF, "Cytoplasmic aldehyde dehydrogenase, involved in ethanol oxidation and beta-alanine biosynthesis; uses NAD+ as the preferred coenzyme; expression is stress induced and glucose repressed; v	YMR170C	GO:0005737|GO:0016491|GO:0006520	S000004780	ALD2	sgd|Chr XIII from 603082-601562, reverse complement, Verified ORF, "Cytoplasmic aldehyde dehydrogenase, involved in ethanol oxidation and beta-alanine biosynthesis; uses NAD+ as the preferred coenzyme; expression is stress induced and glucose repressed; v	sgd|YMR170C|ref|NM_001182674	855206	aldehyde dehydrogenase (NAD) activity|aldehyde dehydrogenase (NAD) activity|aldehyde dehydrogenase [NAD(P)+] activity|oxidoreductase activity|beta-alanine biosynthetic process|cellular aldehyde metabolic process|metabolic process|oxidation-reduction process|polyamine catabolic process|polyamine catabolic process|cytoplasm|cytoplasm|cytoplasm	cytoplasm|oxidoreductase activity|cellular amino acid metabolic process	6589.99	7364.61
ALD3	0	0.497071	sgd|Chr XIII from 600872-599352, reverse complement, Verified ORF, "Cytoplasmic aldehyde dehydrogenase, involved in beta-alanine synthesis; uses NAD+ as the preferred coenzyme; very similar to Ald2p; expression is induced by stress and repressed by glucos	YMR169C	GO:0005737|GO:0016491|GO:0006520	S000004779	ALD3	sgd|Chr XIII from 600872-599352, reverse complement, Verified ORF, "Cytoplasmic aldehyde dehydrogenase, involved in beta-alanine synthesis; uses NAD+ as the preferred coenzyme; very similar to Ald2p; expression is induced by stress and repressed by glucos	sgd|YMR169C|ref|NM_001182673|tc|TC19784	855205	aldehyde dehydrogenase (NAD) activity|aldehyde dehydrogenase [NAD(P)+] activity|oxidoreductase activity|beta-alanine biosynthetic process|metabolic process|oxidation-reduction process|polyamine catabolic process|polyamine catabolic process|cytoplasm	cytoplasm|oxidoreductase activity|cellular amino acid metabolic process	9648.56	15205.2
ALD4	0	-0.101094	sgd|Chr XV from 1039840-1041399, Verified ORF, "Mitochondrial aldehyde dehydrogenase, required for growth on ethanol and conversion of acetaldehyde to acetate; phosphorylated; activity is K+ dependent; utilizes NADP+ or NAD+ equally as coenzymes; expressi	YOR374W	GO:0005737|GO:0005739|GO:0016491|GO:0051186|GO:0046483	S000005901	ALD4	sgd|Chr XV from 1039840-1041399, Verified ORF, "Mitochondrial aldehyde dehydrogenase, required for growth on ethanol and conversion of acetaldehyde to acetate; phosphorylated; activity is K+ dependent; utilizes NADP+ or NAD+ equally as coenzymes; expressi	sgd|YOR374W|ref|NM_001183794|tc|TC19912	854556	aldehyde dehydrogenase (NAD) activity|aldehyde dehydrogenase (NAD) activity|aldehyde dehydrogenase (NAD) activity|aldehyde dehydrogenase [NAD(P)+] activity|oxidoreductase activity|NADPH regeneration|acetate biosynthetic process|ethanol metabolic process|metabolic process|oxidation-reduction process|pyruvate metabolic process|mitochondrial matrix|mitochondrial nucleoid|mitochondrion|mitochondrion	cytoplasm|mitochondrion|oxidoreductase activity|cofactor metabolic process|heterocycle metabolic process	63814.5	66432.8
ALD5	0	0.532277	sgd|Chr V from 304030-305592, Verified ORF, "Mitochondrial aldehyde dehydrogenase, involved in regulation or biosynthesis of electron transport chain components and acetate formation; activated by K+; utilizes NADP+ as the preferred coenzyme; constitutive	YER073W	GO:0005737|GO:0005739|GO:0016491|	S000000875	ALD5	sgd|Chr V from 304030-305592, Verified ORF, "Mitochondrial aldehyde dehydrogenase, involved in regulation or biosynthesis of electron transport chain components and acetate formation; activated by K+; utilizes NADP+ as the preferred coenzyme; constitutive	sgd|YER073W|ref|NM_001178964|tc|TC17918	856804	aldehyde dehydrogenase (NAD) activity|aldehyde dehydrogenase (NADP+) activity|aldehyde dehydrogenase [NAD(P)+] activity|oxidoreductase activity|acetate biosynthetic process|metabolic process|oxidation-reduction process|mitochondrial matrix|mitochondrion|mitochondrion	cytoplasm|mitochondrion|oxidoreductase activity|other	860.772	1390
ALD6	0	-1.40374	sgd|Chr XVI from 432588-434090, Verified ORF, "Cytosolic aldehyde dehydrogenase, activated by Mg2+ and utilizes NADP+ as the preferred coenzyme; required for conversion of acetaldehyde to acetate; constitutively expressed; locates to the mitochondrial out	YPL061W	GO:0005737|GO:0005739|GO:0016491|GO:0051186|GO:0046483|GO:0006950	S000005982	ALD6	sgd|Chr XVI from 432588-434090, Verified ORF, "Cytosolic aldehyde dehydrogenase, activated by Mg2+ and utilizes NADP+ as the preferred coenzyme; required for conversion of acetaldehyde to acetate; constitutively expressed; locates to the mitochondrial out	sgd|YPL061W|ref|NM_001183875|gb|EU255273|tc|TC17982	856044	aldehyde dehydrogenase (NAD) activity|aldehyde dehydrogenase [NAD(P)+] activity|aldehyde dehydrogenase [NAD(P)+] activity|oxidoreductase activity|NADPH regeneration|acetate biosynthetic process|metabolic process|oxidation-reduction process|response to salt stress|cytoplasm|cytosol|cytosol|mitochondrion	cytoplasm|mitochondrion|oxidoreductase activity|cofactor metabolic process|heterocycle metabolic process|response to stress	66746.8	28168.1
ALE1	0	0.446804	sgd|Chr XV from 661674-659815, reverse complement, Verified ORF, "Broad-specificity lysophospholipid acyltransferase, part of MBOAT family of membrane-bound O-acyltransferases; key component of Lands cycle; may have role in fatty acid exchange at sn-2 pos	YOR175C	GO:0005737|GO:0005783|GO:0016020|GO:0005624|GO:0005840|GO:0016740|GO:0044255	S000005701	ALE1	sgd|Chr XV from 661674-659815, reverse complement, Verified ORF, "Broad-specificity lysophospholipid acyltransferase, part of MBOAT family of membrane-bound O-acyltransferases; key component of Lands cycle; may have role in fatty acid exchange at sn-2 pos	sgd|YOR175C|ref|NM_001183594|gb|AB305041|tc|TC17514	854346	1-acylglycerol-3-phosphate O-acyltransferase activity|1-acylglycerol-3-phosphate O-acyltransferase activity|1-acylglycerol-3-phosphate O-acyltransferase activity|1-acylglycerophosphocholine O-acyltransferase activity|1-acylglycerophosphocholine O-acyltransferase activity|O-acyltransferase activity|O-acyltransferase activity|acyltransferase activity|transferase activity|glycerophospholipid biosynt…	cytoplasm|endoplasmic reticulum|membrane|membrane fraction|ribosome|transferase activity|cellular lipid metabolic process	781.871	1189.96
ALF1	0	1.29824	sgd|Chr XIV from 350671-349907, reverse complement, Verified ORF, "Alpha-tubulin folding protein, similar to mammalian cofactor B; Alf1p-GFP localizes to cytoplasmic microtubules; required for the folding of alpha-tubulin and may play an additional role i	YNL148C	GO:0005737|GO:0005634|GO:0005515|GO:0070271|GO:0006457	S000005092	ALF1	sgd|Chr XIV from 350671-349907, reverse complement, Verified ORF, "Alpha-tubulin folding protein, similar to mammalian cofactor B; Alf1p-GFP localizes to cytoplasmic microtubules; required for the folding of alpha-tubulin and may play an additional role i	sgd|YNL148C|ref|NM_001182986|tc|TC19405	855574	alpha-tubulin binding|microtubule binding|post-chaperonin tubulin folding pathway|post-chaperonin tubulin folding pathway|protein folding|protein folding|cytoplasm|cytoplasm|cytoskeleton|microtubule|nucleus	cytoplasm|nucleus|protein binding|protein complex biogenesis|protein folding	248.045	681.139
ALG1	0	0.485942	sgd|Chr II from 458872-460221, Verified ORF, "Mannosyltransferase, involved in asparagine-linked glycosylation in the endoplasmic reticulum (ER); essential for viability, mutation is functionally complemented by human ortholog" [YBR110W]	YBR110W	GO:0005737|GO:0005783|GO:0016020|GO:0016740|GO:0044262|GO:0044255|GO:0006464	S000000314	ALG1	sgd|Chr II from 458872-460221, Verified ORF, "Mannosyltransferase, involved in asparagine-linked glycosylation in the endoplasmic reticulum (ER); essential for viability, mutation is functionally complemented by human ortholog" [YBR110W]	sgd|YBR110W|ref|NM_001178458|tc|TC18217	852407	beta-1,4-mannosyltransferase activity|chitobiosyldiphosphodolichol beta-mannosyltransferase activity|transferase activity|transferase activity, transferring glycosyl groups|biosynthetic process|oligosaccharide-lipid intermediate metabolic process|protein N-linked glycosylation|endoplasmic reticulum|endoplasmic reticulum|endoplasmic reticulum membrane|integral to membrane|integral to membrane|memb…	cytoplasm|endoplasmic reticulum|membrane|transferase activity|cellular carbohydrate metabolic process|cellular lipid metabolic process|protein modification process	525.966	822.5
ALG11	0	-0.0984564	sgd|Chr XIV from 538173-539819, Verified ORF, "Alpha-1,2-mannosyltransferase, catalyzes sequential addition of the two terminal alpha 1,2-mannose residues to the Man5GlcNAc2-PP-dolichol intermediate during asparagine-linked glycosylation in the ER" [YNL04	YNL048W	GO:0005737|GO:0012505|GO:0005783|GO:0016020|GO:0016740|GO:0044262|GO:0044255|GO:0006464	S000004993	ALG11	sgd|Chr XIV from 538173-539819, Verified ORF, "Alpha-1,2-mannosyltransferase, catalyzes sequential addition of the two terminal alpha 1,2-mannose residues to the Man5GlcNAc2-PP-dolichol intermediate during asparagine-linked glycosylation in the ER" [YNL04	sgd|YNL048W|ref|NM_001182887|tc|TC17773	855679	alpha-1,2-mannosyltransferase activity|alpha-1,2-mannosyltransferase activity|transferase activity|transferase activity, transferring glycosyl groups|biosynthetic process|oligosaccharide-lipid intermediate metabolic process|protein glycosylation|endoplasmic reticulum|endoplasmic reticulum membrane|endoplasmic reticulum membrane|integral to membrane|membrane	cytoplasm|endomembrane system|endoplasmic reticulum|membrane|transferase activity|cellular carbohydrate metabolic process|cellular lipid metabolic process|protein modification process	1279.96	1334.92
ALG12	0	2.35766	sgd|Chr XIV from 678799-680454, Verified ORF, "Alpha-1,6-mannosyltransferase localized to the ER; responsible for the addition of the alpha-1,6 mannose to dolichol-linked Man7GlcNAc2, acts in the dolichol pathway for N-glycosylation" [YNR030W]	YNR030W	GO:0005737|GO:0005783|GO:0016020|GO:0016740|GO:0044262|GO:0006464	S000005313	ALG12	sgd|Chr XIV from 678799-680454, Verified ORF, "Alpha-1,6-mannosyltransferase localized to the ER; responsible for the addition of the alpha-1,6 mannose to dolichol-linked Man7GlcNAc2, acts in the dolichol pathway for N-glycosylation" [YNR030W]	sgd|YNR030W|ref|NM_001183207|tc|TC17756	855764	alpha-1,6-mannosyltransferase activity|transferase activity|transferase activity, transferring glycosyl groups|GPI anchor biosynthetic process|dolichol-linked oligosaccharide biosynthetic process|protein glycosylation|endoplasmic reticulum|endoplasmic reticulum|endoplasmic reticulum membrane|integral to membrane|intrinsic to endoplasmic reticulum membrane|membrane	cytoplasm|endoplasmic reticulum|membrane|transferase activity|cellular carbohydrate metabolic process|protein modification process	204.439	1170
ALG13	0	0.587161	sgd|Chr VII from 411552-412160, Verified ORF, "Catalytic component of UDP-GlcNAc transferase, required for the second step of dolichyl-linked oligosaccharide synthesis; anchored to the ER membrane via interaction with Alg14p; similar to bacterial and huma	YGL047W	GO:0005737|GO:0012505|GO:0005783|GO:0016020|GO:0005624|GO:0005634|GO:0016740|GO:0044262|GO:0006464	S000003015	ALG13	sgd|Chr VII from 411552-412160, Verified ORF, "Catalytic component of UDP-GlcNAc transferase, required for the second step of dolichyl-linked oligosaccharide synthesis; anchored to the ER membrane via interaction with Alg14p; similar to bacterial and huma	sgd|YGL047W|ref|NM_001180912|tc|TC20735	852835	N-acetylglucosaminyldiphosphodolichol N-acetylglucosaminyltransferase activity|N-acetylglucosaminyldiphosphodolichol N-acetylglucosaminyltransferase activity|N-acetylglucosaminyldiphosphodolichol N-acetylglucosaminyltransferase activity|N-acetylglucosaminyldiphosphodolichol N-acetylglucosaminyltransferase activity|carbohydrate binding|transferase activity|transferase activity, transferring glycos…	cytoplasm|endomembrane system|endoplasmic reticulum|membrane|membrane fraction|nucleus|transferase activity|cellular carbohydrate metabolic process|protein modification process	3909.54	6558.05
ALG14	0	0.288471	sgd|Chr II from 379934-379221, reverse complement, Verified ORF, "Component of UDP-GlcNAc transferase required for the second step of dolichyl-linked oligosaccharide synthesis; anchors the catalytic subunit Alg13p to the ER membrane; similar to bacterial	YBR070C	GO:0005737|GO:0012505|GO:0005783|GO:0016020|GO:0005624|GO:0005515|GO:0016740|GO:0044262|GO:0006464	S000000274	ALG14	sgd|Chr II from 379934-379221, reverse complement, Verified ORF, "Component of UDP-GlcNAc transferase required for the second step of dolichyl-linked oligosaccharide synthesis; anchors the catalytic subunit Alg13p to the ER membrane; similar to bacterial	sgd|YBR070C|ref|NM_001178418|tc|TC19572	852362	N-acetylglucosaminyldiphosphodolichol N-acetylglucosaminyltransferase activity|N-acetylglucosaminyldiphosphodolichol N-acetylglucosaminyltransferase activity|N-acetylglucosaminyldiphosphodolichol N-acetylglucosaminyltransferase activity|protein anchor|dolichol-linked oligosaccharide biosynthetic process|dolichol-linked oligosaccharide biosynthetic process|dolichol-linked oligosaccharide biosynthe…	cytoplasm|endomembrane system|endoplasmic reticulum|membrane|membrane fraction|protein binding|transferase activity|cellular carbohydrate metabolic process|protein modification process	882.673	1203.74
ALG2	0	1.64853	sgd|Chr VII from 381271-379760, reverse complement, Verified ORF, "Mannosyltransferase that catalyzes two consecutive steps in the N-linked glycosylation pathway; alg2 mutants exhibit temperature-sensitive growth and abnormal accumulation of the lipid-lin	YGL065C	GO:0005737|GO:0005783|GO:0016020|GO:0016740|GO:0044262|GO:0044255|GO:0006464	S000003033	ALG2	sgd|Chr VII from 381271-379760, reverse complement, Verified ORF, "Mannosyltransferase that catalyzes two consecutive steps in the N-linked glycosylation pathway; alg2 mutants exhibit temperature-sensitive growth and abnormal accumulation of the lipid-lin	sgd|YGL065C|ref|NM_001180930|tc|TC17996	852815	glycolipid 3-alpha-mannosyltransferase activity|glycolipid 6-alpha-mannosyltransferase activity|transferase activity|transferase activity, transferring glycosyl groups|biosynthetic process|oligosaccharide-lipid intermediate metabolic process|endoplasmic reticulum|endoplasmic reticulum|endoplasmic reticulum|endoplasmic reticulum membrane|integral to membrane|membrane	cytoplasm|endoplasmic reticulum|membrane|transferase activity|cellular carbohydrate metabolic process|cellular lipid metabolic process|protein modification process	243.949	853.985
ALG3	0	0.474847	sgd|Chr II from 71127-69751, reverse complement, Verified ORF, "Dolichol-P-Man dependent alpha(1-3) mannosyltransferase, involved in the synthesis of dolichol-linked oligosaccharide donor for N-linked glycosylation of proteins" [YBL082C]	YBL082C	GO:0005737|GO:0005783|GO:0016020|GO:0016740|GO:0044262|GO:0044255|GO:0006464	S000000178	ALG3	sgd|Chr II from 71127-69751, reverse complement, Verified ORF, "Dolichol-P-Man dependent alpha(1-3) mannosyltransferase, involved in the synthesis of dolichol-linked oligosaccharide donor for N-linked glycosylation of proteins" [YBL082C]	sgd|YBL082C|ref|NM_001178322|tc|TC18166	852196	alpha-1,3-mannosyltransferase activity|alpha-1,3-mannosyltransferase activity|dolichyl-phosphate-mannose-glycolipid alpha-mannosyltransferase activity|transferase activity|transferase activity, transferring glycosyl groups|transferase activity, transferring hexosyl groups|oligosaccharide-lipid intermediate metabolic process|oligosaccharide-lipid intermediate metabolic process|protein glycosylatio…	cytoplasm|endoplasmic reticulum|membrane|transferase activity|cellular carbohydrate metabolic process|cellular lipid metabolic process|protein modification process	401.032	622.325
ALG5	0	0.359658	sgd|Chr XVI from 121167-120163, reverse complement, Verified ORF, "UDP-glucose:dolichyl-phosphate glucosyltransferase, involved in asparagine-linked glycosylation in the endoplasmic reticulum" [YPL227C]	YPL227C	GO:0005737|GO:0012505|GO:0005783|GO:0016020|GO:0016740|GO:0044262|GO:0006464	S000006148	ALG5	sgd|Chr XVI from 121167-120163, reverse complement, Verified ORF, "UDP-glucose:dolichyl-phosphate glucosyltransferase, involved in asparagine-linked glycosylation in the endoplasmic reticulum" [YPL227C]	sgd|YPL227C|ref|NM_001184041|tc|TC18882	855874	dolichyl-phosphate beta-glucosyltransferase activity|dolichyl-phosphate beta-glucosyltransferase activity|transferase activity|transferase activity, transferring glycosyl groups|protein N-linked glycosylation|endoplasmic reticulum|endoplasmic reticulum membrane|endoplasmic reticulum membrane|integral to membrane|membrane	cytoplasm|endomembrane system|endoplasmic reticulum|membrane|transferase activity|cellular carbohydrate metabolic process|protein modification process	351.454	503.538
ALG6	0	0.311468	sgd|Chr XV from 329417-331051, Verified ORF, "Alpha 1,3 glucosyltransferase, involved in transfer of oligosaccharides from dolichyl pyrophosphate to asparagine residues of proteins during N-linked protein glycosylation; mutations in human ortholog are ass	YOR002W	GO:0005737|GO:0005783|GO:0016020|GO:0016740|GO:0044262|GO:0044255|GO:0045333|GO:0006091|GO:0006464	S000005528	ALG6	sgd|Chr XV from 329417-331051, Verified ORF, "Alpha 1,3 glucosyltransferase, involved in transfer of oligosaccharides from dolichyl pyrophosphate to asparagine residues of proteins during N-linked protein glycosylation; mutations in human ortholog are ass	sgd|YOR002W|ref|NM_001183421|tc|TC17788	854163	dolichyl pyrophosphate Man9GlcNAc2 alpha-1,3-glucosyltransferase activity|transferase activity|transferase activity, transferring glycosyl groups|transferase activity, transferring hexosyl groups|transferase activity, transferring hexosyl groups|aerobic respiration|oligosaccharide-lipid intermediate metabolic process|protein glycosylation|endoplasmic reticulum|endoplasmic reticulum|endoplasmic re…	cytoplasm|endoplasmic reticulum|membrane|transferase activity|cellular carbohydrate metabolic process|cellular lipid metabolic process|cellular respiration|generation of precursor metabolites and energy|protein modification process	1383.04	1916.42
ALG7	0	0.978167	sgd|Chr II from 706793-705447, reverse complement, Verified ORF, "UDP-N-acetyl-glucosamine-1-P transferase, transfers Glc-Nac-P from UDP-GlcNac to Dol-P in the ER in the first step of the dolichol pathway of protein asparagine-linked glycosylation; inhibi	YBR243C	GO:0005737|GO:0012505|GO:0005783|GO:0016020|GO:0016740|GO:0044262|GO:0045333|GO:0006091|GO:0006464	S000000447	ALG7	sgd|Chr II from 706793-705447, reverse complement, Verified ORF, "UDP-N-acetyl-glucosamine-1-P transferase, transfers Glc-Nac-P from UDP-GlcNac to Dol-P in the ER in the first step of the dolichol pathway of protein asparagine-linked glycosylation; inhibi	sgd|YBR243C|ref|NM_001178591|tc|TC18226	852545	UDP-N-acetylglucosamine-dolichyl-phosphate N-acetylglucosaminephosphotransferase activity|UDP-N-acetylglucosamine-dolichyl-phosphate N-acetylglucosaminephosphotransferase activity|transferase activity|transferase activity, transferring glycosyl groups|aerobic respiration|protein N-linked glycosylation|UDP-N-acetylglucosamine transferase complex|endoplasmic reticulum|endoplasmic reticulum membrane…	cytoplasm|endomembrane system|endoplasmic reticulum|membrane|transferase activity|cellular carbohydrate metabolic process|cellular respiration|generation of precursor metabolites and energy|protein modification process	841.131	1850.19
ALG8	0	0.449148	sgd|Chr XV from 453462-451729, reverse complement, Verified ORF, "Glucosyl transferase, involved in N-linked glycosylation; adds glucose to the dolichol-linked oligosaccharide precursor prior to transfer to protein during lipid-linked oligosaccharide bios	YOR067C	GO:0005737|GO:0012505|GO:0005783|GO:0016020|GO:0016740|GO:0044262|GO:0044255|GO:0006464	S000005593	ALG8	sgd|Chr XV from 453462-451729, reverse complement, Verified ORF, "Glucosyl transferase, involved in N-linked glycosylation; adds glucose to the dolichol-linked oligosaccharide precursor prior to transfer to protein during lipid-linked oligosaccharide bios	sgd|YOR067C|ref|NM_001183486|tc|TC17652	854233	dolichyl pyrophosphate Glc1Man9GlcNAc2 alpha-1,3-glucosyltransferase activity|transferase activity|transferase activity, transferring glycosyl groups|transferase activity, transferring hexosyl groups|oligosaccharide-lipid intermediate metabolic process|protein N-linked glycosylation|endoplasmic reticulum|endoplasmic reticulum membrane|endoplasmic reticulum membrane|integral to membrane|membrane	cytoplasm|endomembrane system|endoplasmic reticulum|membrane|transferase activity|cellular carbohydrate metabolic process|cellular lipid metabolic process|protein modification process	154.556	235.607
ALG9	0	-0.00932407	sgd|Chr XIV from 237663-235996, reverse complement, Verified ORF, "Mannosyltransferase, involved in N-linked glycosylation; catalyzes the transfer of mannose from Dol-P-Man to lipid-linked oligosaccharides; mutation of the human ortholog causes type 1 con	YNL219C	GO:0005737|GO:0005783|GO:0016020|GO:0016740|GO:0044262|GO:0006464	S000005163	ALG9	sgd|Chr XIV from 237663-235996, reverse complement, Verified ORF, "Mannosyltransferase, involved in N-linked glycosylation; catalyzes the transfer of mannose from Dol-P-Man to lipid-linked oligosaccharides; mutation of the human ortholog causes type 1 con	sgd|YNL219C|ref|NM_001183057|tc|TC17747	855502	mannosyltransferase activity|mannosyltransferase activity|transferase activity|transferase activity, transferring glycosyl groups|GPI anchor biosynthetic process|dolichol-linked oligosaccharide biosynthetic process|protein glycosylation|endoplasmic reticulum|endoplasmic reticulum|endoplasmic reticulum|endoplasmic reticulum membrane|integral to membrane|intrinsic to endoplasmic reticulum membrane|…	cytoplasm|endoplasmic reticulum|membrane|transferase activity|cellular carbohydrate metabolic process|protein modification process	1770.83	1964.57
ALK1	0	1.8346	sgd|Chr VII from 454785-457067, Verified ORF, "Protein kinase; accumulation and phosphorylation are periodic during the cell cycle; phosphorylated in response to DNA damage; contains characteristic motifs for degradation via the APC pathway; similar to Al	YGL021W	GO:0005575|GO:0004672|GO:0016740|GO:0007049|GO:0006464	S000002989	ALK1	sgd|Chr VII from 454785-457067, Verified ORF, "Protein kinase; accumulation and phosphorylation are periodic during the cell cycle; phosphorylated in response to DNA damage; contains characteristic motifs for degradation via the APC pathway; similar to Al	sgd|YGL021W|ref|NM_001180886|tc|TC17199	852863	ATP binding|kinase activity|nucleotide binding|protein kinase activity|protein serine/threonine kinase activity|protein serine/threonine kinase activity|transferase activity|cell cycle|mitosis|protein phosphorylation|response to DNA damage stimulus|cellular_component	cellular_component|protein kinase activity|transferase activity|cell cycle|protein modification process	466.79	1859.03
ALK2	0	1.65564	sgd|Chr II from 207194-209224, Verified ORF, "Protein kinase; accumulation and phosphorylation are periodic during the cell cycle; phosphorylated in response to DNA damage; contains characteristic motifs for degradation via the APC pathway; similar to Alk	YBL009W	GO:0005575|GO:0004672|GO:0016740|GO:0007049|GO:0007126|GO:0006464	S000000105	ALK2	sgd|Chr II from 207194-209224, Verified ORF, "Protein kinase; accumulation and phosphorylation are periodic during the cell cycle; phosphorylated in response to DNA damage; contains characteristic motifs for degradation via the APC pathway; similar to Alk	sgd|YBL009W|ref|NM_001178249|tc|TC17372	852274	ATP binding|kinase activity|nucleotide binding|protein kinase activity|protein serine/threonine kinase activity|protein serine/threonine kinase activity|transferase activity|cell cycle|meiosis|mitosis|mitosis|protein phosphorylation|response to DNA damage stimulus|cellular_component	cellular_component|protein kinase activity|transferase activity|cell cycle|meiosis|protein modification process	184.799	650.119
ALO1	0	0.275563	sgd|Chr XIII from 97371-95791, reverse complement, Verified ORF, "D-Arabinono-1,4-lactone oxidase, catalyzes the final step in biosynthesis of dehydro-D-arabinono-1,4-lactone, which is protective against oxidative stress" [YML086C]	YML086C	GO:0005737|GO:0016020|GO:0005740|GO:0005739|GO:0016491|GO:0046483|GO:0042221|GO:0006950	S000004551	ALO1	sgd|Chr XIII from 97371-95791, reverse complement, Verified ORF, "D-Arabinono-1,4-lactone oxidase, catalyzes the final step in biosynthesis of dehydro-D-arabinono-1,4-lactone, which is protective against oxidative stress" [YML086C]	sgd|YML086C|ref|NM_001182445|tc|TC17864	854888	D-arabinono-1,4-lactone oxidase activity|D-arabinono-1,4-lactone oxidase activity|catalytic activity|flavin adenine dinucleotide binding|oxidoreductase activity|oxidoreductase activity, acting on the CH-OH group of donors, oxygen as acceptor|biosynthetic process|cellular response to oxidative stress|dehydro-D-arabinono-1,4-lactone biosynthetic process|oxidation-reduction process|integral to mitoc…	cytoplasm|membrane|mitochondrial envelope|mitochondrion|oxidoreductase activity|heterocycle metabolic process|response to chemical stimulus|response to stress	1749.74	2364.95
ALP1	0	0.50196	sgd|Chr XIV from 137661-135940, reverse complement, Verified ORF, "Arginine transporter; expression is normally very low and it is unclear what conditions would induce significant expression" [YNL270C]	YNL270C	GO:0016020|GO:0005886|GO:0005215|GO:0006810	S000005214	ALP1	sgd|Chr XIV from 137661-135940, reverse complement, Verified ORF, "Arginine transporter; expression is normally very low and it is unclear what conditions would induce significant expression" [YNL270C]	sgd|YNL270C|ref|NM_001183108|tc|TC17671	855451	amino acid transmembrane transporter activity|basic amino acid transmembrane transporter activity|amino acid transport|basic amino acid transport|transmembrane transport|transport|integral to membrane|membrane|plasma membrane	membrane|plasma membrane|transporter activity|transport	171.96	271.911
ALR1	0	0.0891304	sgd|Chr XV from 74400-76979, Verified ORF, "Plasma membrane Mg(2+) transporter, expression and turnover are regulated by Mg(2+) concentration; overexpression confers increased tolerance to Al(3+) and Ga(3+) ions" [YOL130W]	YOL130W	GO:0016020|GO:0005886|GO:0005215|GO:0006810	S000005490	ALR1	sgd|Chr XV from 74400-76979, Verified ORF, "Plasma membrane Mg(2+) transporter, expression and turnover are regulated by Mg(2+) concentration; overexpression confers increased tolerance to Al(3+) and Ga(3+) ions" [YOL130W]	sgd|YOL130W|ref|NM_001183384|tc|TC17030	853990	inorganic cation transmembrane transporter activity|inorganic cation transmembrane transporter activity|metal ion transmembrane transporter activity|cation transport|cation transport|magnesium ion transport|metal ion transport|transmembrane transport|transport|integral to membrane|membrane|plasma membrane	membrane|plasma membrane|transporter activity|transport	1765.43	2096.9
ALR2	0	0.12307	sgd|Chr VI from 35848-33272, reverse complement, Verified ORF, "Probable Mg(2+) transporter; overexpression confers increased tolerance to Al(3+) and Ga(3+) ions; plays a role in regulating Ty1 transposition" [YFL050C]	YFL050C	GO:0016020|GO:0005886|GO:0005215|GO:0006810	S000001844	ALR2	sgd|Chr VI from 35848-33272, reverse complement, Verified ORF, "Probable Mg(2+) transporter; overexpression confers increased tolerance to Al(3+) and Ga(3+) ions; plays a role in regulating Ty1 transposition" [YFL050C]	sgd|YFL050C|ref|NM_001179917|tc|NP253017	850494	inorganic cation transmembrane transporter activity|inorganic cation transmembrane transporter activity|metal ion transmembrane transporter activity|cation transport|cation transport|magnesium ion transport|metal ion transport|transmembrane transport|transmembrane transport|transmembrane transport|transport|integral to membrane|membrane|plasma membrane	membrane|plasma membrane|transporter activity|transport	468.999	570.316
ALT1	0	0.84306	sgd|Chr XII from 320015-318237, reverse complement, Uncharacterized ORF, "Alanine transaminase (glutamic pyruvic transaminase); involved in alanine biosynthetic and catabolic processes; the authentic, non-tagged protein is detected in highly purified mito	YLR089C	GO:0005737|GO:0005739|GO:0016740|GO:0006520	S000004079	ALT1	sgd|Chr XII from 320015-318237, reverse complement, Uncharacterized ORF, "Alanine transaminase (glutamic pyruvic transaminase); involved in alanine biosynthetic and catabolic processes; the authentic, non-tagged protein is detected in highly purified mito	sgd|YLR089C|ref|NM_001181976|tc|TC17595	850778	1-aminocyclopropane-1-carboxylate synthase activity|L-alanine:2-oxoglutarate aminotransferase activity|L-alanine:2-oxoglutarate aminotransferase activity|catalytic activity|pyridoxal phosphate binding|transaminase activity|transferase activity|transferase activity, transferring nitrogenous groups|alanine biosynthetic process|alanine catabolic process|biosynthetic process|mitochondrial matrix|mito…	cytoplasm|mitochondrion|transferase activity|cellular amino acid metabolic process	1314.99	2633.93
ALT2	0	-0.624102	sgd|Chr IV from 679764-678241, reverse complement, Uncharacterized ORF, "Putative alanine transaminase (glutamic pyruvic transaminase)" [YDR111C]	YDR111C	GO:0005737|GO:0005634|GO:0016740|GO:0008150	S000002518	ALT2	sgd|Chr IV from 679764-678241, reverse complement, Uncharacterized ORF, "Putative alanine transaminase (glutamic pyruvic transaminase)" [YDR111C]	sgd|YDR111C|ref|NM_001180419|tc|TC17950	851690	1-aminocyclopropane-1-carboxylate synthase activity|L-alanine:2-oxoglutarate aminotransferase activity|catalytic activity|pyridoxal phosphate binding|transaminase activity|transaminase activity|transferase activity|transferase activity, transferring nitrogenous groups|biological_process|biosynthetic process|cytoplasm|cytoplasm|nucleus|nucleus	cytoplasm|nucleus|transferase activity|biological_process	3275.86	2373.27
ALY1	0	0.754025	sgd|Chr XI from 479234-481981, Verified ORF, "Protein proposed to regulate the endocytosis of plasma membrane proteins by recruiting the ubiquitin ligase Rsp5p to its target in the plasma membrane; green fluorescent protein (GFP)-fusion protein localizes	YKR021W	GO:0005737|GO:0005515|GO:0016044|GO:0006810|GO:0016192	S000001729	ALY1	sgd|Chr XI from 479234-481981, Verified ORF, "Protein proposed to regulate the endocytosis of plasma membrane proteins by recruiting the ubiquitin ligase Rsp5p to its target in the plasma membrane; green fluorescent protein (GFP)-fusion protein localizes	sgd|YKR021W|ref|NM_001179811|tc|NP256694	853891	ubiquitin protein ligase binding|positive regulation of ubiquitin-dependent endocytosis|regulation of intracellular transport|ubiquitin-dependent endocytosis|cytoplasm|cytoplasm|early endosome|late endosome	cytoplasm|protein binding|cellular membrane organization|transport|vesicle-mediated transport	1034.41	1947.92
ALY2	0	0.472983	sgd|Chr X from 278002-274862, reverse complement, Verified ORF, "Protein proposed to regulate the endocytosis of plasma membrane proteins; interacts with the cyclin Pcl7p and ubiquitin ligase Rsp5p; phosphorylated by the cyclin-CDK complex, Pcl7p-Pho85p;	YJL084C	GO:0005737|GO:0005515|GO:0016044|GO:0006810|GO:0016192	S000003620	ALY2	sgd|Chr X from 278002-274862, reverse complement, Verified ORF, "Protein proposed to regulate the endocytosis of plasma membrane proteins; interacts with the cyclin Pcl7p and ubiquitin ligase Rsp5p; phosphorylated by the cyclin-CDK complex, Pcl7p-Pho85p;	sgd|YJL084C|ref|NM_001181517|tc|TC16821	853361	protein binding, bridging|ubiquitin protein ligase binding|positive regulation of ubiquitin-dependent endocytosis|regulation of intracellular transport|ubiquitin-dependent endocytosis|cytoplasm|cytoplasm|early endosome|late endosome	cytoplasm|protein binding|cellular membrane organization|transport|vesicle-mediated transport	1619.51	2509.92
AMA1	0	1.2202	sgd|Chr VII from 945145-946327,946421-947019, intron sequence removed, Verified ORF, "Activator of meiotic anaphase promoting complex (APC/C); Cdc20p family member; required for initiation of spore wall assembly; required for Clb1p degradation during meio	YGR225W	GO:0005634|GO:0030234|GO:0007049|GO:0032989|GO:0007126|GO:0030435	S000003457	AMA1	sgd|Chr VII from 945145-946327,946421-947019, intron sequence removed, Verified ORF, "Activator of meiotic anaphase promoting complex (APC/C); Cdc20p family member; required for initiation of spore wall assembly; required for Clb1p degradation during meio	sgd|YGR225W|ref|NM_001181354|tc|NP367151	853140	enzyme activator activity|enzyme activator activity|ascospore formation|ascospore wall assembly|cell cycle|cell division|meiosis|meiosis I|positive regulation of protein catabolic process|positive regulation of protein catabolic process|anaphase-promoting complex	nucleus|enzyme regulator activity|cell cycle|cellular component morphogenesis|meiosis|sporulation resulting in formation of a cellular spore	169.706	441.477
AMD1	0	0.701548	sgd|Chr XIII from 208860-206428, reverse complement, Verified ORF, "AMP deaminase, tetrameric enzyme that catalyzes the deamination of AMP to form IMP and ammonia; may be involved in regulation of intracellular adenine nucleotide pools" [YML035C]	YML035C	GO:0005737|GO:0016787|GO:0046483	S000004498	AMD1	sgd|Chr XIII from 208860-206428, reverse complement, Verified ORF, "AMP deaminase, tetrameric enzyme that catalyzes the deamination of AMP to form IMP and ammonia; may be involved in regulation of intracellular adenine nucleotide pools" [YML035C]	sgd|YML035C|ref|NM_001182392|tc|TC17110	854973	AMP deaminase activity|AMP deaminase activity|deaminase activity|hydrolase activity|hydrolase activity, acting on carbon-nitrogen (but not peptide) bonds, in cyclic amidines|metal ion binding|nucleotide metabolic process|purine base metabolic process|purine nucleotide metabolic process|purine ribonucleoside monophosphate biosynthetic process|cytoplasm	cytoplasm|hydrolase activity|heterocycle metabolic process	900.395	1634.99
AMD2	0	0.976692	sgd|Chr IV from 946807-948456, Verified ORF, "Putative amidase" [YDR242W]	YDR242W	GO:0005575|GO:0016787|GO:0008150	S000002650	AMD2	sgd|Chr IV from 946807-948456, Verified ORF, "Putative amidase" [YDR242W]	sgd|YDR242W|ref|NM_001180550|tc|TC17770	851829	amidase activity|amidase activity|carbon-nitrogen ligase activity, with glutamine as amido-N-donor|hydrolase activity|biological_process|cellular_component	cellular_component|hydrolase activity|biological_process	718.974	1579.87
AME1	0	-1.16991	sgd|Chr II from 647132-646158, reverse complement, Verified ORF, "Essential kinetochore protein associated with microtubules and spindle pole bodies; component of the kinetochore sub-complex COMA (Ctf19p, Okp1p, Mcm21p, Ame1p); involved in spindle checkpo	YBR211C	GO:0005694|GO:0005737|GO:0005856|GO:0005815|GO:0005634|GO:0003674|GO:0007059|GO:0007010	S000000415	AME1	sgd|Chr II from 647132-646158, reverse complement, Verified ORF, "Essential kinetochore protein associated with microtubules and spindle pole bodies; component of the kinetochore sub-complex COMA (Ctf19p, Okp1p, Mcm21p, Ame1p); involved in spindle checkpo	sgd|YBR211C|ref|NM_001178559|tc|TC18927	852512	molecular_function|attachment of spindle microtubules to kinetochore|attachment of spindle microtubules to kinetochore|cell cycle|cell division|meiosis|mitosis|protein localization to kinetochore|COMA complex|chromosome, centromeric region|condensed chromosome kinetochore|kinetochore|kinetochore|nucleus|spindle pole body	chromosome|cytoplasm|cytoskeleton|microtubule organizing center|nucleus|molecular_function|chromosome segregation|cytoskeleton organization	3126.87	1551.77
AMN1	0	-1.19469	sgd|Chr II from 556549-558198, Verified ORF, "Protein required for daughter cell separation, multiple mitotic checkpoints, and chromosome stability; contains 12 degenerate leucine-rich repeat motifs; expression is induced by the Mitotic Exit Network (MEN)	YBR158W	GO:0005933|GO:0005737|GO:0005634|GO:0005515|GO:0007049	S000000362	AMN1	sgd|Chr II from 556549-558198, Verified ORF, "Protein required for daughter cell separation, multiple mitotic checkpoints, and chromosome stability; contains 12 degenerate leucine-rich repeat motifs; expression is induced by the Mitotic Exit Network (MEN)	sgd|YBR158W|ref|NM_001178506|tc|TC17767	852455	protein binding|cell cycle|cell division|mitosis|mitotic cell cycle checkpoint|negative regulation of exit from mitosis|negative regulation of exit from mitosis|cellular bud|cytoplasm|cytoplasm|nucleus|nucleus	cellular bud|cytoplasm|nucleus|protein binding|cell cycle	1525.71	744.267
AMS1	0	1.14361	sgd|Chr VII from 210416-213667, Verified ORF, "Vacuolar alpha mannosidase, involved in free oligosaccharide (fOS) degradation; delivered to the vacuole in a novel pathway separate from the secretory pathway" [YGL156W]	YGL156W	GO:0005737|GO:0016020|GO:0005773|GO:0016787|GO:0044262	S000003124	AMS1	sgd|Chr VII from 210416-213667, Verified ORF, "Vacuolar alpha mannosidase, involved in free oligosaccharide (fOS) degradation; delivered to the vacuole in a novel pathway separate from the secretory pathway" [YGL156W]	sgd|YGL156W|ref|NM_001181021|tc|TC16794	852721	alpha-mannosidase activity|alpha-mannosidase activity|alpha-mannosidase activity|carbohydrate binding|catalytic activity|hydrolase activity|hydrolase activity, acting on glycosyl bonds|hydrolase activity, hydrolyzing O-glycosyl compounds|mannosidase activity|metal ion binding|zinc ion binding|carbohydrate metabolic process|cellular carbohydrate metabolic process|mannose metabolic process|metaboli…	cytoplasm|membrane|vacuole|hydrolase activity|cellular carbohydrate metabolic process	4846.91	11956.9
ANB1	0	0.617645	sgd|Chr X from 525381-524908, reverse complement, Verified ORF, "Translation elongation factor eIF-5A, previously thought to function in translation initiation; similar to and functionally redundant with Hyp2p; undergoes an essential hypusination modifica	YJR047C	GO:0005737|GO:0005840|GO:0003723|GO:0006412	S000003808	ANB1	sgd|Chr X from 525381-524908, reverse complement, Verified ORF, "Translation elongation factor eIF-5A, previously thought to function in translation initiation; similar to and functionally redundant with Hyp2p; undergoes an essential hypusination modifica	sgd|YJR047C|ref|NM_001181705|tc|TC20878	853506	RNA binding|RNA binding|ribosome binding|ribosome binding|translation elongation factor activity|translation elongation factor activity|peptidyl-lysine modification to hypusine|positive regulation of translational elongation|positive regulation of translational elongation|positive regulation of translational termination|positive regulation of translational termination|translation|translational fr…	cytoplasm|ribosome|RNA binding|translation	239.394	410.146
ANP1	0	0.090786	sgd|Chr V from 84552-83050, reverse complement, Verified ORF, "Subunit of the alpha-1,6 mannosyltransferase complex; type II membrane protein; has a role in retention of glycosyltransferases in the Golgi; involved in osmotic sensitivity and resistance to	YEL036C	GO:0005794|GO:0005737|GO:0016740|GO:0044262|GO:0006464	S000000762	ANP1	sgd|Chr V from 84552-83050, reverse complement, Verified ORF, "Subunit of the alpha-1,6 mannosyltransferase complex; type II membrane protein; has a role in retention of glycosyltransferases in the Golgi; involved in osmotic sensitivity and resistance to	sgd|YEL036C|ref|NM_001178851|gb|S66114|tc|TC18003	856675	alpha-1,6-mannosyltransferase activity|mannosyltransferase activity|protein N-linked glycosylation|protein N-linked glycosylation|Golgi apparatus|Golgi cis cisterna|Golgi membrane|alpha-1,6-mannosyltransferase complex|endoplasmic reticulum|endoplasmic reticulum membrane|integral to membrane|membrane	Golgi apparatus|cytoplasm|transferase activity|cellular carbohydrate metabolic process|protein modification process	3245.01	3858.7
ANS1	0	-0.286636	sgd|Chr VIII from 360181-359702, reverse complement, Uncharacterized ORF, "Putative protein of unknown function; transcription dependent upon Azf1p" [YHR126C]	YHR126C	GO:0005575|GO:0003674|GO:0008150	S000001168	ANS1	sgd|Chr VIII from 360181-359702, reverse complement, Uncharacterized ORF, "Putative protein of unknown function; transcription dependent upon Azf1p" [YHR126C]	sgd|YHR126C|ref|NM_001179256|tc|TC20851	856527	molecular_function|biological_process|anchored to membrane|cellular_component|membrane|plasma membrane	cellular_component|molecular_function|biological_process	11.0405	10.1064
ANT1	0	0.938803	sgd|Chr XVI from 792204-791218, reverse complement, Verified ORF, "Peroxisomal adenine nucleotide transporter; involved in beta-oxidation of medium-chain fatty acid; required for peroxisome proliferation" [YPR128C]	YPR128C	GO:0005737|GO:0016020|GO:0005777|GO:0005215|GO:0044255|GO:0007031|GO:0006810	S000006332	ANT1	sgd|Chr XVI from 792204-791218, reverse complement, Verified ORF, "Peroxisomal adenine nucleotide transporter; involved in beta-oxidation of medium-chain fatty acid; required for peroxisome proliferation" [YPR128C]	sgd|YPR128C|ref|NM_001184225|tc|NP254682	856246	adenine nucleotide transmembrane transporter activity|adenine nucleotide transmembrane transporter activity|binding|ATP transport|fatty acid beta-oxidation|fatty acid beta-oxidation|ion transport|peroxisome organization|proton transport|transmembrane transport|transport|cytoplasm|integral to membrane|integral to peroxisomal membrane|membrane|peroxisomal membrane|peroxisome	cytoplasm|membrane|peroxisome|transporter activity|cellular lipid metabolic process|peroxisome organization|transport	820.327	1755.86
AOS1	0	0.111755	sgd|Chr XVI from 895961-897004, Verified ORF, "Subunit of a heterodimeric nuclear SUMO activating enzyme (E1) with Uba2p; activates Smt3p (SUMO) before its conjugation to proteins (sumoylation), which may play a role in protein targeting; essential for vi	YPR180W	GO:0005634||GO:0006464	S000006384	AOS1	sgd|Chr XVI from 895961-897004, Verified ORF, "Subunit of a heterodimeric nuclear SUMO activating enzyme (E1) with Uba2p; activates Smt3p (SUMO) before its conjugation to proteins (sumoylation), which may play a role in protein targeting; essential for vi	sgd|YPR180W|ref|NM_001184277	856310	SUMO activating enzyme activity|binding|catalytic activity|metabolic process|protein sumoylation|response to DNA damage stimulus|SUMO activating enzyme complex|nucleus	nucleus|other|protein modification process	1906.23	2299.91
APA1	0	0.649294	sgd|Chr III from 38801-37836, reverse complement, Verified ORF, "Diadenosine 5',5''-P1,P4-tetraphosphate phosphorylase I (AP4A phosphorylase), involved in catabolism of bis(5'-nucleosidyl) tetraphosphates; has similarity to Apa2p" [YCL050C]	YCL050C	GO:0005737|GO:0005634|GO:0016787|	S000000555	APA1	sgd|Chr III from 38801-37836, reverse complement, Verified ORF, "Diadenosine 5',5''-P1,P4-tetraphosphate phosphorylase I (AP4A phosphorylase), involved in catabolism of bis(5'-nucleosidyl) tetraphosphates; has similarity to Apa2p" [YCL050C]	sgd|YCL050C|ref|NM_001178695|tc|TC18949	850307	ATP adenylyltransferase activity|ATP binding|bis(5'-nucleosyl)-tetraphosphatase activity|catalytic activity|hydrolase activity|nucleotide binding|nucleotidyltransferase activity|sulfate adenylyltransferase (ADP) activity|transferase activity|nucleotide metabolic process|cytoplasm|nucleus	cytoplasm|nucleus|hydrolase activity|other	1087.75	1904.94
APA2	0	-0.64809	sgd|Chr IV from 1497768-1496791, reverse complement, Verified ORF, "Diadenosine 5',5''-P1,P4-tetraphosphate phosphorylase II (AP4A phosphorylase), involved in catabolism of bis(5'-nucleosidyl) tetraphosphates; has similarity to Apa1p" [YDR530C]	YDR530C	GO:0005737|GO:0005634|GO:0016787|	S000002938	APA2	sgd|Chr IV from 1497768-1496791, reverse complement, Verified ORF, "Diadenosine 5',5''-P1,P4-tetraphosphate phosphorylase II (AP4A phosphorylase), involved in catabolism of bis(5'-nucleosidyl) tetraphosphates; has similarity to Apa1p" [YDR530C]	sgd|YDR530C|ref|NM_001180838|tc|TC18922	852143	ATP adenylyltransferase activity|ATP binding|bis(5'-nucleosyl)-tetraphosphatase (asymmetrical) activity|bis(5'-nucleosyl)-tetraphosphatase (asymmetrical) activity|bis(5'-nucleosyl)-tetraphosphatase (asymmetrical) activity|bis(5'-nucleosyl)-tetraphosphatase activity|catalytic activity|hydrolase activity|nucleotide binding|nucleotidyltransferase activity|transferase activity|nucleotide metabolic pr…	cytoplasm|nucleus|hydrolase activity|other	5512.52	3927.81
APC1	0	2.38635	sgd|Chr XIV from 310636-315882, Verified ORF, "Largest subunit of the Anaphase-Promoting Complex/Cyclosome (APC/C), which is a ubiquitin-protein ligase required for degradation of anaphase inhibitors, including mitotic cyclins, during the metaphase/anapha	YNL172W	GO:0005634|GO:0016874|GO:0007049|GO:0044257|GO:0006464	S000005116	APC1	sgd|Chr XIV from 310636-315882, Verified ORF, "Largest subunit of the Anaphase-Promoting Complex/Cyclosome (APC/C), which is a ubiquitin-protein ligase required for degradation of anaphase inhibitors, including mitotic cyclins, during the metaphase/anapha	sgd|YNL172W|ref|NM_001183010|tc|TC21815	855549	ubiquitin-protein ligase activity|anaphase-promoting complex-dependent proteasomal ubiquitin-dependent protein catabolic process|anaphase-promoting complex-dependent proteasomal ubiquitin-dependent protein catabolic process|anaphase-promoting complex-dependent proteasomal ubiquitin-dependent protein catabolic process|cell cycle|cell division|cyclin catabolic process|mitosis|mitotic metaphase/anap…	nucleus|ligase activity|cell cycle|cellular protein catabolic process|protein modification process	184.989	1079.95
APC11	0	-0.581303	sgd|Chr IV from 433497-433994, Verified ORF, "Catalytic core subunit of the Anaphase-Promoting Complex/Cyclosome (APC/C), which is a ubiquitin-protein ligase required for degradation of anaphase inhibitors, including mitotic cyclins, during the metaphase/	YDL008W	GO:0005634|GO:0016874|GO:0044257|GO:0006464	S000002166	APC11	sgd|Chr IV from 433497-433994, Verified ORF, "Catalytic core subunit of the Anaphase-Promoting Complex/Cyclosome (APC/C), which is a ubiquitin-protein ligase required for degradation of anaphase inhibitors, including mitotic cyclins, during the metaphase/	sgd|YDL008W|ref|NM_001180067|tc|TC20779	851554	ligase activity|metal ion binding|ubiquitin-protein ligase activity|ubiquitin-protein ligase activity|zinc ion binding|anaphase-promoting complex-dependent proteasomal ubiquitin-dependent protein catabolic process|cell cycle|cell division|cyclin catabolic process|mitosis|mitotic metaphase/anaphase transition|mitotic sister chromatid segregation|mitotic spindle elongation|protein ubiquitination|an…	nucleus|ligase activity|cellular protein catabolic process|protein modification process	758.42	565.999
APC2	0	0.244658	sgd|Chr XII from 398319-395758, reverse complement, Verified ORF, "Subunit of the Anaphase-Promoting Complex/Cyclosome (APC/C), which is a ubiquitin-protein ligase required for degradation of anaphase inhibitors, including mitotic cyclins, during the meta	YLR127C	GO:0005634|GO:0016874|GO:0007049|GO:0044257|GO:0006464	S000004117	APC2	sgd|Chr XII from 398319-395758, reverse complement, Verified ORF, "Subunit of the Anaphase-Promoting Complex/Cyclosome (APC/C), which is a ubiquitin-protein ligase required for degradation of anaphase inhibitors, including mitotic cyclins, during the meta	sgd|YLR127C|ref|NM_001182014|tc|TC17037	850818	ubiquitin protein ligase binding|ubiquitin-protein ligase activity|anaphase-promoting complex-dependent proteasomal ubiquitin-dependent protein catabolic process|cell cycle|cell division|cyclin catabolic process|mitosis|mitotic metaphase/anaphase transition|mitotic sister chromatid segregation|mitotic spindle elongation|protein ubiquitination|ubiquitin-dependent protein catabolic process|anaphase…	nucleus|ligase activity|cell cycle|cellular protein catabolic process|protein modification process	618.316	818.005
APC4	0	1.07396	sgd|Chr IV from 685882-687840, Verified ORF, "Subunit of the Anaphase-Promoting Complex/Cyclosome (APC/C), which is a ubiquitin-protein ligase required for degradation of anaphase inhibitors, including mitotic cyclins, during the metaphase/anaphase transi	YDR118W	GO:0005634|GO:0016874|GO:0044257|GO:0006464	S000002525	APC4	sgd|Chr IV from 685882-687840, Verified ORF, "Subunit of the Anaphase-Promoting Complex/Cyclosome (APC/C), which is a ubiquitin-protein ligase required for degradation of anaphase inhibitors, including mitotic cyclins, during the metaphase/anaphase transi	sgd|YDR118W|ref|NM_001180426|tc|TC19835	851696	ubiquitin-protein ligase activity|anaphase-promoting complex-dependent proteasomal ubiquitin-dependent protein catabolic process|cell cycle|cell division|cyclin catabolic process|mitosis|mitotic metaphase/anaphase transition|mitotic sister chromatid segregation|mitotic spindle elongation|protein ubiquitination|anaphase-promoting complex|cytoplasm|nucleus	nucleus|ligase activity|cellular protein catabolic process|protein modification process	214.12	503.324
APC5	0	0.901833	sgd|Chr XV from 800731-798674, reverse complement, Verified ORF, "Subunit of the Anaphase-Promoting Complex/Cyclosome (APC/C), which is a ubiquitin-protein ligase required for degradation of anaphase inhibitors, including mitotic cyclins, during the metap	YOR249C	GO:0005634|GO:0016874|GO:0044257|GO:0051276|GO:0006464	S000005775	APC5	sgd|Chr XV from 800731-798674, reverse complement, Verified ORF, "Subunit of the Anaphase-Promoting Complex/Cyclosome (APC/C), which is a ubiquitin-protein ligase required for degradation of anaphase inhibitors, including mitotic cyclins, during the metap	sgd|YOR249C|ref|NM_001183668|tc|NP255613	854423	ubiquitin-protein ligase activity|anaphase-promoting complex-dependent proteasomal ubiquitin-dependent protein catabolic process|cell cycle|cell division|chromatin assembly or disassembly|cyclin catabolic process|mitosis|mitotic metaphase/anaphase transition|mitotic sister chromatid segregation|mitotic spindle elongation|protein ubiquitination|anaphase-promoting complex|nucleus	nucleus|ligase activity|cellular protein catabolic process|chromosome organization|protein modification process	849.817	1772.96
APC9	0	0.282003	sgd|Chr XII from 343767-342970, reverse complement, Verified ORF, "Subunit of the Anaphase-Promoting Complex/Cyclosome (APC/C), which is a ubiquitin-protein ligase required for degradation of anaphase inhibitors, including mitotic cyclins, during the meta	YLR102C	GO:0005634|GO:0016874|GO:0051276|GO:0006464	S000004092	APC9	sgd|Chr XII from 343767-342970, reverse complement, Verified ORF, "Subunit of the Anaphase-Promoting Complex/Cyclosome (APC/C), which is a ubiquitin-protein ligase required for degradation of anaphase inhibitors, including mitotic cyclins, during the meta	sgd|YLR102C|ref|NM_001181989|tc|TC19338	850792	ubiquitin-protein ligase activity|anaphase-promoting complex-dependent proteasomal ubiquitin-dependent protein catabolic process|cell cycle|cell division|cyclin catabolic process|mitosis|mitotic metaphase/anaphase transition|mitotic sister chromatid segregation|mitotic spindle elongation|protein ubiquitination|anaphase-promoting complex|cytoplasm|nucleus	nucleus|ligase activity|chromosome organization|protein modification process	2334.35	3169.23
APD1	0	-0.0841255	sgd|Chr II from 545028-545978, Verified ORF, "Protein of unknown function, required for normal localization of actin patches and for normal tolerance of sodium ions and hydrogen peroxide; localizes to both cytoplasm and nucleus" [YBR151W]	YBR151W	GO:0005737|GO:0005634|GO:0003674|GO:0008150	S000000355	APD1	sgd|Chr II from 545028-545978, Verified ORF, "Protein of unknown function, required for normal localization of actin patches and for normal tolerance of sodium ions and hydrogen peroxide; localizes to both cytoplasm and nucleus" [YBR151W]	sgd|YBR151W|ref|NM_001178499|tc|TC18983	852448	molecular_function|biological_process|cytoplasm|cytoplasm|nucleus|nucleus	cytoplasm|nucleus|molecular_function|biological_process	6775.18	7136.61
APE2	0	0.0977859	sgd|Chr XI from 154991-155271,155655-158232, intron sequence removed, Verified ORF, "Aminopeptidase yscII; may have a role in obtaining leucine from dipeptide substrates; sequence coordinates have changed since RT-PCR analysis showed that the adjacent ORF	YKL157W	GO:0005737|GO:0005576|GO:0005739|GO:0016787|GO:0008233|	S000001640	APE2	sgd|Chr XI from 154991-155271,155655-158232, intron sequence removed, Verified ORF, "Aminopeptidase yscII; may have a role in obtaining leucine from dipeptide substrates; sequence coordinates have changed since RT-PCR analysis showed that the adjacent ORF	sgd|YKL157W|ref|NM_001179723|tc|TC17050	853699	aminopeptidase activity|hydrolase activity|metal ion binding|metalloaminopeptidase activity|metallopeptidase activity|peptidase activity|zinc ion binding|peptide catabolic process|peptide catabolic process|proteolysis|cell wall-bounded periplasmic space|cytoplasm|extracellular region|mitochondrion|mitochondrion|periplasmic space	cytoplasm|extracellular region|mitochondrion|hydrolase activity|peptidase activity|other	6484.99	7748.92
APE3	0	0.738682	sgd|Chr II from 774700-776313, Verified ORF, "Vacuolar aminopeptidase Y, processed to mature form by Prb1p" [YBR286W]	YBR286W	GO:0005737|GO:0005773|GO:0016787|GO:0008233|GO:0044257	S000000490	APE3	sgd|Chr II from 774700-776313, Verified ORF, "Vacuolar aminopeptidase Y, processed to mature form by Prb1p" [YBR286W]	sgd|YBR286W|ref|NM_001178634|tc|TC17819	852589	aminopeptidase activity|aminopeptidase activity|aminopeptidase activity|hydrolase activity|metallopeptidase activity|peptidase activity|proteolysis|vacuolar protein catabolic process|fungal-type vacuole|vacuole	cytoplasm|vacuole|hydrolase activity|peptidase activity|cellular protein catabolic process	18930.9	35272.2
APJ1	0	0.164376	sgd|Chr XIV from 481391-482977, Verified ORF, "Putative chaperone of the HSP40 (DNAJ) family; overexpression interferes with propagation of the [Psi+] prion; the authentic, non-tagged protein is detected in highly purified mitochondria in high-throughput	YNL077W	GO:0005737|GO:0005739|GO:0005634|GO:0005515|GO:0008150	S000005021	APJ1	sgd|Chr XIV from 481391-482977, Verified ORF, "Putative chaperone of the HSP40 (DNAJ) family; overexpression interferes with propagation of the [Psi+] prion; the authentic, non-tagged protein is detected in highly purified mitochondria in high-throughput	sgd|YNL077W|ref|NM_001182915|tc|TC17850	855647	heat shock protein binding|metal ion binding|unfolded protein binding|unfolded protein binding|unfolded protein binding|biological_process|protein folding|cytoplasm|cytoplasm|mitochondrion|nucleus|nucleus	cytoplasm|mitochondrion|nucleus|protein binding|biological_process	9389.79	11749.9
APL1	0	0.303529	sgd|Chr X from 445923-448025, Verified ORF, "Beta-adaptin, large subunit of the clathrin associated protein complex (AP-2); involved in vesicle mediated transport; similar to mammalian beta-chain of the clathrin associated protein complex" [YJR005W]	YJR005W	GO:0005737|GO:0016023|GO:0012505|GO:0016020|GO:0005886|GO:0003674|GO:0006810|GO:0016192	S000003765	APL1	sgd|Chr X from 445923-448025, Verified ORF, "Beta-adaptin, large subunit of the clathrin associated protein complex (AP-2); involved in vesicle mediated transport; similar to mammalian beta-chain of the clathrin associated protein complex" [YJR005W]	sgd|YJR005W|ref|NM_001181662|tc|TC17328	853461	binding|molecular_function|protein transporter activity|intracellular protein transport|protein transport|vesicle-mediated transport|vesicle-mediated transport|vesicle-mediated transport|AP-2 adaptor complex|coated pit|membrane|membrane coat|plasma membrane	cytoplasm|cytoplasmic membrane-bounded vesicle|endomembrane system|membrane|plasma membrane|molecular_function|transport|vesicle-mediated transport	690.095	950.989
APL2	0	0.386999	sgd|Chr XI from 188640-186460, reverse complement, Verified ORF, "Beta-adaptin, large subunit of the clathrin-associated protein (AP-1) complex; binds clathrin; involved in clathrin-dependent Golgi protein sorting" [YKL135C]	YKL135C	GO:0005794|GO:0005737|GO:0016023|GO:0012505|GO:0016020|GO:0005515|GO:0006810|GO:0016192	S000001618	APL2	sgd|Chr XI from 188640-186460, reverse complement, Verified ORF, "Beta-adaptin, large subunit of the clathrin-associated protein (AP-1) complex; binds clathrin; involved in clathrin-dependent Golgi protein sorting" [YKL135C]	sgd|YKL135C|ref|NM_001179701|tc|TC17262	853723	binding|clathrin binding|clathrin binding|protein transporter activity|Golgi to vacuole transport|intracellular protein transport|protein transport|vesicle-mediated transport|vesicle-mediated transport|vesicle-mediated transport|AP-1 adaptor complex|AP-1 adaptor complex|coated pit|membrane|membrane coat|plasma membrane	Golgi apparatus|cytoplasm|cytoplasmic membrane-bounded vesicle|endomembrane system|membrane|protein binding|transport|vesicle-mediated transport	4224.25	6167.98
APL3	0	2.28987	sgd|Chr II from 147209-150286, Verified ORF, "Alpha-adaptin, large subunit of the clathrin associated protein complex (AP-2); involved in vesicle mediated transport" [YBL037W]	YBL037W	GO:0005737|GO:0016023|GO:0012505|GO:0016020|GO:0005886|GO:0003674|GO:0006810|GO:0016192	S000000133	APL3	sgd|Chr II from 147209-150286, Verified ORF, "Alpha-adaptin, large subunit of the clathrin associated protein complex (AP-2); involved in vesicle mediated transport" [YBL037W]	sgd|YBL037W|ref|NM_001178277|tc|TC16846	852243	binding|molecular_function|protein transporter activity|intracellular protein transport|protein transport|vesicle-mediated transport|vesicle-mediated transport|vesicle-mediated transport|AP-2 adaptor complex|clathrin adaptor complex|coated pit|membrane|membrane coat|plasma membrane	cytoplasm|cytoplasmic membrane-bounded vesicle|endomembrane system|membrane|plasma membrane|molecular_function|transport|vesicle-mediated transport	401.097	2190.1
APL4	0	0.500062	sgd|Chr XVI from 626967-624469, reverse complement, Verified ORF, "Gamma-adaptin, large subunit of the clathrin-associated protein (AP-1) complex; binds clathrin; involved in vesicle mediated transport" [YPR029C]	YPR029C	GO:0005794|GO:0005737|GO:0016023|GO:0012505|GO:0016020|GO:0005515|GO:0006810|GO:0016192	S000006233	APL4	sgd|Chr XVI from 626967-624469, reverse complement, Verified ORF, "Gamma-adaptin, large subunit of the clathrin-associated protein (AP-1) complex; binds clathrin; involved in vesicle mediated transport" [YPR029C]	sgd|YPR029C|ref|NM_001184126|tc|TC17070	856141	binding|clathrin binding|clathrin binding|protein transporter activity|Golgi to vacuole transport|intracellular protein transport|protein transport|vesicle-mediated transport|vesicle-mediated transport|vesicle-mediated transport|AP-1 adaptor complex|AP-1 adaptor complex|Golgi apparatus|Golgi apparatus part|Golgi membrane|clathrin adaptor complex|clathrin coated vesicle membrane|cytoplasm|cytoplas…	Golgi apparatus|cytoplasm|cytoplasmic membrane-bounded vesicle|endomembrane system|membrane|protein binding|transport|vesicle-mediated transport	1040.5	1643.13
APL5	0	1.38997	sgd|Chr XVI from 176223-179021, Verified ORF, "Delta adaptin-like subunit of the clathrin associated protein complex (AP-3); functions in transport of alkaline phosphatase to the vacuole via the alternate pathway, suppressor of loss of casein kinase 1 fun	YPL195W	GO:0005737|GO:0016020|GO:0005515|GO:0006810|GO:0016192	S000006116	APL5	sgd|Chr XVI from 176223-179021, Verified ORF, "Delta adaptin-like subunit of the clathrin associated protein complex (AP-3); functions in transport of alkaline phosphatase to the vacuole via the alternate pathway, suppressor of loss of casein kinase 1 fun	sgd|YPL195W|ref|NM_001184009|tc|TC17180	855906	binding|protein binding|protein transporter activity|Golgi to vacuole transport|intracellular protein transport|protein transport|transport|vesicle-mediated transport|vesicle-mediated transport|AP-3 adaptor complex|Golgi apparatus|clathrin coated vesicle membrane|cytoplasmic vesicle|membrane|membrane coat	cytoplasm|membrane|protein binding|transport|vesicle-mediated transport	664.485	1944.48
APL6	0	0.967685	sgd|Chr VII from 1016750-1014321, reverse complement, Verified ORF, "Beta3-like subunit of the yeast AP-3 complex; functions in transport of alkaline phosphatase to the vacuole via the alternate pathway; exists in both cytosolic and peripherally associate	YGR261C	GO:0005737|GO:0016020|GO:0003674|GO:0006810|GO:0016192	S000003493	APL6	sgd|Chr VII from 1016750-1014321, reverse complement, Verified ORF, "Beta3-like subunit of the yeast AP-3 complex; functions in transport of alkaline phosphatase to the vacuole via the alternate pathway; exists in both cytosolic and peripherally associate	sgd|YGR261C|ref|NM_001181390|tc|TC17107	853177	binding|molecular_function|Golgi to vacuole transport|intracellular protein transport|protein transport|transport|vesicle-mediated transport|vesicle-mediated transport|AP-3 adaptor complex|Golgi apparatus|clathrin coated vesicle membrane|cytoplasmic vesicle|membrane|membrane coat	cytoplasm|membrane|molecular_function|transport|vesicle-mediated transport	469.999	1026.35
APM1	0	-0.0206633	sgd|Chr XVI from 52671-51244, reverse complement, Verified ORF, "Mu1-like medium subunit of the clathrin-associated protein complex (AP-1); binds clathrin; involved in clathrin-dependent Golgi protein sorting" [YPL259C]	YPL259C	GO:0005794|GO:0005737|GO:0016023|GO:0012505|GO:0016020|GO:0005515|GO:0006810|GO:0016192	S000006180	APM1	sgd|Chr XVI from 52671-51244, reverse complement, Verified ORF, "Mu1-like medium subunit of the clathrin-associated protein complex (AP-1); binds clathrin; involved in clathrin-dependent Golgi protein sorting" [YPL259C]	sgd|YPL259C|ref|NM_001184073|tc|TC18114	855869	clathrin binding|clathrin binding|Golgi to vacuole transport|intracellular protein transport|transport|vesicle-mediated transport|vesicle-mediated transport|vesicle-mediated transport|AP-1 adaptor complex|AP-1 adaptor complex|clathrin adaptor complex|clathrin coated vesicle membrane|coated pit|cytoplasmic membrane-bounded vesicle|cytoplasmic vesicle|membrane	Golgi apparatus|cytoplasm|cytoplasmic membrane-bounded vesicle|endomembrane system|membrane|protein binding|transport|vesicle-mediated transport	1253.27	1379.5
APM2	0	0.619108	sgd|Chr VIII from 69548-67731, reverse complement, Verified ORF, "Protein of unknown function, homologous to the medium chain of mammalian clathrin-associated protein complex; involved in vesicular transport" [YHL019C]	YHL019C	GO:0005794|GO:0005737|GO:0016023|GO:0012505|GO:0016020|GO:0005515|GO:0006810|GO:0016192	S000001011	APM2	sgd|Chr VIII from 69548-67731, reverse complement, Verified ORF, "Protein of unknown function, homologous to the medium chain of mammalian clathrin-associated protein complex; involved in vesicular transport" [YHL019C]	sgd|YHL019C|ref|NM_001179099|tc|TC17560	856367	clathrin binding|Golgi to vacuole transport|intracellular protein transport|transport|vesicle-mediated transport|vesicle-mediated transport|AP-1 adaptor complex|clathrin adaptor complex|coated pit|membrane	Golgi apparatus|cytoplasm|cytoplasmic membrane-bounded vesicle|endomembrane system|membrane|protein binding|transport|vesicle-mediated transport	1706.39	2926.47
APM3	0	1.07669	sgd|Chr II from 779463-778012, reverse complement, Verified ORF, "Mu3-like subunit of the clathrin associated protein complex (AP-3); functions in transport of alkaline phosphatase to the vacuole via the alternate pathway" [YBR288C]	YBR288C	GO:0005737|GO:0016020|GO:0003674|GO:0006810|GO:0016192	S000000492	APM3	sgd|Chr II from 779463-778012, reverse complement, Verified ORF, "Mu3-like subunit of the clathrin associated protein complex (AP-3); functions in transport of alkaline phosphatase to the vacuole via the alternate pathway" [YBR288C]	sgd|YBR288C|ref|NM_001178636|tc|TC18062	852591	molecular_function|Golgi to vacuole transport|intracellular protein transport|protein transport|transport|vesicle-mediated transport|vesicle-mediated transport|AP-3 adaptor complex|Golgi apparatus|clathrin adaptor complex|cytoplasmic vesicle|cytoplasmic vesicle membrane|membrane	cytoplasm|membrane|molecular_function|transport|vesicle-mediated transport	484.5	1141.05
APM4	0	0.175756	sgd|Chr XV from 211995-210520, reverse complement, Verified ORF, "Mu2-like subunit of the clathrin associated protein complex (AP-2); involved in vesicle transport" [YOL062C]	YOL062C	GO:0005737|GO:0016023|GO:0012505|GO:0016020|GO:0005886|GO:0003674|GO:0006810|GO:0016192	S000005423	APM4	sgd|Chr XV from 211995-210520, reverse complement, Verified ORF, "Mu2-like subunit of the clathrin associated protein complex (AP-2); involved in vesicle transport" [YOL062C]	sgd|YOL062C|ref|NM_001183317|tc|TC18019	854092	molecular_function|intracellular protein transport|intracellular protein transport|transport|vesicle-mediated transport|vesicle-mediated transport|AP-2 adaptor complex|clathrin adaptor complex|clathrin coated vesicle membrane|coated pit|cytoplasmic vesicle|membrane	cytoplasm|cytoplasmic membrane-bounded vesicle|endomembrane system|membrane|plasma membrane|molecular_function|transport|vesicle-mediated transport	1288.1	1624.62
APN1	0	-0.377965	sgd|Chr XI from 224455-223352, reverse complement, Verified ORF, "Major apurinic/apyrimidinic endonuclease, 3'-repair diesterase involved in repair of DNA damage by oxidation and alkylating agents; also functions as a 3'-5' exonuclease to repair 7,8-dihyd	YKL114C	GO:0005737|GO:0005739|GO:0005634|GO:0016787|GO:0016829|GO:0006259|GO:0006950	S000001597	APN1	sgd|Chr XI from 224455-223352, reverse complement, Verified ORF, "Major apurinic/apyrimidinic endonuclease, 3'-repair diesterase involved in repair of DNA damage by oxidation and alkylating agents; also functions as a 3'-5' exonuclease to repair 7,8-dihyd	sgd|YKL114C|ref|NM_001179680|tc|TC18687	853746	3'-tyrosyl-DNA phosphodiesterase activity|DNA binding|DNA-(apurinic or apyrimidinic site) lyase activity|DNA-(apurinic or apyrimidinic site) lyase activity|DNA-(apurinic or apyrimidinic site) lyase activity|DNA-(apurinic or apyrimidinic site) lyase activity|deoxyribonuclease IV (phage-T4-induced) activity|double-stranded DNA specific 3'-5' exodeoxyribonuclease activity|endonuclease activity|lyase…	cytoplasm|mitochondrion|nucleus|hydrolase activity|lyase activity|DNA metabolic process|response to stress	2149.23	1846.71
APN2	0	0.154827	sgd|Chr II from 184353-185915, Verified ORF, "Class II abasic (AP) endonuclease involved in repair of DNA damage; homolog of human HAP1 and E. coli exoIII" [YBL019W]	YBL019W	GO:0005634|GO:0016787|GO:0016829|GO:0006259|GO:0006950	S000000115	APN2	sgd|Chr II from 184353-185915, Verified ORF, "Class II abasic (AP) endonuclease involved in repair of DNA damage; homolog of human HAP1 and E. coli exoIII" [YBL019W]	sgd|YBL019W|ref|NM_001178259|tc|TC17894	852262	DNA binding|DNA-(apurinic or apyrimidinic site) lyase activity|DNA-(apurinic or apyrimidinic site) lyase activity|double-stranded DNA specific 3'-5' exodeoxyribonuclease activity|endonuclease activity|lyase activity|nuclease activity|phosphoric diester hydrolase activity|zinc ion binding|DNA repair|base-excision repair|response to DNA damage stimulus|intracellular|nucleus|nucleus	nucleus|hydrolase activity|lyase activity|DNA metabolic process|response to stress	840.475	1044.79
APP1	0	-0.321971	sgd|Chr XIV from 447611-449374, Verified ORF, "Protein of unknown function, interacts with Rvs161p and Rvs167p; computational analysis of protein-protein interactions in large-scale studies suggests a possible role in actin filament organization" [YNL094W	YNL094W	GO:0005938|GO:0005737|GO:0005856|GO:0003674|GO:0007010	S000005038	APP1	sgd|Chr XIV from 447611-449374, Verified ORF, "Protein of unknown function, interacts with Rvs161p and Rvs167p; computational analysis of protein-protein interactions in large-scale studies suggests a possible role in actin filament organization" [YNL094W	sgd|YNL094W|ref|NM_001182932|tc|TC17629	855630	molecular_function|actin cytoskeleton organization|actin cortical patch|actin cortical patch|actin cytoskeleton|cytoplasm|cytoskeleton	cell cortex|cytoplasm|cytoskeleton|molecular_function|cytoskeleton organization	692.858	618.895
APQ12	0	-0.721538	sgd|Chr IX from 277723-278139, Verified ORF, "Protein required for nuclear envelope morphology, nuclear pore complex localization, mRNA export from the nucleus; exhibits synthetic lethal genetic interactions with genes involved in lipid metabolism" [YIL04	YIL040W	GO:0005737|GO:0012505|GO:0005783|GO:0005634|GO:0003674|GO:0044255|GO:0016044|GO:0006997|GO:0006810	S000001302	APQ12	sgd|Chr IX from 277723-278139, Verified ORF, "Protein required for nuclear envelope morphology, nuclear pore complex localization, mRNA export from the nucleus; exhibits synthetic lethal genetic interactions with genes involved in lipid metabolism" [YIL04	sgd|YIL040W|ref|NM_001179390|tc|TC20740	854771	molecular_function|cellular lipid metabolic process|mRNA export from nucleus|nuclear envelope organization|endoplasmic reticulum|integral to membrane|membrane|nuclear envelope|nuclear membrane|nucleus	cytoplasm|endomembrane system|endoplasmic reticulum|nucleus|molecular_function|cellular lipid metabolic process|cellular membrane organization|nucleus organization|transport	365.732	247.659
APS1	0	0.137141	sgd|Chr XII from 501049-500579, reverse complement, Verified ORF, "Small subunit of the clathrin-associated adaptor complex AP-1, which is involved in protein sorting at the trans-Golgi network; homolog of the sigma subunit of the mammalian clathrin AP-1	YLR170C	GO:0005794|GO:0005737|GO:0016023|GO:0012505|GO:0016020|GO:0005515|GO:0006810|GO:0016192	S000004160	APS1	sgd|Chr XII from 501049-500579, reverse complement, Verified ORF, "Small subunit of the clathrin-associated adaptor complex AP-1, which is involved in protein sorting at the trans-Golgi network; homolog of the sigma subunit of the mammalian clathrin AP-1	sgd|YLR170C|ref|NM_001182057|tc|TC20891	850868	clathrin binding|clathrin binding|protein transporter activity|Golgi to vacuole transport|intracellular protein transport|protein transport|transport|vesicle-mediated transport|vesicle-mediated transport|vesicle-mediated transport|AP-1 adaptor complex|AP-1 adaptor complex|Golgi apparatus|clathrin adaptor complex|clathrin coat of trans-Golgi network vesicle|coated pit|cytoplasmic vesicle|cytoplasm…	Golgi apparatus|cytoplasm|cytoplasmic membrane-bounded vesicle|endomembrane system|membrane|protein binding|transport|vesicle-mediated transport	1658.51	2036.56
APS2	0	-0.973384	sgd|Chr X from 545175-544732, reverse complement, Verified ORF, "Small subunit of the clathrin-associated adaptor complex AP-2, which is involved in protein sorting at the plasma membrane; related to the sigma subunit of the mammalian plasma membrane clat	YJR058C	GO:0005737|GO:0016023|GO:0012505|GO:0016020|GO:0005886|GO:0003674|GO:0006810|GO:0016192	S000003819	APS2	sgd|Chr X from 545175-544732, reverse complement, Verified ORF, "Small subunit of the clathrin-associated adaptor complex AP-2, which is involved in protein sorting at the plasma membrane; related to the sigma subunit of the mammalian plasma membrane clat	sgd|YJR058C|ref|NM_001181716|tc|TC20858	853521	molecular_function|protein transporter activity|intracellular protein transport|protein transport|transport|vesicle-mediated transport|vesicle-mediated transport|vesicle-mediated transport|AP-2 adaptor complex|coated pit|membrane|membrane coat|plasma membrane	cytoplasm|cytoplasmic membrane-bounded vesicle|endomembrane system|membrane|plasma membrane|molecular_function|transport|vesicle-mediated transport	3241.18	1843.24
APS3	0	-0.0121574	sgd|Chr X from 396493-395931,396592-396571, reverse complement, intron sequence removed, Verified ORF, "Small subunit of the clathrin-associated adaptor complex AP-3, which is involved in vacuolar protein sorting; related to the sigma subunit of the mamma	YJL024C	GO:0005737|GO:0016020|GO:0003674|GO:0006810|GO:0016192	S000003561	APS3	sgd|Chr X from 396493-395931,396592-396571, reverse complement, intron sequence removed, Verified ORF, "Small subunit of the clathrin-associated adaptor complex AP-3, which is involved in vacuolar protein sorting; related to the sigma subunit of the mamma	sgd|YJL024C|ref|NM_001181458|tc|TC19971	853429	molecular_function|protein transporter activity|Golgi to vacuole transport|intracellular protein transport|protein transport|transport|vesicle-mediated transport|vesicle-mediated transport|AP-3 adaptor complex|Golgi apparatus|cytoplasmic vesicle|cytoplasmic vesicle membrane|membrane|membrane coat	cytoplasm|membrane|molecular_function|transport|vesicle-mediated transport	662	732.983
APT1	0	-0.626123	sgd|Chr XIII from 228937-229500, Verified ORF, "Adenine phosphoribosyltransferase, catalyzes the formation of AMP from adenine and 5-phosphoribosylpyrophosphate; involved in the salvage pathway of purine nucleotide biosynthesis" [YML022W]	YML022W	GO:0005737|GO:0005634|GO:0016740|GO:0006725|GO:0046483	S000004484	APT1	sgd|Chr XIII from 228937-229500, Verified ORF, "Adenine phosphoribosyltransferase, catalyzes the formation of AMP from adenine and 5-phosphoribosylpyrophosphate; involved in the salvage pathway of purine nucleotide biosynthesis" [YML022W]	sgd|YML022W|ref|NM_001182380|tc|TC20497	854986	adenine phosphoribosyltransferase activity|adenine phosphoribosyltransferase activity|metal ion binding|transferase activity|transferase activity, transferring glycosyl groups|AMP biosynthetic process|adenine salvage|adenine salvage|nucleoside metabolic process|purine ribonucleoside salvage|cytoplasm|cytoplasm|nucleus|nucleus	cytoplasm|nucleus|transferase activity|cellular aromatic compound metabolic process|heterocycle metabolic process	1303.84	943.275
APT2	0	-0.332892	sgd|Chr IV from 1345062-1344517, reverse complement, Verified ORF, "Apparent pseudogene, not transcribed or translated under normal conditions; encodes a protein with similarity to adenine phosphoribosyltransferase, but artificially expressed protein exhi	YDR441C	GO:0005737|GO:0003674|GO:0016740|GO:0008150	S000002849	APT2	sgd|Chr IV from 1345062-1344517, reverse complement, Verified ORF, "Apparent pseudogene, not transcribed or translated under normal conditions; encodes a protein with similarity to adenine phosphoribosyltransferase, but artificially expressed protein exhi	sgd|YDR441C|ref|NM_001180749|tc|TC20583	852051	adenine phosphoribosyltransferase activity|adenine phosphoribosyltransferase activity|molecular_function|transferase activity|transferase activity, transferring glycosyl groups|adenine salvage|biological_process|nucleoside metabolic process|purine ribonucleoside salvage|cytoplasm|cytoplasm	cytoplasm|molecular_function|transferase activity|biological_process	818.093	725.25
AQR1	0	-1.7221	sgd|Chr XIV from 503724-505484, Verified ORF, "Plasma membrane multidrug transporter of the major facilitator superfamily, confers resistance to short-chain monocarboxylic acids and quinidine; involved in the excretion of excess amino acids" [YNL065W]	YNL065W	GO:0016020|GO:0005886|GO:0005215|GO:0042221|GO:0006810	S000005009	AQR1	sgd|Chr XIV from 503724-505484, Verified ORF, "Plasma membrane multidrug transporter of the major facilitator superfamily, confers resistance to short-chain monocarboxylic acids and quinidine; involved in the excretion of excess amino acids" [YNL065W]	sgd|YNL065W|ref|NM_001182903|tc|TC17623	855660	drug transmembrane transporter activity|monocarboxylic acid transmembrane transporter activity|transporter activity|amino acid export|amino acid export|drug transmembrane transport|monocarboxylic acid transport|transmembrane transport|transport|integral to membrane|membrane|plasma membrane	membrane|plasma membrane|transporter activity|response to chemical stimulus|transport	457.733	154.919
AQY1	0	-1.98355	sgd|Chr XVI from 921860-922777, Verified ORF, "Spore-specific water channel that mediates the transport of water across cell membranes, developmentally controlled; may play a role in spore maturation, probably by allowing water outflow, may be involved in	YPR192W	GO:0016020|GO:0005886|GO:0005215|GO:0030435|GO:0006810	S000006396	AQY1	sgd|Chr XVI from 921860-922777, Verified ORF, "Spore-specific water channel that mediates the transport of water across cell membranes, developmentally controlled; may play a role in spore maturation, probably by allowing water outflow, may be involved in	sgd|YPR192W|ref|NM_001184289|tc|TC19070	856322	transporter activity|water channel activity|water channel activity|water channel activity|ascospore formation|transmembrane transport|transport|water transport|integral to membrane|membrane|plasma membrane	membrane|plasma membrane|transporter activity|sporulation resulting in formation of a cellular spore|transport	6799.97	1919.97
AQY2	0	-0.493093	sgd|Chr XII from 36361-35912, reverse complement, Verified ORF, "Water channel that mediates the transport of water across cell membranes, only expressed in proliferating cells, controlled by osmotic signals, may be involved in freeze tolerance; disrupted	YLL052C	GO:0005737|GO:0012505|GO:0005783|GO:0016020|GO:0005886|GO:0005215|GO:0006810	S000003975	AQY2	sgd|Chr XII from 36361-35912, reverse complement, Verified ORF, "Water channel that mediates the transport of water across cell membranes, only expressed in proliferating cells, controlled by osmotic signals, may be involved in freeze tolerance; disrupted	sgd|YLL052C|ref|NM_001181872|tc|TC20984	850674	transporter activity|water channel activity|transport|water transport|endoplasmic reticulum membrane|membrane|plasma membrane	cytoplasm|endomembrane system|endoplasmic reticulum|membrane|plasma membrane|transporter activity|transport	1642.22	1302.84
ARA1	0	0.752272	sgd|Chr II from 539987-541021, Verified ORF, "NADP+ dependent arabinose dehydrogenase, involved in carbohydrate metabolism; purified as homodimer; naturally occurs with a N-terminus degradation product" [YBR149W]	YBR149W	GO:0005737|GO:0016491|GO:0044262	S000000353	ARA1	sgd|Chr II from 539987-541021, Verified ORF, "NADP+ dependent arabinose dehydrogenase, involved in carbohydrate metabolism; purified as homodimer; naturally occurs with a N-terminus degradation product" [YBR149W]	sgd|YBR149W|ref|NM_001178497|tc|TC18848	852446	D-arabinose 1-dehydrogenase [NAD(P)+] activity|D-arabinose 1-dehydrogenase [NAD(P)+] activity|alditol:NADP+ 1-oxidoreductase activity|oxidoreductase activity|cellular carbohydrate metabolic process|cellular carbohydrate metabolic process|oxidation-reduction process|cytoplasm|cytosol	cytoplasm|oxidoreductase activity|cellular carbohydrate metabolic process	8113.01	15259.3
ARA2	0	0.83816	sgd|Chr XIII from 351973-350966, reverse complement, Verified ORF, "NAD-dependent arabinose dehydrogenase, involved in biosynthesis of dehydro-D-arabinono-1,4-lactone; similar to plant L-galactose dehydrogenase" [YMR041C]	YMR041C	GO:0005575|GO:0016491|GO:0046483	S000004644	ARA2	sgd|Chr XIII from 351973-350966, reverse complement, Verified ORF, "NAD-dependent arabinose dehydrogenase, involved in biosynthesis of dehydro-D-arabinono-1,4-lactone; similar to plant L-galactose dehydrogenase" [YMR041C]	sgd|YMR041C|ref|NM_001182538|tc|TC18873	855057	D-arabinose 1-dehydrogenase (NAD) activity|D-arabinose 1-dehydrogenase [NAD(P)+] activity|D-arabinose 1-dehydrogenase [NAD(P)+] activity|oxidoreductase activity|dehydro-D-arabinono-1,4-lactone biosynthetic process|oxidation-reduction process|cellular_component	cellular_component|oxidoreductase activity|heterocycle metabolic process	1359.96	2714.77
ARB1	0	-1.15004	sgd|Chr V from 225199-223367, reverse complement, Verified ORF, "ATPase of the ATP-binding cassette (ABC) family involved in 40S and 60S ribosome biogenesis, has similarity to Gcn20p; shuttles from nucleus to cytoplasm, physically interacts with Tif6p, Ls	YER036C	GO:0005737|GO:0005634|GO:0005840|GO:0016787|GO:0042254|GO:0006810	S000000838	ARB1	sgd|Chr V from 225199-223367, reverse complement, Verified ORF, "ATPase of the ATP-binding cassette (ABC) family involved in 40S and 60S ribosome biogenesis, has similarity to Gcn20p; shuttles from nucleus to cytoplasm, physically interacts with Tif6p, Ls	sgd|YER036C|ref|NM_001178927|tc|NP252771	856758	ATP binding|ATPase activity|ATPase activity, uncoupled|nucleoside-triphosphatase activity|nucleotide binding|ribosomal small subunit export from nucleus|ribosome biogenesis|transport|cytoplasm|cytoplasm|nucleus|nucleus|ribosome	cytoplasm|nucleus|ribosome|hydrolase activity|ribosome biogenesis|transport	9248.26	4653.28
ARC1	0	0.921475	sgd|Chr VII from 307437-308567, Verified ORF, "Protein that binds tRNA and methionyl- and glutamyl-tRNA synthetases (Mes1p and Gus1p), delivering tRNA to them, stimulating catalysis, and ensuring their localization to the cytoplasm; also binds quadruplex	YGL105W	GO:0005737|GO:0003723|GO:0030234|GO:0008289|GO:0016070|GO:0006520|GO:0006412	S000003073	ARC1	sgd|Chr VII from 307437-308567, Verified ORF, "Protein that binds tRNA and methionyl- and glutamyl-tRNA synthetases (Mes1p and Gus1p), delivering tRNA to them, stimulating catalysis, and ensuring their localization to the cytoplasm; also binds quadruplex	sgd|YGL105W|ref|NM_001180970|gb|U24162|tc|TC18634	852773	DNA binding|RNA binding|enzyme activator activity|phosphatidylinositol-3,5-bisphosphate binding|phosphatidylinositol-3-phosphate binding|tRNA binding|tRNA binding|tRNA binding|positive regulation of ligase activity|tRNA aminoacylation for protein translation|cytoplasm|methionyl glutamyl tRNA synthetase complex|methionyl glutamyl tRNA synthetase complex	cytoplasm|RNA binding|enzyme regulator activity|lipid binding|RNA metabolic process|cellular amino acid metabolic process|translation	3607.46	7629.37
ARC15	0	0.250123	sgd|Chr IX from 244462-243998, reverse complement, Verified ORF, "Subunit of the ARP2/3 complex, which is required for the motility and integrity of cortical actin patches; has mRNA binding activity" [YIL062C]	YIL062C	GO:0005737|GO:0005856|GO:0016020|GO:0005740|GO:0005739|GO:0003723|GO:0005198|GO:0007010|GO:0007005	S000001324	ARC15	sgd|Chr IX from 244462-243998, reverse complement, Verified ORF, "Subunit of the ARP2/3 complex, which is required for the motility and integrity of cortical actin patches; has mRNA binding activity" [YIL062C]	sgd|YIL062C|ref|NM_001179412|tc|TC20922	854748	mRNA binding|structural molecule activity|actin cortical patch assembly|mitochondrion inheritance|mitochondrion inheritance|regulation of actin filament polymerization|Arp2/3 protein complex|actin cortical patch|cytoplasm|cytoskeleton|extrinsic to mitochondrial outer membrane	cytoplasm|cytoskeleton|membrane|mitochondrial envelope|mitochondrion|RNA binding|structural molecule activity|cytoskeleton organization|mitochondrion organization	3967.87	5269.23
ARC18	0	-0.0322018	sgd|Chr XII from 862254-861718, reverse complement, Verified ORF, "Subunit of the ARP2/3 complex, which is required for the motility and integrity of cortical actin patches" [YLR370C]	YLR370C	GO:0005737|GO:0005856|GO:0005739|GO:0003674|GO:0007010|GO:0007005	S000004362	ARC18	sgd|Chr XII from 862254-861718, reverse complement, Verified ORF, "Subunit of the ARP2/3 complex, which is required for the motility and integrity of cortical actin patches" [YLR370C]	sgd|YLR370C|ref|NM_001182259|tc|TC20610	851085	actin binding|molecular_function|actin filament organization|establishment of mitochondrion localization|mitochondrion inheritance|regulation of actin filament polymerization|Arp2/3 protein complex|cytoplasm|cytoskeleton|mitochondrion	cytoplasm|cytoskeleton|mitochondrion|molecular_function|cytoskeleton organization|mitochondrion organization	1169.32	1276.83
ARC19	0	1.30565	sgd|Chr XI from 418023-417508, reverse complement, Verified ORF, "Subunit of the ARP2/3 complex, which is required for the motility and integrity of cortical actin patches" [YKL013C]	YKL013C	GO:0005856|GO:0005198|GO:0007010|GO:0007005	S000001496	ARC19	sgd|Chr XI from 418023-417508, reverse complement, Verified ORF, "Subunit of the ARP2/3 complex, which is required for the motility and integrity of cortical actin patches" [YKL013C]	sgd|YKL013C|ref|NM_001179579|tc|TC19855	853856	actin binding|structural molecule activity|actin cortical patch assembly|actin filament polymerization|mitochondrion inheritance|Arp2/3 protein complex|actin cortical patch|cytoplasm|cytoskeleton	cytoskeleton|structural molecule activity|cytoskeleton organization|mitochondrion organization	2857.27	7886.53
ARC35	0	0.350441	sgd|Chr XIV from 694047-693019, reverse complement, Verified ORF, "Subunit of the ARP2/3 complex, which is required for the motility and integrity of cortical actin patches; required for cortical localization of calmodulin" [YNR035C]	YNR035C	GO:0005737|GO:0005856|GO:0005198|GO:0016044|GO:0007010|GO:0007005|GO:0006810|GO:0016192	S000005318	ARC35	sgd|Chr XIV from 694047-693019, reverse complement, Verified ORF, "Subunit of the ARP2/3 complex, which is required for the motility and integrity of cortical actin patches; required for cortical localization of calmodulin" [YNR035C]	sgd|YNR035C|ref|NM_001183212|tc|TC20782	855771	actin binding|structural molecule activity|actin cytoskeleton organization|actin cytoskeleton organization|actin cytoskeleton organization|microtubule cytoskeleton organization|microtubule cytoskeleton organization|microtubule cytoskeleton organization|mitochondrion inheritance|receptor-mediated endocytosis|regulation of actin filament polymerization|Arp2/3 protein complex|actin cortical patch|cy…	cytoplasm|cytoskeleton|structural molecule activity|cellular membrane organization|cytoskeleton organization|mitochondrion organization|transport|vesicle-mediated transport	4396.71	6259.16
ARC40	0	0.532304	sgd|Chr II from 686592-685438, reverse complement, Verified ORF, "Subunit of the ARP2/3 complex, which is required for the motility and integrity of cortical actin patches" [YBR234C]	YBR234C	GO:0005856|GO:0005515|GO:0007010|GO:0007005|GO:0070271	S000000438	ARC40	sgd|Chr II from 686592-685438, reverse complement, Verified ORF, "Subunit of the ARP2/3 complex, which is required for the motility and integrity of cortical actin patches" [YBR234C]	sgd|YBR234C|ref|NM_001178582|tc|TC18574	852536	actin binding|ubiquitin binding|actin filament organization|actin nucleation|mitochondrion inheritance|regulation of actin filament polymerization|Arp2/3 protein complex|actin cortical patch|cytoplasm|cytoskeleton	cytoskeleton|protein binding|cytoskeleton organization|mitochondrion organization|protein complex biogenesis	9836.86	15885.2
ARD1	0	0.208934	sgd|Chr VIII from 131446-130730, reverse complement, Verified ORF, "Subunit of N-terminal acetyltransferase NatA (Nat1p, Ard1p, Nat5p); acetylates many proteins and thus affects telomeric silencing, cell cycle, heat-shock resistance, mating, and sporulati	YHR013C	GO:0005737|GO:0005840|GO:0016740|GO:0051276|GO:0006464	S000001055	ARD1	sgd|Chr VIII from 131446-130730, reverse complement, Verified ORF, "Subunit of N-terminal acetyltransferase NatA (Nat1p, Ard1p, Nat5p); acetylates many proteins and thus affects telomeric silencing, cell cycle, heat-shock resistance, mating, and sporulati	sgd|YHR013C|ref|NM_001179143|tc|TC19564	856404	N-acetyltransferase activity|acyltransferase activity|peptide alpha-N-acetyltransferase activity|peptide alpha-N-acetyltransferase activity|peptide alpha-N-acetyltransferase activity|transferase activity|N-terminal protein amino acid acetylation|N-terminal protein amino acid acetylation|histone acetylation|metabolic process|NatA complex|NatA complex|cytoplasm|cytosolic ribosome	cytoplasm|ribosome|transferase activity|chromosome organization|protein modification process	603.579	778.978
ARE1	0	-1.41877	sgd|Chr III from 211929-213761, Verified ORF, "Acyl-CoA:sterol acyltransferase, isozyme of Are2p; endoplasmic reticulum enzyme that contributes the major sterol esterification activity in the absence of oxygen" [YCR048W]	YCR048W	GO:0005737|GO:0005783|GO:0016020|GO:0016740|	S000000644	ARE1	sgd|Chr III from 211929-213761, Verified ORF, "Acyl-CoA:sterol acyltransferase, isozyme of Are2p; endoplasmic reticulum enzyme that contributes the major sterol esterification activity in the absence of oxygen" [YCR048W]	sgd|YCR048W|ref|NM_001178762|tc|TC17544	850415	acyltransferase activity|cholesterol O-acyltransferase activity|ergosterol O-acyltransferase activity|ergosterol O-acyltransferase activity|lanosterol O-acyltransferase activity|lanosterol O-acyltransferase activity|lanosterol O-acyltransferase activity|transferase activity|sterol metabolic process|endoplasmic reticulum|endoplasmic reticulum|endoplasmic reticulum membrane|integral to membrane|mem…	cytoplasm|endoplasmic reticulum|membrane|transferase activity|other	3962.7	1654.99
ARE2	0	1.51149	sgd|Chr XIV from 665339-667267, Verified ORF, "Acyl-CoA:sterol acyltransferase, isozyme of Are1p; endoplasmic reticulum enzyme that contributes the major sterol esterification activity in the presence of oxygen" [YNR019W]	YNR019W	GO:0005737|GO:0005783|GO:0016020|GO:0016740|	S000005302	ARE2	sgd|Chr XIV from 665339-667267, Verified ORF, "Acyl-CoA:sterol acyltransferase, isozyme of Are1p; endoplasmic reticulum enzyme that contributes the major sterol esterification activity in the presence of oxygen" [YNR019W]	sgd|YNR019W|ref|NM_001183196|tc|TC17444	855753	acyltransferase activity|cholesterol O-acyltransferase activity|ergosterol O-acyltransferase activity|ergosterol O-acyltransferase activity|ergosterol O-acyltransferase activity|lanosterol O-acyltransferase activity|transferase activity|ergosterol metabolic process|ergosterol metabolic process|endoplasmic reticulum|endoplasmic reticulum|endoplasmic reticulum membrane|integral to membrane|membrane	cytoplasm|endoplasmic reticulum|membrane|transferase activity|other	789.33	2512.79
ARF1	0	0.537836	sgd|Chr IV from 116321-116866, Verified ORF, "ADP-ribosylation factor, GTPase of the Ras superfamily involved in regulation of coated vesicle formation in intracellular trafficking within the Golgi; functionally interchangeable with Arf2p" [YDL192W]	YDL192W	GO:0005794|GO:0005737|GO:0016023|GO:0016787|GO:0006950|GO:0006810|GO:0016192	S000002351	ARF1	sgd|Chr IV from 116321-116866, Verified ORF, "ADP-ribosylation factor, GTPase of the Ras superfamily involved in regulation of coated vesicle formation in intracellular trafficking within the Golgi; functionally interchangeable with Arf2p" [YDL192W]	sgd|YDL192W|ref|NM_001180252|tc|TC20273	851335	GTP binding|GTPase activity|GTPase activity|nucleotide binding|ER to Golgi vesicle-mediated transport|Golgi to plasma membrane transport|Golgi to plasma membrane transport|intra-Golgi vesicle-mediated transport|macroautophagy|protein transport|small GTPase mediated signal transduction|transport|vesicle-mediated transport|Golgi apparatus|Golgi-associated vesicle|cytosol|intracellular	Golgi apparatus|cytoplasm|cytoplasmic membrane-bounded vesicle|hydrolase activity|response to stress|transport|vesicle-mediated transport	6199.56	10049.9
ARF2	0	-0.134734	sgd|Chr IV from 216529-217074, Verified ORF, "ADP-ribosylation factor, GTPase of the Ras superfamily involved in regulation of coated formation vesicles in intracellular trafficking within the Golgi; functionally interchangeable with Arf1p" [YDL137W]	YDL137W	GO:0005794|GO:0005737|GO:0016023|GO:0016787|GO:0006950|GO:0006810|GO:0016192	S000002296	ARF2	sgd|Chr IV from 216529-217074, Verified ORF, "ADP-ribosylation factor, GTPase of the Ras superfamily involved in regulation of coated formation vesicles in intracellular trafficking within the Golgi; functionally interchangeable with Arf1p" [YDL137W]	sgd|YDL137W|ref|NM_001180197|tc|TC20573	851418	GTP binding|GTPase activity|GTPase activity|nucleotide binding|ER to Golgi vesicle-mediated transport|intra-Golgi vesicle-mediated transport|macroautophagy|protein transport|small GTPase mediated signal transduction|transport|vesicle-mediated transport|Golgi apparatus|Golgi-associated vesicle|cytosol|intracellular	Golgi apparatus|cytoplasm|cytoplasmic membrane-bounded vesicle|hydrolase activity|response to stress|transport|vesicle-mediated transport	39365.4	40036.1
ARF3	0	0.211965	sgd|Chr XV from 502795-503346, Verified ORF, "Glucose-repressible ADP-ribosylation factor, GTPase of the Ras superfamily involved in development of polarity; also has mRNA binding activity" [YOR094W]	YOR094W	GO:0005933|GO:0030427|GO:0003723|GO:0016787|GO:0007049|GO:0044255|GO:0016044|GO:0000910|GO:0007010|GO:0006810|GO:0016192	S000005620	ARF3	sgd|Chr XV from 502795-503346, Verified ORF, "Glucose-repressible ADP-ribosylation factor, GTPase of the Ras superfamily involved in development of polarity; also has mRNA binding activity" [YOR094W]	sgd|YOR094W|ref|NM_001183513|gb|L28996|tc|TC20548	854261	GTP binding|GTPase activity|mRNA binding|nucleotide binding|actin cortical patch localization|actin cortical patch localization|actin filament bundle assembly|cellular bud site selection|endocytosis|endocytosis|intracellular protein transport|positive regulation of phosphatidylinositol biosynthetic process|protein transport|small GTPase mediated signal transduction|transport|vesicle-mediated tran…	cellular bud|site of polarized growth|RNA binding|hydrolase activity|cell cycle|cellular lipid metabolic process|cellular membrane organization|cytokinesis|cytoskeleton organization|transport|vesicle-mediated transport	1681.72	2174.99
ARG1	0	-1.60917	sgd|Chr XV from 219211-220473, Verified ORF, "Arginosuccinate synthetase, catalyzes the formation of L-argininosuccinate from citrulline and L-aspartate in the arginine biosynthesis pathway; potential Cdc28p substrate" [YOL058W]	YOL058W	GO:0005737|GO:0016874|GO:0006520	S000005419	ARG1	sgd|Chr XV from 219211-220473, Verified ORF, "Arginosuccinate synthetase, catalyzes the formation of L-argininosuccinate from citrulline and L-aspartate in the arginine biosynthesis pathway; potential Cdc28p substrate" [YOL058W]	sgd|YOL058W|ref|NM_001183313|tc|TC18384	854096	ATP binding|argininosuccinate synthase activity|argininosuccinate synthase activity|ligase activity|nucleotide binding|arginine biosynthetic process|arginine biosynthetic process|argininosuccinate metabolic process|cellular amino acid biosynthetic process|citrulline metabolic process|cytosol	cytoplasm|ligase activity|cellular amino acid metabolic process	4916.06	1799.31
ARG2	0	0.120234	sgd|Chr X from 306132-307856, Verified ORF, "Acetylglutamate synthase (glutamate N-acetyltransferase), mitochondrial enzyme that catalyzes the first step in the biosynthesis of the arginine precursor ornithine; forms a complex with Arg5,6p" [YJL071W]	YJL071W	GO:0005737|GO:0005739|GO:0016740|GO:0006520	S000003607	ARG2	sgd|Chr X from 306132-307856, Verified ORF, "Acetylglutamate synthase (glutamate N-acetyltransferase), mitochondrial enzyme that catalyzes the first step in the biosynthesis of the arginine precursor ornithine; forms a complex with Arg5,6p" [YJL071W]	sgd|YJL071W|ref|NM_001181504|tc|TC17667	853374	acetyl-CoA:L-glutamate N-acetyltransferase activity|acetyl-CoA:L-glutamate N-acetyltransferase activity|acetyl-CoA:L-glutamate N-acetyltransferase activity|acetylglutamate kinase activity|acyltransferase activity|transferase activity|arginine biosynthetic process|arginine biosynthetic process|cellular amino acid biosynthetic process|ornithine biosynthetic process|mitochondrial matrix|mitochondrion	cytoplasm|mitochondrion|transferase activity|cellular amino acid metabolic process	397.15	481.997
ARG3	0	-2.68742	sgd|Chr X from 268799-269815, Verified ORF, "Ornithine carbamoyltransferase (carbamoylphosphate:L-ornithine carbamoyltransferase), catalyzes the sixth step in the biosynthesis of the arginine precursor ornithine" [YJL088W]	YJL088W	GO:0005737|GO:0016740|GO:0006520	S000003624	ARG3	sgd|Chr X from 268799-269815, Verified ORF, "Ornithine carbamoyltransferase (carbamoylphosphate:L-ornithine carbamoyltransferase), catalyzes the sixth step in the biosynthesis of the arginine precursor ornithine" [YJL088W]	sgd|YJL088W|ref|NM_001181521|tc|TC18266	853357	amino acid binding|carboxyl- or carbamoyltransferase activity|ornithine carbamoyltransferase activity|ornithine carbamoyltransferase activity|transferase activity|arginine biosynthetic process|arginine biosynthetic process|cellular amino acid biosynthetic process|cellular amino acid metabolic process|ornithine metabolic process|cytoplasm|cytosol|ornithine carbamoyltransferase complex	cytoplasm|transferase activity|cellular amino acid metabolic process	1440	249.612
ARG4	0	1.9684	sgd|Chr VIII from 141402-140011, reverse complement, Verified ORF, "Argininosuccinate lyase, catalyzes the final step in the arginine biosynthesis pathway" [YHR018C]	YHR018C	GO:0005737|GO:0016829|GO:0006520	S000001060	ARG4	sgd|Chr VIII from 141402-140011, reverse complement, Verified ORF, "Argininosuccinate lyase, catalyzes the final step in the arginine biosynthesis pathway" [YHR018C]	sgd|YHR018C|ref|NM_001179148|tc|TC18142	856411	argininosuccinate lyase activity|argininosuccinate lyase activity|catalytic activity|lyase activity|arginine biosynthetic process|arginine biosynthetic process via ornithine|arginine biosynthetic process via ornithine|cellular amino acid biosynthetic process|cytosol	cytoplasm|lyase activity|cellular amino acid metabolic process	736.394	3217.76
ARG5,6	0	0.324859	sgd|6 SGDID:S000000871, Chr V from 295410-298001, Verified ORF, "Protein that is processed in the mitochondrion to yield acetylglutamate kinase and N-acetyl-gamma-glutamyl-phosphate reductase, which catalyze the 2nd and 3rd steps in arginine biosynthesis;	YER069W	GO:0005737|GO:0005739|GO:0016491|GO:0016740|GO:0016070|GO:0006520|GO:0006351	S000000871	ARG5,6	sgd|6 SGDID:S000000871, Chr V from 295410-298001, Verified ORF, "Protein that is processed in the mitochondrion to yield acetylglutamate kinase and N-acetyl-gamma-glutamyl-phosphate reductase, which catalyze the 2nd and 3rd steps in arginine biosynthesis;	sgd|YER069W|ref|NM_001178960|tc|TC17022	856800	ATP binding|N-acetyl-gamma-glutamyl-phosphate reductase activity|N-acetyl-gamma-glutamyl-phosphate reductase activity|NAD binding|acetylglutamate kinase activity|acetylglutamate kinase activity|binding|catalytic activity|kinase activity|nucleotide binding|oxidoreductase activity|oxidoreductase activity, acting on the aldehyde or oxo group of donors, NAD or NADP as acceptor|protein dimerization ac…	cytoplasm|mitochondrion|oxidoreductase activity|transferase activity|RNA metabolic process|cellular amino acid metabolic process|transcription, DNA-dependent	2069.93	2894.96
ARG7	0	0.325306	sgd|Chr XIII from 396379-395054, reverse complement, Verified ORF, "Mitochondrial ornithine acetyltransferase, catalyzes the fifth step in arginine biosynthesis; also possesses acetylglutamate synthase activity, regenerates acetylglutamate while forming o	YMR062C	GO:0005737|GO:0005739|GO:0016740|GO:0006520|GO:0031505	S000004666	ARG7	sgd|Chr XIII from 396379-395054, reverse complement, Verified ORF, "Mitochondrial ornithine acetyltransferase, catalyzes the fifth step in arginine biosynthesis; also possesses acetylglutamate synthase activity, regenerates acetylglutamate while forming o	sgd|YMR062C|ref|NM_001182560|tc|TC18337	855084	acetyl-CoA:L-glutamate N-acetyltransferase activity|acetyl-CoA:L-glutamate N-acetyltransferase activity|acetyl-CoA:L-glutamate N-acetyltransferase activity|acyltransferase activity|catalytic activity|glutamate N-acetyltransferase activity|glutamate N-acetyltransferase activity|transferase activity|arginine biosynthetic process|arginine biosynthetic process|cellular amino acid biosynthetic process…	cytoplasm|mitochondrion|transferase activity|cellular amino acid metabolic process|fungal-type cell wall organization	2321.99	3248.5
ARG8	0	-0.603996	sgd|Chr XV from 58759-60030, Verified ORF, "Acetylornithine aminotransferase, catalyzes the fourth step in the biosynthesis of the arginine precursor ornithine" [YOL140W]	YOL140W	GO:0005737|GO:0005739|GO:0016740|GO:0006520	S000005500	ARG8	sgd|Chr XV from 58759-60030, Verified ORF, "Acetylornithine aminotransferase, catalyzes the fourth step in the biosynthesis of the arginine precursor ornithine" [YOL140W]	sgd|YOL140W|ref|NM_001183394|tc|TC18372	854025	N2-acetyl-L-ornithine:2-oxoglutarate 5-aminotransferase activity|N2-acetyl-L-ornithine:2-oxoglutarate 5-aminotransferase activity|catalytic activity|pyridoxal phosphate binding|transaminase activity|transferase activity|arginine biosynthetic process|arginine biosynthetic process|arginine metabolic process|cellular amino acid biosynthetic process|ornithine biosynthetic process|mitochondrial matrix…	cytoplasm|mitochondrion|transferase activity|cellular amino acid metabolic process	913.369	670.997
ARG80	0	-0.371193	sgd|Chr XIII from 352603-353136, Verified ORF, "Transcription factor involved in regulation of arginine-responsive genes; acts with Arg81p and Arg82p" [YMR042W]	YMR042W	GO:0005634|GO:0003677|GO:0016070|GO:0006520|GO:0006351	S000004645	ARG80	sgd|Chr XIII from 352603-353136, Verified ORF, "Transcription factor involved in regulation of arginine-responsive genes; acts with Arg81p and Arg82p" [YMR042W]	sgd|YMR042W|ref|NM_001182539|tc|TC20624	855059	DNA binding|DNA binding|sequence-specific DNA binding|sequence-specific DNA binding transcription factor activity|arginine metabolic process|arginine metabolic process|positive regulation of transcription from RNA polymerase II promoter|regulation of transcription, DNA-dependent|nucleus|nucleus	nucleus|DNA binding|RNA metabolic process|cellular amino acid metabolic process|transcription, DNA-dependent	815.222	703.771
ARG81	0	0.162198	sgd|Chr XIII from 77040-74398, reverse complement, Verified ORF, "Zinc-finger transcription factor of the Zn(2)-Cys(6) binuclear cluster domain type, involved in the regulation of arginine-responsive genes; acts with Arg80p and Arg82p" [YML099C]	YML099C	GO:0005634||GO:0006520|GO:0006810|GO:0016192	S000004565	ARG81	sgd|Chr XIII from 77040-74398, reverse complement, Verified ORF, "Zinc-finger transcription factor of the Zn(2)-Cys(6) binuclear cluster domain type, involved in the regulation of arginine-responsive genes; acts with Arg80p and Arg82p" [YML099C]	sgd|YML099C|ref|NM_001182459	854874	DNA binding|metal ion binding|sequence-specific DNA binding transcription factor activity|transcription cofactor activity|zinc ion binding|arginine metabolic process|arginine metabolic process|negative regulation of calcium ion-dependent exocytosis|regulation of transcription, DNA-dependent|cytoplasm|nucleus|nucleus	nucleus|other|cellular amino acid metabolic process|transport|vesicle-mediated transport	1269.27	1585.91
ARG82	0	0.3675	sgd|Chr IV from 811632-810565, reverse complement, Verified ORF, "Inositol polyphosphate multikinase (IPMK), sequentially phosphorylates Ins(1,4,5)P3 to form Ins(1,3,4,5,6)P5; also has diphosphoinositol polyphosphate synthase activity; regulates arginine-	YDR173C	GO:0005634|GO:0005515|GO:0016740|GO:0016070|GO:0006520|GO:0044255|GO:0006351	S000002580	ARG82	sgd|Chr IV from 811632-810565, reverse complement, Verified ORF, "Inositol polyphosphate multikinase (IPMK), sequentially phosphorylates Ins(1,4,5)P3 to form Ins(1,3,4,5,6)P5; also has diphosphoinositol polyphosphate synthase activity; regulates arginine-	sgd|YDR173C|ref|NM_001180480|tc|TC18751	851753	ATP binding|inositol 1,3,4,5,6-pentakisphosphate kinase activity|inositol tetrakisphosphate 3-kinase activity|inositol tetrakisphosphate 6-kinase activity|inositol trisphosphate 3-kinase activity|inositol trisphosphate 3-kinase activity|inositol trisphosphate 6-kinase activity|kinase activity|nucleotide binding|phosphatidylinositol 3-kinase activity|protein binding, bridging|protein binding, brid…	nucleus|protein binding|transferase activity|RNA metabolic process|cellular amino acid metabolic process|cellular lipid metabolic process|transcription, DNA-dependent	608.649	876.781
ARH1	0	1.05724	sgd|Chr IV from 1226822-1228303, Verified ORF, "Oxidoreductase of the mitochondrial inner membrane, involved in cytoplasmic and mitochondrial iron homeostasis and required for activity of Fe-S cluster-containing enzymes; one of the few mitochondrial prote	YDR376W	GO:0005737|GO:0016020|GO:0005740|GO:0005739|GO:0016491|GO:0019725|GO:0051186	S000002784	ARH1	sgd|Chr IV from 1226822-1228303, Verified ORF, "Oxidoreductase of the mitochondrial inner membrane, involved in cytoplasmic and mitochondrial iron homeostasis and required for activity of Fe-S cluster-containing enzymes; one of the few mitochondrial prote	sgd|YDR376W|ref|NM_001180684|tc|TC18011	851982	NADPH-adrenodoxin reductase activity|binding|catalytic activity|ferredoxin-NADP+ reductase activity|oxidoreductase activity|cellular iron ion homeostasis|electron transport chain|metabolic process|oxidation-reduction process|transport|ubiquinone biosynthetic process|mitochondrial inner membrane|mitochondrial matrix|mitochondrion|mitochondrion	cytoplasm|membrane|mitochondrial envelope|mitochondrion|oxidoreductase activity|cellular homeostasis|cofactor metabolic process	1232.33	2863.42
ARK1	0	0.195243	sgd|Chr XIV from 597539-595623, reverse complement, Verified ORF, "Serine/threonine protein kinase involved in regulation of the cortical actin cytoskeleton; involved in control of endocytosis" [YNL020C]	YNL020C	GO:0005938|GO:0005737|GO:0005856|GO:0030427|GO:0004672|GO:0016740|GO:0016044|GO:0000910|GO:0007010|GO:0006464|GO:0006810|GO:0016192	S000004965	ARK1	sgd|Chr XIV from 597539-595623, reverse complement, Verified ORF, "Serine/threonine protein kinase involved in regulation of the cortical actin cytoskeleton; involved in control of endocytosis" [YNL020C]	sgd|YNL020C|ref|NM_001182859|tc|NP256431	855711	ATP binding|kinase activity|nucleotide binding|protein kinase activity|protein serine/threonine kinase activity|protein serine/threonine kinase activity|protein serine/threonine kinase activity|protein serine/threonine kinase activity|transferase activity|actin cortical patch assembly|actin filament organization|actin filament organization|cytokinesis|protein phosphorylation|protein phosphorylati…	cell cortex|cytoplasm|cytoskeleton|site of polarized growth|protein kinase activity|transferase activity|cellular membrane organization|cytokinesis|cytoskeleton organization|protein modification process|transport|vesicle-mediated transport	212.33	271.444
ARL1	0	-0.22032	sgd|Chr II from 568426-567875, reverse complement, Verified ORF, "Soluble GTPase with a role in regulation of membrane traffic; regulates potassium influx; G protein of the Ras superfamily, similar to ADP-ribosylation factor" [YBR164C]	YBR164C	GO:0005794|GO:0005737|GO:0016787|GO:0006810|GO:0007033|GO:0016192	S000000368	ARL1	sgd|Chr II from 568426-567875, reverse complement, Verified ORF, "Soluble GTPase with a role in regulation of membrane traffic; regulates potassium influx; G protein of the Ras superfamily, similar to ADP-ribosylation factor" [YBR164C]	sgd|YBR164C|ref|NM_001178512|gb|U89332|tc|TC19939	852462	GTP binding|GTPase activity|GTPase activity|nucleotide binding|Golgi to plasma membrane protein transport|protein targeting to vacuole|protein transport|small GTPase mediated signal transduction|transport|vesicle-mediated transport|vesicle-mediated transport|vesicle-mediated transport|Golgi apparatus|Golgi apparatus|cytosol|intracellular|soluble fraction|trans-Golgi network	Golgi apparatus|cytoplasm|hydrolase activity|transport|vacuole organization|vesicle-mediated transport	1814.94	1739.54
ARL3	0	-0.102303	sgd|Chr XVI from 459963-460559, Verified ORF, "GTPase of the Ras superfamily required to recruit Arl1p to the Golgi; similar to ADP-ribosylation factor" [YPL051W]	YPL051W	GO:0005794|GO:0005737|GO:0012505|GO:0016020|GO:0016787|GO:0006810|GO:0016192	S000005972	ARL3	sgd|Chr XVI from 459963-460559, Verified ORF, "GTPase of the Ras superfamily required to recruit Arl1p to the Golgi; similar to ADP-ribosylation factor" [YPL051W]	sgd|YPL051W|ref|NM_001183865|tc|TC20322	856056	GTP binding|GTPase activity|GTPase activity|nucleotide binding|Golgi to plasma membrane protein transport|intracellular protein transport|protein transport|small GTPase mediated signal transduction|transport|Golgi apparatus|Golgi apparatus|intracellular|nuclear outer membrane-endoplasmic reticulum membrane network|soluble fraction	Golgi apparatus|cytoplasm|endomembrane system|membrane|hydrolase activity|transport|vesicle-mediated transport	414.238	430.873
ARN1	0	-1.65449	sgd|Chr VIII from 20971-19088, reverse complement, Verified ORF, "Transporter, member of the ARN family of transporters that specifically recognize siderophore-iron chelates; responsible for uptake of iron bound to ferrirubin, ferrirhodin, and related sid	YHL040C	GO:0005737|GO:0016023|GO:0016020|GO:0005886|GO:0005215|GO:0019725|GO:0006810	S000001032	ARN1	sgd|Chr VIII from 20971-19088, reverse complement, Verified ORF, "Transporter, member of the ARN family of transporters that specifically recognize siderophore-iron chelates; responsible for uptake of iron bound to ferrirubin, ferrirhodin, and related sid	sgd|YHL040C|ref|NM_001179120|tc|TC17487	856345	siderophore transmembrane transporter activity|ion transport|iron ion transport|siderophore transport|transport|cytoplasmic membrane-bounded vesicle|endosome|endosome|endosome membrane|integral to membrane|membrane|plasma membrane|plasma membrane	cytoplasm|cytoplasmic membrane-bounded vesicle|membrane|plasma membrane|transporter activity|cellular homeostasis|transport	752.709	266.976
ARN2	0	-1.57788	sgd|Chr VIII from 10213-8351, reverse complement, Verified ORF, "Transporter, member of the ARN family of transporters that specifically recognize siderophore-iron chelates; responsible for uptake of iron bound to the siderophore triacetylfusarinine C" [Y	YHL047C	GO:0005737|GO:0016023|GO:0016020|GO:0005886|GO:0005215|GO:0019725|GO:0051186|GO:0006810	S000001039	ARN2	sgd|Chr VIII from 10213-8351, reverse complement, Verified ORF, "Transporter, member of the ARN family of transporters that specifically recognize siderophore-iron chelates; responsible for uptake of iron bound to the siderophore triacetylfusarinine C" [Y	sgd|YHL047C|ref|NM_001179127|tc|TC17458	856338	siderophore transmembrane transporter activity|siderophore transmembrane transporter activity|siderophore transmembrane transporter activity|siderophore transmembrane transporter activity|cellular iron ion homeostasis|ion transport|iron ion transport|siderophore metabolic process|siderophore transport|siderophore transport|transmembrane transport|transport|cytoplasmic membrane-bounded vesicle|end…	cytoplasm|cytoplasmic membrane-bounded vesicle|membrane|plasma membrane|transporter activity|cellular homeostasis|cofactor metabolic process|transport	3157.58	1181.03
ARO1	0	1.21526	sgd|Chr IV from 704484-709250, Verified ORF, "Pentafunctional arom protein, catalyzes steps 2 through 6 in the biosynthesis of chorismate, which is a precursor to aromatic amino acids" [YDR127W]	YDR127W	GO:0005737|GO:0016829|GO:0016491|GO:0016740|GO:0006520|GO:0006725	S000002534	ARO1	sgd|Chr IV from 704484-709250, Verified ORF, "Pentafunctional arom protein, catalyzes steps 2 through 6 in the biosynthesis of chorismate, which is a precursor to aromatic amino acids" [YDR127W]	sgd|YDR127W|ref|NM_001180435|tc|TC19349	851705	3-dehydroquinate dehydratase activity|3-dehydroquinate dehydratase activity|3-dehydroquinate synthase activity|3-dehydroquinate synthase activity|3-phosphoshikimate 1-carboxyvinyltransferase activity|3-phosphoshikimate 1-carboxyvinyltransferase activity|ATP binding|binding|catalytic activity|kinase activity|lyase activity|nucleotide binding|oxidoreductase activity|shikimate 5-dehydrogenase activi…	cytoplasm|lyase activity|oxidoreductase activity|transferase activity|cellular amino acid metabolic process|cellular aromatic compound metabolic process	798.36	2069.78
ARO10	0	1.09212	sgd|Chr IV from 1234218-1236125, Verified ORF, "Phenylpyruvate decarboxylase, catalyzes decarboxylation of phenylpyruvate to phenylacetaldehyde, which is the first specific step in the Ehrlich pathway" [YDR380W]	YDR380W	GO:0005737|GO:0016829|GO:0006520|GO:0006725|GO:0046483	S000002788	ARO10	sgd|Chr IV from 1234218-1236125, Verified ORF, "Phenylpyruvate decarboxylase, catalyzes decarboxylation of phenylpyruvate to phenylacetaldehyde, which is the first specific step in the Ehrlich pathway" [YDR380W]	sgd|YDR380W|ref|NM_001180688|tc|TC19543	851987	carboxy-lyase activity|carboxy-lyase activity|carboxy-lyase activity|catalytic activity|lyase activity|magnesium ion binding|metal ion binding|phenylpyruvate decarboxylase activity|pyruvate decarboxylase activity|thiamine pyrophosphate binding|L-phenylalanine catabolic process|L-phenylalanine catabolic process|L-phenylalanine catabolic process|aromatic amino acid family catabolic process to alcoh…	cytoplasm|lyase activity|cellular amino acid metabolic process|cellular aromatic compound metabolic process|heterocycle metabolic process	2484.6	5914.43
ARO2	0	-0.414892	sgd|Chr VII from 226399-227529, Verified ORF, "Bifunctional chorismate synthase and flavin reductase, catalyzes the conversion of 5-enolpyruvylshikimate 3-phosphate (EPSP) to form chorismate, which is a precursor to aromatic amino acids" [YGL148W]	YGL148W	GO:0005737|GO:0016829|GO:0016491|GO:0006520|GO:0006725	S000003116	ARO2	sgd|Chr VII from 226399-227529, Verified ORF, "Bifunctional chorismate synthase and flavin reductase, catalyzes the conversion of 5-enolpyruvylshikimate 3-phosphate (EPSP) to form chorismate, which is a precursor to aromatic amino acids" [YGL148W]	sgd|YGL148W|ref|NM_001181013|tc|TC18633	852729	chorismate synthase activity|chorismate synthase activity|chorismate synthase activity|flavin reductase activity|lyase activity|aromatic amino acid family biosynthetic process|aromatic amino acid family biosynthetic process|cellular amino acid biosynthetic process|response to stress|cytoplasm	cytoplasm|lyase activity|oxidoreductase activity|cellular amino acid metabolic process|cellular aromatic compound metabolic process	3077.66	2577.63
ARO3	0	0.166224	sgd|Chr IV from 521816-522928, Verified ORF, "3-deoxy-D-arabino-heptulosonate-7-phosphate (DAHP) synthase, catalyzes the first step in aromatic amino acid biosynthesis and is feedback-inhibited by phenylalanine or high concentration of tyrosine or tryptop	YDR035W	GO:0005737|GO:0005739|GO:0005634|GO:0016740|GO:0006520|GO:0006725	S000002442	ARO3	sgd|Chr IV from 521816-522928, Verified ORF, "3-deoxy-D-arabino-heptulosonate-7-phosphate (DAHP) synthase, catalyzes the first step in aromatic amino acid biosynthesis and is feedback-inhibited by phenylalanine or high concentration of tyrosine or tryptop	sgd|YDR035W|ref|NM_001180343|tc|TC18658	851605	3-deoxy-7-phosphoheptulonate synthase activity|3-deoxy-7-phosphoheptulonate synthase activity|catalytic activity|transferase activity|aromatic amino acid family biosynthetic process|aromatic amino acid family biosynthetic process|biosynthetic process|cellular amino acid biosynthetic process|metabolic process|response to stress|cytoplasm|mitochondrion|nucleus	cytoplasm|mitochondrion|nucleus|transferase activity|cellular amino acid metabolic process|cellular aromatic compound metabolic process	2042.92	2559.68
ARO4	0	1.56378	sgd|Chr II from 717994-716882, reverse complement, Verified ORF, "3-deoxy-D-arabino-heptulosonate-7-phosphate (DAHP) synthase, catalyzes the first step in aromatic amino acid biosynthesis and is feedback-inhibited by tyrosine or high concentrations of phe	YBR249C	GO:0005737|GO:0005634|GO:0016740|GO:0006520|GO:0006725	S000000453	ARO4	sgd|Chr II from 717994-716882, reverse complement, Verified ORF, "3-deoxy-D-arabino-heptulosonate-7-phosphate (DAHP) synthase, catalyzes the first step in aromatic amino acid biosynthesis and is feedback-inhibited by tyrosine or high concentrations of phe	sgd|YBR249C|ref|NM_001178597|tc|TC18657	852551	3-deoxy-7-phosphoheptulonate synthase activity|3-deoxy-7-phosphoheptulonate synthase activity|catalytic activity|transferase activity|aromatic amino acid family biosynthetic process|aromatic amino acid family biosynthetic process|biosynthetic process|cellular amino acid biosynthetic process|metabolic process|response to stress|cytoplasm|nucleus	cytoplasm|nucleus|transferase activity|cellular amino acid metabolic process|cellular aromatic compound metabolic process	1072.38	3539.87
ARO7	0	0.846088	sgd|Chr XVI from 675631-674861, reverse complement, Verified ORF, "Chorismate mutase, catalyzes the conversion of chorismate to prephenate to initiate the tyrosine/phenylalanine-specific branch of aromatic amino acid biosynthesis" [YPR060C]	YPR060C	GO:0005737|GO:0005634|GO:0016853|GO:0006520|GO:0006725	S000006264	ARO7	sgd|Chr XVI from 675631-674861, reverse complement, Verified ORF, "Chorismate mutase, catalyzes the conversion of chorismate to prephenate to initiate the tyrosine/phenylalanine-specific branch of aromatic amino acid biosynthesis" [YPR060C]	sgd|YPR060C|ref|NM_001184157|tc|TC19389	856173	catalytic activity|chorismate mutase activity|chorismate mutase activity|isomerase activity|aromatic amino acid family biosynthetic process|aromatic amino acid family biosynthetic process|cellular amino acid biosynthetic process|chorismate metabolic process|cytoplasm|nucleus	cytoplasm|nucleus|isomerase activity|cellular amino acid metabolic process|cellular aromatic compound metabolic process	87.2683	175.166
ARO8	0	0.938412	sgd|Chr VII from 116059-117561, Verified ORF, "Aromatic aminotransferase I, expression is regulated by general control of amino acid biosynthesis" [YGL202W]	YGL202W	GO:0005737|GO:0016740|GO:0006520|GO:0006725	S000003170	ARO8	sgd|Chr VII from 116059-117561, Verified ORF, "Aromatic aminotransferase I, expression is regulated by general control of amino acid biosynthesis" [YGL202W]	sgd|YGL202W|ref|NM_001181067|tc|TC19768	852672	2-aminoadipate transaminase activity|aromatic-amino-acid:2-oxoglutarate aminotransferase activity|aromatic-amino-acid:2-oxoglutarate aminotransferase activity|aromatic-amino-acid:2-oxoglutarate aminotransferase activity|catalytic activity|pyridoxal phosphate binding|transaminase activity|transferase activity|transferase activity, transferring nitrogenous groups|aromatic amino acid family metaboli…	cytoplasm|transferase activity|cellular amino acid metabolic process|cellular aromatic compound metabolic process	1253.79	2682.95
ARO80	0	0.671927	sgd|Chr IV from 1312040-1314892, Verified ORF, "Zinc finger transcriptional activator of the Zn2Cys6 family; activates transcription of aromatic amino acid catabolic genes in the presence of aromatic amino acids" [YDR421W]	YDR421W	GO:0005634|GO:0003677|GO:0016070|GO:0006520|GO:0006725|GO:0006351	S000002829	ARO80	sgd|Chr IV from 1312040-1314892, Verified ORF, "Zinc finger transcriptional activator of the Zn2Cys6 family; activates transcription of aromatic amino acid catabolic genes in the presence of aromatic amino acids" [YDR421W]	sgd|YDR421W|ref|NM_001180729|tc|NP259774	852031	DNA binding|metal ion binding|sequence-specific DNA binding|sequence-specific DNA binding transcription factor activity|zinc ion binding|L-phenylalanine catabolic process|aromatic amino acid family catabolic process|branched chain family amino acid catabolic process|positive regulation of transcription from RNA polymerase II promoter|regulation of transcription, DNA-dependent|tryptophan catabolic…	nucleus|DNA binding|RNA metabolic process|cellular amino acid metabolic process|cellular aromatic compound metabolic process|transcription, DNA-dependent	379.704	675.478
ARO9	0	-0.376236	sgd|Chr VIII from 375709-377250, Verified ORF, "Aromatic aminotransferase II, catalyzes the first step of tryptophan, phenylalanine, and tyrosine catabolism" [YHR137W]	YHR137W	GO:0005737|GO:0005634|GO:0016740|GO:0006520|GO:0006725	S000001179	ARO9	sgd|Chr VIII from 375709-377250, Verified ORF, "Aromatic aminotransferase II, catalyzes the first step of tryptophan, phenylalanine, and tyrosine catabolism" [YHR137W]	sgd|YHR137W|ref|NM_001179267|tc|TC17927	856539	aromatic-amino-acid:2-oxoglutarate aminotransferase activity|aromatic-amino-acid:2-oxoglutarate aminotransferase activity|aromatic-amino-acid:2-oxoglutarate aminotransferase activity|catalytic activity|pyridoxal phosphate binding|transaminase activity|transferase activity|transferase activity, transferring nitrogenous groups|aromatic amino acid family metabolic process|aromatic amino acid family …	cytoplasm|nucleus|transferase activity|cellular amino acid metabolic process|cellular aromatic compound metabolic process	3712.73	3193.97
ARP1	0	0.21272	sgd|Chr VIII from 364153-362999, reverse complement, Verified ORF, "Actin-related protein of the dynactin complex; required for spindle orientation and nuclear migration; putative ortholog of mammalian centractin" [YHR129C]	YHR129C	GO:0005938|GO:0005737|GO:0005856|GO:0005815|GO:0005198|GO:0007049|GO:0007010	S000001171	ARP1	sgd|Chr VIII from 364153-362999, reverse complement, Verified ORF, "Actin-related protein of the dynactin complex; required for spindle orientation and nuclear migration; putative ortholog of mammalian centractin" [YHR129C]	sgd|YHR129C|ref|NM_001179259|tc|TC18581	856530	motor activity|structural constituent of cytoskeleton|establishment of mitotic spindle orientation|nuclear migration|astral microtubule|cell cortex|cytoplasm|cytoskeleton|dynactin complex|dynein complex|membrane|microtubule|spindle pole body	cell cortex|cytoplasm|cytoskeleton|microtubule organizing center|structural molecule activity|cell cycle|cytoskeleton organization	477.87	618.359
ARP10	0	-0.403909	sgd|Chr IV from 667004-667858, Verified ORF, "Component of the dynactin complex, localized to the pointed end of the Arp1p filament; may regulate membrane association of the complex" [YDR106W]	YDR106W	GO:0005737|GO:0005856|GO:0005198|GO:0007049	S000002513	ARP10	sgd|Chr IV from 667004-667858, Verified ORF, "Component of the dynactin complex, localized to the pointed end of the Arp1p filament; may regulate membrane association of the complex" [YDR106W]	sgd|YDR106W|ref|NM_001180414|tc|TC19203	851683	motor activity|structural constituent of cytoskeleton|mitosis|cytoplasm|cytoplasm|cytoskeleton|dynactin complex|dynein complex|microtubule	cytoplasm|cytoskeleton|structural molecule activity|cell cycle	95.5713	80.6556
ARP2	0	1.42917	sgd|Chr IV from 399340-399361,399485-400638, intron sequence removed, Verified ORF, "Essential component of the Arp2/3 complex, which is a highly conserved actin nucleation center required for the motility and integrity of actin patches; involved in endoc	YDL029W	GO:0005737|GO:0005856|GO:0005739|GO:0016787|GO:0032989|GO:0007010|GO:0046483|GO:0007005|GO:0070271|GO:0030435|GO:0006810|GO:0007033	S000002187	ARP2	sgd|Chr IV from 399340-399361,399485-400638, intron sequence removed, Verified ORF, "Essential component of the Arp2/3 complex, which is a highly conserved actin nucleation center required for the motility and integrity of actin patches; involved in endoc	sgd|YDL029W|ref|NM_001180088|tc|TC21963	851532	ATP binding|ATP binding|ATP binding|ATPase activity|actin binding|nucleotide binding|ATP catabolic process|Arp2/3 complex-mediated actin nucleation|CVT pathway|actin filament organization|ascospore wall assembly|establishment of mitochondrion localization|mitochondrion inheritance|mitochondrion inheritance|Arp2/3 protein complex|actin cortical patch|cytoplasm|cytoskeleton|mitochondrion	cytoplasm|cytoskeleton|mitochondrion|hydrolase activity|cellular component morphogenesis|cytoskeleton organization|heterocycle metabolic process|mitochondrion organization|protein complex biogenesis|sporulation resulting in formation of a cellular spore|transport|vacuole organization	907.859	2729.84
ARP3	0	-0.169707	sgd|Chr X from 559158-557809, reverse complement, Verified ORF, "Essential component of the Arp2/3 complex, which is a highly conserved actin nucleation center required for the motility and integrity of actin patches; involved in endocytosis and membrane	YJR065C	GO:0005856|GO:0005624||GO:0007010|GO:0007005|GO:0070271	S000003826	ARP3	sgd|Chr X from 559158-557809, reverse complement, Verified ORF, "Essential component of the Arp2/3 complex, which is a highly conserved actin nucleation center required for the motility and integrity of actin patches; involved in endocytosis and membrane	sgd|YJR065C|ref|NM_001181723|tc|TC18216	853528	ATP binding|ATP binding|ATP binding|actin binding|nucleotide binding|Arp2/3 complex-mediated actin nucleation|actin filament organization|mitochondrion inheritance|regulation of actin filament polymerization|Arp2/3 protein complex|actin cortical patch|cytoplasm|cytoskeleton|plasma membrane enriched fraction	cytoskeleton|membrane fraction|other|cytoskeleton organization|mitochondrion organization|protein complex biogenesis	3195.98	3172.58
ARP4	0	-0.155757	sgd|Chr X from 285271-283802, reverse complement, Verified ORF, "Nuclear actin-related protein involved in chromatin remodeling, component of chromatin-remodeling enzyme complexes" [YJL081C]	YJL081C	GO:0005694|GO:0005634|GO:0004386|GO:0016787|GO:0016740|GO:0006259|GO:0016070|GO:0051276|GO:0070271|GO:0006464|GO:0006950|GO:0006351	S000003617	ARP4	sgd|Chr X from 285271-283802, reverse complement, Verified ORF, "Nuclear actin-related protein involved in chromatin remodeling, component of chromatin-remodeling enzyme complexes" [YJL081C]	sgd|YJL081C|ref|NM_001181514|tc|TC18027	853364	ATP-dependent 3'-5' DNA helicase activity|chromatin binding|histone acetyltransferase activity|DNA repair|DNA repair|DNA repair|chromatin modification|chromatin organization|chromatin organization|chromatin remodeling|histone acetylation|kinetochore assembly|regulation of transcription from RNA polymerase II promoter|regulation of transcription, DNA-dependent|response to DNA damage stimulus|Ino80…	chromosome|nucleus|helicase activity|hydrolase activity|transferase activity|DNA metabolic process|RNA metabolic process|chromosome organization|protein complex biogenesis|protein modification process|response to stress|transcription, DNA-dependent	1306.56	1309.59
ARP5	0	1.29913	sgd|Chr XIV from 514935-512668, reverse complement, Verified ORF, "Nuclear actin-related protein involved in chromatin remodeling, component of chromatin-remodeling enzyme complexes" [YNL059C]	YNL059C	GO:0005694|GO:0005634|GO:0004386|GO:0016787|GO:0051276	S000005004	ARP5	sgd|Chr XIV from 514935-512668, reverse complement, Verified ORF, "Nuclear actin-related protein involved in chromatin remodeling, component of chromatin-remodeling enzyme complexes" [YNL059C]	sgd|YNL059C|ref|NM_001182898|tc|TC17204	855665	ATP-dependent 3'-5' DNA helicase activity|chromatin remodeling|chromatin remodeling|nucleosome mobilization|Ino80 complex|Ino80 complex|nucleus|nucleus|nucleus	chromosome|nucleus|helicase activity|hydrolase activity|chromosome organization	663.467	1823.02
ARP6	0	-0.271532	sgd|Chr XII from 301989-300673, reverse complement, Verified ORF, "Actin-related protein that binds nucleosomes; a component of the SWR1 complex, which exchanges histone variant H2AZ (Htz1p) for chromatin-bound histone H2A" [YLR085C]	YLR085C	GO:0005694|GO:0005737|GO:0005634||GO:0051276	S000004075	ARP6	sgd|Chr XII from 301989-300673, reverse complement, Verified ORF, "Actin-related protein that binds nucleosomes; a component of the SWR1 complex, which exchanges histone variant H2AZ (Htz1p) for chromatin-bound histone H2A" [YLR085C]	sgd|YLR085C|ref|NM_001181972|tc|TC18275	850774	nucleosome binding|chromatin modification|chromatin remodeling|chromatin remodeling|chromatin remodeling|histone exchange|Swr1 complex|cytoplasm|cytoplasm|nucleus	chromosome|cytoplasm|nucleus|other|chromosome organization	1282.71	1186.55
ARP7	0	0.116082	sgd|Chr XVI from 639525-640958, Verified ORF, "Component of both the SWI/SNF and RSC chromatin remodeling complexes; actin-related protein involved in transcriptional regulation" [YPR034W]	YPR034W	GO:0005634|GO:0016787|GO:0016070|GO:0051276|GO:0006351	S000006238	ARP7	sgd|Chr XVI from 639525-640958, Verified ORF, "Component of both the SWI/SNF and RSC chromatin remodeling complexes; actin-related protein involved in transcriptional regulation" [YPR034W]	sgd|YPR034W|ref|NM_001184131|tc|TC18084	856146	DNA-dependent ATPase activity|ATP-dependent chromatin remodeling|chromatin modification|chromatin organization|nucleosome disassembly|nucleosome mobilization|transcription elongation from RNA polymerase II promoter|RSC complex|SWI/SNF complex|SWI/SNF complex|nucleus|nucleus	nucleus|hydrolase activity|RNA metabolic process|chromosome organization|transcription, DNA-dependent	732.393	886.307
ARP8	0	-0.91844	sgd|Chr XV from 592587-589942, reverse complement, Verified ORF, "Nuclear actin-related protein involved in chromatin remodeling, component of chromatin-remodeling enzyme complexes; has mRNA binding activity" [YOR141C]	YOR141C	GO:0005694|GO:0005634|GO:0003723|GO:0004386|GO:0016787|GO:0006259|GO:0051276|GO:0006950	S000005667	ARP8	sgd|Chr XV from 592587-589942, reverse complement, Verified ORF, "Nuclear actin-related protein involved in chromatin remodeling, component of chromatin-remodeling enzyme complexes; has mRNA binding activity" [YOR141C]	sgd|YOR141C|ref|NM_001183560|tc|TC16996	854309	ATP-dependent 3'-5' DNA helicase activity|mRNA binding|chromatin remodeling|mitotic recombination|response to DNA damage stimulus|Ino80 complex|cytoplasm|cytoskeleton|nucleus|nucleus	chromosome|nucleus|RNA binding|helicase activity|hydrolase activity|DNA metabolic process|chromosome organization|response to stress	9207.78	5439.67
ARP9	0	-0.396648	sgd|Chr XIII from 337788-337817,337904-339277, intron sequence removed, Verified ORF, "Component of both the SWI/SNF and RSC chromatin remodeling complexes; actin-related protein involved in transcriptional regulation" [YMR033W]	YMR033W	GO:0005634|GO:0016787|GO:0016070|GO:0051276|GO:0006351	S000004636	ARP9	sgd|Chr XIII from 337788-337817,337904-339277, intron sequence removed, Verified ORF, "Component of both the SWI/SNF and RSC chromatin remodeling complexes; actin-related protein involved in transcriptional regulation" [YMR033W]	sgd|YMR033W|ref|NM_001182530|tc|NP258564	855049	DNA-dependent ATPase activity|ATP-dependent chromatin remodeling|chromatin modification|chromatin organization|nucleosome disassembly|nucleosome mobilization|nucleosome positioning|transcription elongation from RNA polymerase II promoter|RSC complex|SWI/SNF complex|SWI/SNF complex|nucleus|nucleus	nucleus|hydrolase activity|RNA metabolic process|chromosome organization|transcription, DNA-dependent	1384.99	1174.73
ARR1	0	-0.325425	sgd|Chr XVI from 939032-938148, reverse complement, Verified ORF, "Transcriptional activator of the basic leucine zipper (bZIP) family, required for transcription of genes involved in resistance to arsenic compounds" [YPR199C]	YPR199C	GO:0005737|GO:0005634|GO:0003677|GO:0016070|GO:0042221|GO:0006351	S000006403	ARR1	sgd|Chr XVI from 939032-938148, reverse complement, Verified ORF, "Transcriptional activator of the basic leucine zipper (bZIP) family, required for transcription of genes involved in resistance to arsenic compounds" [YPR199C]	sgd|YPR199C|ref|NM_001184296|tc|TC19137	856329	DNA binding|protein dimerization activity|sequence-specific DNA binding|sequence-specific DNA binding|sequence-specific DNA binding transcription factor activity|positive regulation of transcription from RNA polymerase II promoter|regulation of transcription, DNA-dependent|response to arsenic-containing substance|response to arsenic-containing substance|cytoplasm|nucleus|nucleus|nucleus	cytoplasm|nucleus|DNA binding|RNA metabolic process|response to chemical stimulus|transcription, DNA-dependent	2973.28	2649.53
ARR2	0	-0.598506	sgd|Chr XVI from 939671-939279, reverse complement, Verified ORF, "Arsenate reductase required for arsenate resistance; converts arsenate to arsenite which can then be exported from cells by Arr3p" [YPR200C]	YPR200C	GO:0005575|GO:0016491|GO:0042221	S000006404	ARR2	sgd|Chr XVI from 939671-939279, reverse complement, Verified ORF, "Arsenate reductase required for arsenate resistance; converts arsenate to arsenite which can then be exported from cells by Arr3p" [YPR200C]	sgd|YPR200C|ref|NM_001184297	856330	arsenate reductase activity|arsenate reductase activity|response to arsenic-containing substance|response to arsenic-containing substance|cellular_component	cellular_component|oxidoreductase activity|response to chemical stimulus	208.451	153.72
ARR3	0	0.465733	sgd|Chr XVI from 939922-941136, Verified ORF, "Arsenite transporter of the plasma membrane, required for resistance to arsenic compounds; transcription is activated by Arr1p in the presence of arsenite" [YPR201W]	YPR201W	GO:0016020|GO:0005886|GO:0005215|GO:0006810	S000006405	ARR3	sgd|Chr XVI from 939922-941136, Verified ORF, "Arsenite transporter of the plasma membrane, required for resistance to arsenic compounds; transcription is activated by Arr1p in the presence of arsenite" [YPR201W]	sgd|YPR201W|ref|NM_001184298|tc|NP259957	856331	antimonite transmembrane transporter activity|antiporter activity|arsenite transmembrane transporter activity|arsenite transmembrane transporter activity|bile acid:sodium symporter activity|antimonite transport|arsenite transport|response to arsenic-containing substance|sodium ion transport|transport|integral to membrane|membrane|plasma membrane	membrane|plasma membrane|transporter activity|transport	10.2059	15.7379
ART10	0	-0.308084	sgd|Chr XII from 906305-904749, reverse complement, Verified ORF, "Protein of unknown function that contains 2 PY motifs and is ubiquinated by Rsp5p; green fluorescent protein (GFP)-fusion protein localizes it to the cytoplasm; non-essential gene" [YLR392	YLR392C	GO:0005737|GO:0003674|GO:0008150	S000004384	ART10	sgd|Chr XII from 906305-904749, reverse complement, Verified ORF, "Protein of unknown function that contains 2 PY motifs and is ubiquinated by Rsp5p; green fluorescent protein (GFP)-fusion protein localizes it to the cytoplasm; non-essential gene" [YLR392	sgd|YLR392C|ref|NM_001182280|tc|TC20119	851108	molecular_function|biological_process|endocytosis|cytoplasm|cytoplasm	cytoplasm|molecular_function|biological_process	833.786	751.983
ART5	0	-1.08666	sgd|Chr VII from 627084-625324, reverse complement, Verified ORF, "Protein proposed to regulate the endocytosis of plasma membrane proteins by recruiting the ubiquitin ligase Rsp5p to its target in the plasma membrane" [YGR068C]	YGR068C	GO:0005575|GO:0005515|GO:0016044|GO:0006810|GO:0016192	S000003300	ART5	sgd|Chr VII from 627084-625324, reverse complement, Verified ORF, "Protein proposed to regulate the endocytosis of plasma membrane proteins by recruiting the ubiquitin ligase Rsp5p to its target in the plasma membrane" [YGR068C]	sgd|YGR068C|ref|NM_001181197|tc|NP257571	852960	ubiquitin protein ligase binding|endocytosis|ubiquitin-dependent endocytosis|cellular_component	cellular_component|protein binding|cellular membrane organization|transport|vesicle-mediated transport	208.584	109.663
ARV1	0	-0.914203	sgd|Chr XII from 623883-622918, reverse complement, Verified ORF, "Protein functioning in transport of glycosylphosphatidylinositol intermediates into ER lumen; required for normal intracellular sterol distribution; human ARV1 required for normal choleste	YLR242C	GO:0005794|GO:0005737|GO:0005783|GO:0016020|GO:0003674|GO:0044255|GO:0000746|GO:0042221|GO:0023052|GO:0006810	S000004232	ARV1	sgd|Chr XII from 623883-622918, reverse complement, Verified ORF, "Protein functioning in transport of glycosylphosphatidylinositol intermediates into ER lumen; required for normal intracellular sterol distribution; human ARV1 required for normal choleste	sgd|YLR242C|ref|NM_001182129|tc|TC18945	850943	molecular_function|intracellular sterol transport|lipid metabolic process|lipid transport|pheromone-dependent signal transduction involved in conjugation with cellular fusion|sphingolipid metabolic process|sphingolipid metabolic process|sterol metabolic process|transport|Golgi apparatus|Golgi apparatus|Golgi membrane|endoplasmic reticulum|endoplasmic reticulum|endoplasmic reticulum membrane|integ…	Golgi apparatus|cytoplasm|endoplasmic reticulum|membrane|molecular_function|cellular lipid metabolic process|conjugation|response to chemical stimulus|signaling|transport	437.832	259.418
ARX1	0	-1.41262	sgd|Chr IV from 657467-655686, reverse complement, Verified ORF, "Shuttling pre-60S factor; involved in the biogenesis of ribosomal large subunit biogenesis; interacts directly with Alb1; responsible for Tif6 recycling defects in absence of Rei1; associat	YDR101C	GO:0005737|GO:0005634|GO:0005840|GO:0003674|GO:0042254	S000002508	ARX1	sgd|Chr IV from 657467-655686, reverse complement, Verified ORF, "Shuttling pre-60S factor; involved in the biogenesis of ribosomal large subunit biogenesis; interacts directly with Alb1; responsible for Tif6 recycling defects in absence of Rei1; associat	sgd|YDR101C|ref|NM_001180409|tc|NP259181	851678	hydrolase activity|metal ion binding|metallopeptidase activity|molecular_function|peptidase activity|cellular process|ribosomal large subunit biogenesis|ribosomal large subunit biogenesis|ribosomal large subunit biogenesis|cytoplasm|cytoplasm|cytosolic large ribosomal subunit|nucleoplasm|nucleus	cytoplasm|nucleus|ribosome|molecular_function|ribosome biogenesis	1243.3	521.471
ASA1	0	0.675555	sgd|Chr XVI from 709828-708497, reverse complement, Verified ORF, "Putative protein of unknown function; subunit of the ASTRA complex (Rvb1p, Rvb2p, Tra1p, Tti1p, Tti2, Asa1p and Tra1p) which is part of the chromatin remodeling machinery" [YPR085C]	YPR085C	GO:0005694|GO:0005634|GO:0003674|GO:0008150	S000006289	ASA1	sgd|Chr XVI from 709828-708497, reverse complement, Verified ORF, "Putative protein of unknown function; subunit of the ASTRA complex (Rvb1p, Rvb2p, Tra1p, Tti1p, Tti2, Asa1p and Tra1p) which is part of the chromatin remodeling machinery" [YPR085C]	sgd|YPR085C|ref|NM_001184182|tc|TC20216	856200	molecular_function|biological_process|chromatin modification|ASTRA complex|nucleus	chromosome|nucleus|molecular_function|biological_process	949.288	1692.99
ASC1	0	1.17101	sgd|Chr XIII from 499878-499456,500688-500152, reverse complement, intron sequence removed, Verified ORF, "G-protein beta subunit and guanine nucleotide dissociation inhibitor for Gpa2p; ortholog of RACK1 that inhibits translation; core component of the s	YMR116C	GO:0005737|GO:0005840|GO:0030234|GO:0005515|GO:0004871|GO:0019725|GO:0042221|GO:0023052|GO:0006412	S000004722	ASC1	sgd|Chr XIII from 499878-499456,500688-500152, reverse complement, intron sequence removed, Verified ORF, "G-protein beta subunit and guanine nucleotide dissociation inhibitor for Gpa2p; ortholog of RACK1 that inhibits translation; core component of the s	sgd|YMR116C|ref|NM_001182616|tc|TC19811	855143	G-protein alpha-subunit binding|GDP-dissociation inhibitor activity|signal transducer activity|signal transducer activity|G-protein coupled receptor protein signaling pathway|G-protein coupled receptor protein signaling pathway|glucose mediated signaling pathway|glucose mediated signaling pathway|invasive growth in response to glucose limitation|negative regulation of translation|cytoplasm|cytopl…	cytoplasm|ribosome|enzyme regulator activity|protein binding|signal transducer activity|cellular homeostasis|response to chemical stimulus|signaling|translation	4971.29	12498.9
ASE1	0	1.24676	sgd|Chr XV from 436345-433688, reverse complement, Verified ORF, "Mitotic spindle midzone localized microtubule-associated protein (MAP) family member; required for spindle elongation and stabilization; undergoes cell cycle-regulated degradation by anapha	YOR058C	GO:0005856|GO:0005634|GO:0005515|GO:0007049|GO:0000910|GO:0007010|GO:0070271	S000005584	ASE1	sgd|Chr XV from 436345-433688, reverse complement, Verified ORF, "Mitotic spindle midzone localized microtubule-associated protein (MAP) family member; required for spindle elongation and stabilization; undergoes cell cycle-regulated degradation by anapha	sgd|YOR058C|ref|NM_001183477|tc|TC16991	854223	microtubule binding|cytokinesis, completion of separation|microtubule bundle formation|mitotic anaphase B|mitotic spindle elongation|mitotic spindle elongation|mitotic spindle stabilization|spindle midzone assembly|spindle pole body separation|cytoplasm|cytoskeleton|microtubule|nuclear microtubule|spindle|spindle|spindle midzone	cytoskeleton|nucleus|protein binding|cell cycle|cytokinesis|cytoskeleton organization|protein complex biogenesis	287.176	760.952
ASF1	0	-0.301149	sgd|Chr X from 196287-197126, Verified ORF, "Nucleosome assembly factor, involved in chromatin assembly and disassembly, anti-silencing protein that causes derepression of silent loci when overexpressed; plays a role in regulating Ty1 transposition" [YJL1	YJL115W	GO:0005634|GO:0005515|GO:0016070|GO:0051276|GO:0006464|GO:0006950|GO:0006351	S000003651	ASF1	sgd|Chr X from 196287-197126, Verified ORF, "Nucleosome assembly factor, involved in chromatin assembly and disassembly, anti-silencing protein that causes derepression of silent loci when overexpressed; plays a role in regulating Ty1 transposition" [YJL1	sgd|YJL115W|ref|NM_001181548|tc|TC19232	853327	histone binding|DNA replication-dependent nucleosome assembly|DNA replication-independent nucleosome assembly|chromatin assembly or disassembly|chromatin modification|chromatin silencing at silent mating-type cassette|chromatin silencing at telomere|histone acetylation|histone exchange|nucleosome disassembly|positive regulation of histone acetylation|positive regulation of histone acetylation|pos…	nucleus|protein binding|RNA metabolic process|chromosome organization|protein modification process|response to stress|transcription, DNA-dependent	348.144	315.5
ASF2	0	-0.695229	sgd|Chr IV from 106494-104917, reverse complement, Verified ORF, "Anti-silencing protein that causes derepression of silent loci when overexpressed" [YDL197C]	YDL197C	GO:0005694|GO:0005634|GO:0003674|GO:0016070|GO:0006351	S000002356	ASF2	sgd|Chr IV from 106494-104917, reverse complement, Verified ORF, "Anti-silencing protein that causes derepression of silent loci when overexpressed" [YDL197C]	sgd|YDL197C|ref|NM_001180257|tc|TC17870	851330	molecular_function|chromatin silencing at silent mating-type cassette|nuclear chromosome, telomeric region|nucleus	chromosome|nucleus|molecular_function|RNA metabolic process|transcription, DNA-dependent	943.995	650.999
ASG1	0	-0.675528	sgd|Chr IX from 102782-105676, Verified ORF, "Zinc cluster protein proposed to function as a transcriptional regulator involved in the stress response; null mutants have a respiratory deficiency, calcofluor white sensitivity and slightly increased cyclohe	YIL130W	GO:0005634|GO:0003677|GO:0008150	S000001392	ASG1	sgd|Chr IX from 102782-105676, Verified ORF, "Zinc cluster protein proposed to function as a transcriptional regulator involved in the stress response; null mutants have a respiratory deficiency, calcofluor white sensitivity and slightly increased cyclohe	sgd|YIL130W|ref|NM_001179478|tc|NP259604|tc|NP8294523	854676	DNA binding|metal ion binding|sequence-specific DNA binding|sequence-specific DNA binding transcription factor activity|zinc ion binding|biological_process|regulation of transcription, DNA-dependent|response to stress|nucleus|nucleus	nucleus|DNA binding|biological_process	980.597	685.538
ASG7	0	2.17346	sgd|Chr X from 101779-101150, reverse complement, Verified ORF, "Protein that regulates signaling from a G protein beta subunit Ste4p and its relocalization within the cell; specific to a-cells and induced by alpha-factor" [YJL170C]	YJL170C	GO:0016020|GO:0005886|GO:0003674|GO:0000746	S000003706	ASG7	sgd|Chr X from 101779-101150, reverse complement, Verified ORF, "Protein that regulates signaling from a G protein beta subunit Ste4p and its relocalization within the cell; specific to a-cells and induced by alpha-factor" [YJL170C]	sgd|YJL170C|ref|NM_001181603|tc|NP257144	853269	molecular_function|conjugation with cellular fusion|endomembrane system|integral to membrane|membrane|plasma membrane	membrane|plasma membrane|molecular_function|conjugation	25.2968	127.42
ASH1	0	0.853364	sgd|Chr XI from 94499-96265, Verified ORF, "Zinc-finger inhibitor of HO transcription; mRNA is localized and translated in the distal tip of anaphase cells, resulting in accumulation of Ash1p in daughter cell nuclei and inhibition of HO expression; potent	YKL185W	GO:0005933|GO:0005694|GO:0005634|GO:0016787|GO:0016070|GO:0007124|GO:0006351	S000001668	ASH1	sgd|Chr XI from 94499-96265, Verified ORF, "Zinc-finger inhibitor of HO transcription; mRNA is localized and translated in the distal tip of anaphase cells, resulting in accumulation of Ash1p in daughter cell nuclei and inhibition of HO expression; potent	sgd|YKL185W|ref|NM_001179751|tc|TC17614	853650	DNA binding|histone deacetylase activity|metal ion binding|sequence-specific DNA binding|sequence-specific DNA binding transcription factor activity|zinc ion binding|chromatin modification|negative regulation of transcription from RNA polymerase II promoter|negative regulation of transcription, mating-type specific|pseudohyphal growth|pseudohyphal growth|regulation of transcription, DNA-dependent…	cellular bud|chromosome|nucleus|hydrolase activity|RNA metabolic process|pseudohyphal growth|transcription, DNA-dependent	4279.9	8634.1
ASI1	0	1.18336	sgd|Chr XIII from 505333-507207, Verified ORF, "Putative integral membrane E3 ubiquitin ligase; acts with Asi2p and Asi3p to ensure the fidelity of SPS-sensor signalling by maintaining the dormant repressed state of gene expression in the absence of induc	YMR119W	GO:0005737|GO:0012505|GO:0005783|GO:0016020|GO:0005634|GO:0016874|GO:0044257	S000004725	ASI1	sgd|Chr XIII from 505333-507207, Verified ORF, "Putative integral membrane E3 ubiquitin ligase; acts with Asi2p and Asi3p to ensure the fidelity of SPS-sensor signalling by maintaining the dormant repressed state of gene expression in the absence of induc	sgd|YMR119W|ref|NM_001182619|tc|TC21146	855147	ubiquitin-protein ligase activity|ubiquitin-protein ligase activity|ubiquitin-dependent protein catabolic process|endoplasmic reticulum membrane|endoplasmic reticulum membrane|integral to membrane|membrane|nuclear inner membrane|nuclear membrane|nucleus	cytoplasm|endomembrane system|endoplasmic reticulum|membrane|nucleus|ligase activity|cellular protein catabolic process	568.977	1442.83
ASI2	0	-0.356832	sgd|Chr XIV from 339347-338478, reverse complement, Verified ORF, "Integral inner nuclear membrane protein that acts with Asi1p and Asi3p to ensure the fidelity of SPS-sensor signalling by maintaining the dormant repressed state of gene expression in the	YNL159C	GO:0012505|GO:0016020|GO:0005634|GO:0003674|GO:0044257	S000005103	ASI2	sgd|Chr XIV from 339347-338478, reverse complement, Verified ORF, "Integral inner nuclear membrane protein that acts with Asi1p and Asi3p to ensure the fidelity of SPS-sensor signalling by maintaining the dormant repressed state of gene expression in the	sgd|YNL159C|ref|NM_001182997|tc|TC19174	855563	molecular_function|ubiquitin-dependent protein catabolic process|integral to membrane|membrane|nuclear inner membrane	endomembrane system|membrane|nucleus|molecular_function|cellular protein catabolic process	2220.22	1935.86
ASI3	0	1.14537	sgd|Chr XIV from 618241-616211, reverse complement, Verified ORF, "Putative integral membrane E3 ubiquitin ligase; acts with Asi1p and Asi2p to ensure the fidelity of SPS-sensor signalling by maintaining the dormant repressed state of gene expression in t	YNL008C	GO:0005737|GO:0012505|GO:0005783|GO:0016020|GO:0005634|GO:0016874|GO:0044257	S000004953	ASI3	sgd|Chr XIV from 618241-616211, reverse complement, Verified ORF, "Putative integral membrane E3 ubiquitin ligase; acts with Asi1p and Asi2p to ensure the fidelity of SPS-sensor signalling by maintaining the dormant repressed state of gene expression in t	sgd|YNL008C|ref|NM_001182847|tc|TC18664	855724	ubiquitin-protein ligase activity|ubiquitin-protein ligase activity|ubiquitin-dependent protein catabolic process|endoplasmic reticulum membrane|endoplasmic reticulum membrane|integral to membrane|membrane|nuclear inner membrane|nuclear membrane|nucleus	cytoplasm|endomembrane system|endoplasmic reticulum|membrane|nucleus|ligase activity|cellular protein catabolic process	1279.37	3159.99
ASK1	0	-1.02457	sgd|Chr XI from 340546-339668, reverse complement, Verified ORF, "Essential subunit of the Dam1 complex (aka DASH complex), couples kinetochores to the force produced by MT depolymerization thereby aiding in chromosome segregation; phosphorylated during t	YKL052C	GO:0005694|GO:0005856|GO:0005634|GO:0005515|GO:0005198|GO:0007049|GO:0007010	S000001535	ASK1	sgd|Chr XI from 340546-339668, reverse complement, Verified ORF, "Essential subunit of the Dam1 complex (aka DASH complex), couples kinetochores to the force produced by MT depolymerization thereby aiding in chromosome segregation; phosphorylated during t	sgd|YKL052C|ref|NM_001179618|tc|TC19155	853814	microtubule binding|structural constituent of cytoskeleton|cell cycle|cell division|chromosome segregation|mitosis|mitotic spindle organization in nucleus|regulation of microtubule polymerization or depolymerization|regulation of microtubule polymerization or depolymerization|DASH complex|DASH complex|chromosome, centromeric region|condensed chromosome kinetochore|condensed nuclear chromosome kin…	chromosome|cytoskeleton|nucleus|protein binding|structural molecule activity|cell cycle|cytoskeleton organization	5688.51	3122.26
ASK10	0	0.808287	sgd|Chr VII from 678695-682135, Verified ORF, "Component of RNA polymerase II holoenzyme, phosphorylated in response to oxidative stress; has a role in destruction of Ssn8p; proposed to function in activation of the glycerol channel Fps1p; paralogous to R	YGR097W	GO:0005737|GO:0005634|GO:0030528|GO:0016070|GO:0042221|GO:0006950|GO:0006351|GO:0006810	S000003329	ASK10	sgd|Chr VII from 678695-682135, Verified ORF, "Component of RNA polymerase II holoenzyme, phosphorylated in response to oxidative stress; has a role in destruction of Ssn8p; proposed to function in activation of the glycerol channel Fps1p; paralogous to R	sgd|YGR097W|ref|NM_001181226|tc|TC16762	852989	cellular response to oxidative stress|cellular response to oxidative stress|positive regulation of glycerol transport|transcription, DNA-dependent|transcription, DNA-dependent|DNA-directed RNA polymerase II, holoenzyme|cytoplasm|cytoplasm	cytoplasm|nucleus|transcription regulator activity|RNA metabolic process|response to chemical stimulus|response to stress|transcription, DNA-dependent|transport	1022.23	1998.77
ASM4	0	-0.550779	sgd|Chr IV from 300003-298417, reverse complement, Verified ORF, "Nuclear pore complex subunit, part of a subcomplex also containing Nup53p, Nup170p, and Pse1p" [YDL088C]	YDL088C	GO:0012505|GO:0016020|GO:0005634|GO:0003677|GO:0008289|GO:0005198|GO:0006997|GO:0006950|GO:0006810	S000002246	ASM4	sgd|Chr IV from 300003-298417, reverse complement, Verified ORF, "Nuclear pore complex subunit, part of a subcomplex also containing Nup53p, Nup170p, and Pse1p" [YDL088C]	sgd|YDL088C|ref|NM_001180147|tc|TC17854	851470	structural molecule activity|NLS-bearing substrate import into nucleus|cell cycle|cell division|mRNA export from nucleus|mRNA transport|mRNA-binding (hnRNP) protein import into nucleus|mitosis|nuclear pore organization|nucleocytoplasmic transport|protein export from nucleus|protein import into nucleus, docking|protein transport|rRNA export from nucleus|ribosomal protein import into nucleus|snRNA …	endomembrane system|membrane|nucleus|DNA binding|lipid binding|structural molecule activity|nucleus organization|response to stress|transport	2992.14	2280.74
ASN1	0	0.426283	sgd|Chr XVI from 822620-824338, Verified ORF, "Asparagine synthetase, isozyme of Asn2p; catalyzes the synthesis of L-asparagine from L-aspartate in the asparagine biosynthetic pathway" [YPR145W]	YPR145W	GO:0005737|GO:0016874|GO:0006520	S000006349	ASN1	sgd|Chr XVI from 822620-824338, Verified ORF, "Asparagine synthetase, isozyme of Asn2p; catalyzes the synthesis of L-asparagine from L-aspartate in the asparagine biosynthetic pathway" [YPR145W]	sgd|YPR145W|ref|NM_001184242|tc|TC17677	856268	ATP binding|asparagine synthase (glutamine-hydrolyzing) activity|asparagine synthase (glutamine-hydrolyzing) activity|asparagine synthase (glutamine-hydrolyzing) activity|ligase activity|nucleotide binding|asparagine biosynthetic process|asparagine biosynthetic process|cellular amino acid biosynthetic process|glutamine metabolic process|cytoplasm	cytoplasm|ligase activity|cellular amino acid metabolic process	2254.99	3383.49
ASN2	0	-0.0126648	sgd|Chr VII from 739944-741662, Verified ORF, "Asparagine synthetase, isozyme of Asn1p; catalyzes the synthesis of L-asparagine from L-aspartate in the asparagine biosynthetic pathway" [YGR124W]	YGR124W	GO:0005737|GO:0016874|GO:0006520	S000003356	ASN2	sgd|Chr VII from 739944-741662, Verified ORF, "Asparagine synthetase, isozyme of Asn1p; catalyzes the synthesis of L-asparagine from L-aspartate in the asparagine biosynthetic pathway" [YGR124W]	sgd|YGR124W|ref|NM_001181253|tc|TC17676	853025	ATP binding|asparagine synthase (glutamine-hydrolyzing) activity|asparagine synthase (glutamine-hydrolyzing) activity|asparagine synthase (glutamine-hydrolyzing) activity|ligase activity|nucleotide binding|asparagine biosynthetic process|asparagine biosynthetic process|cellular amino acid biosynthetic process|glutamine metabolic process|cytoplasm	cytoplasm|ligase activity|cellular amino acid metabolic process	10117	11197.9
ASP1	0	-0.377097	sgd|Chr IV from 1108702-1109847, Verified ORF, "Cytosolic L-asparaginase, involved in asparagine catabolism" [YDR321W]	YDR321W	GO:0005737|GO:0016787|GO:0006520	S000002729	ASP1	sgd|Chr IV from 1108702-1109847, Verified ORF, "Cytosolic L-asparaginase, involved in asparagine catabolism" [YDR321W]	sgd|YDR321W|ref|NM_001180629|tc|TC18600	851920	asparaginase activity|asparaginase activity|hydrolase activity|asparagine catabolic process|asparagine catabolic process|asparagine metabolic process|cellular amino acid metabolic process|cytoplasm|cytosol|intracellular	cytoplasm|hydrolase activity|cellular amino acid metabolic process	3275.6	2816.24
ASP3-1	0	-0.135146	sgd|Chr XII from 470405-469317, reverse complement, Verified ORF, "Cell-wall L-asparaginase II involved in asparagine catabolism; expression induced during nitrogen starvation; ORF contains a short non-coding RNA that enhances expression of full-length ge	YLR155C	GO:0005737|GO:0012505|GO:0005783|GO:0005634|GO:0016787|GO:0006520|GO:0006950	S000004145	ASP3-1	sgd|Chr XII from 470405-469317, reverse complement, Verified ORF, "Cell-wall L-asparaginase II involved in asparagine catabolism; expression induced during nitrogen starvation; ORF contains a short non-coding RNA that enhances expression of full-length ge	sgd|YLR155C|sgd|YLR157C|sgd|YLR158C|sgd|YLR160C	850850	asparaginase activity|asparaginase activity|hydrolase activity|asparagine catabolic process|asparagine metabolic process|cellular amino acid metabolic process|cellular response to nitrogen starvation|cell wall|cell wall-bounded periplasmic space|endoplasmic reticulum|extracellular region|nuclear envelope	cytoplasm|endomembrane system|endoplasmic reticulum|nucleus|hydrolase activity|cellular amino acid metabolic process|response to stress	61470.6	62500
ASP3-2	0	-0.104187	sgd|Chr XII from 474057-472969, reverse complement, Verified ORF, "Cell-wall L-asparaginase II involved in asparagine catabolism; expression induced during nitrogen starvation; ORF contains a short non-coding RNA that enhances expression of full-length ge	YLR157C	|GO:0016787|GO:0006520|GO:0006950	S000004147	ASP3-2	sgd|Chr XII from 474057-472969, reverse complement, Verified ORF, "Cell-wall L-asparaginase II involved in asparagine catabolism; expression induced during nitrogen starvation; ORF contains a short non-coding RNA that enhances expression of full-length ge	sgd|YLR157C|sgd|YLR155C|sgd|YLR158C|sgd|YLR160C	850852	asparaginase activity|asparaginase activity|hydrolase activity|asparagine catabolic process|asparagine metabolic process|cellular amino acid metabolic process|cellular response to nitrogen starvation|cell wall|cell wall-bounded periplasmic space|extracellular region	other|hydrolase activity|cellular amino acid metabolic process|response to stress	58475.3	60744.1
ASP3-3	0	-0.13798	sgd|Chr XII from 483637-482549, reverse complement, Verified ORF, "Cell-wall L-asparaginase II involved in asparagine catabolism; expression induced during nitrogen starvation; ORF contains a short non-coding RNA that enhances expression of full-length ge	YLR158C	|GO:0016787|GO:0006520|GO:0006950	S000004148	ASP3-3	sgd|Chr XII from 483637-482549, reverse complement, Verified ORF, "Cell-wall L-asparaginase II involved in asparagine catabolism; expression induced during nitrogen starvation; ORF contains a short non-coding RNA that enhances expression of full-length ge	sgd|YLR158C|sgd|YLR155C|sgd|YLR157C|sgd|YLR160C	850855	asparaginase activity|asparaginase activity|hydrolase activity|asparagine catabolic process|asparagine metabolic process|cellular amino acid metabolic process|cellular response to nitrogen starvation|cell wall|cell wall-bounded periplasmic space|extracellular region	other|hydrolase activity|cellular amino acid metabolic process|response to stress	60850	61747.5
ASP3-4	0	-0.0658741	sgd|Chr XII from 487289-486201, reverse complement, Verified ORF, "Cell-wall L-asparaginase II involved in asparagine catabolism; expression induced during nitrogen starvation; ORF contains a short non-coding RNA that enhances expression of full-length ge	YLR160C	|GO:0016787|GO:0006520|GO:0006950	S000004150	ASP3-4	sgd|Chr XII from 487289-486201, reverse complement, Verified ORF, "Cell-wall L-asparaginase II involved in asparagine catabolism; expression induced during nitrogen starvation; ORF contains a short non-coding RNA that enhances expression of full-length ge	sgd|YLR160C|sgd|YLR155C|sgd|YLR157C|sgd|YLR158C	850857	asparaginase activity|asparaginase activity|hydrolase activity|asparagine catabolic process|asparagine metabolic process|cellular amino acid metabolic process|cellular response to nitrogen starvation|cell wall|cell wall-bounded periplasmic space|extracellular region	other|hydrolase activity|cellular amino acid metabolic process|response to stress	57496.9	61335.2
ASR1	0	-0.955396	sgd|Chr XVI from 720424-719558, reverse complement, Verified ORF, "Ubiquitin ligase that modifies and regulates RNA Pol II; involved in a putative alcohol-responsive signaling pathway; accumulates in the nucleus under alcohol stress; contains a Ring/PHD f	YPR093C	GO:0005737|GO:0005634|GO:0016874|GO:0006464|GO:0042221	S000006297	ASR1	sgd|Chr XVI from 720424-719558, reverse complement, Verified ORF, "Ubiquitin ligase that modifies and regulates RNA Pol II; involved in a putative alcohol-responsive signaling pathway; accumulates in the nucleus under alcohol stress; contains a Ring/PHD f	sgd|YPR093C|ref|NM_001184190|tc|NP863701	856208	metal ion binding|ubiquitin-protein ligase activity|zinc ion binding|protein ubiquitination|protein ubiquitination|response to ethanol|cytoplasm|cytoplasm|nucleus|nucleus	cytoplasm|nucleus|ligase activity|protein modification process|response to chemical stimulus	4141.85	2384.99
AST1	0	0.0468674	sgd|Chr II from 90741-92030, Verified ORF, "Peripheral membrane protein that interacts with the plasma membrane ATPase Pma1p and has a role in its targeting to the plasma membrane, possibly by influencing its incorporation into lipid rafts" [YBL069W]	YBL069W	GO:0016020|GO:0003674|GO:0006810	S000000165	AST1	sgd|Chr II from 90741-92030, Verified ORF, "Peripheral membrane protein that interacts with the plasma membrane ATPase Pma1p and has a role in its targeting to the plasma membrane, possibly by influencing its incorporation into lipid rafts" [YBL069W]	sgd|YBL069W|ref|NM_001178309|tc|TC18334	852209	binding|catalytic activity|molecular_function|oxidoreductase activity|zinc ion binding|metabolic process|oxidation-reduction process|protein targeting to membrane|protein targeting to membrane|extrinsic to membrane|membrane	membrane|molecular_function|transport	59.0157	68.0724
AST2	0	-0.478401	sgd|Chr V from 361794-360502, reverse complement, Verified ORF, "Protein that may have a role in targeting of plasma membrane [H+]ATPase (Pma1p) to the plasma membrane, as suggested by analysis of genetic interactions" [YER101C]	YER101C	GO:0005737|GO:0003674|GO:0008150	S000000903	AST2	sgd|Chr V from 361794-360502, reverse complement, Verified ORF, "Protein that may have a role in targeting of plasma membrane [H+]ATPase (Pma1p) to the plasma membrane, as suggested by analysis of genetic interactions" [YER101C]	sgd|YER101C|ref|NM_001178992|tc|NP252756	856838	binding|catalytic activity|molecular_function|oxidoreductase activity|zinc ion binding|biological_process|metabolic process|oxidation-reduction process|cytoplasm	cytoplasm|molecular_function|biological_process	2519.29	2019.11
ATC1	0	-0.0171204	sgd|Chr IV from 831513-830629, reverse complement, Verified ORF, "Nuclear protein, possibly involved in regulation of cation stress responses and/or in the establishment of bipolar budding pattern" [YDR184C]	YDR184C	GO:0005634|GO:0003674|GO:0007114|GO:0007049|GO:0000910|GO:0006950	S000002592	ATC1	sgd|Chr IV from 831513-830629, reverse complement, Verified ORF, "Nuclear protein, possibly involved in regulation of cation stress responses and/or in the establishment of bipolar budding pattern" [YDR184C]	sgd|YDR184C|ref|NM_001180492|tc|TC19142	851765	molecular_function|bipolar cellular bud site selection|response to stress|cytoplasm|nucleus|nucleus	nucleus|molecular_function|cell budding|cell cycle|cytokinesis|response to stress	302.222	333.479
ATE1	0	0.744065	sgd|Chr VII from 459854-461365, Verified ORF, "Arginyl-tRNA-protein transferase, catalyzes post-translational conjugation of arginine to the amino termini of acceptor proteins which are then subject to degradation via the N-end rule pathway" [YGL017W]	YGL017W	GO:0005737|GO:0016740|GO:0044257|GO:0006464	S000002985	ATE1	sgd|Chr VII from 459854-461365, Verified ORF, "Arginyl-tRNA-protein transferase, catalyzes post-translational conjugation of arginine to the amino termini of acceptor proteins which are then subject to degradation via the N-end rule pathway" [YGL017W]	sgd|YGL017W|ref|NM_001180882|tc|TC17975	852867	acyltransferase activity|arginyltransferase activity|arginyltransferase activity|arginyltransferase activity|transferase activity|protein arginylation|protein arginylation|protein arginylation|protein modification process|cytoplasm|cytoplasm	cytoplasm|transferase activity|cellular protein catabolic process|protein modification process	977.185	1827.5
ATF1	0	0.188156	sgd|Chr XV from 1046226-1047803, Verified ORF, "Alcohol acetyltransferase with potential roles in lipid and sterol metabolism; responsible for the major part of volatile acetate ester production during fermentation" [YOR377W]	YOR377W	GO:0005737|GO:0012505|GO:0016740|GO:0044255|GO:0006091	S000005904	ATF1	sgd|Chr XV from 1046226-1047803, Verified ORF, "Alcohol acetyltransferase with potential roles in lipid and sterol metabolism; responsible for the major part of volatile acetate ester production during fermentation" [YOR377W]	sgd|YOR377W|ref|NM_001183797|gb|E08050|gb|E08049	854559	acyltransferase activity|alcohol O-acetyltransferase activity|alcohol O-acetyltransferase activity|transferase activity|acetate derivative biosynthetic process|alcohol metabolic process|fatty acid metabolic process|fermentation|endomembrane system|lipid particle|membrane	cytoplasm|endomembrane system|transferase activity|cellular lipid metabolic process|generation of precursor metabolites and energy	2560.57	3257.41
ATF2	0	-0.0782962	sgd|Chr VII from 850436-848829, reverse complement, Verified ORF, "Alcohol acetyltransferase, may play a role in steroid detoxification; forms volatile esters during fermentation, which is important for brewing and winemaking" [YGR177C]	YGR177C	GO:0005737|GO:0012505|GO:0005783|GO:0016020|GO:0016740|GO:0044255|GO:0042221	S000003409	ATF2	sgd|Chr VII from 850436-848829, reverse complement, Verified ORF, "Alcohol acetyltransferase, may play a role in steroid detoxification; forms volatile esters during fermentation, which is important for brewing and winemaking" [YGR177C]	sgd|YGR177C|ref|NM_001181306|tc|TC17825	853088	acyltransferase activity|alcohol O-acetyltransferase activity|alcohol O-acetyltransferase activity|transferase activity|alcohol metabolic process|response to toxin|steroid metabolic process|sterol acetylation|cytoplasm|endoplasmic reticulum|integral to endoplasmic reticulum membrane|membrane	cytoplasm|endomembrane system|endoplasmic reticulum|membrane|transferase activity|cellular lipid metabolic process|response to chemical stimulus	56.0598	59.2895
ATG1	0	0.485824	sgd|Chr VII from 160065-162758, Verified ORF, "Protein ser/thr kinase required for vesicle formation in autophagy and the cytoplasm-to-vacuole targeting (Cvt) pathway; structurally required for phagophore assembly site formation; during autophagy forms a	YGL180W	GO:0005737|GO:0004672|GO:0016740|GO:0016044|GO:0006464|GO:0006950|GO:0006810|GO:0007033	S000003148	ATG1	sgd|Chr VII from 160065-162758, Verified ORF, "Protein ser/thr kinase required for vesicle formation in autophagy and the cytoplasm-to-vacuole targeting (Cvt) pathway; structurally required for phagophore assembly site formation; during autophagy forms a	sgd|YGL180W|ref|NM_001181045|tc|TC16970	852695	ATP binding|kinase activity|nucleotide binding|protein kinase activity|protein serine/threonine kinase activity|protein serine/threonine kinase activity|protein serine/threonine kinase activity|transferase activity|CVT pathway|autophagic vacuole assembly|autophagy|mitochondrion degradation|piecemeal microautophagy of nucleus|protein phosphorylation|protein phosphorylation|protein transport|transp…	cytoplasm|protein kinase activity|transferase activity|cellular membrane organization|protein modification process|response to stress|transport|vacuole organization	361.95	565.968
ATG10	0	0.532312	sgd|Chr XII from 52590-52087, reverse complement, Verified ORF, "Conserved E2-like conjugating enzyme that mediates formation of the Atg12p-Atg5p conjugate, which is a critical step in autophagy" [YLL042C]	YLL042C	GO:0005575|GO:0016874|GO:0016044|GO:0006464|GO:0006950|GO:0006810|GO:0007033	S000003965	ATG10	sgd|Chr XII from 52590-52087, reverse complement, Verified ORF, "Conserved E2-like conjugating enzyme that mediates formation of the Atg12p-Atg5p conjugate, which is a critical step in autophagy" [YLL042C]	sgd|YLL042C|ref|NM_001181862|tc|TC20756	850684	Atg12 ligase activity|Atg12 ligase activity|ligase activity|CVT pathway|autophagy|macroautophagy|mitochondrion degradation|piecemeal microautophagy of nucleus|protein modification process|protein modification process|protein transport|transport|cellular_component|cytoplasm	cellular_component|ligase activity|cellular membrane organization|protein modification process|response to stress|transport|vacuole organization	150.635	243.256
ATG11	0	0.755454	sgd|Chr XVI from 664673-661137, reverse complement, Verified ORF, "Adapter protein for pexophagy and the cytoplasm-to-vacuole targeting (Cvt) pathway; directs receptor-bound cargo to the phagophore assembly site (PAS) for packaging into vesicles; required	YPR049C	GO:0005737|GO:0016020|GO:0005515|GO:0005198|GO:0016044|GO:0007031|GO:0006810|GO:0007033	S000006253	ATG11	sgd|Chr XVI from 664673-661137, reverse complement, Verified ORF, "Adapter protein for pexophagy and the cytoplasm-to-vacuole targeting (Cvt) pathway; directs receptor-bound cargo to the phagophore assembly site (PAS) for packaging into vesicles; required	sgd|YPR049C|ref|NM_001184146|tc|TC16733	856162	protein complex scaffold|CVT pathway|CVT pathway|autophagy|mitochondrion degradation|peroxisome degradation|piecemeal microautophagy of nucleus|protein localization to pre-autophagosomal structure|protein transport|transport|extrinsic to membrane|membrane|pre-autophagosomal structure	cytoplasm|membrane|protein binding|structural molecule activity|cellular membrane organization|peroxisome organization|transport|vacuole organization	1821.84	3434.15
ATG12	0	-1.82146	sgd|Chr II from 657832-658392, Verified ORF, "Conserved ubiquitin-like modifier involved in autophagy and the Cvt pathway; conjugated to Atg5p to form a complex involved in Atg8p lipidation; Atg12p-Atg5p also forms a complex with Atg16p that is required f	YBR217W	GO:0005737|GO:0005624|GO:0016874|GO:0016044|GO:0006464|GO:0006950|GO:0006810|GO:0007033	S000000421	ATG12	sgd|Chr II from 657832-658392, Verified ORF, "Conserved ubiquitin-like modifier involved in autophagy and the Cvt pathway; conjugated to Atg5p to form a complex involved in Atg8p lipidation; Atg12p-Atg5p also forms a complex with Atg16p that is required f	sgd|YBR217W|ref|NM_001178565|tc|TC20510	852518	Atg8 ligase activity|protein tag|C-terminal protein lipidation|CVT pathway|autophagic vacuole assembly|autophagy|macroautophagy|mitochondrion degradation|piecemeal microautophagy of nucleus|protein transport|transport|Atg12-Atg5-Atg16 complex|cytoplasm|membrane fraction	cytoplasm|membrane fraction|ligase activity|cellular membrane organization|protein modification process|response to stress|transport|vacuole organization	1396.61	441.223
ATG13	0	0.875559	sgd|Chr XVI from 907218-909434, Verified ORF, "Regulatory subunit of the Atg1p signaling complex; stimulates Atg1p kinase activity; required for vesicle formation during autophagy and the cytoplasm-to-vacuole targeting (Cvt) pathway; involved in Atg9p, At	YPR185W	GO:0005737|GO:0016020|GO:0030234|GO:0016044|GO:0006464|GO:0006950|GO:0006810|GO:0007033	S000006389	ATG13	sgd|Chr XVI from 907218-909434, Verified ORF, "Regulatory subunit of the Atg1p signaling complex; stimulates Atg1p kinase activity; required for vesicle formation during autophagy and the cytoplasm-to-vacuole targeting (Cvt) pathway; involved in Atg9p, At	sgd|YPR185W|ref|NM_001184282|tc|TC17241	856315	protein kinase regulator activity|CVT pathway|activation of protein kinase activity|autophagy|macroautophagy|mitochondrion degradation|piecemeal microautophagy of nucleus|protein transport|transport|Atg1p signaling complex|cytoplasm|extrinsic to membrane|membrane	cytoplasm|membrane|enzyme regulator activity|cellular membrane organization|protein modification process|response to stress|transport|vacuole organization	539.377	1104.99
ATG14	0	-0.0688024	sgd|Chr II from 494115-493081, reverse complement, Verified ORF, "Autophagy-specific subunit of phosphatidylinositol 3-kinase complex I (with Vps34/15/30p); Atg14p targets complex I to the phagophore assembly site (PAS); required for localizing additional	YBR128C	GO:0005737|GO:0016020|GO:0005624|GO:0005773|GO:0016740|GO:0016044|GO:0044257|GO:0007031|GO:0006950|GO:0006810|GO:0007033	S000000332	ATG14	sgd|Chr II from 494115-493081, reverse complement, Verified ORF, "Autophagy-specific subunit of phosphatidylinositol 3-kinase complex I (with Vps34/15/30p); Atg14p targets complex I to the phagophore assembly site (PAS); required for localizing additional	sgd|YBR128C|ref|NM_001178476|tc|TC18814	852425	1-phosphatidylinositol-3-kinase activity|CVT pathway|ER-associated protein catabolic process|autophagy|macroautophagy|macroautophagy|peroxisome degradation|piecemeal microautophagy of nucleus|protein transport|transport|fungal-type vacuole membrane|membrane|peripheral to membrane of membrane fraction|phosphatidylinositol 3-kinase complex I|pre-autophagosomal structure	cytoplasm|membrane|membrane fraction|vacuole|transferase activity|cellular membrane organization|cellular protein catabolic process|peroxisome organization|response to stress|transport|vacuole organization	83.6257	89.0274
ATG15	0	-1.9497	sgd|Chr III from 237214-238776, Verified ORF, "Lipase required for intravacuolar lysis of autophagic bodies and Cvt bodies; targeted to intravacuolar vesicles during autophagy via the multivesicular body (MVB) pathway" [YCR068W]	YCR068W	GO:0005737|GO:0016020|GO:0005773|GO:0016787|GO:0016044	S000000664	ATG15	sgd|Chr III from 237214-238776, Verified ORF, "Lipase required for intravacuolar lysis of autophagic bodies and Cvt bodies; targeted to intravacuolar vesicles during autophagy via the multivesicular body (MVB) pathway" [YCR068W]	sgd|YCR068W|ref|NM_001178779|tc|NP370147	850432	hydrolase activity|lipase activity|triglyceride lipase activity|autophagy|autophagy|autophagy|lipid catabolic process|lipid metabolic process|membrane disassembly|membrane disassembly|multivesicular body membrane disassembly|piecemeal microautophagy of nucleus|vacuolar protein processing|vacuolar protein processing|Golgi apparatus|Golgi membrane|endoplasmic reticulum|endoplasmic reticulum membran…	cytoplasm|membrane|vacuole|hydrolase activity|cellular membrane organization	722.977	208.978
ATG16	0	-0.0453448	sgd|Chr XIII from 574928-574476, reverse complement, Verified ORF, "Conserved protein that interacts with Atg12p-Atg5p conjugates to form Atg12p-Atg5p-Atg16p multimers, which localize to the pre-autophagosomal structure and are required for autophagy" [YM	YMR159C	GO:0005737|GO:0005624|GO:0016874|GO:0005515|GO:0016044|GO:0006464|GO:0006950|GO:0006810|GO:0007033	S000004769	ATG16	sgd|Chr XIII from 574928-574476, reverse complement, Verified ORF, "Conserved protein that interacts with Atg12p-Atg5p conjugates to form Atg12p-Atg5p-Atg16p multimers, which localize to the pre-autophagosomal structure and are required for autophagy" [YM	sgd|YMR159C|ref|NM_001182663	855194	Atg8 ligase activity|protein binding, bridging|C-terminal protein lipidation|CVT pathway|autophagy|macroautophagy|mitochondrion degradation|piecemeal microautophagy of nucleus|protein transport|transport|Atg12-Atg5-Atg16 complex|Atg12-Atg5-Atg16 complex|cytoplasmic membrane-bounded vesicle|cytoplasmic vesicle|membrane fraction|pre-autophagosomal structure|vacuole	cytoplasm|membrane fraction|ligase activity|protein binding|cellular membrane organization|protein modification process|response to stress|transport|vacuole organization	49.8278	53.916
ATG17	0	1.30807	sgd|Chr XII from 973170-971917, reverse complement, Verified ORF, "Scaffold protein responsible for phagophore assembly site organization; regulatory subunit of an autophagy-specific complex that includes Atg1p and Atg13p; stimulates Atg1p kinase activity	YLR423C	GO:0005737|GO:0030234|GO:0005515|GO:0005198|GO:0016044|GO:0007031|GO:0006464|GO:0006950|GO:0007033	S000004415	ATG17	sgd|Chr XII from 973170-971917, reverse complement, Verified ORF, "Scaffold protein responsible for phagophore assembly site organization; regulatory subunit of an autophagy-specific complex that includes Atg1p and Atg13p; stimulates Atg1p kinase activity	sgd|YLR423C|ref|NM_001182311|tc|TC20205	851142	protein complex scaffold|protein kinase activator activity|activation of protein kinase activity|autophagic vacuole assembly|autophagy|mitochondrion degradation|peroxisome degradation|piecemeal microautophagy of nucleus|Atg1p signaling complex|cytoplasm|pre-autophagosomal structure|pre-autophagosomal structure	cytoplasm|enzyme regulator activity|protein binding|structural molecule activity|cellular membrane organization|peroxisome organization|protein modification process|response to stress|vacuole organization	2533.62	7004.96
ATG18	0	-0.0146379	sgd|Chr VI from 194812-196314, Verified ORF, "Phosphoinositide binding protein required for vesicle formation in autophagy and the cytoplasm-to-vacuole targeting (Cvt) pathway; binds both phosphatidylinositol (3,5)-bisphosphate and phosphatidylinositol 3-	YFR021W	GO:0005737|GO:0016020|GO:0005773|GO:0008289|GO:0005515|GO:0016044|GO:0007031|GO:0006950|GO:0006810|GO:0007033|GO:0016192	S000001917	ATG18	sgd|Chr VI from 194812-196314, Verified ORF, "Phosphoinositide binding protein required for vesicle formation in autophagy and the cytoplasm-to-vacuole targeting (Cvt) pathway; binds both phosphatidylinositol (3,5)-bisphosphate and phosphatidylinositol 3-	sgd|YFR021W|ref|NM_001179986|tc|TC19842	850577	phosphatidylinositol binding|ubiquitin binding|CVT pathway|CVT pathway|autophagy|late endosome to vacuole transport|macroautophagy|macroautophagy|peroxisome degradation|piecemeal microautophagy of nucleus|protein transport|transport|vacuolar protein processing|vacuolar protein processing|PAS complex|PAS complex|cytosol|endosome|fungal-type vacuole membrane|membrane|pre-autophagosomal structure|pr…	cytoplasm|membrane|vacuole|lipid binding|protein binding|cellular membrane organization|peroxisome organization|response to stress|transport|vacuole organization|vesicle-mediated transport	1378.61	1523.81
ATG19	0	1.25996	sgd|Chr XV from 168727-169974, Verified ORF, "Receptor protein specific for the cytoplasm-to-vacuole targeting (Cvt) pathway; delivers cargo proteins aminopeptidase I (Lap4p) and alpha-mannosidase (Ams1p) to the phagophore assembly site for packaging into	YOL082W	GO:0005737|GO:0005624|GO:0005515|GO:0044257|GO:0006810|GO:0007033|GO:0016050	S000005442	ATG19	sgd|Chr XV from 168727-169974, Verified ORF, "Receptor protein specific for the cytoplasm-to-vacuole targeting (Cvt) pathway; delivers cargo proteins aminopeptidase I (Lap4p) and alpha-mannosidase (Ams1p) to the phagophore assembly site for packaging into	sgd|YOL082W|ref|NM_001183336|tc|TC18404	854072	protein binding, bridging|CVT pathway|ER-associated protein catabolic process|autophagy|protein complex localization|protein maturation by peptide bond cleavage|protein transport|transport|vesicle organization|CVT complex|cytoplasm|membrane|peripheral to membrane of membrane fraction|pre-autophagosomal structure|pre-autophagosomal structure membrane	cytoplasm|membrane fraction|protein binding|cellular protein catabolic process|transport|vacuole organization|vesicle organization	2793.39	7469.83
ATG2	0	0.844515	sgd|Chr XIV from 191324-196102, Verified ORF, "Peripheral membrane protein required for vesicle formation during autophagy, pexophagy, and the cytoplasm-to-vaucole targeting (Cvt) pathway; involved in Atg9p cycling between the phagophore assembly site and	YNL242W	GO:0005737|GO:0016020|GO:0003674|GO:0016044|GO:0007031|GO:0006950|GO:0006810|GO:0007033	S000005186	ATG2	sgd|Chr XIV from 191324-196102, Verified ORF, "Peripheral membrane protein required for vesicle formation during autophagy, pexophagy, and the cytoplasm-to-vaucole targeting (Cvt) pathway; involved in Atg9p cycling between the phagophore assembly site and	sgd|YNL242W|ref|NM_001183080|tc|TC16622	855479	molecular_function|CVT pathway|autophagic vacuole assembly|autophagy|mitochondrion degradation|peroxisome degradation|peroxisome degradation|peroxisome degradation|piecemeal microautophagy of nucleus|protein transport|transport|cytoplasm|extrinsic to membrane|pre-autophagosomal structure	cytoplasm|membrane|molecular_function|cellular membrane organization|peroxisome organization|response to stress|transport|vacuole organization	1517.55	3042.72
ATG20	0	-0.0612021	sgd|Chr IV from 258555-256633, reverse complement, Verified ORF, "Sorting nexin family member required for the cytoplasm-to-vacuole targeting (Cvt) pathway and for endosomal sorting; has a Phox homology domain that binds phosphatidylinositol-3-phosphate;	YDL113C	GO:0005737|GO:0005624|GO:0008289|GO:0006950|GO:0006810|GO:0007033|GO:0016192	S000002271	ATG20	sgd|Chr IV from 258555-256633, reverse complement, Verified ORF, "Sorting nexin family member required for the cytoplasm-to-vacuole targeting (Cvt) pathway and for endosomal sorting; has a Phox homology domain that binds phosphatidylinositol-3-phosphate;	sgd|YDL113C|ref|NM_001180172|tc|TC20097	851445	phosphatidylinositol binding|phosphatidylinositol-3-phosphate binding|CVT pathway|cell communication|early endosome to Golgi transport|early endosome to Golgi transport|early endosome to Golgi transport|macroautophagy|mitochondrion degradation|protein transport|transport|cytoplasm|endosome|endosome|endosome membrane|membrane|peripheral to membrane of membrane fraction|pre-autophagosomal structure	cytoplasm|membrane fraction|lipid binding|response to stress|transport|vacuole organization|vesicle-mediated transport	852.055	911.883
ATG21	0	0.554261	sgd|Chr XVI from 361872-363362, Verified ORF, "Phosphoinositide binding protein required for vesicle formation in the cytoplasm-to-vacuole targeting (Cvt) pathway; binds both phosphatidylinositol (3,5)-bisphosphate and phosphatidylinositol 3-phosphate; WD	YPL100W	GO:0005737|GO:0016020|GO:0005773|GO:0008289|GO:0016044|GO:0006464|GO:0006950|GO:0006810|GO:0007033|GO:0016050	S000006021	ATG21	sgd|Chr XVI from 361872-363362, Verified ORF, "Phosphoinositide binding protein required for vesicle formation in the cytoplasm-to-vacuole targeting (Cvt) pathway; binds both phosphatidylinositol (3,5)-bisphosphate and phosphatidylinositol 3-phosphate; WD	sgd|YPL100W|ref|NM_001183914|tc|NP254770	856004	phosphatidylinositol binding|CVT pathway|autophagy|macroautophagy|mitochondrion degradation|piecemeal microautophagy of nucleus|protein lipidation|protein localization to pre-autophagosomal structure|protein transport|transport|vesicle organization|cytoplasm|cytosol|endosome|fungal-type vacuole membrane|vacuole	cytoplasm|membrane|vacuole|lipid binding|cellular membrane organization|protein modification process|response to stress|transport|vacuole organization|vesicle organization	1899.76	3114.9
ATG22	0	0.752875	sgd|Chr III from 56527-54941, reverse complement, Verified ORF, "Vacuolar integral membrane protein required for efflux of amino acids during autophagic body breakdown in the vacuole; null mutation causes a gradual loss of viability during starvation" [YC	YCL038C	GO:0005737|GO:0016020|GO:0005773|GO:0003674|GO:0006810	S000000543	ATG22	sgd|Chr III from 56527-54941, reverse complement, Verified ORF, "Vacuolar integral membrane protein required for efflux of amino acids during autophagic body breakdown in the vacuole; null mutation causes a gradual loss of viability during starvation" [YC	sgd|YCL038C|ref|NM_001178683|tc|TC20802	850319	molecular_function|amino acid export from vacuole|autophagy|protein transport|transport|integral to fungal-type vacuolar membrane|integral to membrane|membrane|vacuolar membrane|vacuole	cytoplasm|membrane|vacuole|molecular_function|transport	1668.08	3138.71
ATG23	0	1.36879	sgd|Chr XII from 1001703-1000342, reverse complement, Verified ORF, "Peripheral membrane protein required for the cytoplasm-to-vacuole targeting (Cvt) pathway and efficient macroautophagy; cycles between the phagophore assembly site (PAS) and non-PAS loca	YLR431C	GO:0005737|GO:0005624|GO:0003674|GO:0006950|GO:0006810|GO:0007033	S000004423	ATG23	sgd|Chr XII from 1001703-1000342, reverse complement, Verified ORF, "Peripheral membrane protein required for the cytoplasm-to-vacuole targeting (Cvt) pathway and efficient macroautophagy; cycles between the phagophore assembly site (PAS) and non-PAS loca	sgd|YLR431C|ref|NM_001182319	851151	molecular_function|CVT pathway|autophagy|positive regulation of macroautophagy|protein localization to pre-autophagosomal structure|protein transport|transport|cytoplasm|membrane|peripheral to membrane of membrane fraction|pre-autophagosomal structure|pre-autophagosomal structure membrane	cytoplasm|membrane fraction|molecular_function|response to stress|transport|vacuole organization	297.348	857.447
ATG26	0	-0.300802	sgd|Chr XII from 534393-530797, reverse complement, Verified ORF, "UDP-glucose:sterol glucosyltransferase, conserved enzyme involved in synthesis of sterol glucoside membrane lipids; in contrast to ATG26 from P. pastoris, S. cerevisiae ATG26 is not involv	YLR189C	GO:0005737|GO:0016740|GO:0032989|GO:0016044|GO:0030435	S000004179	ATG26	sgd|Chr XII from 534393-530797, reverse complement, Verified ORF, "UDP-glucose:sterol glucosyltransferase, conserved enzyme involved in synthesis of sterol glucoside membrane lipids; in contrast to ATG26 from P. pastoris, S. cerevisiae ATG26 is not involv	sgd|YLR189C|ref|NM_001182076|tc|TC20870	850886	sterol 3-beta-glucosyltransferase activity|sterol 3-beta-glucosyltransferase activity|transferase activity|transferase activity, transferring glycosyl groups|transferase activity, transferring hexosyl groups|ascospore-type prospore membrane assembly|autophagy|carbohydrate metabolic process|lipid biosynthetic process|lipid glycosylation|metabolic process|protein transport|steroid biosynthetic proc…	cytoplasm|transferase activity|cellular component morphogenesis|cellular membrane organization|sporulation resulting in formation of a cellular spore	1229.96	1114.9
ATG27	0	0.552825	sgd|Chr X from 90097-89282, reverse complement, Verified ORF, "Type I membrane protein involved in autophagy and the cytoplasm-to-vacuole targeting (Cvt) pathway; may be involved in membrane delivery to the phagophore assembly site" [YJL178C]	YJL178C	GO:0005794|GO:0005737|GO:0016020|GO:0005739|GO:0008289|GO:0007031|GO:0006950|GO:0006810|GO:0007033|GO:0016050	S000003714	ATG27	sgd|Chr X from 90097-89282, reverse complement, Verified ORF, "Type I membrane protein involved in autophagy and the cytoplasm-to-vacuole targeting (Cvt) pathway; may be involved in membrane delivery to the phagophore assembly site" [YJL178C]	sgd|YJL178C|ref|NM_001181611|tc|TC20362	853261	phosphatidylinositol-3-phosphate binding|CVT pathway|autophagic vacuole assembly|autophagy|peroxisome degradation|protein localization to pre-autophagosomal structure|protein transport|transport|vesicle organization|Golgi apparatus|Golgi membrane|cytoplasmic vesicle|cytoplasmic vesicle membrane|integral to membrane|membrane|membrane|membrane|mitochondrial membrane|mitochondrion|mitochondrion|pre-…	Golgi apparatus|cytoplasm|membrane|mitochondrion|lipid binding|peroxisome organization|response to stress|transport|vacuole organization|vesicle organization	1960.19	3210.78
ATG29	0	-0.537757	sgd|Chr XVI from 237338-237979, Verified ORF, "Autophagy-specific protein that is required for recruitment of other ATG proteins to the pre-autophagosomal structure (PAS); interacts with Atg17p and localizas to the PAS in a manner interdependent with Atg1	YPL166W	GO:0005737|GO:0003674|GO:0016044|GO:0006950	S000006087	ATG29	sgd|Chr XVI from 237338-237979, Verified ORF, "Autophagy-specific protein that is required for recruitment of other ATG proteins to the pre-autophagosomal structure (PAS); interacts with Atg17p and localizas to the PAS in a manner interdependent with Atg1	sgd|YPL166W|ref|NM_001183980|tc|TC20025	855937	molecular_function|autophagy|macroautophagy|mitochondrion degradation|piecemeal microautophagy of nucleus|protein transport|transport|cytoplasm|pre-autophagosomal structure|pre-autophagosomal structure	cytoplasm|molecular_function|cellular membrane organization|response to stress	404.632	311.225
ATG3	0	0.364963	sgd|Chr XIV from 640114-639182, reverse complement, Verified ORF, "E2-like enzyme involved in autophagy and the cytoplasm-to-vacuole targeting (Cvt) pathway; plays a role in formation of Atg8p-phosphatidylethanolamine conjugates, which are involved in mem	YNR007C	GO:0005737|GO:0016874|GO:0016044|GO:0006464|GO:0006950|GO:0006810|GO:0007033	S000005290	ATG3	sgd|Chr XIV from 640114-639182, reverse complement, Verified ORF, "E2-like enzyme involved in autophagy and the cytoplasm-to-vacuole targeting (Cvt) pathway; plays a role in formation of Atg8p-phosphatidylethanolamine conjugates, which are involved in mem	sgd|YNR007C|ref|NM_001183184|tc|TC19032	855741	Atg8 ligase activity|Atg8 ligase activity|Atg8 ligase activity|C-terminal protein lipidation|C-terminal protein lipidation|CVT pathway|autophagic vacuole assembly|autophagy|mitochondrion degradation|piecemeal microautophagy of nucleus|protein transport|transport|cytoplasm|cytoplasm|cytosol	cytoplasm|ligase activity|cellular membrane organization|protein modification process|response to stress|transport|vacuole organization	2619.14	3766.34
ATG32	0	-0.751318	sgd|Chr IX from 75773-74184, reverse complement, Verified ORF, "Mitochondrial-anchored transmembrane receptor that interacts with the autophagy adaptor protein, Atg11p, and is essential for mitophagy, the selective vacuolar degradation of mitochondria in	YIL146C	GO:0005737|GO:0016020|GO:0005740|GO:0005739|GO:0003674|GO:0031505	S000001408	ATG32	sgd|Chr IX from 75773-74184, reverse complement, Verified ORF, "Mitochondrial-anchored transmembrane receptor that interacts with the autophagy adaptor protein, Atg11p, and is essential for mitophagy, the selective vacuolar degradation of mitochondria in	sgd|YIL146C|ref|NM_001179494|tc|TC17846	854660	molecular_function|autophagy|fungal-type cell wall organization|mitochondrion degradation|integral to membrane|integral to mitochondrial outer membrane|membrane|mitochondrial outer membrane|mitochondrion|vacuole	cytoplasm|membrane|mitochondrial envelope|mitochondrion|molecular_function|fungal-type cell wall organization	2244.99	1489.16
ATG33	0	-0.0464935	sgd|Chr XII from 840321-840914, Verified ORF, "Mitochondrial mitophagy-specific protein; required primarily for mitophagy induced at the post-log phase; not required for other types of selective autophagy or macroautophagy; conserved within fungi, but not	YLR356W	GO:0005737|GO:0016020|GO:0005739|GO:0003674|	S000004348	ATG33	sgd|Chr XII from 840321-840914, Verified ORF, "Mitochondrial mitophagy-specific protein; required primarily for mitophagy induced at the post-log phase; not required for other types of selective autophagy or macroautophagy; conserved within fungi, but not	sgd|YLR356W|ref|NM_001182245|tc|TC19482	851070	molecular_function|autophagy|mitochondrion degradation|integral to membrane|membrane|mitochondrial membrane|mitochondrion|mitochondrion	cytoplasm|membrane|mitochondrion|molecular_function|other	2239.91	2421.76
ATG4	0	-0.1933	sgd|Chr XIV from 227370-228854, Verified ORF, "Conserved cysteine protease required for autophagy; cleaves Atg8p to a form required for autophagosome and Cvt vesicle generation" [YNL223W]	YNL223W	GO:0005737|GO:0016787|GO:0008233|GO:0016044|GO:0006464|GO:0006950|GO:0006810|GO:0007033	S000005167	ATG4	sgd|Chr XIV from 227370-228854, Verified ORF, "Conserved cysteine protease required for autophagy; cleaves Atg8p to a form required for autophagosome and Cvt vesicle generation" [YNL223W]	sgd|YNL223W|ref|NM_001183061|tc|TC17959	855498	cysteine-type endopeptidase activity|cysteine-type endopeptidase activity|cysteine-type peptidase activity|hydrolase activity|peptidase activity|C-terminal protein lipidation|CVT pathway|autophagic vacuole assembly|autophagy|mitochondrion degradation|piecemeal microautophagy of nucleus|protein delipidation|protein maturation by peptide bond cleavage|protein targeting to membrane|protein transport…	cytoplasm|hydrolase activity|peptidase activity|cellular membrane organization|protein modification process|response to stress|transport|vacuole organization	1982.73	1936.28
ATG5	0	-0.0800934	sgd|Chr XVI from 271310-272194, Verified ORF, "Conserved protein involved in autophagy and the Cvt pathway; undergoes conjugation with Atg12p to form a complex involved in Atg8p lipidation; conjugated Atg12p also forms a complex with Atg16p that is essent	YPL149W	GO:0005737|GO:0005773|GO:0016874|GO:0016044|GO:0006464|GO:0006950|GO:0006810|GO:0007033	S000006070	ATG5	sgd|Chr XVI from 271310-272194, Verified ORF, "Conserved protein involved in autophagy and the Cvt pathway; undergoes conjugation with Atg12p to form a complex involved in Atg8p lipidation; conjugated Atg12p also forms a complex with Atg16p that is essent	sgd|YPL149W|ref|NM_001183963|tc|TC19136	855954	Atg8 ligase activity|hydrolase activity|C-terminal protein lipidation|CVT pathway|autophagy|macroautophagy|mitochondrion degradation|piecemeal microautophagy of nucleus|protein transport|transport|Atg12-Atg5-Atg16 complex|autophagic vacuole|cytoplasm|cytosol|membrane|pre-autophagosomal structure|pre-autophagosomal structure membrane	cytoplasm|vacuole|ligase activity|cellular membrane organization|protein modification process|response to stress|transport|vacuole organization	3194.12	3373.93
ATG7	0	0.122638	sgd|Chr VIII from 445713-447605, Verified ORF, "Autophagy-related protein and dual specificity member of the E1 family of ubiquitin-activating enzymes; mediates the conjugation of Atg12p with Atg5p and Atg8p with phosphatidylethanolamine, required steps i	YHR171W	GO:0005737|GO:0016020|GO:0005739||GO:0016044|GO:0006464|GO:0006950|GO:0006810|GO:0007033	S000001214	ATG7	sgd|Chr VIII from 445713-447605, Verified ORF, "Autophagy-related protein and dual specificity member of the E1 family of ubiquitin-activating enzymes; mediates the conjugation of Atg12p with Atg5p and Atg8p with phosphatidylethanolamine, required steps i	sgd|YHR171W|ref|NM_001179302|tc|TC17477	856576	APG12 activating enzyme activity|APG12 activating enzyme activity|APG8 activating enzyme activity|APG8 activating enzyme activity|binding|catalytic activity|C-terminal protein lipidation|C-terminal protein lipidation|CVT pathway|autophagy|macroautophagy|metabolic process|mitochondrion degradation|piecemeal microautophagy of nucleus|protein modification by small protein conjugation|protein transpo…	cytoplasm|membrane|mitochondrion|other|cellular membrane organization|protein modification process|response to stress|transport|vacuole organization	519.973	632.112
ATG8	0	-1.05915	sgd|Chr II from 80731-80378, reverse complement, Verified ORF, "Component of autophagosomes and Cvt vesicles; undergoes conjugation to phosphatidylethanolamine (PE); Atg8p-PE is anchored to membranes, is involved in phagophore expansion, and may mediate m	YBL078C	GO:0005737|GO:0016020|GO:0005773|GO:0003674|GO:0016044|GO:0006950|GO:0006810|GO:0007033|GO:0016192	S000000174	ATG8	sgd|Chr II from 80731-80378, reverse complement, Verified ORF, "Component of autophagosomes and Cvt vesicles; undergoes conjugation to phosphatidylethanolamine (PE); Atg8p-PE is anchored to membranes, is involved in phagophore expansion, and may mediate m	sgd|YBL078C|ref|NM_001178318|tc|TC21392	852200	molecular_function|CVT pathway|ER to Golgi vesicle-mediated transport|ER to Golgi vesicle-mediated transport|ER to Golgi vesicle-mediated transport|autophagic vacuole assembly|autophagy|cellular membrane fusion|cellular membrane fusion|mitochondrion degradation|piecemeal microautophagy of nucleus|protein transport|transport|CVT vesicle membrane|autophagic vacuole|autophagic vacuole membrane|cytop…	cytoplasm|membrane|vacuole|molecular_function|cellular membrane organization|response to stress|transport|vacuole organization|vesicle-mediated transport	29657	15892.4
ATG9	0	-0.590839	sgd|Chr IV from 184925-187918, Verified ORF, "Transmembrane protein involved in forming Cvt and autophagic vesicles; cycles between the phagophore assembly site (PAS) and other cytosolic punctate structures, not found in autophagosomes; may be involved in	YDL149W	GO:0005737|GO:0016020|GO:0005624|GO:0005739|GO:0003674|GO:0016044|GO:0070271|GO:0006950|GO:0006810|GO:0007033	S000002308	ATG9	sgd|Chr IV from 184925-187918, Verified ORF, "Transmembrane protein involved in forming Cvt and autophagic vesicles; cycles between the phagophore assembly site (PAS) and other cytosolic punctate structures, not found in autophagosomes; may be involved in	sgd|YDL149W|ref|NM_001180209|tc|TC16868	851406	molecular_function|CVT pathway|autophagic vacuole assembly|autophagy|mitochondrion degradation|piecemeal microautophagy of nucleus|protein homooligomerization|protein homooligomerization|protein transport|transport|cytoplasmic vesicle|cytoplasmic vesicle membrane|integral to membrane|integral to membrane|membrane|membrane fraction|mitochondrion|pre-autophagosomal structure|pre-autophagosomal stru…	cytoplasm|membrane|membrane fraction|mitochondrion|molecular_function|cellular membrane organization|protein complex biogenesis|response to stress|transport|vacuole organization	2846.05	2109.98
ATH1	0	0.45259	sgd|Chr XVI from 615379-619014, Verified ORF, "Acid trehalase required for utilization of extracellular trehalose" [YPR026W]	YPR026W	GO:0005618|GO:0005737|GO:0005773|GO:0016787|GO:0044262|GO:0006950	S000006230	ATH1	sgd|Chr XVI from 615379-619014, Verified ORF, "Acid trehalase required for utilization of extracellular trehalose" [YPR026W]	sgd|YPR026W|ref|NM_001184123|tc|TC16724	856137	alpha,alpha-trehalase activity|alpha,alpha-trehalase activity|carbohydrate binding|catalytic activity|hydrolase activity|hydrolase activity, acting on glycosyl bonds|carbohydrate metabolic process|metabolic process|response to stress|trehalose catabolic process|trehalose catabolic process|trehalose catabolic process|cell wall-bounded periplasmic space|fungal-type cell wall|fungal-type vacuole|vac…	cell wall|cytoplasm|vacuole|hydrolase activity|cellular carbohydrate metabolic process|response to stress	4194.85	6409.96
ATM1	0	0.52867	sgd|Chr XIII from 869627-867555, reverse complement, Verified ORF, "Mitochondrial inner membrane ATP-binding cassette (ABC) transporter, exports mitochondrially synthesized precursors of iron-sulfur (Fe/S) clusters to the cytosol" [YMR301C]	YMR301C	GO:0005737|GO:0016020|GO:0005740|GO:0005739|GO:0016787|GO:0005215|GO:0019725	S000004916	ATM1	sgd|Chr XIII from 869627-867555, reverse complement, Verified ORF, "Mitochondrial inner membrane ATP-binding cassette (ABC) transporter, exports mitochondrially synthesized precursors of iron-sulfur (Fe/S) clusters to the cytosol" [YMR301C]	sgd|YMR301C|ref|NM_001182810|tc|NP263327|tc|TC17337	855347	ATP binding|ATPase activity|ATPase activity|ATPase activity, coupled to transmembrane movement of substances|ATPase activity, coupled to transmembrane movement of substances|ATPase activity, coupled to transmembrane movement of substances|nucleoside-triphosphatase activity|nucleotide binding|cellular iron ion homeostasis|ion transport|iron ion transport|transmembrane transport|transport|integral …	cytoplasm|membrane|mitochondrial envelope|mitochondrion|hydrolase activity|transporter activity|cellular homeostasis	707.479	1139.61
ATO2	0	-1.63347	sgd|Chr XIV from 633856-633008, reverse complement, Verified ORF, "Putative transmembrane protein involved in export of ammonia, a starvation signal that promotes cell death in aging colonies; phosphorylated in mitochondria; member of the TC 9.B.33 YaaH f	YNR002C	GO:0005737|GO:0016020|GO:0005739|GO:0005886|GO:0005215|GO:0006810	S000005285	ATO2	sgd|Chr XIV from 633856-633008, reverse complement, Verified ORF, "Putative transmembrane protein involved in export of ammonia, a starvation signal that promotes cell death in aging colonies; phosphorylated in mitochondria; member of the TC 9.B.33 YaaH f	sgd|YNR002C|ref|NM_001183179|tc|TC19219	855736	ammonium transmembrane transporter activity|ammonium transmembrane transporter activity|ammonium transport|ammonium transport|ammonium transport|ammonium transport|ion transport|nitrogen utilization|transport|integral to membrane|membrane|mitochondrion|plasma membrane|plasma membrane	cytoplasm|membrane|mitochondrion|plasma membrane|transporter activity|transport	11095.9	3993.35
ATO3	0	-1.58211	sgd|Chr IV from 1242031-1241204, reverse complement, Verified ORF, "Plasma membrane protein, regulation pattern suggests a possible role in export of ammonia from the cell; phosphorylated in mitochondria; member of the TC 9.B.33 YaaH family of putative tr	YDR384C	GO:0005737|GO:0016020|GO:0005739|GO:0005886|GO:0005215|GO:0006810	S000002792	ATO3	sgd|Chr IV from 1242031-1241204, reverse complement, Verified ORF, "Plasma membrane protein, regulation pattern suggests a possible role in export of ammonia from the cell; phosphorylated in mitochondria; member of the TC 9.B.33 YaaH family of putative tr	sgd|YDR384C|ref|NM_001180692|tc|TC19256	851992	ammonium transmembrane transporter activity|ammonium transmembrane transporter activity|ammonium transport|ammonium transport|ammonium transport|ammonium transport|ion transport|nitrogen utilization|transmembrane transport|transport|integral to membrane|membrane|mitochondrion|plasma membrane|plasma membrane	cytoplasm|membrane|mitochondrion|plasma membrane|transporter activity|transport	20556.2	7666.1
ATP1	0	-0.360478	sgd|Chr II from 37053-38690, Verified ORF, "Alpha subunit of the F1 sector of mitochondrial F1F0 ATP synthase, which is a large, evolutionarily conserved enzyme complex required for ATP synthesis; phosphorylated" [YBL099W]	YBL099W	GO:0005737|GO:0016020|GO:0005740|GO:0005739|GO:0016787|GO:0005215|GO:0046483|GO:0006810	S000000195	ATP1	sgd|Chr II from 37053-38690, Verified ORF, "Alpha subunit of the F1 sector of mitochondrial F1F0 ATP synthase, which is a large, evolutionarily conserved enzyme complex required for ATP synthesis; phosphorylated" [YBL099W]	sgd|YBL099W|ref|NM_001178339|tc|TC21588	852177	ATP binding|ATPase activity|hydrogen ion transporting ATP synthase activity, rotational mechanism|hydrogen ion transporting ATP synthase activity, rotational mechanism|hydrogen ion transporting ATP synthase activity, rotational mechanism|hydrogen ion transporting ATP synthase activity, rotational mechanism|hydrolase activity, acting on acid anhydrides, catalyzing transmembrane movement of substan…	cytoplasm|membrane|mitochondrial envelope|mitochondrion|hydrolase activity|transporter activity|heterocycle metabolic process|transport	44883.1	39035.9
ATP10	0	-1.93893	sgd|Chr XII from 907079-907918, Verified ORF, "Mitochondrial inner membrane protein required for assembly of the F0 sector of mitochondrial F1F0 ATP synthase, interacts genetically with ATP6" [YLR393W]	YLR393W	GO:0005737|GO:0016020|GO:0005740|GO:0005739|GO:0005515|GO:0007005|GO:0070271	S000004385	ATP10	sgd|Chr XII from 907079-907918, Verified ORF, "Mitochondrial inner membrane protein required for assembly of the F0 sector of mitochondrial F1F0 ATP synthase, interacts genetically with ATP6" [YLR393W]	sgd|YLR393W|ref|NM_001182281|tc|TC19233	851109	unfolded protein binding|mitochondrial proton-transporting ATP synthase complex assembly|mitochondrial proton-transporting ATP synthase complex assembly|mitochondrial proton-transporting ATP synthase complex assembly|integral to mitochondrial membrane|membrane|mitochondrial inner membrane|mitochondrial inner membrane|mitochondrion|mitochondrion	cytoplasm|membrane|mitochondrial envelope|mitochondrion|protein binding|mitochondrion organization|protein complex biogenesis	672.997	195.99
ATP11	0	-0.677258	sgd|Chr XIV from 44280-43324, reverse complement, Verified ORF, "Molecular chaperone, required for the assembly of alpha and beta subunits into the F1 sector of mitochondrial F1F0 ATP synthase" [YNL315C]	YNL315C	GO:0005737|GO:0005739|GO:0005515|GO:0007005|GO:0070271	S000005259	ATP11	sgd|Chr XIV from 44280-43324, reverse complement, Verified ORF, "Molecular chaperone, required for the assembly of alpha and beta subunits into the F1 sector of mitochondrial F1F0 ATP synthase" [YNL315C]	sgd|YNL315C|ref|NM_001183153|tc|TC18967	855401	unfolded protein binding|unfolded protein binding|mitochondrial proton-transporting ATP synthase complex assembly|mitochondrial proton-transporting ATP synthase complex assembly|mitochondrion organization|protein complex assembly|mitochondrial matrix|mitochondrion|mitochondrion	cytoplasm|mitochondrion|protein binding|mitochondrion organization|protein complex biogenesis	7145.3	4989.32
ATP12	0	0.578753	sgd|Chr X from 88560-87583, reverse complement, Verified ORF, "Conserved protein required for assembly of alpha and beta subunits into the F1 sector of mitochondrial F1F0 ATP synthase; mutation of human ATP12 reduces active ATP synthase levels and is asso	YJL180C	GO:0005737|GO:0005739|GO:0005515|GO:0007005|GO:0070271	S000003716	ATP12	sgd|Chr X from 88560-87583, reverse complement, Verified ORF, "Conserved protein required for assembly of alpha and beta subunits into the F1 sector of mitochondrial F1F0 ATP synthase; mutation of human ATP12 reduces active ATP synthase levels and is asso	sgd|YJL180C|ref|NM_001181613|tc|TC18926	853259	protein domain specific binding|mitochondrial proton-transporting ATP synthase complex assembly|mitochondrial proton-transporting ATP synthase complex assembly|proton-transporting ATP synthase complex assembly|mitochondrion|mitochondrion	cytoplasm|mitochondrion|protein binding|mitochondrion organization|protein complex biogenesis	638.26	1064.42
ATP14	0	-0.249056	sgd|Chr XII from 722373-721999, reverse complement, Verified ORF, "Subunit h of the F0 sector of mitochondrial F1F0 ATP synthase, which is a large, evolutionarily conserved enzyme complex required for ATP synthesis" [YLR295C]	YLR295C	GO:0005737|GO:0016020|GO:0005740|GO:0005739|GO:0016787|GO:0005215|GO:0016044|GO:0046483|GO:0007005|GO:0070271|GO:0006810	S000004286	ATP14	sgd|Chr XII from 722373-721999, reverse complement, Verified ORF, "Subunit h of the F0 sector of mitochondrial F1F0 ATP synthase, which is a large, evolutionarily conserved enzyme complex required for ATP synthesis" [YLR295C]	sgd|YLR295C|ref|NM_001182183|tc|TC21517	851002	ATPase activity|hydrogen ion transporting ATP synthase activity, rotational mechanism|hydrogen ion transporting ATP synthase activity, rotational mechanism|proton-transporting ATPase activity, rotational mechanism|ATP biosynthetic process|ATP synthesis coupled proton transport|ATP synthesis coupled proton transport|ATP synthesis coupled proton transport|cristae formation|ion transport|mitochondri…	cytoplasm|membrane|mitochondrial envelope|mitochondrion|hydrolase activity|transporter activity|cellular membrane organization|heterocycle metabolic process|mitochondrion organization|protein complex biogenesis|transport	1167.14	1096.6
ATP15	0	-0.359987	sgd|Chr XVI from 30079-30267, Verified ORF, "Epsilon subunit of the F1 sector of mitochondrial F1F0 ATP synthase, which is a large, evolutionarily conserved enzyme complex required for ATP synthesis; phosphorylated" [YPL271W]	YPL271W	GO:0005737|GO:0016020|GO:0005740|GO:0005739|GO:0016787|GO:0005215|GO:0046483|GO:0006810	S000006192	ATP15	sgd|Chr XVI from 30079-30267, Verified ORF, "Epsilon subunit of the F1 sector of mitochondrial F1F0 ATP synthase, which is a large, evolutionarily conserved enzyme complex required for ATP synthesis; phosphorylated" [YPL271W]	sgd|YPL271W|ref|NM_001184085	855857	ATPase activity|hydrogen ion transporting ATP synthase activity, rotational mechanism|hydrogen ion transporting ATP synthase activity, rotational mechanism|hydrogen ion transporting ATP synthase activity, rotational mechanism|hydrogen ion transporting ATP synthase activity, rotational mechanism|hydrogen ion transporting ATP synthase activity, rotational mechanism|hydrolase activity|proton-transpo…	cytoplasm|membrane|mitochondrial envelope|mitochondrion|hydrolase activity|transporter activity|heterocycle metabolic process|transport	10136.7	8819.13
ATP16	0	-0.638633	sgd|Chr IV from 443029-443511, Verified ORF, "Delta subunit of the central stalk of mitochondrial F1F0 ATP synthase, which is a large, evolutionarily conserved enzyme complex required for ATP synthesis; phosphorylated" [YDL004W]	YDL004W	GO:0005737|GO:0016020|GO:0005740|GO:0005739|GO:0016787|GO:0005215|GO:0046483|GO:0006810	S000002162	ATP16	sgd|Chr IV from 443029-443511, Verified ORF, "Delta subunit of the central stalk of mitochondrial F1F0 ATP synthase, which is a large, evolutionarily conserved enzyme complex required for ATP synthesis; phosphorylated" [YDL004W]	sgd|YDL004W|ref|NM_001180063|tc|TC21688	851560	ATPase activity|hydrogen ion transporting ATP synthase activity, rotational mechanism|hydrogen ion transporting ATP synthase activity, rotational mechanism|hydrogen ion transporting ATP synthase activity, rotational mechanism|hydrogen ion transporting ATP synthase activity, rotational mechanism|hydrogen ion transporting ATP synthase activity, rotational mechanism|hydrolase activity|proton-transpo…	cytoplasm|membrane|mitochondrial envelope|mitochondrion|hydrolase activity|transporter activity|heterocycle metabolic process|transport	11689.3	8383.72
ATP17	0	-0.799714	sgd|Chr IV from 1228611-1228916, Verified ORF, "Subunit f of the F0 sector of mitochondrial F1F0 ATP synthase, which is a large, evolutionarily conserved enzyme complex required for ATP synthesis" [YDR377W]	YDR377W	GO:0005737|GO:0016020|GO:0005740|GO:0005739|GO:0016787|GO:0005215|GO:0046483|GO:0006810	S000002785	ATP17	sgd|Chr IV from 1228611-1228916, Verified ORF, "Subunit f of the F0 sector of mitochondrial F1F0 ATP synthase, which is a large, evolutionarily conserved enzyme complex required for ATP synthesis" [YDR377W]	sgd|YDR377W|ref|NM_001180685|tc|TC21653	851983	ATPase activity|hydrogen ion transporting ATP synthase activity, rotational mechanism|hydrogen ion transporting ATP synthase activity, rotational mechanism|proton-transporting ATPase activity, rotational mechanism|ATP biosynthetic process|ATP synthesis coupled proton transport|ATP synthesis coupled proton transport|ATP synthesis coupled proton transport|ion transport|proton transport|transport|me…	cytoplasm|membrane|mitochondrial envelope|mitochondrion|hydrolase activity|transporter activity|heterocycle metabolic process|transport	33049.1	21199.1
ATP18	0	-1.12993	sgd|Chr XIII from 104162-103983, reverse complement, Verified ORF, "Subunit of the mitochondrial F1F0 ATP synthase, which is a large enzyme complex required for ATP synthesis; termed subunit I or subunit j; does not correspond to known ATP synthase subuni	YML081C-A	GO:0005737|GO:0016020|GO:0005740|GO:0005739|GO:0016787|GO:0005215|GO:0046483|GO:0007005|GO:0070271|GO:0006810	S000007247	ATP18	sgd|Chr XIII from 104162-103983, reverse complement, Verified ORF, "Subunit of the mitochondrial F1F0 ATP synthase, which is a large enzyme complex required for ATP synthesis; termed subunit I or subunit j; does not correspond to known ATP synthase subuni	sgd|YML081C-A|ref|NM_001184340|tc|TC21974	854893	hydrogen ion transmembrane transporter activity|hydrogen ion transporting ATP synthase activity, rotational mechanism|hydrogen ion transporting ATP synthase activity, rotational mechanism|proton-transporting ATPase activity, rotational mechanism|ATP biosynthetic process|ATP synthesis coupled proton transport|ATP synthesis coupled proton transport|ATP synthesis coupled proton transport|ATP synthes…	cytoplasm|membrane|mitochondrial envelope|mitochondrion|hydrolase activity|transporter activity|heterocycle metabolic process|mitochondrion organization|protein complex biogenesis|transport	6004.4	3063.53
ATP19	0	-0.0694895	sgd|Chr XV from 185438-185644, Verified ORF, "Subunit k of the mitochondrial F1F0 ATP synthase, which is a large enzyme complex required for ATP synthesis; associated only with the dimeric form of ATP synthase" [YOL077W-A]	YOL077W-A	GO:0005737|GO:0016020|GO:0005740|GO:0005739|GO:0005215|GO:0046483|GO:0007005|GO:0070271|GO:0006810	S000007339	ATP19	sgd|Chr XV from 185438-185644, Verified ORF, "Subunit k of the mitochondrial F1F0 ATP synthase, which is a large enzyme complex required for ATP synthesis; associated only with the dimeric form of ATP synthase" [YOL077W-A]	sgd|YOL077W-A|ref|NM_001184377|tc|TC21049	854077	hydrogen ion transporting ATP synthase activity, rotational mechanism|ATP biosynthetic process|ATP synthesis coupled proton transport|ATP synthesis coupled proton transport|ion transport|mitochondrial proton-transporting ATP synthase complex assembly|proton transport|transport|integral to membrane|membrane|mitochondrial inner membrane|mitochondrial proton-transporting ATP synthase complex|mitocho…	cytoplasm|membrane|mitochondrial envelope|mitochondrion|transporter activity|heterocycle metabolic process|mitochondrion organization|protein complex biogenesis|transport	3129.22	3329.76
ATP2	0	-0.468161	sgd|Chr X from 647607-649142, Verified ORF, "Beta subunit of the F1 sector of mitochondrial F1F0 ATP synthase, which is a large, evolutionarily conserved enzyme complex required for ATP synthesis; phosphorylated" [YJR121W]	YJR121W	GO:0005737|GO:0016020|GO:0005740|GO:0005739|GO:0016787|GO:0005215|GO:0046483|GO:0006810	S000003882	ATP2	sgd|Chr X from 647607-649142, Verified ORF, "Beta subunit of the F1 sector of mitochondrial F1F0 ATP synthase, which is a large, evolutionarily conserved enzyme complex required for ATP synthesis; phosphorylated" [YJR121W]	sgd|YJR121W|ref|NM_001181779|tc|TC21407	853585	ATP binding|ATPase activity|hydrogen ion transporting ATP synthase activity, rotational mechanism|hydrogen ion transporting ATP synthase activity, rotational mechanism|hydrogen ion transporting ATP synthase activity, rotational mechanism|hydrogen ion transporting ATP synthase activity, rotational mechanism|hydrogen-exporting ATPase activity, phosphorylative mechanism|hydrolase activity|hydrolase …	cytoplasm|membrane|mitochondrial envelope|mitochondrion|hydrolase activity|transporter activity|heterocycle metabolic process|transport	34225.2	27625.6
ATP20	0	-0.140362	sgd|Chr XVI from 599870-600217, Verified ORF, "Subunit g of the mitochondrial F1F0 ATP synthase; reversibly phosphorylated on two residues; unphosphorylated form is required for dimerization of the ATP synthase complex" [YPR020W]	YPR020W	GO:0005737|GO:0016020|GO:0005740|GO:0005739|GO:0016787|GO:0005198|GO:0005215|GO:0016044|GO:0046483|GO:0007005|GO:0070271|GO:0006810	S000006224	ATP20	sgd|Chr XVI from 599870-600217, Verified ORF, "Subunit g of the mitochondrial F1F0 ATP synthase; reversibly phosphorylated on two residues; unphosphorylated form is required for dimerization of the ATP synthase complex" [YPR020W]	sgd|YPR020W|ref|NM_001184117|tc|TC20701	856131	hydrogen ion transmembrane transporter activity|proton-transporting ATPase activity, rotational mechanism|structural molecule activity|structural molecule activity|ATP biosynthetic process|ATP synthesis coupled proton transport|ATP synthesis coupled proton transport|ATP synthesis coupled proton transport|ATP synthesis coupled proton transport|ATP synthesis coupled proton transport|cristae formati…	cytoplasm|membrane|mitochondrial envelope|mitochondrion|hydrolase activity|structural molecule activity|transporter activity|cellular membrane organization|heterocycle metabolic process|mitochondrion organization|protein complex biogenesis|transport	1426.36	1445.01
ATP22	0	-0.279345	sgd|Chr IV from 1178174-1176120, reverse complement, Verified ORF, "Specific translational activator for the mitochondrial ATP6 mRNA, encoding a subunit of F1F0 ATP synthase; localized to the mitochondrial inner membrane" [YDR350C]	YDR350C	GO:0005737|GO:0016020|GO:0005740|GO:0005739|GO:0045182|GO:0007005|GO:0070271|GO:0006412	S000002758	ATP22	sgd|Chr IV from 1178174-1176120, reverse complement, Verified ORF, "Specific translational activator for the mitochondrial ATP6 mRNA, encoding a subunit of F1F0 ATP synthase; localized to the mitochondrial inner membrane" [YDR350C]	sgd|YDR350C|ref|NM_001180658|tc|TC17543	851952	translation regulator activity|translation regulator activity|positive regulation of mitochondrial translation|positive regulation of mitochondrial translation|protein complex assembly|proton-transporting ATP synthase complex biogenesis|regulation of translation|membrane|mitochondrial inner membrane|mitochondrial inner membrane|mitochondrion	cytoplasm|membrane|mitochondrial envelope|mitochondrion|translation regulator activity|mitochondrion organization|protein complex biogenesis|translation	566.954	521.618
ATP23	0	-1.99318	sgd|Chr XIV from 668222-667410, reverse complement, Verified ORF, "Putative metalloprotease of the mitochondrial inner membrane, required for processing of Atp6p; has an additional role in assembly of the F0 sector of the F1F0 ATP synthase complex" [YNR02	YNR020C	GO:0005737|GO:0016020|GO:0005740|GO:0005739|GO:0016787|GO:0008233|GO:0007005|GO:0070271	S000005303	ATP23	sgd|Chr XIV from 668222-667410, reverse complement, Verified ORF, "Putative metalloprotease of the mitochondrial inner membrane, required for processing of Atp6p; has an additional role in assembly of the F0 sector of the F1F0 ATP synthase complex" [YNR02	sgd|YNR020C|ref|NM_001183197|tc|TC21819	855754	hydrolase activity|metal ion binding|metalloendopeptidase activity|metallopeptidase activity|peptidase activity|mitochondrial proton-transporting ATP synthase complex assembly|protein processing|membrane|mitochondrial inner membrane|mitochondrial inner membrane|mitochondrial intermembrane space|mitochondrion	cytoplasm|membrane|mitochondrial envelope|mitochondrion|hydrolase activity|peptidase activity|mitochondrion organization|protein complex biogenesis	5434.89	1524.34
ATP25	0	0.164413	sgd|Chr XIII from 462609-460771, reverse complement, Verified ORF, "Mitochondrial protein required for the stability of Oli1p (Atp9p) mRNA and for the Oli1p ring formation; YMR098C is not an essential gene" [YMR098C]	YMR098C	GO:0005737|GO:0016020|GO:0005740|GO:0005739|GO:0003674|GO:0016070|GO:0007005|GO:0070271	S000004704	ATP25	sgd|Chr XIII from 462609-460771, reverse complement, Verified ORF, "Mitochondrial protein required for the stability of Oli1p (Atp9p) mRNA and for the Oli1p ring formation; YMR098C is not an essential gene" [YMR098C]	sgd|YMR098C|ref|NM_001182598|tc|NP259483	855123	molecular_function|mRNA stabilization|mitochondrial proton-transporting ATP synthase complex assembly|mitochondrial inner membrane|mitochondrion	cytoplasm|membrane|mitochondrial envelope|mitochondrion|molecular_function|RNA metabolic process|mitochondrion organization|protein complex biogenesis	498.193	623.428
ATP3	0	-1.07169	sgd|Chr II from 315575-316510, Verified ORF, "Gamma subunit of the F1 sector of mitochondrial F1F0 ATP synthase, which is a large, evolutionarily conserved enzyme complex required for ATP synthesis" [YBR039W]	YBR039W	GO:0005737|GO:0016020|GO:0005740|GO:0005739|GO:0016787|GO:0005215|GO:0046483|GO:0006810	S000000243	ATP3	sgd|Chr II from 315575-316510, Verified ORF, "Gamma subunit of the F1 sector of mitochondrial F1F0 ATP synthase, which is a large, evolutionarily conserved enzyme complex required for ATP synthesis" [YBR039W]	sgd|YBR039W|ref|NM_001178387|tc|TC19025	852327	ATPase activity|hydrogen ion transporting ATP synthase activity, rotational mechanism|hydrogen ion transporting ATP synthase activity, rotational mechanism|hydrogen ion transporting ATP synthase activity, rotational mechanism|proton-transporting ATPase activity, rotational mechanism|proton-transporting ATPase activity, rotational mechanism|ATP biosynthetic process|ATP synthesis coupled proton tra…	cytoplasm|membrane|mitochondrial envelope|mitochondrion|hydrolase activity|transporter activity|heterocycle metabolic process|transport	37248.2	19787.4
ATP4	0	-0.490178	sgd|Chr XVI from 408744-408010, reverse complement, Verified ORF, "Subunit b of the stator stalk of mitochondrial F1F0 ATP synthase, which is a large, evolutionarily conserved enzyme complex required for ATP synthesis; phosphorylated" [YPL078C]	YPL078C	GO:0005737|GO:0016020|GO:0005740|GO:0005739|GO:0016787|GO:0005215|GO:0046483|GO:0070271|GO:0006810	S000005999	ATP4	sgd|Chr XVI from 408744-408010, reverse complement, Verified ORF, "Subunit b of the stator stalk of mitochondrial F1F0 ATP synthase, which is a large, evolutionarily conserved enzyme complex required for ATP synthesis; phosphorylated" [YPL078C]	sgd|YPL078C|ref|NM_001183892|tc|TC19499	856027	hydrogen ion transmembrane transporter activity|proton-transporting ATPase activity, rotational mechanism|proton-transporting ATPase activity, rotational mechanism|ATP synthesis coupled proton transport|ATP synthesis coupled proton transport|ATP synthesis coupled proton transport|ion transport|protein complex oligomerization|proton transport|transport|membrane|mitochondrial inner membrane|mitocho…	cytoplasm|membrane|mitochondrial envelope|mitochondrion|hydrolase activity|transporter activity|heterocycle metabolic process|protein complex biogenesis|transport	13896.8	11047.2
ATP5	0	-0.128902	sgd|Chr IV from 1058814-1058176, reverse complement, Verified ORF, "Subunit 5 of the stator stalk of mitochondrial F1F0 ATP synthase, which is an evolutionarily conserved enzyme complex required for ATP synthesis; homologous to bovine subunit OSCP (oligom	YDR298C	GO:0005737|GO:0016020|GO:0005740|GO:0005739|GO:0016787|GO:0005215|GO:0046483|GO:0006810	S000002706	ATP5	sgd|Chr IV from 1058814-1058176, reverse complement, Verified ORF, "Subunit 5 of the stator stalk of mitochondrial F1F0 ATP synthase, which is an evolutionarily conserved enzyme complex required for ATP synthesis; homologous to bovine subunit OSCP (oligom	sgd|YDR298C|ref|NM_001180606|tc|TC20039	851892	hydrogen ion transporting ATP synthase activity, rotational mechanism|hydrogen ion transporting ATP synthase activity, rotational mechanism|proton-transporting ATPase activity, rotational mechanism|ATP biosynthetic process|ATP synthesis coupled proton transport|ATP synthesis coupled proton transport|ATP synthesis coupled proton transport|ATP synthesis coupled proton transport|ion transport|proton…	cytoplasm|membrane|mitochondrial envelope|mitochondrion|hydrolase activity|transporter activity|heterocycle metabolic process|transport	7934.55	8102.41
ATP6	0	-1.24366	sgd|Chr Mito from 28487-29266, Verified ORF, "Mitochondrially encoded subunit a of the F0 sector of mitochondrial F1F0 ATP synthase; translation is specifically activated by Atp22p; ATP6 and ATP8 mRNAs are not translated in the absence of the F1 sector of	Q0085	GO:0005737|GO:0016020|GO:0005740|GO:0005739|GO:0016787|GO:0005215|GO:0046483|GO:0006810	S000007268	ATP6	sgd|Chr Mito from 28487-29266, Verified ORF, "Mitochondrially encoded subunit a of the F0 sector of mitochondrial F1F0 ATP synthase; translation is specifically activated by Atp22p; ATP6 and ATP8 mRNAs are not translated in the absence of the F1 sector of	sgd|Q0085|ref|NM_001184360|tc|TC19372	854601	ATPase activity|hydrogen ion transmembrane transporter activity|hydrogen ion transporting ATP synthase activity, rotational mechanism|hydrogen ion transporting ATP synthase activity, rotational mechanism|proton-transporting ATPase activity, rotational mechanism|ATP biosynthetic process|ATP synthesis coupled proton transport|ATP synthesis coupled proton transport|ATP synthesis coupled proton trans…	cytoplasm|membrane|mitochondrial envelope|mitochondrion|hydrolase activity|transporter activity|heterocycle metabolic process|transport	1992.76	939.66
ATP7	0	0.307781	sgd|Chr XI from 407989-407465, reverse complement, Verified ORF, "Subunit d of the stator stalk of mitochondrial F1F0 ATP synthase, which is a large, evolutionarily conserved enzyme complex required for ATP synthesis" [YKL016C]	YKL016C	GO:0005737|GO:0016020|GO:0005740|GO:0005739|GO:0016787|GO:0005215|GO:0046483|GO:0070271|GO:0006810	S000001499	ATP7	sgd|Chr XI from 407989-407465, reverse complement, Verified ORF, "Subunit d of the stator stalk of mitochondrial F1F0 ATP synthase, which is a large, evolutionarily conserved enzyme complex required for ATP synthesis" [YKL016C]	sgd|YKL016C|ref|NM_001179582|tc|TC19698	853853	ATPase activity|hydrogen ion transmembrane transporter activity|hydrogen ion transporting ATP synthase activity, rotational mechanism|proton-transporting ATPase activity, rotational mechanism|ATP biosynthetic process|ATP synthesis coupled proton transport|ATP synthesis coupled proton transport|ATP synthesis coupled proton transport|ATP synthesis coupled proton transport|ion transport|protein comp…	cytoplasm|membrane|mitochondrial envelope|mitochondrion|hydrolase activity|transporter activity|heterocycle metabolic process|protein complex biogenesis|transport	11793.2	16299.7
ATP8	0	-1.06958	sgd|Chr Mito from 27666-27812, Verified ORF, "Subunit 8 of the F0 sector of mitochondrial inner membrane F1-F0 ATP synthase, encoded on the mitochondrial genome; ATP8 and ATP6 mRNAs are not translated in the absence of the F1 sector of ATPase" [Q0080]	Q0080	GO:0005737|GO:0016020|GO:0005740|GO:0005739|GO:0016787|GO:0005215|GO:0046483|GO:0006810	S000007267	ATP8	sgd|Chr Mito from 27666-27812, Verified ORF, "Subunit 8 of the F0 sector of mitochondrial inner membrane F1-F0 ATP synthase, encoded on the mitochondrial genome; ATP8 and ATP6 mRNAs are not translated in the absence of the F1 sector of ATPase" [Q0080]	sgd|Q0080|ref|NM_001184359|tc|TC22033	854600	hydrogen ion transmembrane transporter activity|hydrogen ion transporting ATP synthase activity, rotational mechanism|hydrogen ion transporting ATP synthase activity, rotational mechanism|proton-transporting ATPase activity, rotational mechanism|ATP biosynthetic process|ATP synthesis coupled proton transport|ATP synthesis coupled proton transport|ATP synthesis coupled proton transport|ATP synthes…	cytoplasm|membrane|mitochondrial envelope|mitochondrion|hydrolase activity|transporter activity|heterocycle metabolic process|transport	1394.56	741.918
ATR1	0	-1.23083	sgd|Chr XIII from 38196-39824, Verified ORF, "Multidrug efflux pump of the major facilitator superfamily, required for resistance to aminotriazole and 4-nitroquinoline-N-oxide" [YML116W]	YML116W	GO:0005737|GO:0016020|GO:0005886|GO:0005773|GO:0005215|GO:0042221|GO:0006810	S000004584	ATR1	sgd|Chr XIII from 38196-39824, Verified ORF, "Multidrug efflux pump of the major facilitator superfamily, required for resistance to aminotriazole and 4-nitroquinoline-N-oxide" [YML116W]	sgd|YML116W|ref|NM_001182478|tc|TC17796	854924	borate transmembrane transporter activity|drug transmembrane transporter activity|borate transport|drug transmembrane transport|transmembrane transport|transport|integral to membrane|membrane|plasma membrane|plasma membrane|vacuole	cytoplasm|membrane|plasma membrane|vacuole|transporter activity|response to chemical stimulus|transport	675.058	321.159
ATS1	0	-1.33666	sgd|Chr I from 114615-113614, reverse complement, Verified ORF, "Protein required, with Elongator complex, Kti11p, and Kti12p, for modification of wobble nucleosides in tRNA; has a potential role in regulatory interactions between microtubules and the cel	YAL020C	GO:0005737|GO:0003674|GO:0016070|GO:0007114|GO:0007010	S000000018	ATS1	sgd|Chr I from 114615-113614, reverse complement, Verified ORF, "Protein required, with Elongator complex, Kti11p, and Kti12p, for modification of wobble nucleosides in tRNA; has a potential role in regulatory interactions between microtubules and the cel	sgd|YAL020C|ref|NM_001178165|tc|TC20270	851213	molecular_function|budding cell bud growth|budding cell bud growth|microtubule cytoskeleton organization|microtubule cytoskeleton organization|microtubule-based process|microtubule-based process|tRNA wobble uridine modification|cytoplasm|cytoplasm	cytoplasm|molecular_function|RNA metabolic process|cell budding|cytoskeleton organization	4589.73	2029.11
ATX1	0	0.27725	sgd|Chr XIV from 157865-157644, reverse complement, Verified ORF, "Cytosolic copper metallochaperone that transports copper to the secretory vesicle copper transporter Ccc2p for eventual insertion into Fet3p, which is a multicopper oxidase required for hi	YNL259C	GO:0005737||GO:0019725|GO:0042221|GO:0006950|GO:0006810	S000005203	ATX1	sgd|Chr XIV from 157865-157644, reverse complement, Verified ORF, "Cytosolic copper metallochaperone that transports copper to the secretory vesicle copper transporter Ccc2p for eventual insertion into Fet3p, which is a multicopper oxidase required for hi	sgd|YNL259C|ref|NM_001183097|tc|TC21887	855462	copper chaperone activity|metal ion binding|cellular iron ion homeostasis|cellular response to oxidative stress|copper ion transport|copper ion transport|ion transport|metal ion transport|transport|cytoplasm|cytosol	cytoplasm|other|cellular homeostasis|response to chemical stimulus|response to stress|transport	1283.22	1736.43
ATX2	0	0.0530415	sgd|Chr XV from 474416-473475, reverse complement, Verified ORF, "Golgi membrane protein involved in manganese homeostasis; overproduction suppresses the sod1 (copper, zinc superoxide dismutase) null mutation" [YOR079C]	YOR079C	GO:0005794|GO:0005737|GO:0012505|GO:0016020|GO:0005215|GO:0019725	S000005605	ATX2	sgd|Chr XV from 474416-473475, reverse complement, Verified ORF, "Golgi membrane protein involved in manganese homeostasis; overproduction suppresses the sod1 (copper, zinc superoxide dismutase) null mutation" [YOR079C]	sgd|YOR079C|ref|NM_001183498|tc|TC19006	854246	manganese ion transmembrane transporter activity|manganese ion transmembrane transporter activity|metal ion transmembrane transporter activity|cellular manganese ion homeostasis|cellular manganese ion homeostasis|metal ion transport|transmembrane transport|Golgi apparatus|Golgi membrane|Golgi membrane|integral to membrane|membrane	Golgi apparatus|cytoplasm|endomembrane system|membrane|transporter activity|cellular homeostasis	399.158	462.389
AUA1	0	-0.277884	sgd|Chr VI from 114990-115274, Verified ORF, "Protein required for the negative regulation by ammonia of Gap1p, which is a general amino acid permease" [YFL010W-A]	YFL010W-A	GO:0005575|GO:0003674|GO:0006810	S000001955	AUA1	sgd|Chr VI from 114990-115274, Verified ORF, "Protein required for the negative regulation by ammonia of Gap1p, which is a general amino acid permease" [YFL010W-A]	sgd|YFL010W-A|ref|NM_001180024	850537	molecular_function|amino acid transport|cellular_component	cellular_component|molecular_function|transport	20.1201	18.53
AUR1	0	-1.1906	sgd|Chr XI from 435580-436785, Verified ORF, "Phosphatidylinositol:ceramide phosphoinositol transferase (IPC synthase), required for sphingolipid synthesis; can mutate to confer aureobasidin A resistance" [YKL004W]	YKL004W	GO:0005794|GO:0005737|GO:0016020|GO:0016740|GO:0044255	S000001487	AUR1	sgd|Chr XI from 435580-436785, Verified ORF, "Phosphatidylinositol:ceramide phosphoinositol transferase (IPC synthase), required for sphingolipid synthesis; can mutate to confer aureobasidin A resistance" [YKL004W]	sgd|YKL004W|ref|NM_001179570|tc|TC18489	853866	catalytic activity|inositol phosphoceramide synthase activity|inositol phosphoceramide synthase activity|transferase activity|inositol phosphorylceramide metabolic process|lipid metabolic process|sphingolipid biosynthetic process|sphingolipid metabolic process|Golgi apparatus|Golgi apparatus|Golgi cisterna membrane|inositol phosphoceramide synthase complex|integral to membrane|membrane	Golgi apparatus|cytoplasm|membrane|transferase activity|cellular lipid metabolic process	1597.47	781.487
AUS1	0	1.24654	sgd|Chr XV from 349679-353863, Verified ORF, "Transporter of the ATP-binding cassette family, involved in uptake of sterols and anaerobic growth" [YOR011W]	YOR011W	GO:0005737|GO:0016020|GO:0005739|GO:0005886|GO:0016787|GO:0005215|GO:0006810	S000005537	AUS1	sgd|Chr XV from 349679-353863, Verified ORF, "Transporter of the ATP-binding cassette family, involved in uptake of sterols and anaerobic growth" [YOR011W]	sgd|YOR011W|ref|NM_001183430|tc|TC16829	854175	ATP binding|ATPase activity|ATPase activity, coupled to transmembrane movement of substances|nucleoside-triphosphatase activity|nucleotide binding|sterol-transporting ATPase activity|sterol import|sterol import|transport|integral to membrane|integral to membrane|membrane|mitochondrion|plasma membrane	cytoplasm|membrane|mitochondrion|plasma membrane|hydrolase activity|transporter activity|transport	161.152	426.951
AVL9	0	-0.78064	sgd|Chr XII from 377238-374944, reverse complement, Verified ORF, "Conserved protein involved in exocytic transport from the Golgi; mutation is synthetically lethal with apl2 vps1 double mutation; member of a protein superfamily with orthologs in diverse	YLR114C	GO:0005737|GO:0003674|GO:0006810|GO:0016192	S000004104	AVL9	sgd|Chr XII from 377238-374944, reverse complement, Verified ORF, "Conserved protein involved in exocytic transport from the Golgi; mutation is synthetically lethal with apl2 vps1 double mutation; member of a protein superfamily with orthologs in diverse	sgd|YLR114C|ref|NM_001182001|tc|TC17179	850805	molecular_function|post-Golgi vesicle-mediated transport|cytoplasm|cytoplasm	cytoplasm|molecular_function|transport|vesicle-mediated transport	944.669	614.015
AVO1	0	0.00041008	sgd|Chr XV from 181682-185212, Verified ORF, "Component of a membrane-bound complex containing the Tor2p kinase and other proteins, which may have a role in regulation of cell growth" [YOL078W]	YOL078W	GO:0005737|GO:0016020|GO:0005886|GO:0008289|GO:0005515|GO:0007010|GO:0031505|GO:0023052	S000005438	AVO1	sgd|Chr XV from 181682-185212, Verified ORF, "Component of a membrane-bound complex containing the Tor2p kinase and other proteins, which may have a role in regulation of cell growth" [YOL078W]	sgd|YOL078W|ref|NM_001183332|tc|TC18041	854076	Ras GTPase binding|phosphatidylinositol-4,5-bisphosphate binding|TOR signaling cascade|establishment or maintenance of actin cytoskeleton polarity|establishment or maintenance of actin cytoskeleton polarity|fungal-type cell wall organization|negative regulation of Ras protein signal transduction|regulation of cell growth|TORC2 complex|cytoplasm|membrane|plasma membrane|plasma membrane|vacuolar me…	cytoplasm|membrane|plasma membrane|lipid binding|protein binding|cytoskeleton organization|fungal-type cell wall organization|signaling	431.424	481.862
AVO2	0	0.543487	sgd|Chr XIII from 406304-407584, Verified ORF, "Component of a complex containing the Tor2p kinase and other proteins, which may have a role in regulation of cell growth" [YMR068W]	YMR068W	GO:0005737|GO:0003674|GO:0007010|GO:0031505|GO:0023052	S000004672	AVO2	sgd|Chr XIII from 406304-407584, Verified ORF, "Component of a complex containing the Tor2p kinase and other proteins, which may have a role in regulation of cell growth" [YMR068W]	sgd|YMR068W|ref|NM_001182566|tc|NP258644	855090	molecular_function|TOR signaling cascade|establishment or maintenance of actin cytoskeleton polarity|fungal-type cell wall organization|regulation of cell growth|TORC2 complex|cytoplasm|membrane|plasma membrane|vacuolar membrane|vacuole	cytoplasm|molecular_function|cytoskeleton organization|fungal-type cell wall organization|signaling	1078.42	1755.05
AVT1	0	0.839595	sgd|Chr X from 436802-438610, Verified ORF, "Vacuolar transporter, imports large neutral amino acids into the vacuole; member of a family of seven S. cerevisiae genes (AVT1-7) related to vesicular GABA-glycine transporters" [YJR001W]	YJR001W	GO:0005737|GO:0016020|GO:0005773|GO:0005215|GO:0006810	S000003761	AVT1	sgd|Chr X from 436802-438610, Verified ORF, "Vacuolar transporter, imports large neutral amino acids into the vacuole; member of a family of seven S. cerevisiae genes (AVT1-7) related to vesicular GABA-glycine transporters" [YJR001W]	sgd|YJR001W|ref|NM_001181658|tc|TC17573	853457	L-glutamine transmembrane transporter activity|L-isoleucine transmembrane transporter activity|L-tyrosine transmembrane transporter activity|transporter activity|amino acid transport|amino acid transport|transport|vacuolar transport|fungal-type vacuole|fungal-type vacuole membrane|integral to membrane|membrane|vacuolar membrane|vacuole	cytoplasm|membrane|vacuole|transporter activity|transport	1433.53	2864.47
AVT2	0	0.441521	sgd|Chr V from 31239-29797, reverse complement, Verified ORF, "Putative transporter, member of a family of seven S. cerevisiae genes (AVT1-7) related to vesicular GABA-glycine transporters" [YEL064C]	YEL064C	GO:0005737|GO:0005783|GO:0016020|GO:0005215|GO:0006810	S000000790	AVT2	sgd|Chr V from 31239-29797, reverse complement, Verified ORF, "Putative transporter, member of a family of seven S. cerevisiae genes (AVT1-7) related to vesicular GABA-glycine transporters" [YEL064C]	sgd|YEL064C|ref|NM_001178879|tc|TC21731	856645	transporter activity|amino acid transport|transport|transport|endoplasmic reticulum|integral to membrane|membrane|vacuolar membrane|vacuole	cytoplasm|endoplasmic reticulum|membrane|transporter activity|transport	364.349	552.489
AVT3	0	-1.51541	sgd|Chr XI from 171783-173861, Verified ORF, "Vacuolar transporter, exports large neutral amino acids from the vacuole; member of a family of seven S. cerevisiae genes (AVT1-7) related to vesicular GABA-glycine transporters" [YKL146W]	YKL146W	GO:0005737|GO:0016020|GO:0005773|GO:0005215|GO:0006810	S000001629	AVT3	sgd|Chr XI from 171783-173861, Verified ORF, "Vacuolar transporter, exports large neutral amino acids from the vacuole; member of a family of seven S. cerevisiae genes (AVT1-7) related to vesicular GABA-glycine transporters" [YKL146W]	sgd|YKL146W|ref|NM_001179712|tc|TC20196	853710	L-glutamine transmembrane transporter activity|L-glutamine transmembrane transporter activity|L-isoleucine transmembrane transporter activity|L-isoleucine transmembrane transporter activity|L-tyrosine transmembrane transporter activity|L-tyrosine transmembrane transporter activity|transporter activity|amino acid export from vacuole|amino acid export from vacuole|amino acid transport|transport|fun…	cytoplasm|membrane|vacuole|transporter activity|transport	8301.96	3242.59
AVT4	0	-0.227861	sgd|Chr XIV from 434999-437140, Verified ORF, "Vacuolar transporter, exports large neutral amino acids from the vacuole; member of a family of seven S. cerevisiae genes (AVT1-7) related to vesicular GABA-glycine transporters" [YNL101W]	YNL101W	GO:0005737|GO:0016020|GO:0005773|GO:0005215|GO:0006810	S000005045	AVT4	sgd|Chr XIV from 434999-437140, Verified ORF, "Vacuolar transporter, exports large neutral amino acids from the vacuole; member of a family of seven S. cerevisiae genes (AVT1-7) related to vesicular GABA-glycine transporters" [YNL101W]	sgd|YNL101W|ref|NM_001182939|tc|TC17281	855622	L-glutamine transmembrane transporter activity|L-glutamine transmembrane transporter activity|L-isoleucine transmembrane transporter activity|L-isoleucine transmembrane transporter activity|L-tyrosine transmembrane transporter activity|L-tyrosine transmembrane transporter activity|transporter activity|amino acid export from vacuole|amino acid export from vacuole|amino acid transport|transport|fun…	cytoplasm|membrane|vacuole|transporter activity|transport	1859.33	1772.79
AVT5	0	0.177288	sgd|Chr II from 49574-50953, Verified ORF, "Putative transporter, member of a family of seven S. cerevisiae genes (AVT1-7) related to vesicular GABA-glycine transporters" [YBL089W]	YBL089W	GO:0016020|GO:0005215|GO:0006810	S000000185	AVT5	sgd|Chr II from 49574-50953, Verified ORF, "Putative transporter, member of a family of seven S. cerevisiae genes (AVT1-7) related to vesicular GABA-glycine transporters" [YBL089W]	sgd|YBL089W|ref|NM_001178329|tc|TC17944	852189	transporter activity|amino acid transport|transport|transport|cellular_component|integral to membrane|membrane|vacuolar membrane|vacuole	membrane|transporter activity|transport	385.968	487.321
AVT6	0	-0.313347	sgd|Chr V from 400842-399496, reverse complement, Verified ORF, "Vacuolar aspartate and glutamate exporter; member of a family of seven genes (AVT1-7) related to vesicular GABA-glycine transporters; involved in compartmentalizing acidic amino acids in res	YER119C	GO:0005737|GO:0016020|GO:0005773|GO:0005215|GO:0006810	S000000921	AVT6	sgd|Chr V from 400842-399496, reverse complement, Verified ORF, "Vacuolar aspartate and glutamate exporter; member of a family of seven genes (AVT1-7) related to vesicular GABA-glycine transporters; involved in compartmentalizing acidic amino acids in res	sgd|YER119C|ref|NM_001179009|tc|TC20591	856855	L-aspartate transmembrane transporter activity|L-glutamate transmembrane transporter activity|transporter activity|amino acid export from vacuole|amino acid transport|transmembrane transport|transport|fungal-type vacuole|fungal-type vacuole membrane|integral to membrane|membrane|vacuolar membrane|vacuole	cytoplasm|membrane|vacuole|transporter activity|transport	2299.61	2066.44
AVT7	0	0.289657	sgd|Chr IX from 199403-197931, reverse complement, Verified ORF, "Putative transporter, member of a family of seven S. cerevisiae genes (AVT1-7) related to vesicular GABA-glycine transporters" [YIL088C]	YIL088C	GO:0005737|GO:0016020|GO:0005886|GO:0005773|GO:0005215|GO:0006810	S000001350	AVT7	sgd|Chr IX from 199403-197931, reverse complement, Verified ORF, "Putative transporter, member of a family of seven S. cerevisiae genes (AVT1-7) related to vesicular GABA-glycine transporters" [YIL088C]	sgd|YIL088C|ref|NM_001179436|tc|TC20590	854721	transporter activity|amino acid transport|transport|transport|fungal-type vacuole|integral to membrane|membrane|plasma membrane|vacuolar membrane|vacuole	cytoplasm|membrane|plasma membrane|vacuole|transporter activity|transport	5302.3	7236.94
AXL1	0	0.396017	sgd|Chr XVI from 782045-785671, Verified ORF, "Haploid specific endoprotease that performs one of two N-terminal cleavages during maturation of a-factor mating pheromone; required for axial budding pattern of haploid cells" [YPR122W]	YPR122W	GO:0005933|GO:0005624|GO:0030427|GO:0016787|GO:0008233|GO:0007114|GO:0007049|GO:0000910	S000006326	AXL1	sgd|Chr XVI from 782045-785671, Verified ORF, "Haploid specific endoprotease that performs one of two N-terminal cleavages during maturation of a-factor mating pheromone; required for axial budding pattern of haploid cells" [YPR122W]	sgd|YPR122W|ref|NM_001184219|tc|TC16725	856240	catalytic activity|hydrolase activity|metal ion binding|metalloendopeptidase activity|metalloendopeptidase activity|metalloendopeptidase activity|metallopeptidase activity|peptidase activity|zinc ion binding|axial cellular bud site selection|peptide pheromone maturation|peptide pheromone maturation|peptide pheromone maturation|proteolysis|cellular bud neck|cellular bud neck|mating projection tip|…	cellular bud|membrane fraction|site of polarized growth|hydrolase activity|peptidase activity|cell budding|cell cycle|cytokinesis	331.927	487.698
AXL2	0	2.36042	sgd|Chr IX from 85366-87837, Verified ORF, "Integral plasma membrane protein required for axial budding in haploid cells, localizes to the incipient bud site and bud neck; glycosylated by Pmt4p; potential Cdc28p substrate" [YIL140W]	YIL140W	GO:0005938|GO:0005933|GO:0005737|GO:0005856|GO:0016020|GO:0005886|GO:0030427|GO:0003674|GO:0007114|GO:0007049|GO:0000910	S000001402	AXL2	sgd|Chr IX from 85366-87837, Verified ORF, "Integral plasma membrane protein required for axial budding in haploid cells, localizes to the incipient bud site and bud neck; glycosylated by Pmt4p; potential Cdc28p substrate" [YIL140W]	sgd|YIL140W|ref|NM_001179488	854666	calcium ion binding|molecular_function|axial cellular bud site selection|cellular bud site selection|cellular bud neck|integral to membrane|integral to plasma membrane|membrane|plasma membrane|septin ring	cell cortex|cellular bud|cytoplasm|cytoskeleton|membrane|plasma membrane|site of polarized growth|molecular_function|cell budding|cell cycle|cytokinesis	284.268	1629.97
AYR1	0	0.909883	sgd|Chr IX from 126204-127097, Verified ORF, "NADPH-dependent 1-acyl dihydroxyacetone phosphate reductase found in lipid particles, ER, and mitochondrial outer membrane; involved in phosphatidic acid biosynthesis; required for spore germination; capable o	YIL124W	GO:0005737|GO:0005783|GO:0016020|GO:0005740|GO:0005739|GO:0016491|GO:0044255	S000001386	AYR1	sgd|Chr IX from 126204-127097, Verified ORF, "NADPH-dependent 1-acyl dihydroxyacetone phosphate reductase found in lipid particles, ER, and mitochondrial outer membrane; involved in phosphatidic acid biosynthesis; required for spore germination; capable o	sgd|YIL124W|ref|NM_001179472|tc|TC19133	854682	acylglycerone-phosphate reductase activity|acylglycerone-phosphate reductase activity|binding|catalytic activity|oxidoreductase activity|metabolic process|oxidation-reduction process|phosphatidic acid biosynthetic process|cytoplasm|endoplasmic reticulum|endoplasmic reticulum|lipid particle|lipid particle|mitochondrial outer membrane|mitochondrion	cytoplasm|endoplasmic reticulum|membrane|mitochondrial envelope|mitochondrion|oxidoreductase activity|cellular lipid metabolic process	4126.01	8656.22
AYT1	0	-0.194245	sgd|Chr XII from 16072-14648, reverse complement, Verified ORF, "Acetyltransferase; catalyzes trichothecene 3-O-acetylation, suggesting a possible role in trichothecene biosynthesis" [YLL063C]	YLL063C	GO:0005575|GO:0016740|	S000003986	AYT1	sgd|Chr XII from 16072-14648, reverse complement, Verified ORF, "Acetyltransferase; catalyzes trichothecene 3-O-acetylation, suggesting a possible role in trichothecene biosynthesis" [YLL063C]	sgd|YLL063C|ref|NM_001181883|tc|TC18091	850663	acyltransferase activity|transferase activity|transferase activity, transferring acyl groups other than amino-acyl groups|trichothecene 3-O-acetyltransferase activity|trichothecene 3-O-acetyltransferase activity|secondary metabolic process|secondary metabolic process|cellular_component	cellular_component|transferase activity|other	928.226	905.89
AZF1	0	-0.0680952	sgd|Chr XV from 534075-536819, Verified ORF, "Zinc-finger transcription factor, involved in induction of CLN3 transcription in response to glucose; genetic and physical interactions indicate a possible role in mitochondrial transcription or genome mainten	YOR113W	GO:0005634|GO:0003677|GO:0016070|GO:0042221|GO:0006351	S000005639	AZF1	sgd|Chr XV from 534075-536819, Verified ORF, "Zinc-finger transcription factor, involved in induction of CLN3 transcription in response to glucose; genetic and physical interactions indicate a possible role in mitochondrial transcription or genome mainten	sgd|YOR113W|ref|NM_001183532|tc|TC16950	854280	DNA binding|DNA binding|metal ion binding|nucleic acid binding|sequence-specific DNA binding|zinc ion binding|regulation of transcription, DNA-dependent|regulation of transcription, DNA-dependent|response to carbohydrate stimulus|response to carbohydrate stimulus|intracellular|nucleus|nucleus	nucleus|DNA binding|RNA metabolic process|response to chemical stimulus|transcription, DNA-dependent	745.903	794.473
AZR1	0	2.51644	sgd|Chr VII from 942806-944647, Verified ORF, "Plasma membrane transporter of the major facilitator superfamily, involved in resistance to azole drugs such as ketoconazole and fluconazole" [YGR224W]	YGR224W	GO:0016020|GO:0005886|GO:0005215|GO:0042221|GO:0006810	S000003456	AZR1	sgd|Chr VII from 942806-944647, Verified ORF, "Plasma membrane transporter of the major facilitator superfamily, involved in resistance to azole drugs such as ketoconazole and fluconazole" [YGR224W]	sgd|YGR224W|ref|NM_001181353	853139	azole transporter activity|azole transport|transmembrane transport|transport|integral to membrane|membrane|plasma membrane|plasma membrane	membrane|plasma membrane|transporter activity|response to chemical stimulus|transport	13.3	84.9709
BAG7	0	0.0566597	sgd|Chr XV from 578564-579793, Verified ORF, "Rho GTPase activating protein (RhoGAP), stimulates the intrinsic GTPase activity of Rho1p, which plays a role in actin cytoskeleton organization and control of cell wall synthesis; structurally and functionall	YOR134W	|GO:0030234|GO:0023052	S000005660	BAG7	sgd|Chr XV from 578564-579793, Verified ORF, "Rho GTPase activating protein (RhoGAP), stimulates the intrinsic GTPase activity of Rho1p, which plays a role in actin cytoskeleton organization and control of cell wall synthesis; structurally and functionall	sgd|YOR134W|ref|NM_001183553|tc|TC18439	854302	GTPase activator activity|Rho GTPase activator activity|signal transduction|small GTPase mediated signal transduction|small GTPase mediated signal transduction|intracellular|intracellular	other|enzyme regulator activity|signaling	786.969	913.923
BAP2	0	0.317353	sgd|Chr II from 375690-373861, reverse complement, Verified ORF, "High-affinity leucine permease, functions as a branched-chain amino acid permease involved in the uptake of leucine, isoleucine and valine; contains 12 predicted transmembrane domains" [YBR	YBR068C	GO:0016020|GO:0005886|GO:0005215|GO:0006810	S000000272	BAP2	sgd|Chr II from 375690-373861, reverse complement, Verified ORF, "High-affinity leucine permease, functions as a branched-chain amino acid permease involved in the uptake of leucine, isoleucine and valine; contains 12 predicted transmembrane domains" [YBR	sgd|YBR068C|ref|NM_001178416|tc|TC20047	852360	amino acid transmembrane transporter activity|amino acid transmembrane transporter activity|amino acid transport|amino acid transport|transmembrane transport|transmembrane transport|transport|integral to membrane|membrane|plasma membrane	membrane|plasma membrane|transporter activity|transport	1966.05	2735.42
BAP3	0	0.642313	sgd|Chr IV from 550576-548762, reverse complement, Verified ORF, "Amino acid permease involved in the uptake of cysteine, leucine, isoleucine and valine" [YDR046C]	YDR046C	GO:0005737|GO:0016020|GO:0005739|GO:0005886|GO:0005215|GO:0006810	S000002453	BAP3	sgd|Chr IV from 550576-548762, reverse complement, Verified ORF, "Amino acid permease involved in the uptake of cysteine, leucine, isoleucine and valine" [YDR046C]	sgd|YDR046C|ref|NM_001180354|tc|TC17708	851616	amino acid transmembrane transporter activity|amino acid transmembrane transporter activity|amino acid transport|amino acid transport|transmembrane transport|transmembrane transport|transport|integral to membrane|membrane|mitochondrion|plasma membrane	cytoplasm|membrane|mitochondrion|plasma membrane|transporter activity|transport	3117.41	5433.06
[truncated: 5,840 more rows]
